# Supplementary material for: Comparative transcriptome analysis reveals key long noncoding RNAs for cadmium tolerance in Tibetan hull-less barley
Source: Front Plant Sci. 2025 May 22;16:1572490. doi: 10.3389/fpls.2025.1572490 (PMC12138524; doi:10.3389/fpls.2025.1572490)
Supplement: Supplementary file 1 [file DataSheet1.zip]

Archive with 10 entries (10 files):
- Supplementary Figures.docx
- Table S1. List of primers used for qRT-PCR of lncRNA and mRNAs.docx
- Table S2. Overview of lncRNA families and their classification.xlsx
- Table S3. Overview of cis-acting lncRNAs classifications.xlsx
- Table S4. Overview of trans-acting lncRNAs classifications.xlsx
- Table S5. List of potential miRNA precursors.xlsx
- Table S6. List of Up-regulated and down-regulated lncRNAs and mRNAs in X178.xlsx
- Table S7. Lit of Up-regulated and down-regulated lncRNAs and mRNAs in X38.xlsx
- Table S8. List of Cd-tolerance-related lncRNAs and target genes.xlsx
- Table S9. Overview of lncRNA target gene annotation.xlsx
