# Supplementary material for: Comparative transcriptome analysis reveals key long noncoding RNAs for cadmium tolerance in Tibetan hull-less barley
Source: Front Plant Sci. 2025 May 22;16:1572490. doi: 10.3389/fpls.2025.1572490 (PMC12138524; doi:10.3389/fpls.2025.1572490)
Supplement: Supplementary file 1 [file DataSheet1.zip › Table S2. Overview of lncRNA families and their classification.xlsx]

## Sheet: lncRNA.rfam.aln
Table S2. Overview of lncRNA families and their classification
Family_Name	Family_Accession	RNA	start	end	E_value	Score	GC	Rank
IRES_c	RF00216	TCONS_00006589	98	1	0.0043	6.8	0.63	1
IRES_Bag1	RF00222	TCONS_00001403	1	108	0.0047	15.4	0.65	1
IRES_n	RF00226	TCONS_00006766	1	37	0.0076	8.1	0.68	1
IRES_HepA	RF00228	TCONS_00005897	716	835	0.0011	-4.2	0.34	1
IRES_HepA	RF00228	TCONS_00005898	707	826	0.0011	-4.2	0.34	2
IRES_HepA	RF00228	TCONS_00007045	72	1	0.0016	-5.9	0.58	3
IRES_HepA	RF00228	TCONS_00001355	7	1	0.0019	-6.7	0.29	4
IRES_HepA	RF00228	TCONS_00000132	8	1	0.0025	-8	0.5	5
RNaseP_arch	RF00373	TCONS_00006194	609	343	0.0041	11.3	0.6	1
RNaseP_arch	RF00373	TCONS_00006195	627	361	0.0041	11.3	0.6	2
U1_yeast	RF00488	TCONS_00005941	1	19	0.0037	2.1	0.21	1
U1_yeast	RF00488	TCONS_00006183	1	153	0.0054	0.3	0.34	2
IRES_c	RF00549	TCONS_00006808	1	105	0.0012	2.2	0.64	1
IRES_c	RF00549	TCONS_00007159	1	151	0.0013	1.6	0.64	2
IRES_c	RF00549	TCONS_00001093	1	41	0.0036	-3.8	0.59	3
IRES_c	RF00549	TCONS_00006295	31	1	0.0037	-3.9	0.55	4
IRES_c	RF00549	TCONS_00006293	10	1	0.0041	-4.4	0.6	5
IRES_c	RF00549	TCONS_00000846	16	1	0.0064	-6.8	0.81	6
IRES_c	RF00549	TCONS_00000847	16	1	0.0064	-6.8	0.81	7
IRES_c	RF00549	TCONS_00000911	1	2	0.0069	-7.2	1	8
IRES_c	RF00549	TCONS_00005993	1	144	0.0071	-7.3	0.62	9
IRES_c	RF00549	TCONS_00000846	4330	4246	0.0081	-8	0.73	10
IRES_c	RF00549	TCONS_00000847	4836	4752	0.0081	-8	0.73	11
IRES_c	RF00549	TCONS_00000852	6858	6774	0.0081	-8	0.73	12
IRES_c	RF00549	TCONS_00000853	5563	5479	0.0081	-8	0.73	13
bicoid_3	RF00551	TCONS_00005927	3849	3792	0.005	2	0.22	1
mir	RF00756	TCONS_00000484	334	272	4e-05	32.2	0.52	1
mir	RF00756	TCONS_00000485	334	272	4e-05	32.2	0.52	2
mir	RF00756	TCONS_00000486	327	265	4e-05	32.2	0.52	3
mir	RF00756	TCONS_00000487	327	265	4e-05	32.2	0.52	4
mir	RF00756	TCONS_00000488	327	265	4e-05	32.2	0.52	5
mir	RF00756	TCONS_00000489	284	222	4e-05	32.2	0.52	6
mir	RF00756	TCONS_00000490	278	216	4e-05	32.2	0.52	7
mir	RF00756	TCONS_00000484	272	334	0.0002	29.4	0.52	8
mir	RF00756	TCONS_00000485	272	334	0.0002	29.4	0.52	9
mir	RF00756	TCONS_00000486	265	327	0.0002	29.4	0.52	10
mir	RF00756	TCONS_00000487	265	327	0.0002	29.4	0.52	11
mir	RF00756	TCONS_00000488	265	327	0.0002	29.4	0.52	12
mir	RF00756	TCONS_00000489	222	284	0.0002	29.4	0.52	13
mir	RF00756	TCONS_00000490	216	278	0.0002	29.4	0.52	14
mir	RF00824	TCONS_00000324	979	1070	0.00069	27.7	0.3	1
mir	RF00824	TCONS_00000327	1941	2032	0.00069	27.7	0.3	2
MIR821	RF00885	TCONS_00006465	2327	2109	1.9e-07	45.5	0.27	1
MIR821	RF00885	TCONS_00000324	1109	937	1.7e-05	32.2	0.36	2
MIR821	RF00885	TCONS_00000327	2071	1899	1.7e-05	32.2	0.36	3
MIR1122	RF00906	TCONS_00000324	1090	955	4.4e-18	112.4	0.35	1
MIR1122	RF00906	TCONS_00000327	2052	1917	4.4e-18	112.4	0.35	2
MIR1122	RF00906	TCONS_00000324	955	1090	4.5e-16	101.2	0.35	3
MIR1122	RF00906	TCONS_00000327	1917	2052	4.5e-16	101.2	0.35	4
MIR1122	RF00906	TCONS_00000609	1234	1338	1.5e-09	64.9	0.38	5
MIR1122	RF00906	TCONS_00006194	2021	1917	7.5e-09	60.9	0.36	6
MIR1122	RF00906	TCONS_00000609	1338	1234	8.2e-09	60.7	0.38	7
MIR1122	RF00906	TCONS_00006194	1917	2021	2.5e-08	58	0.36	8
MIR1122	RF00906	TCONS_00006726	4679	4510	6.9e-06	44.4	0.29	9
MIR1122	RF00906	TCONS_00006720	910	1002	8.9e-06	43.8	0.32	10
MIR1122	RF00906	TCONS_00006721	943	1035	8.9e-06	43.8	0.32	11
MIR1122	RF00906	TCONS_00006720	1002	910	9.8e-05	37.9	0.32	12
MIR1122	RF00906	TCONS_00006721	1035	943	9.8e-05	37.9	0.32	13
MIR1122	RF00906	TCONS_00006726	4510	4679	0.00013	37.2	0.29	14
MIR1122	RF00906	TCONS_00000765	1	52	0.00023	35.8	0.37	15
MIR1122	RF00906	TCONS_00006719	1305	1134	0.00027	35.5	0.33	16
MIR1122	RF00906	TCONS_00006721	2020	1849	0.00027	35.5	0.33	17
MIR1122	RF00906	TCONS_00000765	52	1	0.00034	34.9	0.37	18
MIR1122	RF00906	TCONS_00001172	144	248	0.0019	30.7	0.42	19
MIR824	RF00943	TCONS_00001072	2762	2788	0.0052	-3.1	0.41	1
MIR824	RF00943	TCONS_00000564	1	14	0.0065	-4.2	0.36	2
mir	RF00980	TCONS_00006720	902	1007	0.00025	31	0.3	1
mir	RF00980	TCONS_00006721	935	1040	0.00025	31	0.3	2
MIR1023	RF01043	TCONS_00000324	949	1094	0.00013	29.8	0.34	1
MIR1023	RF01043	TCONS_00000327	1911	2056	0.00013	29.8	0.34	2
MIR1023	RF01043	TCONS_00000324	1096	951	0.00014	29.7	0.36	3
MIR1023	RF01043	TCONS_00000327	2058	1913	0.00014	29.7	0.36	4
MIR1023	RF01043	TCONS_00000609	1220	1355	0.0034	22	0.39	5
mir	RF01061	TCONS_00001569	760	834	0.00021	32.8	0.27	1
mir	RF01061	TCONS_00001570	760	834	0.00021	32.8	0.27	2
mir	RF01061	TCONS_00001573	760	834	0.00021	32.8	0.27	3
mir	RF01061	TCONS_00001569	834	760	0.00032	31.9	0.27	4
mir	RF01061	TCONS_00001570	834	760	0.00032	31.9	0.27	5
mir	RF01061	TCONS_00001573	834	760	0.00032	31.9	0.27	6
mir	RF01061	TCONS_00007214	229	302	0.003	27.1	0.51	7
mir	RF01061	TCONS_00007265	15	88	0.0057	25.8	0.5	8
mir	RF01061	TCONS_00007266	15	88	0.0057	25.8	0.5	9
mir	RF01061	TCONS_00007209	49	122	0.0057	25.8	0.5	10
mir	RF01061	TCONS_00007274	98	171	0.0057	25.8	0.5	11
mir	RF01061	TCONS_00007279	94	167	0.0057	25.8	0.5	12
mir	RF01061	TCONS_00007280	82	155	0.0057	25.8	0.5	13
mir	RF01061	TCONS_00007248	17	83	0.0097	24.6	0.49	14
SCARNA2	RF01268	TCONS_00001569	3050	3155	0.0068	1.4	0.43	1
SCARNA2	RF01268	TCONS_00001570	2344	2449	0.0068	1.4	0.43	2
SCARNA2	RF01268	TCONS_00001571	2424	2529	0.0068	1.4	0.43	3
SCARNA2	RF01268	TCONS_00001572	1587	1692	0.0068	1.4	0.43	4
SCARNA2	RF01268	TCONS_00001573	1996	2101	0.0068	1.4	0.43	5
SCARNA2	RF01268	TCONS_00001574	1304	1409	0.0068	1.4	0.43	6
snR84	RF01270	TCONS_00007045	260	233	0.0013	5.1	0.18	1
snR84	RF01270	TCONS_00000484	5196	5258	0.0014	4.7	0.32	2
snR84	RF01270	TCONS_00000485	5153	5215	0.0014	4.7	0.32	3
snR84	RF01270	TCONS_00000486	3356	3418	0.0014	4.7	0.32	4
snR84	RF01270	TCONS_00000487	5406	5468	0.0014	4.7	0.32	5
snR84	RF01270	TCONS_00000488	4706	4768	0.0014	4.7	0.32	6
snR84	RF01270	TCONS_00000489	5102	5164	0.0014	4.7	0.32	7
snR84	RF01270	TCONS_00000490	4465	4527	0.0014	4.7	0.32	8
snR84	RF01270	TCONS_00000135	29	1	0.0065	-2.3	0.38	9
snR84	RF01270	TCONS_00000669	13	1	0.0072	-2.8	0.31	10
snoR113	RF01420	TCONS_00000668	1078	1195	2.8e-06	42.1	0.62	1
rli33	RF01469	TCONS_00007208	74	1	0.005	3.6	0.54	1
rli47	RF01478	TCONS_00006279	82	1	0.0017	6.1	0.32	1
RNase_P	RF01577	TCONS_00000601	139	1	0.0014	5.6	0.48	1
RNase_P	RF01577	TCONS_00000269	854	773	0.0019	3.9	0.3	2
RNase_P	RF01577	TCONS_00000965	689	713	0.0021	3.4	0.36	3
RNase_P	RF01577	TCONS_00000602	132	1	0.0022	3	0.48	4
RNase_P	RF01577	TCONS_00006780	147	1	0.0041	-0.2	0.34	5
RNase_P	RF01577	TCONS_00000203	2104	2110	0.0047	-0.9	0.29	6
RNase_P	RF01577	TCONS_00005929	6136	6052	0.0051	-1.4	0.32	7
RNase_P	RF01577	TCONS_00006096	1	43	0.0072	-3.2	0.28	8
RNase_P	RF01577	TCONS_00000136	1898	1784	0.0075	-3.5	0.3	9
RNase_P	RF01577	TCONS_00006013	62	1	0.0088	-4.3	0.39	10
P6	RF01683	TCONS_00007063	9	1	0.00088	-3.5	0.67	1
P6	RF01683	TCONS_00001290	1	12	0.001	-4.1	0.92	2
P6	RF01683	TCONS_00006573	9	1	0.0011	-4.2	0.67	3
P6	RF01683	TCONS_00007267	304	290	0.0012	-4.6	0.6	4
P6	RF01683	TCONS_00006768	12	1	0.0014	-5.2	0.5	5
P6	RF01683	TCONS_00000787	1	4	0.0015	-5.5	1	6
P6	RF01683	TCONS_00005991	1	9	0.0016	-5.6	0.78	7
P6	RF01683	TCONS_00000788	1	12	0.0016	-5.7	0.75	8
P6	RF01683	TCONS_00007238	455	461	0.0017	-6	0.57	9
P6	RF01683	TCONS_00007239	454	460	0.0017	-6	0.57	10
P6	RF01683	TCONS_00007240	455	461	0.0017	-6	0.57	11
P6	RF01683	TCONS_00007241	454	460	0.0017	-6	0.57	12
P6	RF01683	TCONS_00007242	454	460	0.0017	-6	0.57	13
P6	RF01683	TCONS_00007243	454	460	0.0017	-6	0.57	14
P6	RF01683	TCONS_00007244	456	462	0.0017	-6	0.57	15
P6	RF01683	TCONS_00007245	456	462	0.0017	-6	0.57	16
P6	RF01683	TCONS_00005991	2569	2566	0.0019	-6.4	0.5	17
P6	RF01683	TCONS_00005993	2932	2929	0.0019	-6.4	0.5	18
P6	RF01683	TCONS_00006142	1	92	0.0021	-6.6	0.66	19
P6	RF01683	TCONS_00005897	1	9	0.0024	-7.2	0.78	20
P6	RF01683	TCONS_00005993	1	74	0.0025	-7.3	0.58	21
P6	RF01683	TCONS_00006743	1	3	0.0026	-7.5	0.33	22
P6	RF01683	TCONS_00006767	202	1	0.0026	-7.5	0.61	23
P6	RF01683	TCONS_00006255	1	1	0.0028	-7.8	1	24
P6	RF01683	TCONS_00001289	1	53	0.0032	-8.3	0.72	25
P6	RF01683	TCONS_00006767	1	9	0.0034	-8.6	0.33	26
srg1	RF01765	TCONS_00000326	2264	2338	0.004	-3.5	0.27	1
srg1	RF01765	TCONS_00000405	3581	3586	0.0047	-4.1	0.5	2
srg1	RF01765	TCONS_00000406	1547	1552	0.0047	-4.1	0.5	3
srg1	RF01765	TCONS_00000417	629	650	0.0047	-4.2	0.36	4
srg1	RF01765	TCONS_00005837	1	19	0.0066	-5.6	0.47	5
srg1	RF01765	TCONS_00005838	1	19	0.0066	-5.6	0.47	6
srg1	RF01765	TCONS_00005654	572	576	0.0071	-5.9	0.6	7
RsaC	RF01818	TCONS_00005941	516	659	0.0045	6.7	0.35	1
RsaC	RF01818	TCONS_00005942	516	659	0.0045	6.7	0.35	2
SSU_rRNA_eukarya	RF01960	TCONS_00007219	1	749	2.9e-14	612.6	0.5	1
SSU_rRNA_eukarya	RF01960	TCONS_00007269	647	745	6.9e-05	101.5	0.42	2
SSU_rRNA_eukarya	RF01960	TCONS_00007270	817	915	6.9e-05	101.5	0.42	3
SSU_rRNA_eukarya	RF01960	TCONS_00007271	761	859	6.9e-05	101.5	0.42	4
SSU_rRNA_eukarya	RF01960	TCONS_00001308	17	1	0.0072	-8.6	0.41	5
SSU_rRNA_eukarya	RF01960	TCONS_00000203	2109	2110	0.0074	-9.1	0	6
SSU_rRNA_eukarya	RF01960	TCONS_00006672	976	976	0.0078	-10.5	0	7
SSU_rRNA_eukarya	RF01960	TCONS_00000207	294	1	0.01	-16.3	0.33	8
mir	RF02028	TCONS_00005822	2593	2662	0.0092	22	0.37	1
MS2	RF02359	TCONS_00000091	2184	2219	0.0038	20.1	0.36	1
MS2	RF02359	TCONS_00000092	729	764	0.0038	20.1	0.36	2
SSU_trypano_mito	RF02545	TCONS_00005839	55	1	0.0015	5.8	0.25	1
SSU_trypano_mito	RF02545	TCONS_00006062	697	669	0.0083	-2.3	0.28	2
SSU_trypano_mito	RF02545	TCONS_00000207	42	1	0.0085	-2.4	0.31	3
tsr1	RF02576	TCONS_00005861	1	63	0.0049	-3.4	0.52	1
tsr1	RF02576	TCONS_00005790	536	555	0.0058	-4.2	0.5	2
tsr1	RF02576	TCONS_00007267	289	304	0.0065	-4.8	0.56	3
tsr1	RF02576	TCONS_00007202	1	56	0.0077	-5.7	0.57	4
tsr1	RF02576	TCONS_00007203	1	23	0.0091	-6.6	0.61	5
Sernc350	RF02735	TCONS_00006270	825	899	0.0047	4.3	0.63	1
Rev24	RF02738	TCONS_00005862	96	1	0.0013	1.4	0.61	1
Rev42_5p_UTR	RF02745	TCONS_00006658	790	708	0.0059	2.7	0.55	1
Rothia	RF03024	TCONS_00005881	560	605	0.0014	25.3	0.46	1
MISL	RF03079	TCONS_00007223	261	280	0.0019	-5.5	0.5	1
MISL	RF03079	TCONS_00007223	1	17	0.0036	-9	0.71	2
5S_rRNA	RF00001	TCONS_00007900	495	611	0.0056	25.2	0.51	1
U1	RF00003	TCONS_00003157	25	185	2.6e-20	136.9	0.63	1
mir	RF00075	TCONS_00002843	113	225	4e-14	75.6	0.53	1
mir	RF00075	TCONS_00002843	225	113	1e-06	40.5	0.53	2
mir	RF00237	TCONS_00007756	3563	3504	0.008	25.3	0.32	1
mir	RF00237	TCONS_00007757	1395	1336	0.008	25.3	0.32	2
mir	RF00237	TCONS_00007758	1488	1429	0.008	25.3	0.32	3
mir	RF00237	TCONS_00007759	1493	1434	0.008	25.3	0.32	4
mir	RF00247	TCONS_00001934	3713	3632	0.0062	25	0.54	1
mir	RF00247	TCONS_00001935	2471	2390	0.0062	25	0.54	2
mir	RF00247	TCONS_00001936	3040	2959	0.0062	25	0.54	3
mir	RF00451	TCONS_00009075	921	1013	0.0014	27.6	0.35	1
U1_yeast	RF00488	TCONS_00002713	1	140	0.004	3.7	0.33	1
IRES_c	RF00549	TCONS_00009084	37	1	0.0026	0	0.59	1
IRES_c	RF00549	TCONS_00008951	3456	3432	0.0031	-1	0.72	2
IRES_c	RF00549	TCONS_00003423	1	120	0.0043	-2.7	0.68	3
IRES_c	RF00549	TCONS_00007823	1	32	0.0068	-5	0.56	4
IRES_c	RF00549	TCONS_00002002	51	1	0.0092	-6.6	0.55	5
IRES_c	RF00549	TCONS_00002235	1	8	0.0097	-6.9	0.5	6
mir	RF00761	TCONS_00008034	4863	4775	0.0016	32.7	0.21	1
lsy	RF00823	TCONS_00007363	5830	5902	0.002	26.5	0.3	1
mir	RF00851	TCONS_00007363	5820	5911	0.0026	26.4	0.38	1
MIR821	RF00885	TCONS_00008237	2998	3227	0.00033	24.7	0.33	1
MIR1122	RF00906	TCONS_00008235	4111	4246	6.2e-17	107	0.28	1
MIR1122	RF00906	TCONS_00008237	3046	3181	6.2e-17	107	0.28	2
MIR1122	RF00906	TCONS_00008235	4246	4111	1.4e-14	93.9	0.28	3
MIR1122	RF00906	TCONS_00008237	3181	3046	1.4e-14	93.9	0.28	4
MIR1122	RF00906	TCONS_00008034	4750	4886	3.2e-14	91.8	0.25	5
MIR1122	RF00906	TCONS_00008034	4886	4750	4e-12	80.1	0.25	6
MIR1122	RF00906	TCONS_00007363	5813	5918	2.1e-11	76.1	0.37	7
MIR1122	RF00906	TCONS_00007363	5918	5813	3.9e-11	74.6	0.37	8
MIR1122	RF00906	TCONS_00007363	8257	8153	2.3e-09	64.8	0.36	9
MIR1122	RF00906	TCONS_00002397	6348	6452	2.4e-09	64.6	0.35	10
MIR1122	RF00906	TCONS_00002405	6348	6452	2.4e-09	64.6	0.35	11
MIR1122	RF00906	TCONS_00007363	8153	8257	3.4e-09	63.8	0.36	12
MIR1122	RF00906	TCONS_00002397	6452	6348	6.2e-09	62.3	0.35	13
MIR1122	RF00906	TCONS_00002405	6452	6348	6.2e-09	62.3	0.35	14
MIR1122	RF00906	TCONS_00007363	1116	1009	6.4e-09	62.3	0.34	15
MIR1122	RF00906	TCONS_00008618	2707	2593	4.1e-08	57.8	0.37	16
MIR1122	RF00906	TCONS_00007363	1009	1116	7.4e-08	56.3	0.34	17
MIR1122	RF00906	TCONS_00008618	2593	2707	2.8e-07	53.1	0.37	18
MIR1122	RF00906	TCONS_00007363	1401	1504	4.3e-07	52	0.38	19
MIR1122	RF00906	TCONS_00007410	4286	4403	6.6e-07	51	0.31	20
MIR1122	RF00906	TCONS_00007363	1504	1401	6.7e-07	51	0.38	21
MIR1122	RF00906	TCONS_00001646	1751	1920	2.1e-06	48.3	0.32	22
MIR1122	RF00906	TCONS_00001647	4943	5112	2.1e-06	48.3	0.32	23
MIR1122	RF00906	TCONS_00007410	4403	4286	1.2e-05	44	0.31	24
MIR1122	RF00906	TCONS_00002755	1546	1650	1.7e-05	43.2	0.35	25
MIR1122	RF00906	TCONS_00002755	1650	1546	2.4e-05	42.3	0.35	26
MIR1122	RF00906	TCONS_00002235	3513	3604	5.9e-05	40.1	0.41	27
MIR1122	RF00906	TCONS_00002235	3604	3513	8.8e-05	39.2	0.41	28
MIR1122	RF00906	TCONS_00001646	1920	1751	9.3e-05	39	0.32	29
MIR1122	RF00906	TCONS_00001647	5112	4943	9.3e-05	39	0.32	30
MIR1122	RF00906	TCONS_00009089	1103	1013	0.00015	37.9	0.27	31
MIR1122	RF00906	TCONS_00009089	1013	1103	0.00045	35.2	0.27	32
MIR1122	RF00906	TCONS_00008693	3948	3823	0.00061	34.5	0.29	33
MIR1122	RF00906	TCONS_00002397	6831	6739	0.00078	33.9	0.3	34
MIR1122	RF00906	TCONS_00002405	6831	6739	0.00078	33.9	0.3	35
MIR1122	RF00906	TCONS_00008693	3823	3948	0.002	31.6	0.29	36
MIR1122	RF00906	TCONS_00002009	490	376	0.0023	31.2	0.37	37
MIR1122	RF00906	TCONS_00007363	6028	5921	0.0026	30.9	0.33	38
MIR1122	RF00906	TCONS_00007756	2570	2662	0.0038	30.1	0.33	39
MIR1122	RF00906	TCONS_00002397	6739	6831	0.0079	28.3	0.3	40
MIR1122	RF00906	TCONS_00002405	6739	6831	0.0079	28.3	0.3	41
MIR1122	RF00906	TCONS_00007756	2662	2570	0.0096	27.8	0.33	42
mir	RF00912	TCONS_00003709	1006	926	0.0096	23.7	0.62	1
MIR824	RF00943	TCONS_00007511	120	1	0.0085	-3.6	0.38	1
MIR824	RF00943	TCONS_00007660	685	670	0.0099	-4.3	0.31	2
mir	RF00948	TCONS_00007363	5907	5825	7.7e-05	33.9	0.35	1
mir	RF00963	TCONS_00007483	2315	2387	0.0082	22.4	0.56	1
mir	RF00991	TCONS_00001646	1597	1693	3.2e-05	35	0.37	1
mir	RF00991	TCONS_00001647	4789	4885	3.2e-05	35	0.37	2
MIR530	RF01005	TCONS_00008235	4105	4252	0.0041	26.5	0.3	1
MIR530	RF01005	TCONS_00008237	3040	3187	0.0041	26.5	0.3	2
mir	RF01024	TCONS_00002755	1642	1554	0.0013	27.6	0.37	1
MIR1023	RF01043	TCONS_00001646	1748	1922	0.00059	27.2	0.33	1
MIR1023	RF01043	TCONS_00001647	4940	5114	0.00059	27.2	0.33	2
MIR1023	RF01043	TCONS_00007363	8284	8134	0.0012	25.5	0.33	3
MIR1023	RF01043	TCONS_00007363	5941	5790	0.0015	25	0.37	4
MIR1023	RF01043	TCONS_00007363	1523	1385	0.0025	23.8	0.36	5
MIR1023	RF01043	TCONS_00008235	4105	4250	0.0026	23.7	0.29	6
MIR1023	RF01043	TCONS_00008237	3040	3185	0.0026	23.7	0.29	7
MIR1023	RF01043	TCONS_00002397	6338	6466	0.0066	21.4	0.36	8
MIR1023	RF01043	TCONS_00002405	6338	6466	0.0066	21.4	0.36	9
OLE	RF01071	TCONS_00009085	466	495	0.0021	-8	0.43	1
SCARNA2	RF01268	TCONS_00007982	140	1	0.0046	4.6	0.46	1
SCARNA2	RF01268	TCONS_00001876	116	1	0.0085	2.1	0.59	2
SCARNA2	RF01268	TCONS_00002774	84	1	0.009	1.9	0.56	3
SCARNA2	RF01268	TCONS_00002002	175	1	0.0093	1.7	0.64	4
SCARNA2	RF01268	TCONS_00002755	45	1	0.0095	1.7	0.6	5
SCARNA2	RF01268	TCONS_00002756	45	1	0.0095	1.7	0.6	6
snR84	RF01270	TCONS_00007794	950	886	0.0046	1.2	0.32	1
snR84	RF01270	TCONS_00007795	1683	1619	0.0046	1.2	0.32	2
sR45	RF01274	TCONS_00007452	285	236	0.00054	24.1	0.62	1
rli47	RF01478	TCONS_00002201	289	384	0.00096	10.1	0.42	1
RNase_P	RF01577	TCONS_00002196	1	62	0.0026	4.2	0.32	1
RNase_P	RF01577	TCONS_00002180	1	201	0.0036	2.5	0.4	2
RNase_P	RF01577	TCONS_00002181	1	201	0.0036	2.5	0.4	3
RNase_P	RF01577	TCONS_00002180	2419	2298	0.0059	0	0.34	4
RNase_P	RF01577	TCONS_00002181	2419	2298	0.0059	0	0.34	5
RNase_P	RF01577	TCONS_00008177	106	1	0.0066	-0.6	0.4	6
RNase_P	RF01577	TCONS_00007511	1	103	0.0091	-2.4	0.35	7
P6	RF01683	TCONS_00008179	1	82	0.00069	-1	0.66	1
P6	RF01683	TCONS_00009395	1653	1644	0.0011	-2.8	0.7	2
P6	RF01683	TCONS_00008951	1	51	0.0017	-4.4	0.73	3
P6	RF01683	TCONS_00002435	1	197	0.0019	-4.9	0.64	4
P6	RF01683	TCONS_00002078	731	755	0.002	-5	0.52	5
P6	RF01683	TCONS_00001929	15	1	0.0021	-5.2	0.6	6
P6	RF01683	TCONS_00008803	1314	1305	0.0024	-5.8	0.7	7
P6	RF01683	TCONS_00001930	16	1	0.0025	-5.8	0.5	8
P6	RF01683	TCONS_00003423	1	9	0.0031	-6.7	0.67	9
P6	RF01683	TCONS_00007659	11	1	0.0035	-7.1	0.45	10
P6	RF01683	TCONS_00009069	1	45	0.0037	-7.4	0.58	11
P6	RF01683	TCONS_00002419	1	1	0.0041	-7.8	1	12
P6	RF01683	TCONS_00001647	1	41	0.0043	-7.9	0.63	13
P6	RF01683	TCONS_00002753	1	105	0.0044	-8	0.61	14
P6	RF01683	TCONS_00009089	1	4	0.0044	-8	0.25	15
P6	RF01683	TCONS_00001788	1	19	0.0046	-8.2	0.47	16
P6	RF01683	TCONS_00007795	1	1	0.0047	-8.3	0	17
P6	RF01683	TCONS_00007794	9	1	0.0047	-8.3	0.56	18
P6	RF01683	TCONS_00001646	1	46	0.0055	-8.8	0.63	19
P6	RF01683	TCONS_00009088	1	99	0.0061	-9.2	0.66	20
srg1	RF01765	TCONS_00007621	1621	1663	0.0048	-2.5	0.23	1
srg1	RF01765	TCONS_00007889	63	1	0.0085	-5	0.38	2
srg1	RF01765	TCONS_00002004	4503	4542	0.0097	-5.5	0.35	3
gadd7	RF01800	TCONS_00008350	745	730	5.4e-05	-3.3	0.5	1
RUF21	RF01825	TCONS_00002174	1	38	0.0028	-0.4	0.24	1
RUF21	RF01825	TCONS_00002174	251	264	0.0043	-2.7	0.5	2
RUF21	RF01825	TCONS_00008260	8459	8443	0.0055	-4.1	0.47	3
RUF21	RF01825	TCONS_00007902	1	67	0.0062	-4.9	0.34	4
SSU_rRNA_archaea	RF01959	TCONS_00007900	1	378	3.8e-07	138.8	0.54	1
SSU_rRNA_archaea	RF01959	TCONS_00007920	1	290	0.0007	16.2	0.51	2
SSU_rRNA_archaea	RF01959	TCONS_00007919	1	289	0.00072	15.7	0.51	3
SSU_rRNA_archaea	RF01959	TCONS_00007296	651	722	0.00073	15.4	0.43	4
SSU_rRNA_archaea	RF01959	TCONS_00007297	708	779	0.00073	15.4	0.43	5
SSU_rRNA_archaea	RF01959	TCONS_00007298	646	717	0.00073	15.4	0.43	6
SSU_rRNA_archaea	RF01959	TCONS_00007299	663	734	0.00073	15.4	0.43	7
SSU_rRNA_archaea	RF01959	TCONS_00007300	676	747	0.00073	15.4	0.43	8
SSU_rRNA_archaea	RF01959	TCONS_00007291	692	761	0.00074	15.2	0.43	9
SSU_rRNA_archaea	RF01959	TCONS_00007292	649	718	0.00074	15.2	0.43	10
SSU_rRNA_archaea	RF01959	TCONS_00007293	649	718	0.00074	15.2	0.43	11
SSU_rRNA_archaea	RF01959	TCONS_00007294	652	721	0.00074	15.2	0.43	12
SSU_rRNA_archaea	RF01959	TCONS_00007295	645	714	0.00074	15.2	0.43	13
SSU_rRNA_eukarya	RF01960	TCONS_00007900	1	375	5.7e-06	170	0.54	1
SSU_rRNA_eukarya	RF01960	TCONS_00007291	692	761	0.00033	73.8	0.43	2
SSU_rRNA_eukarya	RF01960	TCONS_00007292	649	718	0.00033	73.8	0.43	3
SSU_rRNA_eukarya	RF01960	TCONS_00007293	649	718	0.00033	73.8	0.43	4
SSU_rRNA_eukarya	RF01960	TCONS_00007294	652	721	0.00033	73.8	0.43	5
SSU_rRNA_eukarya	RF01960	TCONS_00007295	645	714	0.00033	73.8	0.43	6
SSU_rRNA_eukarya	RF01960	TCONS_00007296	651	722	0.00033	73.7	0.43	7
SSU_rRNA_eukarya	RF01960	TCONS_00007297	708	779	0.00033	73.7	0.43	8
SSU_rRNA_eukarya	RF01960	TCONS_00007298	646	717	0.00033	73.7	0.43	9
SSU_rRNA_eukarya	RF01960	TCONS_00007299	663	734	0.00033	73.7	0.43	10
SSU_rRNA_eukarya	RF01960	TCONS_00007300	676	747	0.00033	73.7	0.43	11
SSU_rRNA_eukarya	RF01960	TCONS_00007919	1	289	0.0024	26.3	0.51	12
SSU_rRNA_eukarya	RF01960	TCONS_00007920	1	290	0.0027	24.1	0.51	13
TtnuCD22	RF02298	TCONS_00002093	2826	2909	0.0066	25.6	0.35	1
TtnuHACA18	RF02325	TCONS_00007621	1344	1225	0.0067	29	0.28	1
tsr1	RF02576	TCONS_00007315	540	744	0.0042	-0.4	0.57	1
tsr1	RF02576	TCONS_00007311	753	782	0.006	-2.3	0.53	2
tsr1	RF02576	TCONS_00001896	9158	9191	0.0062	-2.5	0.56	3
tsr1	RF02576	TCONS_00007314	161	231	0.0074	-3.4	0.56	4
tsr1	RF02576	TCONS_00002768	1	8	0.0088	-4.3	0	5
tsr1	RF02576	TCONS_00007316	409	490	0.0097	-4.8	0.54	6
tsr1	RF02576	TCONS_00007317	362	443	0.0097	-4.8	0.54	7
tsr1	RF02576	TCONS_00008352	557	549	0.0098	-4.9	0.11	8
tsr1	RF02576	TCONS_00008353	559	551	0.0098	-4.9	0.11	9
BSR0653	RF02611	TCONS_00002231	2390	2371	0.00026	1.2	0.5	1
BSR0653	RF02611	TCONS_00002157	3780	3759	0.00058	-2.6	0.36	2
BSR0653	RF02611	TCONS_00008350	745	728	0.00085	-4.4	0.56	3
BSR0653	RF02611	TCONS_00009383	2084	2072	0.0012	-5.8	0.46	4
BSR0653	RF02611	TCONS_00009384	5646	5634	0.0012	-5.8	0.46	5
BSR0653	RF02611	TCONS_00009385	5031	5019	0.0012	-5.8	0.46	6
BSR0653	RF02611	TCONS_00007706	1041	979	0.0012	-6	0.43	7
BSR0653	RF02611	TCONS_00007707	2510	2448	0.0012	-6	0.43	8
BSR0653	RF02611	TCONS_00007708	2469	2407	0.0012	-6	0.43	9
BSR0653	RF02611	TCONS_00008176	1473	1453	0.0014	-6.6	0.43	10
BSR0653	RF02611	TCONS_00008177	1111	1091	0.0014	-6.6	0.43	11
BSR0653	RF02611	TCONS_00008535	4970	4956	0.0014	-6.7	0.4	12
BSR0653	RF02611	TCONS_00008536	4023	4009	0.0014	-6.7	0.4	13
BSR0653	RF02611	TCONS_00008537	4880	4866	0.0014	-6.7	0.4	14
BSR0653	RF02611	TCONS_00008538	5419	5405	0.0014	-6.7	0.4	15
BSR0653	RF02611	TCONS_00003694	3	1	0.0016	-7.3	0	16
BSR0653	RF02611	TCONS_00003671	225	230	0.0018	-8	0.5	17
IRES_RhPV	RF02658	TCONS_00007546	15	1	0.0062	-5	0.47	1
Sernc350	RF02735	TCONS_00003397	130	1	0.008	3.7	0.65	1
Sernc350	RF02735	TCONS_00009084	130	279	0.0095	2.8	0.6	2
Sernc389	RF02743	TCONS_00008349	1	115	0.0046	3.2	0.6	1
sRNA162	RF02792	TCONS_00007756	2499	2665	0.00052	30.9	0.32	1
tRNA	RF00005	TCONS_00010624	1073	1001	1.9e-09	62.2	0.59	1
tRNA	RF00005	TCONS_00010064	1	94	2e-05	40.1	0.55	2
tRNA	RF00005	TCONS_00004534	1896	1989	2e-05	40.1	0.56	3
tRNA	RF00005	TCONS_00004535	1896	1989	2e-05	40.1	0.56	4
tRNA	RF00005	TCONS_00004536	1896	1989	2e-05	40.1	0.56	5
tRNA	RF00005	TCONS_00010065	1	93	0.00059	32.1	0.55	6
snoR30	RF00046	TCONS_00010739	1570	1665	1.5e-16	93.8	0.44	1
HgcG	RF00064	TCONS_00004234	1663	1702	0.0094	7.9	0.12	1
SNORD27	RF00086	TCONS_00010739	2994	3075	0.00051	37.5	0.35	1
snoR71	RF00097	TCONS_00004606	17074	17179	0.0046	25.6	0.36	1
snoR71	RF00097	TCONS_00004607	22943	23048	0.0046	25.6	0.36	2
snoR71	RF00097	TCONS_00004608	19771	19876	0.0046	25.6	0.36	3
snoR71	RF00097	TCONS_00004609	17481	17586	0.0046	25.6	0.36	4
snoR71	RF00097	TCONS_00004611	25051	25156	0.0046	25.6	0.36	5
SNORD33	RF00133	TCONS_00011054	2730	2816	7.4e-11	67.1	0.39	1
SNORD33	RF00133	TCONS_00011055	2895	2981	7.4e-11	67.1	0.39	2
SNORD33	RF00133	TCONS_00011057	4959	5045	7.4e-11	67.1	0.39	3
snoZ105	RF00145	TCONS_00011054	2557	2623	1.8e-06	52.4	0.36	1
snoZ105	RF00145	TCONS_00011055	2722	2788	1.8e-06	52.4	0.36	2
snoZ105	RF00145	TCONS_00011057	4786	4852	1.8e-06	52.4	0.36	3
snoZ103	RF00149	TCONS_00009835	970	1068	1.6e-14	100	0.43	1
snoZ103	RF00149	TCONS_00011054	3006	3100	1e-08	65.6	0.4	2
snoZ103	RF00149	TCONS_00011055	3171	3265	1e-08	65.6	0.4	3
snoZ103	RF00149	TCONS_00011057	5235	5329	1e-08	65.6	0.4	4
IRES_c	RF00216	TCONS_00011812	70	1	0.0057	7.2	0.63	1
snoZ7	RF00268	TCONS_00010739	1980	2051	4.3e-05	41	0.42	1
SNORD59	RF00273	TCONS_00010972	379	444	0.0088	25.5	0.41	1
SNORD49	RF00277	TCONS_00010739	1979	2051	0.0044	25.6	0.42	1
snosnR60_Z15	RF00309	TCONS_00010738	527	620	2.2e-11	77.4	0.38	1
snosnR60_Z15	RF00309	TCONS_00010739	3497	3590	2.7e-11	76.9	0.39	2
snosnR60_Z15	RF00309	TCONS_00010740	532	625	2.7e-11	76.8	0.4	3
snosnR60_Z15	RF00309	TCONS_00010736	508	601	3.3e-11	76.3	0.41	4
snosnR60_Z15	RF00309	TCONS_00010737	509	602	3.3e-11	76.3	0.41	5
snosnR60_Z15	RF00309	TCONS_00010739	532	625	3.3e-11	76.3	0.41	6
SNORD53_SNORD92	RF00325	TCONS_00010739	1978	2053	0.0078	24	0.42	1
snoZ155	RF00326	TCONS_00011055	1333	1411	2e-09	69.4	0.34	1
snoZ155	RF00326	TCONS_00011057	1587	1665	2e-09	69.4	0.34	2
snoZ155	RF00326	TCONS_00011054	1341	1420	3.3e-09	68.1	0.32	3
snoZ155	RF00326	TCONS_00011057	3570	3649	3.3e-09	68.1	0.32	4
snoZ155	RF00326	TCONS_00011054	4103	4181	1.1e-07	59.4	0.3	5
snoZ155	RF00326	TCONS_00011055	4268	4346	1.1e-07	59.4	0.3	6
snoZ155	RF00326	TCONS_00011056	1642	1720	1.1e-07	59.4	0.3	7
snoZ155	RF00326	TCONS_00011057	6332	6410	1.1e-07	59.4	0.3	8
snoZ162	RF00329	TCONS_00009835	1481	1570	2.6e-07	51.2	0.37	1
snoZ162	RF00329	TCONS_00011054	2556	2630	0.0035	29.6	0.36	2
snoZ162	RF00329	TCONS_00011055	2721	2795	0.0035	29.6	0.36	3
snoZ162	RF00329	TCONS_00011057	4785	4859	0.0035	29.6	0.36	4
snoZ43	RF00330	TCONS_00010738	690	784	8e-16	94.6	0.48	1
snoZ43	RF00330	TCONS_00010739	3660	3754	8e-16	94.6	0.48	2
snoZ43	RF00330	TCONS_00010740	695	789	8e-16	94.6	0.48	3
snoZ43	RF00330	TCONS_00010736	682	777	1.2e-15	93.8	0.49	4
snoZ43	RF00330	TCONS_00010737	683	778	1.2e-15	93.8	0.49	5
snoZ43	RF00330	TCONS_00010739	706	801	1.2e-15	93.8	0.49	6
snoZ152	RF00350	TCONS_00011054	478	571	5.4e-11	70.5	0.47	1
snoZ152	RF00350	TCONS_00011055	480	573	5.4e-11	70.5	0.47	2
snoZ152	RF00350	TCONS_00011056	584	677	5.4e-11	70.5	0.47	3
snoZ152	RF00350	TCONS_00011057	734	827	5.4e-11	70.5	0.47	4
snoR31_Z110_Z27	RF00353	TCONS_00010739	1821	1919	0.00067	38.2	0.3	1
snoR44_J54	RF00357	TCONS_00010973	1088	1181	1.3e-11	73.3	0.39	1
snoZ107_R87	RF00360	TCONS_00010739	1308	1443	4.6e-07	47.4	0.4	1
snoZ107_R87	RF00360	TCONS_00010737	1583	1681	1.8e-05	38.8	0.36	2
snoZ107_R87	RF00360	TCONS_00010738	1591	1689	1.8e-05	38.8	0.36	3
snoZ107_R87	RF00360	TCONS_00010739	4561	4659	1.8e-05	38.8	0.36	4
snoZ107_R87	RF00360	TCONS_00010740	1596	1694	1.8e-05	38.8	0.36	5
snoZ107_R87	RF00360	TCONS_00010736	1585	1677	4.6e-05	36.6	0.37	6
snosnR55	RF00472	TCONS_00011054	2733	2812	0.0046	29.1	0.36	1
snosnR55	RF00472	TCONS_00011055	2898	2977	0.0046	29.1	0.36	2
snosnR55	RF00472	TCONS_00011057	4962	5041	0.0046	29.1	0.36	3
snoF1_F2	RF00482	TCONS_00011054	2058	2203	4.6e-09	54	0.43	1
snoF1_F2	RF00482	TCONS_00011055	2223	2368	4.6e-09	54	0.43	2
snoF1_F2	RF00482	TCONS_00011057	4287	4432	4.6e-09	54	0.43	3
snoF1_F2	RF00482	TCONS_00011057	2710	2855	5e-09	53.9	0.45	4
snoMe18S	RF00532	TCONS_00011054	2729	2818	0.0092	30.3	0.39	1
snoMe18S	RF00532	TCONS_00011055	2894	2983	0.0092	30.3	0.39	2
snoMe18S	RF00532	TCONS_00011057	4958	5047	0.0092	30.3	0.39	3
IRES_c	RF00549	TCONS_00003982	1	42	0.0079	-5.8	0.52	1
IRES_c	RF00549	TCONS_00010389	16	1	0.0088	-6.3	0.44	2
SNORD65	RF00571	TCONS_00010739	1981	2051	0.0066	26.7	0.41	1
mir	RF00654	TCONS_00009717	2838	2927	0.0047	25.8	0.32	1
mir	RF00654	TCONS_00009718	2838	2927	0.0047	25.8	0.32	2
MIR1122	RF00906	TCONS_00004281	2983	3118	6e-15	95.9	0.29	1
MIR1122	RF00906	TCONS_00004282	1894	2029	6e-15	95.9	0.29	2
MIR1122	RF00906	TCONS_00004281	3118	2983	2.1e-14	92.9	0.29	3
MIR1122	RF00906	TCONS_00004282	2029	1894	2.1e-14	92.9	0.29	4
MIR1122	RF00906	TCONS_00005013	752	648	3.9e-10	69	0.39	5
MIR1122	RF00906	TCONS_00005013	648	752	7.3e-10	67.5	0.39	6
MIR1122	RF00906	TCONS_00010217	359	463	2.4e-08	59.1	0.36	7
MIR1122	RF00906	TCONS_00010217	463	359	5e-08	57.3	0.36	8
MIR1122	RF00906	TCONS_00009975	917	1024	6.6e-08	56.6	0.4	9
MIR1122	RF00906	TCONS_00009978	922	1029	6.6e-08	56.6	0.4	10
MIR1122	RF00906	TCONS_00009981	919	1026	6.6e-08	56.6	0.4	11
MIR1122	RF00906	TCONS_00010966	511	623	1.8e-07	54.2	0.29	12
MIR1122	RF00906	TCONS_00009975	1024	917	2e-07	53.9	0.4	13
MIR1122	RF00906	TCONS_00009978	1029	922	2e-07	53.9	0.4	14
MIR1122	RF00906	TCONS_00009981	1026	919	2e-07	53.9	0.4	15
MIR1122	RF00906	TCONS_00010966	623	511	3.2e-07	52.8	0.29	16
MIR1122	RF00906	TCONS_00005435	1577	1680	1.3e-06	49.5	0.37	17
MIR1122	RF00906	TCONS_00005439	2804	2907	1.3e-06	49.5	0.37	18
MIR1122	RF00906	TCONS_00005435	1680	1577	1.2e-05	44.1	0.37	19
MIR1122	RF00906	TCONS_00005439	2907	2804	1.2e-05	44.1	0.37	20
MIR1122	RF00906	TCONS_00004280	851	726	1.3e-05	43.8	0.29	21
MIR1122	RF00906	TCONS_00004281	1251	1126	1.3e-05	43.8	0.29	22
MIR1122	RF00906	TCONS_00004283	1173	1048	1.3e-05	43.8	0.29	23
MIR1122	RF00906	TCONS_00018996	1419	1327	3.7e-05	41.3	0.34	24
MIR1122	RF00906	TCONS_00009836	1085	980	6.3e-05	40	0.32	25
MIR1122	RF00906	TCONS_00009836	980	1085	0.00021	37.1	0.32	26
MIR1122	RF00906	TCONS_00004267	2882	3051	0.00024	36.8	0.34	27
MIR1122	RF00906	TCONS_00009811	2374	2465	0.00039	35.6	0.42	28
MIR1122	RF00906	TCONS_00005435	1110	1012	0.0005	35	0.39	29
MIR1122	RF00906	TCONS_00005439	2337	2239	0.0005	35	0.39	30
MIR1122	RF00906	TCONS_00005435	1012	1110	0.00064	34.4	0.39	31
MIR1122	RF00906	TCONS_00005439	2239	2337	0.00064	34.4	0.39	32
MIR1122	RF00906	TCONS_00009811	2465	2374	0.00064	34.4	0.42	33
MIR1122	RF00906	TCONS_00004280	725	852	0.0012	33	0.29	34
MIR1122	RF00906	TCONS_00004281	1125	1252	0.0012	33	0.29	35
MIR1122	RF00906	TCONS_00004283	1047	1174	0.0012	33	0.29	36
MIR1122	RF00906	TCONS_00004267	3051	2882	0.0016	32.2	0.34	37
MIR1122	RF00906	TCONS_00004484	3410	3506	0.002	31.6	0.42	38
MIR1122	RF00906	TCONS_00004485	3460	3556	0.002	31.6	0.42	39
MIR1122	RF00906	TCONS_00004486	2331	2427	0.002	31.6	0.42	40
MIR1122	RF00906	TCONS_00004487	2460	2556	0.002	31.6	0.42	41
MIR1122	RF00906	TCONS_00018996	1327	1419	0.0023	31.3	0.34	42
MIR1122	RF00906	TCONS_00010295	1692	1523	0.0034	30.4	0.3	43
MIR1122	RF00906	TCONS_00004379	394	299	0.0047	29.5	0.39	44
MIR1122	RF00906	TCONS_00004484	3506	3410	0.0087	28	0.42	45
MIR1122	RF00906	TCONS_00004485	3556	3460	0.0087	28	0.42	46
MIR1122	RF00906	TCONS_00004486	2427	2331	0.0087	28	0.42	47
MIR1122	RF00906	TCONS_00004487	2556	2460	0.0087	28	0.42	48
mir	RF00948	TCONS_00004281	3008	3092	0.0043	25.8	0.26	1
mir	RF00948	TCONS_00004282	1919	2003	0.0043	25.8	0.26	2
MIR1023	RF01043	TCONS_00009811	2353	2481	0.0064	21.5	0.37	1
snoR77Y	RF01178	TCONS_00010739	1977	2057	7.2e-11	70.2	0.4	1
snoU83	RF01179	TCONS_00010736	372	449	2e-07	52.6	0.41	1
snoU83	RF01179	TCONS_00010737	373	450	2e-07	52.6	0.41	2
snoU83	RF01179	TCONS_00010738	396	473	2e-07	52.6	0.41	3
snoU83	RF01179	TCONS_00010739	396	473	2e-07	52.6	0.41	4
snoU83	RF01179	TCONS_00010740	396	473	2e-07	52.6	0.41	5
sn1502	RF01189	TCONS_00011054	2731	2815	0.0033	29.3	0.38	1
sn1502	RF01189	TCONS_00011055	2896	2980	0.0033	29.3	0.38	2
sn1502	RF01189	TCONS_00011057	4960	5044	0.0033	29.3	0.38	3
SCARNA2	RF01268	TCONS_00010502	94	1	0.0043	5	0.5	1
SCARNA2	RF01268	TCONS_00004886	48	1	0.0076	2.6	0.46	2
SCARNA2	RF01268	TCONS_00011812	39	1	0.0093	1.8	0.62	3
snR84	RF01270	TCONS_00003937	1	46	0.0049	0.8	0.26	1
snoU31b	RF01285	TCONS_00010736	1436	1522	4.2e-11	68	0.46	1
snoU31b	RF01285	TCONS_00010737	1437	1523	4.2e-11	68	0.46	2
snoU31b	RF01285	TCONS_00010738	1445	1531	4.2e-11	68	0.46	3
snoU31b	RF01285	TCONS_00010739	1162	1248	4.2e-11	68	0.46	4
snoU31b	RF01285	TCONS_00010739	4415	4501	4.2e-11	68	0.46	5
snoU31b	RF01285	TCONS_00010740	1450	1536	4.2e-11	68	0.46	6
snoU31b	RF01285	TCONS_00004198	343	432	2.8e-09	58.8	0.49	7
snoR26	RF01286	TCONS_00009835	151	247	1e-12	82.7	0.43	1
snoR27	RF01287	TCONS_00009835	313	397	4.7e-06	52.5	0.4	1
snoR31	RF01288	TCONS_00010739	1720	1812	3.9e-09	71.2	0.46	1
snoR2	RF01292	TCONS_00011054	3306	3437	8.1e-09	61.2	0.45	1
snoR2	RF01292	TCONS_00011055	3471	3602	8.1e-09	61.2	0.45	2
snoR2	RF01292	TCONS_00011057	5535	5666	8.1e-09	61.2	0.45	3
snoR2	RF01292	TCONS_00011054	860	999	0.0016	29.6	0.46	4
snoR2	RF01292	TCONS_00011055	862	1001	0.0016	29.6	0.46	5
snoR2	RF01292	TCONS_00011056	966	1105	0.0016	29.6	0.46	6
snoR2	RF01292	TCONS_00011057	1116	1255	0.0016	29.6	0.46	7
snoU49	RF01300	TCONS_00011054	622	680	2.9e-08	51.4	0.51	1
snoU49	RF01300	TCONS_00011055	624	682	2.9e-08	51.4	0.51	2
snoU49	RF01300	TCONS_00011056	728	786	2.9e-08	51.4	0.51	3
snoU49	RF01300	TCONS_00011057	878	936	2.9e-08	51.4	0.51	4
snoU49	RF01300	TCONS_00010739	2115	2173	2.7e-06	41.5	0.47	5
snoR117	RF01423	TCONS_00004198	485	562	1e-05	40.8	0.47	1
rli33	RF01469	TCONS_00004426	1	74	0.0096	2.4	0.45	1
RNase_P	RF01577	TCONS_00018595	150	1	0.002	5.8	0.39	1
RNase_P	RF01577	TCONS_00018742	759	747	0.0059	0	0.23	2
RNase_P	RF01577	TCONS_00018743	619	607	0.0059	0	0.23	3
RNase_P	RF01577	TCONS_00018742	694	759	0.0064	-0.4	0.35	4
P6	RF01683	TCONS_00004094	20	1	0.00065	-0.8	0.6	1
P6	RF01683	TCONS_00004095	93	1	0.0014	-3.8	0.52	2
P6	RF01683	TCONS_00004096	93	1	0.0014	-3.8	0.52	3
P6	RF01683	TCONS_00010210	13	1	0.0016	-4.1	0.46	4
P6	RF01683	TCONS_00011051	34	1	0.0018	-4.5	0.65	5
P6	RF01683	TCONS_00009476	1	94	0.0021	-5.3	0.77	6
P6	RF01683	TCONS_00009477	1	95	0.0026	-6	0.77	7
P6	RF01683	TCONS_00010551	1	40	0.0092	-10.8	0.62	8
srg1	RF01765	TCONS_00010966	535	639	0.0022	0.8	0.29	1
srg1	RF01765	TCONS_00011603	36	1	0.0053	-2.9	0.36	2
srg1	RF01765	TCONS_00018850	83	1	0.0085	-4.9	0.33	3
RsaC	RF01818	TCONS_00018589	1549	1603	0.0027	10.3	0.47	1
RsaC	RF01818	TCONS_00018590	1549	1603	0.0027	10.3	0.47	2
RsaC	RF01818	TCONS_00018591	1575	1629	0.0027	10.3	0.47	3
RsaC	RF01818	TCONS_00018592	1575	1629	0.0027	10.3	0.47	4
RsaC	RF01818	TCONS_00018593	2858	2912	0.0027	10.3	0.47	5
RsaC	RF01818	TCONS_00018594	1711	1765	0.0027	10.3	0.47	6
RUF21	RF01825	TCONS_00003937	1	30	0.0042	-2.6	0.2	1
RUF21	RF01825	TCONS_00004914	816	611	0.0055	-4.1	0.24	2
RUF21	RF01825	TCONS_00009452	1062	1047	0.0061	-4.7	0.25	3
RUF21	RF01825	TCONS_00011834	1	5	0.0084	-6.5	0	4
RUF21	RF01825	TCONS_00004831	2381	2367	0.0091	-6.9	0.2	5
STnc510	RF02088	TCONS_00005391	50	1	0.00033	-4.8	0.32	1
STnc510	RF02088	TCONS_00010249	2032	2048	0.00046	-6.8	0.53	2
STnc510	RF02088	TCONS_00010269	4186	4190	0.00063	-8.5	0.4	3
STnc510	RF02088	TCONS_00010270	1933	1937	0.00063	-8.5	0.4	4
STnc510	RF02088	TCONS_00010271	1857	1861	0.00063	-8.5	0.4	5
Hsp83_3_UTR	RF02400	TCONS_00018729	1	168	0.0085	6.4	0.62	1
SNOR75	RF02539	TCONS_00011054	2434	2520	1.2e-15	100	0.4	1
SNOR75	RF02539	TCONS_00011055	2599	2685	1.2e-15	100	0.4	2
SNOR75	RF02539	TCONS_00011057	4663	4749	1.2e-15	100	0.4	3
SNOR75	RF02539	TCONS_00011054	2243	2329	1.1e-09	66.6	0.37	4
SNOR75	RF02539	TCONS_00011055	2408	2494	1.1e-09	66.6	0.37	5
SNOR75	RF02539	TCONS_00011057	4472	4558	1.1e-09	66.6	0.37	6
SNOR75	RF02539	TCONS_00011057	2873	2946	1.8e-06	48.6	0.38	7
Hrs13	RF02631	TCONS_00005028	2592	2516	0.0099	23.5	0.47	1
Hrs13	RF02631	TCONS_00005029	2592	2516	0.0099	23.5	0.47	2
Hrs13	RF02631	TCONS_00005031	2572	2496	0.0099	23.5	0.47	3
IRES_cyp24a1	RF02664	TCONS_00004267	90	1	0.0095	1.3	0.73	1
U2	RF00004	TCONS_00013158	2192	2010	1.4e-07	58.2	0.47	1
U2	RF00004	TCONS_00013159	2147	1965	1.4e-07	58.2	0.47	2
tRNA	RF00005	TCONS_00012808	1594	1522	2.1e-11	72.8	0.48	1
tRNA	RF00005	TCONS_00012809	2910	2838	2.1e-11	72.8	0.48	2
tRNA	RF00005	TCONS_00012810	3660	3588	2.1e-11	72.8	0.48	3
tRNA	RF00005	TCONS_00012811	2337	2265	2.1e-11	72.8	0.48	4
tRNA	RF00005	TCONS_00012812	1648	1576	2.1e-11	72.8	0.48	5
Telomerase	RF00024	TCONS_00013317	65	1	0.0019	9.8	0.51	1
RRE	RF00036	TCONS_00021113	70	1	0.0036	8.6	0.56	1
RRE	RF00036	TCONS_00021117	70	1	0.0036	8.6	0.56	2
RRE	RF00036	TCONS_00013109	115	1	0.004	8.2	0.63	3
RRE	RF00036	TCONS_00013110	115	1	0.004	8.2	0.63	4
RRE	RF00036	TCONS_00021114	90	1	0.0041	8.2	0.57	5
RRE	RF00036	TCONS_00012490	98	1	0.0091	5.7	0.64	6
RRE	RF00036	TCONS_00012491	98	1	0.0091	5.7	0.64	7
RRE	RF00036	TCONS_00012492	98	1	0.0091	5.7	0.64	8
RRE	RF00036	TCONS_00012493	98	1	0.0091	5.7	0.64	9
RRE	RF00036	TCONS_00019755	133	1	0.0096	5.5	0.61	10
HgcG	RF00064	TCONS_00020406	3343	3400	0.0062	9	0.22	1
IRES_c	RF00216	TCONS_00021387	53	1	0.0036	8.5	0.7	1
IRES_c	RF00216	TCONS_00012494	84	1	0.0039	8.3	0.55	2
IRES_c	RF00216	TCONS_00021383	46	1	0.0039	8.3	0.74	3
IRES_c	RF00216	TCONS_00021384	46	1	0.0039	8.3	0.74	4
IRES_c	RF00216	TCONS_00021385	48	1	0.005	7.5	0.71	5
IRES_c	RF00216	TCONS_00021386	48	1	0.005	7.5	0.71	6
IRES_c	RF00216	TCONS_00021114	58	1	0.0063	6.8	0.53	7
mir	RF00247	TCONS_00013807	2725	2844	0.00057	30	0.46	1
mir	RF00247	TCONS_00013811	3710	3829	0.00057	30	0.46	2
mir	RF00247	TCONS_00012420	4364	4271	0.0019	27.5	0.48	3
mir	RF00247	TCONS_00012424	4066	3973	0.0019	27.5	0.48	4
mir	RF00247	TCONS_00012425	2234	2141	0.0019	27.5	0.48	5
mir	RF00247	TCONS_00012420	4271	4364	0.003	26.5	0.48	6
mir	RF00247	TCONS_00012424	3973	4066	0.003	26.5	0.48	7
mir	RF00247	TCONS_00012425	2141	2234	0.003	26.5	0.48	8
mir	RF00247	TCONS_00013807	2683	2602	0.0097	24.1	0.54	9
mir	RF00451	TCONS_00012495	783	896	5.8e-06	37.8	0.31	1
mir	RF00451	TCONS_00012497	745	858	5.8e-06	37.8	0.31	2
U1_yeast	RF00488	TCONS_00013158	2573	2556	0.006	1.7	0.11	1
U1_yeast	RF00488	TCONS_00013159	2528	2511	0.006	1.7	0.11	2
IRES_c	RF00549	TCONS_00013403	143	1	0.0019	1.6	0.64	1
IRES_c	RF00549	TCONS_00013166	84	1	0.0024	0.4	0.64	2
IRES_c	RF00549	TCONS_00013800	1	55	0.0024	0.3	0.73	3
IRES_c	RF00549	TCONS_00019487	50	1	0.0042	-2.5	0.78	4
IRES_c	RF00549	TCONS_00019627	1	44	0.0042	-2.6	0.8	5
IRES_c	RF00549	TCONS_00013163	24	1	0.0043	-2.7	0.71	6
IRES_c	RF00549	TCONS_00013003	1	42	0.0047	-3.2	0.71	7
IRES_c	RF00549	TCONS_00013300	1	64	0.005	-3.4	0.61	8
IRES_c	RF00549	TCONS_00013165	21	1	0.005	-3.4	0.71	9
IRES_c	RF00549	TCONS_00013633	8	1	0.0054	-3.9	0.62	10
IRES_c	RF00549	TCONS_00019932	1	43	0.0062	-4.6	0.74	11
IRES_c	RF00549	TCONS_00019933	1	43	0.0062	-4.6	0.74	12
IRES_c	RF00549	TCONS_00013003	176	215	0.0062	-4.6	0.68	13
IRES_c	RF00549	TCONS_00013004	183	222	0.0064	-4.7	0.68	14
IRES_c	RF00549	TCONS_00021144	1	42	0.0069	-5.1	0.71	15
IRES_c	RF00549	TCONS_00013109	1	10	0.0083	-6.1	0.5	16
IRES_c	RF00549	TCONS_00013110	1	10	0.0083	-6.1	0.5	17
bicoid_3	RF00551	TCONS_00021247	1	70	0.0063	2.7	0.26	1
bicoid_3	RF00551	TCONS_00013572	1102	980	0.0094	1.1	0.36	2
bicoid_3	RF00551	TCONS_00020776	2794	2717	0.0096	1.1	0.33	3
mir	RF00642	TCONS_00021157	3856	3778	0.0056	24.5	0.41	1
mir	RF00697	TCONS_00013905	1982	2071	0.0023	32.7	0.32	1
mir	RF00697	TCONS_00013906	2212	2301	0.0023	32.7	0.32	2
mir	RF00754	TCONS_00019768	565	472	1.6e-06	41.2	0.38	1
mir	RF00754	TCONS_00019768	470	563	1.1e-05	37.4	0.38	2
mir	RF00761	TCONS_00013209	1441	1353	0.004	30.6	0.27	1
mir	RF00761	TCONS_00013210	2776	2688	0.004	30.6	0.27	2
mir	RF00815	TCONS_00019806	1576	1482	0.0055	24.1	0.42	1
mir	RF00851	TCONS_00019768	472	563	0.00082	28.7	0.38	1
mir	RF00851	TCONS_00019768	563	472	0.0032	26	0.38	2
MIR811	RF00882	TCONS_00013209	1467	1330	1.7e-06	34.3	0.32	1
MIR811	RF00882	TCONS_00013210	2802	2665	1.7e-06	34.3	0.32	2
MIR821	RF00885	TCONS_00021382	996	1197	6e-06	36.4	0.32	1
MIR821	RF00885	TCONS_00021384	1038	1239	6e-06	36.4	0.32	2
MIR821	RF00885	TCONS_00021385	1040	1241	6e-06	36.4	0.32	3
MIR821	RF00885	TCONS_00021382	1197	996	9.7e-06	35	0.32	4
MIR821	RF00885	TCONS_00021383	1239	1038	9.7e-06	35	0.32	5
MIR821	RF00885	TCONS_00021384	1239	1038	9.7e-06	35	0.32	6
MIR821	RF00885	TCONS_00021385	1241	1040	9.7e-06	35	0.32	7
MIR1122	RF00906	TCONS_00021030	1119	1254	4.4e-21	130.1	0.33	1
MIR1122	RF00906	TCONS_00021032	1199	1334	4.4e-21	130.1	0.33	2
MIR1122	RF00906	TCONS_00021030	1254	1119	8.8e-20	122.9	0.33	3
MIR1122	RF00906	TCONS_00021032	1334	1199	8.8e-20	122.9	0.33	4
MIR1122	RF00906	TCONS_00013209	1464	1329	6.9e-19	117.9	0.32	5
MIR1122	RF00906	TCONS_00013210	2799	2664	6.9e-19	117.9	0.32	6
MIR1122	RF00906	TCONS_00013209	1329	1464	1.3e-15	99.5	0.32	7
MIR1122	RF00906	TCONS_00013210	2664	2799	1.3e-15	99.5	0.32	8
MIR1122	RF00906	TCONS_00019838	1039	904	3.2e-15	97.4	0.29	9
MIR1122	RF00906	TCONS_00019838	904	1039	3.3e-14	91.8	0.29	10
MIR1122	RF00906	TCONS_00013766	4425	4290	3.6e-14	91.5	0.33	11
MIR1122	RF00906	TCONS_00013767	5881	5746	3.6e-14	91.5	0.33	12
MIR1122	RF00906	TCONS_00013768	3189	3054	3.6e-14	91.5	0.33	13
MIR1122	RF00906	TCONS_00013769	4354	4219	3.6e-14	91.5	0.33	14
MIR1122	RF00906	TCONS_00013770	5955	5820	3.6e-14	91.5	0.33	15
MIR1122	RF00906	TCONS_00013771	3040	2905	3.6e-14	91.5	0.33	16
MIR1122	RF00906	TCONS_00013772	4316	4181	3.6e-14	91.5	0.33	17
MIR1122	RF00906	TCONS_00013773	5952	5817	3.6e-14	91.5	0.33	18
MIR1122	RF00906	TCONS_00013766	4290	4425	3.3e-13	86.2	0.33	19
MIR1122	RF00906	TCONS_00013767	5746	5881	3.3e-13	86.2	0.33	20
MIR1122	RF00906	TCONS_00013768	3054	3189	3.3e-13	86.2	0.33	21
MIR1122	RF00906	TCONS_00013769	4219	4354	3.3e-13	86.2	0.33	22
MIR1122	RF00906	TCONS_00013770	5820	5955	3.3e-13	86.2	0.33	23
MIR1122	RF00906	TCONS_00013771	2905	3040	3.3e-13	86.2	0.33	24
MIR1122	RF00906	TCONS_00013772	4181	4316	3.3e-13	86.2	0.33	25
MIR1122	RF00906	TCONS_00013773	5817	5952	3.3e-13	86.2	0.33	26
MIR1122	RF00906	TCONS_00019768	570	465	1.4e-11	77	0.36	27
MIR1122	RF00906	TCONS_00019768	465	570	3.6e-11	74.8	0.36	28
MIR1122	RF00906	TCONS_00019806	1481	1585	1.1e-08	60.9	0.4	29
MIR1122	RF00906	TCONS_00019806	1585	1481	1.5e-08	60.1	0.4	30
MIR1122	RF00906	TCONS_00021379	1707	1603	1.8e-08	59.8	0.37	31
MIR1122	RF00906	TCONS_00021380	1703	1599	1.8e-08	59.8	0.37	32
MIR1122	RF00906	TCONS_00021381	2527	2423	1.8e-08	59.8	0.37	33
MIR1122	RF00906	TCONS_00021382	3204	3100	1.8e-08	59.8	0.37	34
MIR1122	RF00906	TCONS_00021383	2631	2527	1.8e-08	59.8	0.37	35
MIR1122	RF00906	TCONS_00021384	2809	2705	1.8e-08	59.8	0.37	36
MIR1122	RF00906	TCONS_00021385	2629	2525	1.8e-08	59.8	0.37	37
MIR1122	RF00906	TCONS_00021386	2574	2470	1.8e-08	59.8	0.37	38
MIR1122	RF00906	TCONS_00021387	2142	2038	1.8e-08	59.8	0.37	39
MIR1122	RF00906	TCONS_00019231	2832	2728	1.8e-08	59.8	0.36	40
MIR1122	RF00906	TCONS_00019233	2587	2483	1.8e-08	59.8	0.36	41
MIR1122	RF00906	TCONS_00019234	3069	2965	1.8e-08	59.8	0.36	42
MIR1122	RF00906	TCONS_00019236	3111	3007	1.8e-08	59.8	0.36	43
MIR1122	RF00906	TCONS_00013766	2417	2312	3.7e-08	58	0.33	44
MIR1122	RF00906	TCONS_00013767	2383	2278	3.7e-08	58	0.33	45
MIR1122	RF00906	TCONS_00013769	2346	2241	3.7e-08	58	0.33	46
MIR1122	RF00906	TCONS_00013770	2457	2352	3.7e-08	58	0.33	47
MIR1122	RF00906	TCONS_00013772	2308	2203	3.7e-08	58	0.33	48
MIR1122	RF00906	TCONS_00013773	2454	2349	3.7e-08	58	0.33	49
MIR1122	RF00906	TCONS_00021031	1031	1158	4e-08	57.8	0.35	50
MIR1122	RF00906	TCONS_00019231	2728	2832	1e-07	55.5	0.36	51
MIR1122	RF00906	TCONS_00019233	2483	2587	1e-07	55.5	0.36	52
MIR1122	RF00906	TCONS_00019234	2965	3069	1e-07	55.5	0.36	53
MIR1122	RF00906	TCONS_00019236	3007	3111	1e-07	55.5	0.36	54
MIR1122	RF00906	TCONS_00012886	4195	4090	1.1e-07	55.4	0.33	55
MIR1122	RF00906	TCONS_00013766	2312	2417	2e-07	53.9	0.33	56
MIR1122	RF00906	TCONS_00013767	2278	2383	2e-07	53.9	0.33	57
MIR1122	RF00906	TCONS_00013769	2241	2346	2e-07	53.9	0.33	58
MIR1122	RF00906	TCONS_00013770	2352	2457	2e-07	53.9	0.33	59
MIR1122	RF00906	TCONS_00013772	2203	2308	2e-07	53.9	0.33	60
MIR1122	RF00906	TCONS_00013773	2349	2454	2e-07	53.9	0.33	61
MIR1122	RF00906	TCONS_00012886	4090	4195	5.2e-07	51.6	0.33	62
MIR1122	RF00906	TCONS_00021379	1603	1707	6.9e-07	50.9	0.37	63
MIR1122	RF00906	TCONS_00021380	1599	1703	6.9e-07	50.9	0.37	64
MIR1122	RF00906	TCONS_00021381	2423	2527	6.9e-07	50.9	0.37	65
MIR1122	RF00906	TCONS_00021382	3100	3204	6.9e-07	50.9	0.37	66
MIR1122	RF00906	TCONS_00021383	2527	2631	6.9e-07	50.9	0.37	67
MIR1122	RF00906	TCONS_00021384	2705	2809	6.9e-07	50.9	0.37	68
MIR1122	RF00906	TCONS_00021385	2525	2629	6.9e-07	50.9	0.37	69
MIR1122	RF00906	TCONS_00021386	2470	2574	6.9e-07	50.9	0.37	70
MIR1122	RF00906	TCONS_00021387	2038	2142	6.9e-07	50.9	0.37	71
MIR1122	RF00906	TCONS_00021031	1158	1028	1.3e-06	49.3	0.35	72
MIR1122	RF00906	TCONS_00020406	2265	2349	2.3e-05	42.4	0.39	73
MIR1122	RF00906	TCONS_00019931	527	698	2.4e-05	42.3	0.33	74
MIR1122	RF00906	TCONS_00019932	1105	1276	2.4e-05	42.3	0.33	75
MIR1122	RF00906	TCONS_00019933	693	864	2.4e-05	42.3	0.33	76
MIR1122	RF00906	TCONS_00021382	1175	1007	2.9e-05	41.9	0.31	77
MIR1122	RF00906	TCONS_00021383	1217	1049	2.9e-05	41.9	0.31	78
MIR1122	RF00906	TCONS_00021384	1217	1049	2.9e-05	41.9	0.31	79
MIR1122	RF00906	TCONS_00021385	1219	1051	2.9e-05	41.9	0.31	80
MIR1122	RF00906	TCONS_00020256	3069	3169	3.3e-05	41.5	0.35	81
MIR1122	RF00906	TCONS_00020257	2784	2884	3.3e-05	41.5	0.35	82
MIR1122	RF00906	TCONS_00020406	2349	2265	3.7e-05	41.3	0.39	83
MIR1122	RF00906	TCONS_00020256	3169	3069	8.7e-05	39.2	0.35	84
MIR1122	RF00906	TCONS_00020257	2884	2784	8.7e-05	39.2	0.35	85
MIR1122	RF00906	TCONS_00021382	1007	1175	0.00019	37.3	0.31	86
MIR1122	RF00906	TCONS_00021383	1049	1217	0.00019	37.3	0.31	87
MIR1122	RF00906	TCONS_00021384	1049	1217	0.00019	37.3	0.31	88
MIR1122	RF00906	TCONS_00021385	1051	1219	0.00019	37.3	0.31	89
MIR1122	RF00906	TCONS_00019931	698	527	0.00036	35.7	0.33	90
MIR1122	RF00906	TCONS_00019932	1276	1105	0.00036	35.7	0.33	91
MIR1122	RF00906	TCONS_00019933	864	693	0.00036	35.7	0.33	92
MIR1122	RF00906	TCONS_00013973	4019	4189	0.00068	34.2	0.32	93
MIR1122	RF00906	TCONS_00012006	2325	2192	0.0015	32.3	0.3	94
MIR1122	RF00906	TCONS_00012007	2079	1946	0.0015	32.3	0.3	95
MIR1122	RF00906	TCONS_00012008	2382	2249	0.0015	32.3	0.3	96
MIR1122	RF00906	TCONS_00019806	591	422	0.0027	30.9	0.34	97
MIR1122	RF00906	TCONS_00013973	4189	4019	0.0029	30.7	0.32	98
MIR1122	RF00906	TCONS_00020074	2793	2702	0.0051	29.3	0.41	99
MIR1122	RF00906	TCONS_00020075	2778	2687	0.0051	29.3	0.41	100
MIR1122	RF00906	TCONS_00020076	2778	2687	0.0051	29.3	0.41	101
MIR1122	RF00906	TCONS_00020077	2993	2902	0.0051	29.3	0.41	102
MIR1122	RF00906	TCONS_00020078	2844	2753	0.0051	29.3	0.41	103
MIR1122	RF00906	TCONS_00020079	2517	2426	0.0051	29.3	0.41	104
MIR1122	RF00906	TCONS_00012495	777	902	0.0051	29.3	0.29	105
MIR1122	RF00906	TCONS_00012497	739	864	0.0051	29.3	0.29	106
MIR1122	RF00906	TCONS_00013766	2647	2476	0.0053	29.2	0.33	107
MIR1122	RF00906	TCONS_00013767	2613	2442	0.0053	29.2	0.33	108
MIR1122	RF00906	TCONS_00013769	2576	2405	0.0053	29.2	0.33	109
MIR1122	RF00906	TCONS_00013770	2687	2516	0.0053	29.2	0.33	110
MIR1122	RF00906	TCONS_00013772	2538	2367	0.0053	29.2	0.33	111
MIR1122	RF00906	TCONS_00013773	2684	2513	0.0053	29.2	0.33	112
MIR1122	RF00906	TCONS_00019768	28	101	0.0059	28.9	0.34	113
mir	RF00937	TCONS_00020406	2347	2256	0.007	28.5	0.37	1
mir	RF00937	TCONS_00020406	2267	2358	0.0094	27.8	0.38	2
MIR824	RF00943	TCONS_00013205	1469	1462	0.008	-3.3	0.62	1
MIR824	RF00943	TCONS_00019887	81	1	0.0082	-3.4	0.35	2
mir	RF00948	TCONS_00019768	559	477	3.4e-05	35.5	0.35	1
MIR530	RF01005	TCONS_00013209	1466	1331	0.0092	24.5	0.32	1
MIR530	RF01005	TCONS_00013210	2801	2666	0.0092	24.5	0.32	2
mir	RF01024	TCONS_00020256	3074	3164	0.0014	27.4	0.34	1
mir	RF01024	TCONS_00020257	2789	2879	0.0014	27.4	0.34	2
mir	RF01024	TCONS_00021379	1693	1617	0.0017	27.1	0.36	3
mir	RF01024	TCONS_00021380	1689	1613	0.0017	27.1	0.36	4
mir	RF01024	TCONS_00021381	2513	2437	0.0017	27.1	0.36	5
mir	RF01024	TCONS_00021382	3190	3114	0.0017	27.1	0.36	6
mir	RF01024	TCONS_00021383	2617	2541	0.0017	27.1	0.36	7
mir	RF01024	TCONS_00021384	2795	2719	0.0017	27.1	0.36	8
mir	RF01024	TCONS_00021385	2615	2539	0.0017	27.1	0.36	9
mir	RF01024	TCONS_00021386	2560	2484	0.0017	27.1	0.36	10
mir	RF01024	TCONS_00021387	2128	2052	0.0017	27.1	0.36	11
mir	RF01024	TCONS_00020256	3164	3074	0.0079	24	0.34	12
mir	RF01024	TCONS_00020257	2879	2789	0.0079	24	0.34	13
mir	RF01042	TCONS_00013766	2400	2327	0.0083	24.3	0.3	1
mir	RF01042	TCONS_00013767	2366	2293	0.0083	24.3	0.3	2
mir	RF01042	TCONS_00013769	2329	2256	0.0083	24.3	0.3	3
mir	RF01042	TCONS_00013770	2440	2367	0.0083	24.3	0.3	4
mir	RF01042	TCONS_00013772	2291	2218	0.0083	24.3	0.3	5
mir	RF01042	TCONS_00013773	2437	2364	0.0083	24.3	0.3	6
MIR1023	RF01043	TCONS_00021030	1112	1259	5.8e-05	32.7	0.34	1
MIR1023	RF01043	TCONS_00021032	1192	1339	5.8e-05	32.7	0.34	2
MIR1023	RF01043	TCONS_00021030	1259	1115	0.00077	26.5	0.34	3
MIR1023	RF01043	TCONS_00021032	1339	1195	0.00077	26.5	0.34	4
MIR1023	RF01043	TCONS_00019768	580	455	0.003	23.3	0.36	5
MIR1023	RF01043	TCONS_00013209	1468	1325	0.0043	22.4	0.32	6
MIR1023	RF01043	TCONS_00013210	2803	2660	0.0043	22.4	0.32	7
MIR1023	RF01043	TCONS_00013209	1323	1468	0.0047	22.2	0.32	8
MIR1023	RF01043	TCONS_00013210	2658	2803	0.0047	22.2	0.32	9
MIR1023	RF01043	TCONS_00019231	2713	2845	0.008	20.9	0.32	10
MIR1023	RF01043	TCONS_00019233	2468	2600	0.008	20.9	0.32	11
MIR1023	RF01043	TCONS_00019234	2950	3082	0.008	20.9	0.32	12
MIR1023	RF01043	TCONS_00019236	2992	3124	0.008	20.9	0.32	13
Arthropod_7SK	RF01052	TCONS_00021367	8263	8189	0.0077	4.3	0.29	1
SBWMV1_UPD	RF01082	TCONS_00019597	1379	1403	0.0051	27.2	0.56	1
SBWMV1_UPD	RF01082	TCONS_00019598	2489	2513	0.0051	27.2	0.56	2
sR19	RF01142	TCONS_00019231	1556	1618	0.0023	25.3	0.57	1
sR19	RF01142	TCONS_00019234	1793	1855	0.0023	25.3	0.57	2
sR19	RF01142	TCONS_00019236	1798	1860	0.0023	25.3	0.57	3
SCARNA2	RF01268	TCONS_00013423	135	1	0.0031	6.3	0.5	1
SCARNA2	RF01268	TCONS_00013424	135	1	0.0031	6.3	0.5	2
SCARNA2	RF01268	TCONS_00012494	85	1	0.0034	5.9	0.54	3
rli33	RF01469	TCONS_00013855	119	1	0.009	2.6	0.55	1
RNase_P	RF01577	TCONS_00020774	2010	2082	0.0021	5.3	0.32	1
RNase_P	RF01577	TCONS_00013369	1	86	0.0022	5.2	0.28	2
RNase_P	RF01577	TCONS_00013533	43	1	0.0064	-0.5	0.51	3
RNase_P	RF01577	TCONS_00013173	2129	2054	0.0068	-0.8	0.3	4
RNase_P	RF01577	TCONS_00013843	3025	3105	0.007	-1	0.42	5
RNase_P	RF01577	TCONS_00013844	3878	3958	0.007	-1	0.42	6
RNase_P	RF01577	TCONS_00013845	2487	2567	0.007	-1	0.42	7
RNase_P	RF01577	TCONS_00012452	325	350	0.0071	-1	0.5	8
RNase_P	RF01577	TCONS_00013766	5587	5655	0.0073	-1.2	0.38	9
RNase_P	RF01577	TCONS_00013767	7043	7111	0.0073	-1.2	0.38	10
RNase_P	RF01577	TCONS_00013768	4351	4419	0.0073	-1.2	0.38	11
RNase_P	RF01577	TCONS_00013769	5516	5584	0.0073	-1.2	0.38	12
RNase_P	RF01577	TCONS_00013770	7117	7185	0.0073	-1.2	0.38	13
RNase_P	RF01577	TCONS_00013771	4202	4270	0.0073	-1.2	0.38	14
RNase_P	RF01577	TCONS_00013772	5478	5546	0.0073	-1.2	0.38	15
RNase_P	RF01577	TCONS_00013773	7114	7182	0.0073	-1.2	0.38	16
RNase_P	RF01577	TCONS_00020451	1336	1361	0.0075	-1.4	0.35	17
RNase_P	RF01577	TCONS_00013607	1093	1246	0.009	-2.3	0.43	18
CrcZ	RF01675	TCONS_00019931	1257	1171	0.0075	7.9	0.3	1
CrcZ	RF01675	TCONS_00019932	1835	1749	0.0075	7.9	0.3	2
CrcZ	RF01675	TCONS_00019933	1423	1337	0.0075	7.9	0.3	3
P6	RF01683	TCONS_00012007	31	1	0.00069	-1.1	0.81	1
P6	RF01683	TCONS_00019701	1	18	0.00097	-2.4	0.72	2
P6	RF01683	TCONS_00019807	1	31	0.001	-2.5	0.68	3
P6	RF01683	TCONS_00013571	24	1	0.0011	-2.9	0.62	4
P6	RF01683	TCONS_00013462	30	1	0.0012	-3	0.73	5
P6	RF01683	TCONS_00019979	27	1	0.0016	-4.3	0.63	6
P6	RF01683	TCONS_00012327	1	64	0.0016	-4.3	0.61	7
P6	RF01683	TCONS_00012808	1	62	0.0017	-4.6	0.55	8
P6	RF01683	TCONS_00012809	1	62	0.0017	-4.6	0.55	9
P6	RF01683	TCONS_00013572	28	1	0.0021	-5.2	0.54	10
P6	RF01683	TCONS_00019701	630	726	0.0022	-5.4	0.55	11
P6	RF01683	TCONS_00019197	1	127	0.0025	-5.9	0.59	12
P6	RF01683	TCONS_00013209	1	5	0.0026	-6.1	1	13
P6	RF01683	TCONS_00021275	1	21	0.0033	-6.9	0.33	14
P6	RF01683	TCONS_00012329	6	1	0.0038	-7.5	0.33	15
P6	RF01683	TCONS_00021303	1	88	0.004	-7.7	0.62	16
P6	RF01683	TCONS_00012329	1	1	0.0041	-7.8	1	17
P6	RF01683	TCONS_00020008	1	1	0.0041	-7.8	1	18
P6	RF01683	TCONS_00012928	1	1	0.0041	-7.8	1	19
P6	RF01683	TCONS_00013573	8	1	0.0041	-7.8	0.5	20
P6	RF01683	TCONS_00020622	1	8	0.0043	-7.9	0.5	21
P6	RF01683	TCONS_00021302	1	70	0.0047	-8.3	0.66	22
P6	RF01683	TCONS_00020171	1	78	0.0049	-8.5	0.71	23
P6	RF01683	TCONS_00012332	1	3	0.005	-8.5	0.33	24
P6	RF01683	TCONS_00012332	1	1	0.0053	-8.8	1	25
P6	RF01683	TCONS_00020968	1	58	0.006	-9.2	0.64	26
P6	RF01683	TCONS_00013210	1	84	0.0083	-10.4	0.65	27
P6	RF01683	TCONS_00013641	1	39	0.01	-11.1	0.64	28
srg1	RF01765	TCONS_00012700	2612	2621	0.0077	-4.6	0.2	1
srg1	RF01765	TCONS_00013869	2172	2200	0.0081	-4.8	0.31	2
RUF21	RF01825	TCONS_00021177	4680	4788	0.00049	9.5	0.44	1
RUF21	RF01825	TCONS_00013533	100	1	0.0034	-1.4	0.38	2
RUF21	RF01825	TCONS_00013781	4160	4154	0.0046	-3.2	0.43	3
RUF21	RF01825	TCONS_00019931	1257	1236	0.0052	-3.8	0.23	4
RUF21	RF01825	TCONS_00019933	1423	1402	0.0052	-3.8	0.23	5
RUF21	RF01825	TCONS_00021113	9072	9058	0.0062	-4.9	0.27	6
RUF21	RF01825	TCONS_00021114	8883	8869	0.0062	-4.9	0.27	7
RUF21	RF01825	TCONS_00013369	1	21	0.0064	-5.1	0.1	8
RUF21	RF01825	TCONS_00012926	1958	1964	0.0072	-5.7	0.29	9
RUF21	RF01825	TCONS_00012927	1933	1939	0.0072	-5.7	0.29	10
RUF21	RF01825	TCONS_00012928	2150	2156	0.0072	-5.7	0.29	11
RUF21	RF01825	TCONS_00012888	721	709	0.0083	-6.5	0.23	12
RUF21	RF01825	TCONS_00013777	5193	5217	0.0091	-7	0.36	13
RUF21	RF01825	TCONS_00013778	3921	3945	0.0091	-7	0.36	14
RUF21	RF01825	TCONS_00021290	3081	3091	0.0091	-7	0.64	15
RUF21	RF01825	TCONS_00021293	2898	2908	0.0091	-7	0.64	16
RUF21	RF01825	TCONS_00020319	1828	1817	0.0096	-7.4	0.42	17
tRNA	RF01852	TCONS_00012808	1594	1523	0.0034	29.2	0.49	1
tRNA	RF01852	TCONS_00012809	2910	2839	0.0034	29.2	0.49	2
tRNA	RF01852	TCONS_00012810	3660	3589	0.0034	29.2	0.49	3
tRNA	RF01852	TCONS_00012811	2337	2266	0.0034	29.2	0.49	4
tRNA	RF01852	TCONS_00012812	1648	1577	0.0034	29.2	0.49	5
mir	RF01910	TCONS_00013905	1987	2068	0.0091	24.9	0.3	1
mir	RF01910	TCONS_00013906	2217	2298	0.0091	24.9	0.3	2
SSU_rRNA_eukarya	RF01960	TCONS_00020283	1	88	0.0085	-3.3	0.47	1
STnc510	RF02088	TCONS_00019806	2968	3015	0.00024	-3	0.33	1
STnc510	RF02088	TCONS_00019807	1507	1554	0.00024	-3	0.33	2
STnc510	RF02088	TCONS_00021284	2634	2705	0.00026	-3.5	0.25	3
STnc510	RF02088	TCONS_00021285	2738	2809	0.00026	-3.5	0.25	4
STnc510	RF02088	TCONS_00013603	581	594	0.00037	-5.6	0.43	5
STnc510	RF02088	TCONS_00020015	872	1075	0.00038	-5.8	0.37	6
STnc510	RF02088	TCONS_00012367	28	1	0.0004	-6.1	0.39	7
STnc510	RF02088	TCONS_00013799	5651	5660	0.00044	-6.6	0.6	8
STnc510	RF02088	TCONS_00021093	504	510	0.00044	-6.6	0.57	9
STnc510	RF02088	TCONS_00021286	1504	1505	0.00057	-8.1	0.5	10
STnc510	RF02088	TCONS_00012828	1	1	0.00067	-9	0	11
STnc510	RF02088	TCONS_00013900	1491	1493	0.0007	-9.3	0	12
SSU_trypano_mito	RF02545	TCONS_00013369	1	31	0.0088	-0.7	0.19	1
tsr1	RF02576	TCONS_00013298	1	44	0.0068	-3	0.5	1
tsr1	RF02576	TCONS_00013299	1	48	0.0081	-3.9	0.56	2
tsr1	RF02576	TCONS_00013305	355	423	0.0084	-4.1	0.54	3
tsr1	RF02576	TCONS_00013299	347	415	0.0084	-4.1	0.54	4
IRES_RhPV	RF02658	TCONS_00021247	1	84	0.0014	1.6	0.24	1
IRES_RhPV	RF02658	TCONS_00019806	3004	3015	0.0073	-5.7	0.17	2
IRES_RhPV	RF02658	TCONS_00019807	1543	1554	0.0073	-5.7	0.17	3
IRES_cyp24a1	RF02664	TCONS_00020597	1	80	0.0013	8.7	0.6	1
IRES_cyp24a1	RF02664	TCONS_00012561	24	1	0.0016	8.1	0.75	2
IRES_cyp24a1	RF02664	TCONS_00012562	24	1	0.0016	8.1	0.75	3
IRES_cyp24a1	RF02664	TCONS_00020598	1	89	0.0034	5.2	0.58	4
IRES_cyp24a1	RF02664	TCONS_00021309	1	47	0.0066	2.6	0.64	5
IRES_cyp24a1	RF02664	TCONS_00013108	1	39	0.0068	2.5	0.59	6
IRES_cyp24a1	RF02664	TCONS_00021310	1	56	0.0071	2.4	0.61	7
IRES_cyp24a1	RF02664	TCONS_00021311	1	56	0.0071	2.4	0.61	8
Sernc350	RF02735	TCONS_00012424	71	1	0.0095	2.8	0.76	1
Sernc350	RF02735	TCONS_00012425	71	1	0.0095	2.8	0.76	2
Sernc389	RF02743	TCONS_00012433	1	102	0.0049	2.9	0.59	1
Sernc389	RF02743	TCONS_00021381	1	87	0.0075	0.5	0.72	2
Sernc389	RF02743	TCONS_00021382	1	87	0.0075	0.5	0.72	3
IMES	RF02995	TCONS_00021113	3980	4115	0.0069	22	0.47	1
IMES	RF02995	TCONS_00021114	4000	4135	0.0069	22	0.47	2
IMES	RF02995	TCONS_00021117	3876	4011	0.0069	22	0.47	3
tRNA	RF00005	TCONS_00022046	17	97	5.1e-09	60.5	0.52	1
tRNA	RF00005	TCONS_00022047	17	97	5.1e-09	60.5	0.52	2
tRNA	RF00005	TCONS_00022387	2135	2213	0.0041	28.2	0.46	3
SNORD79	RF00152	TCONS_00014015	1305	1232	0.0079	31.5	0.3	1
SNORD79	RF00152	TCONS_00014016	1215	1142	0.0079	31.5	0.3	2
MIR408	RF00690	TCONS_00014973	5191	5329	6.5e-06	40.1	0.4	1
MIR408	RF00690	TCONS_00014973	5772	5899	5e-05	35.3	0.41	2
MIR408	RF00690	TCONS_00014974	4000	4127	5e-05	35.3	0.41	3
MIR408	RF00690	TCONS_00014973	5899	5772	9.3e-05	33.8	0.41	4
MIR408	RF00690	TCONS_00014974	4127	4000	9.3e-05	33.8	0.41	5
MIR408	RF00690	TCONS_00014973	5341	5213	0.00046	30	0.37	6
mir	RF00707	TCONS_00014973	5799	5872	0.0001	40.5	0.41	1
mir	RF00707	TCONS_00014974	4027	4100	0.0001	40.5	0.41	2
mir	RF00707	TCONS_00014973	5872	5799	0.00022	38.6	0.41	3
mir	RF00707	TCONS_00014974	4100	4027	0.00022	38.6	0.41	4
mir	RF00765	TCONS_00014973	5889	5794	2e-07	46.1	0.38	1
mir	RF00765	TCONS_00014974	4117	4022	2e-07	46.1	0.38	2
mir	RF00772	TCONS_00014973	5798	5884	4.6e-07	43.1	0.39	1
mir	RF00772	TCONS_00014974	4026	4112	4.6e-07	43.1	0.39	2
mir	RF00772	TCONS_00014973	5873	5787	1.2e-06	41.2	0.41	3
mir	RF00772	TCONS_00014974	4101	4015	1.2e-06	41.2	0.41	4
mir	RF00772	TCONS_00014973	5303	5219	0.00026	30.3	0.39	5
mir	RF00772	TCONS_00014973	5229	5315	0.0029	25.4	0.4	6
mir	RF00796	TCONS_00014973	5795	5886	1.8e-07	41.2	0.38	1
mir	RF00796	TCONS_00014974	4023	4114	1.8e-07	41.2	0.38	2
mir	RF00796	TCONS_00014973	5221	5330	3.7e-07	39.8	0.37	3
mir	RF00796	TCONS_00014973	5876	5785	1.5e-06	37.2	0.41	4
mir	RF00796	TCONS_00014974	4104	4013	1.5e-06	37.2	0.41	5
mir	RF00796	TCONS_00014973	5311	5198	8.2e-05	29.6	0.4	6
mir	RF00833	TCONS_00014973	5321	5217	0.0014	31.8	0.38	1
mir	RF00834	TCONS_00014973	5876	5797	1.9e-06	41.4	0.4	1
mir	RF00834	TCONS_00014974	4104	4025	1.9e-06	41.4	0.4	2
mir	RF00834	TCONS_00014973	5787	5883	2.8e-06	40.6	0.4	3
mir	RF00834	TCONS_00014974	4015	4111	2.8e-06	40.6	0.4	4
mir	RF00834	TCONS_00014973	5220	5313	1.1e-05	37.9	0.39	5
mir	RF00834	TCONS_00014973	5310	5222	0.00081	29.2	0.39	6
mir	RF00891	TCONS_00014973	5873	5798	0.00032	34	0.39	1
mir	RF00891	TCONS_00014974	4101	4026	0.00032	34	0.39	2
mir	RF00891	TCONS_00014973	5803	5868	0.0014	30.6	0.39	3
mir	RF00891	TCONS_00014974	4031	4096	0.0014	30.6	0.39	4
MIR1122	RF00906	TCONS_00021612	2015	1891	2.8e-16	104.1	0.34	1
MIR1122	RF00906	TCONS_00021612	1891	2015	8.4e-16	101.4	0.34	2
MIR1122	RF00906	TCONS_00015032	2255	2151	3.5e-10	70	0.4	3
MIR1122	RF00906	TCONS_00015032	2151	2255	4.5e-10	69.4	0.4	4
MIR1122	RF00906	TCONS_00014046	1362	1477	6.6e-09	62.9	0.33	5
MIR1122	RF00906	TCONS_00015038	623	519	9.8e-09	62	0.36	6
MIR1122	RF00906	TCONS_00015040	620	516	9.8e-09	62	0.36	7
MIR1122	RF00906	TCONS_00015041	729	625	9.8e-09	62	0.36	8
MIR1122	RF00906	TCONS_00021388	3102	2998	2.4e-08	59.8	0.37	9
MIR1122	RF00906	TCONS_00021389	2878	2774	2.4e-08	59.8	0.37	10
MIR1122	RF00906	TCONS_00021390	1321	1217	2.4e-08	59.8	0.37	11
MIR1122	RF00906	TCONS_00021391	2675	2571	2.4e-08	59.8	0.37	12
MIR1122	RF00906	TCONS_00021392	3037	2933	2.4e-08	59.8	0.37	13
MIR1122	RF00906	TCONS_00021612	81	1	3.8e-08	58.7	0.31	14
MIR1122	RF00906	TCONS_00015038	519	623	7.2e-08	57.1	0.36	15
MIR1122	RF00906	TCONS_00015040	516	620	7.2e-08	57.1	0.36	16
MIR1122	RF00906	TCONS_00015041	625	729	7.2e-08	57.1	0.36	17
MIR1122	RF00906	TCONS_00014709	1014	1106	5e-07	52.4	0.33	18
MIR1122	RF00906	TCONS_00014046	1477	1362	6.2e-07	51.9	0.33	19
MIR1122	RF00906	TCONS_00021388	2998	3102	9.4e-07	50.9	0.37	20
MIR1122	RF00906	TCONS_00021389	2774	2878	9.4e-07	50.9	0.37	21
MIR1122	RF00906	TCONS_00021390	1217	1321	9.4e-07	50.9	0.37	22
MIR1122	RF00906	TCONS_00021391	2571	2675	9.4e-07	50.9	0.37	23
MIR1122	RF00906	TCONS_00021392	2933	3037	9.4e-07	50.9	0.37	24
MIR1122	RF00906	TCONS_00014709	1106	1014	1.5e-06	49.7	0.33	25
MIR1122	RF00906	TCONS_00014709	1789	1881	2.7e-06	48.3	0.37	26
MIR1122	RF00906	TCONS_00014709	1881	1789	4.8e-06	46.9	0.37	27
MIR1122	RF00906	TCONS_00021612	1	81	5.9e-06	46.5	0.31	28
MIR1122	RF00906	TCONS_00014907	1683	1781	1.6e-05	44	0.36	29
MIR1122	RF00906	TCONS_00014908	1283	1381	1.6e-05	44	0.36	30
MIR1122	RF00906	TCONS_00014907	1781	1683	2.4e-05	43	0.36	31
MIR1122	RF00906	TCONS_00014908	1381	1283	2.4e-05	43	0.36	32
MIR1122	RF00906	TCONS_00021388	1224	1056	3.9e-05	41.9	0.31	33
MIR1122	RF00906	TCONS_00021389	1224	1056	3.9e-05	41.9	0.31	34
MIR1122	RF00906	TCONS_00021391	1234	1066	3.9e-05	41.9	0.31	35
MIR1122	RF00906	TCONS_00021392	1243	1075	3.9e-05	41.9	0.31	36
MIR1122	RF00906	TCONS_00014446	630	759	6.2e-05	40.8	0.29	37
MIR1122	RF00906	TCONS_00021804	12050	12154	7.8e-05	40.2	0.42	38
MIR1122	RF00906	TCONS_00021582	6758	6840	0.00011	39.4	0.41	39
MIR1122	RF00906	TCONS_00014565	1502	1377	0.00011	39.4	0.27	40
MIR1122	RF00906	TCONS_00014566	1121	996	0.00011	39.4	0.27	41
MIR1122	RF00906	TCONS_00014569	1462	1337	0.00011	39.4	0.27	42
MIR1122	RF00906	TCONS_00021388	1056	1224	0.00025	37.3	0.31	43
MIR1122	RF00906	TCONS_00021389	1056	1224	0.00025	37.3	0.31	44
MIR1122	RF00906	TCONS_00021391	1066	1234	0.00025	37.3	0.31	45
MIR1122	RF00906	TCONS_00021392	1075	1243	0.00025	37.3	0.31	46
MIR1122	RF00906	TCONS_00021803	3689	3518	0.00031	36.9	0.34	47
MIR1122	RF00906	TCONS_00021804	3705	3534	0.00031	36.9	0.34	48
MIR1122	RF00906	TCONS_00014708	703	796	0.00037	36.5	0.34	49
MIR1122	RF00906	TCONS_00014709	2726	2819	0.00037	36.5	0.34	50
MIR1122	RF00906	TCONS_00014268	2499	2328	0.00063	35.1	0.32	51
MIR1122	RF00906	TCONS_00014269	4026	3855	0.00063	35.1	0.32	52
MIR1122	RF00906	TCONS_00014270	3570	3399	0.00063	35.1	0.32	53
MIR1122	RF00906	TCONS_00014268	2328	2499	0.0011	33.9	0.32	54
MIR1122	RF00906	TCONS_00014269	3855	4026	0.0011	33.9	0.32	55
MIR1122	RF00906	TCONS_00014270	3399	3570	0.0011	33.9	0.32	56
MIR1122	RF00906	TCONS_00021582	6840	6758	0.0013	33.4	0.41	57
MIR1122	RF00906	TCONS_00014565	1355	1524	0.0013	33.3	0.31	58
MIR1122	RF00906	TCONS_00014566	974	1143	0.0013	33.3	0.31	59
MIR1122	RF00906	TCONS_00014569	1315	1484	0.0013	33.3	0.31	60
MIR1122	RF00906	TCONS_00021804	12154	12050	0.0014	33.2	0.42	61
MIR1122	RF00906	TCONS_00014708	796	703	0.0017	32.7	0.34	62
MIR1122	RF00906	TCONS_00014709	2819	2726	0.0017	32.7	0.34	63
MIR1122	RF00906	TCONS_00021444	1400	1275	0.0022	32.1	0.32	64
MIR1122	RF00906	TCONS_00021445	1853	1728	0.0022	32.1	0.32	65
MIR1122	RF00906	TCONS_00021446	2730	2605	0.0022	32.1	0.32	66
MIR1122	RF00906	TCONS_00014869	1198	1325	0.0028	31.5	0.3	67
MIR1122	RF00906	TCONS_00021803	3518	3689	0.0037	30.8	0.34	68
MIR1122	RF00906	TCONS_00021804	3534	3705	0.0037	30.8	0.34	69
MIR529	RF00908	TCONS_00014973	5193	5329	0.00058	30.7	0.39	1
MIR529	RF00908	TCONS_00014973	5750	5876	0.0014	28.7	0.46	2
MIR529	RF00908	TCONS_00014974	3978	4104	0.0014	28.7	0.46	3
mir	RF00942	TCONS_00014973	5798	5873	0.0023	28.5	0.39	1
mir	RF00942	TCONS_00014974	4026	4101	0.0023	28.5	0.39	2
mir	RF00969	TCONS_00014973	5224	5316	0.0092	29.8	0.39	1
SCARNA2	RF01268	TCONS_00014211	112	1	0.0035	7	0.54	1
SCARNA2	RF01268	TCONS_00014212	110	1	0.0037	6.8	0.54	2
P6	RF01683	TCONS_00021960	1	66	0.00081	-0.5	0.73	1
P6	RF01683	TCONS_00014816	12	1	0.0015	-2.9	0.58	2
P6	RF01683	TCONS_00014817	12	1	0.002	-3.9	0.5	3
P6	RF01683	TCONS_00014162	1	27	0.0025	-4.8	0.67	4
P6	RF01683	TCONS_00014163	1	27	0.0025	-4.8	0.67	5
P6	RF01683	TCONS_00022234	1	9	0.0041	-6.6	0.89	6
P6	RF01683	TCONS_00022235	1	9	0.0041	-6.6	0.89	7
P6	RF01683	TCONS_00022236	1	9	0.0041	-6.6	0.89	8
P6	RF01683	TCONS_00022237	1	9	0.0041	-6.6	0.89	9
P6	RF01683	TCONS_00022238	1	27	0.0042	-6.7	0.7	10
P6	RF01683	TCONS_00022239	1	27	0.0042	-6.7	0.7	11
RUF21	RF01825	TCONS_00021677	1	6	0.0068	-3.6	0	1
RUF21	RF01825	TCONS_00021678	1	36	0.0069	-3.7	0.28	2
RUF21	RF01825	TCONS_00021679	1	36	0.0069	-3.7	0.28	3
RUF21	RF01825	TCONS_00021680	1	36	0.0069	-3.7	0.28	4
RUF21	RF01825	TCONS_00021681	1	36	0.0069	-3.7	0.28	5
RUF21	RF01825	TCONS_00021676	1	16	0.0078	-4.4	0.31	6
RUF21	RF01825	TCONS_00022046	905	899	0.0089	-5.1	0.14	7
RUF21	RF01825	TCONS_00022047	905	899	0.0089	-5.1	0.14	8
RUF21	RF01825	TCONS_00021892	1	7	0.0089	-5.2	0.14	9
MIR2118	RF01911	TCONS_00014973	5178	5330	1.3e-07	50.4	0.42	1
MIR2118	RF01911	TCONS_00014973	5326	5192	5.3e-07	46.8	0.4	2
MIR2118	RF01911	TCONS_00014973	5772	5899	6.5e-07	46.2	0.41	3
MIR2118	RF01911	TCONS_00014974	4000	4127	6.5e-07	46.2	0.41	4
MIR2118	RF01911	TCONS_00014973	5895	5776	1.1e-05	38.9	0.4	5
MIR2118	RF01911	TCONS_00014974	4123	4004	1.1e-05	38.9	0.4	6
mir	RF01918	TCONS_00014973	5795	5878	0.00012	32.1	0.39	1
mir	RF01918	TCONS_00014974	4023	4106	0.00012	32.1	0.39	2
mir	RF01918	TCONS_00014973	5220	5324	0.00037	29.8	0.38	3
mir	RF01918	TCONS_00014973	5883	5785	0.0014	27	0.39	4
mir	RF01918	TCONS_00014974	4111	4013	0.0014	27	0.39	5
mir	RF01918	TCONS_00014973	5311	5216	0.007	23.7	0.39	6
mir	RF01939	TCONS_00014973	5869	5804	6.5e-05	32.2	0.41	1
mir	RF01939	TCONS_00014974	4097	4032	6.5e-05	32.2	0.41	2
mir	RF01939	TCONS_00014973	5298	5238	0.0062	23.4	0.44	3
SSU_rRNA_eukarya	RF01960	TCONS_00014603	409	1	2.3e-06	198.9	0.56	1
SSU_rRNA_eukarya	RF01960	TCONS_00022539	416	1	0.001	54.4	0.56	2
snoR125	RF02409	TCONS_00014973	5170	5347	1.1e-05	36.2	0.4	1
snoR125	RF02409	TCONS_00014973	5917	5762	2.7e-05	34	0.42	2
snoR125	RF02409	TCONS_00014974	4145	3990	2.7e-05	34	0.42	3
snoR125	RF02409	TCONS_00014973	5735	5920	5.6e-05	32.2	0.42	4
snoR125	RF02409	TCONS_00014974	3963	4148	5.6e-05	32.2	0.42	5
snoR125	RF02409	TCONS_00014973	5357	5182	0.00012	30.2	0.41	6
SpF43_sRNA	RF02436	TCONS_00014973	5886	5791	6.3e-06	44.3	0.39	1
SpF43_sRNA	RF02436	TCONS_00014974	4114	4019	6.3e-06	44.3	0.39	2
SpF43_sRNA	RF02436	TCONS_00014973	5317	5222	0.007	28.7	0.38	3
AEV_CRE	RF02536	TCONS_00014973	5768	5903	1.5e-05	38.8	0.41	1
AEV_CRE	RF02536	TCONS_00014974	3996	4131	1.5e-05	38.8	0.41	2
tRNA	RF00005	TCONS_00018040	2921	2850	2.3e-10	66.8	0.44	1
tRNA	RF00005	TCONS_00018041	2480	2409	2.3e-10	66.8	0.44	2
tRNA	RF00005	TCONS_00018057	1018	945	1.6e-09	62.2	0.57	3
tRNA	RF00005	TCONS_00018040	5486	5416	2e-09	61.7	0.55	4
tRNA	RF00005	TCONS_00018041	5319	5249	2e-09	61.7	0.55	5
tRNA	RF00005	TCONS_00018040	1492	1419	2.3e-09	61.3	0.61	6
tRNA	RF00005	TCONS_00018040	1768	1695	2.3e-09	61.3	0.61	7
tRNA	RF00005	TCONS_00025347	17	90	2.3e-09	61.3	0.61	8
tRNA	RF00005	TCONS_00018041	1051	978	2.3e-09	61.3	0.61	9
tRNA	RF00005	TCONS_00018041	1327	1254	2.3e-09	61.3	0.61	10
tRNA	RF00005	TCONS_00018040	2201	2120	4.5e-09	59.7	0.52	11
tRNA	RF00005	TCONS_00018041	1760	1679	4.5e-09	59.7	0.52	12
tRNA	RF00005	TCONS_00018040	4895	4968	1.3e-08	57.2	0.57	13
tRNA	RF00005	TCONS_00018041	4728	4801	1.3e-08	57.2	0.57	14
tRNA	RF00005	TCONS_00018040	2335	2263	1.6e-08	56.6	0.58	15
tRNA	RF00005	TCONS_00018041	1894	1822	1.6e-08	56.6	0.58	16
U4	RF00015	TCONS_00017304	1	147	3.8e-13	84.6	0.56	1
SNORD14	RF00016	TCONS_00023028	1693	1813	1.7e-16	107.2	0.49	1
SNORD14	RF00016	TCONS_00023029	1695	1815	1.7e-16	107.2	0.49	2
HgcG	RF00064	TCONS_00023473	1270	1330	0.0049	9.2	0.23	1
mir	RF00073	TCONS_00023494	240	329	7.5e-11	59.7	0.69	1
mir	RF00073	TCONS_00023494	329	240	2.5e-05	34.9	0.69	2
SNORD18	RF00093	TCONS_00023934	346	423	0.0022	30.4	0.38	1
S15	RF00114	TCONS_00016238	2742	2630	0.007	25	0.4	1
snoZ103	RF00149	TCONS_00023934	637	735	8.7e-14	95.2	0.43	1
snoZ103	RF00149	TCONS_00023934	798	896	2.3e-12	86.8	0.46	2
snoZ199	RF00200	TCONS_00023934	214	287	2.2e-09	67.3	0.35	1
snoZ199	RF00200	TCONS_00023934	1143	1216	2.2e-09	67.3	0.35	2
IRES_Picorna_2	RF00210	TCONS_00024230	1	57	0.0023	-2.1	0.6	1
IRES_Picorna_2	RF00210	TCONS_00023136	5	1	0.0078	-6.5	0.4	2
IRES_Picorna_2	RF00210	TCONS_00023137	5	1	0.0078	-6.5	0.4	3
IRES_Picorna_2	RF00210	TCONS_00023139	134	1	0.0082	-6.7	0.51	4
IRES_c	RF00216	TCONS_00023441	49	1	0.0091	5.2	0.59	1
snoR64	RF00267	TCONS_00023934	467	559	7.2e-13	78.4	0.37	1
snoZ112	RF00337	TCONS_00023028	1260	1442	7.4e-24	159.5	0.47	1
snoZ112	RF00337	TCONS_00023029	1262	1444	7.4e-24	159.5	0.47	2
snoZ152	RF00350	TCONS_00023028	1106	1199	4.7e-10	64.9	0.46	1
snoZ152	RF00350	TCONS_00023029	1108	1201	4.7e-10	64.9	0.46	2
U1_yeast	RF00488	TCONS_00025655	897	827	0.0062	0.8	0.25	1
U1_yeast	RF00488	TCONS_00025656	617	547	0.0062	0.8	0.25	2
U1_yeast	RF00488	TCONS_00024259	991	893	0.0063	0.7	0.26	3
U1_yeast	RF00488	TCONS_00025360	1	26	0.0068	0.3	0.31	4
U1_yeast	RF00488	TCONS_00022811	768	576	0.0088	-1	0.38	5
U1_yeast	RF00488	TCONS_00017230	1	192	0.0089	-1	0.35	6
IRES_c	RF00549	TCONS_00025269	75	1	0.0018	1.2	0.65	1
IRES_c	RF00549	TCONS_00025763	1	205	0.002	0.6	0.64	2
IRES_c	RF00549	TCONS_00017359	1	191	0.0024	-0.3	0.63	3
IRES_c	RF00549	TCONS_00017360	1	191	0.0024	-0.3	0.63	4
IRES_c	RF00549	TCONS_00015445	1	41	0.0031	-1.7	0.68	5
IRES_c	RF00549	TCONS_00022953	1	129	0.0032	-1.9	0.67	6
IRES_c	RF00549	TCONS_00016028	149	1	0.0033	-2.1	0.68	7
IRES_c	RF00549	TCONS_00025115	127	1	0.0036	-2.5	0.71	8
IRES_c	RF00549	TCONS_00024161	240	217	0.0039	-3	0.92	9
IRES_c	RF00549	TCONS_00016640	76	1	0.0044	-3.5	0.53	10
IRES_c	RF00549	TCONS_00017522	1	8	0.0055	-4.7	0.62	11
IRES_c	RF00549	TCONS_00025269	1	95	0.0065	-5.6	0.65	12
bicoid_3	RF00551	TCONS_00016012	2907	2765	0.0072	1.6	0.32	1
MIR169_2	RF00645	TCONS_00024233	14168	14065	5.3e-15	82.8	0.53	1
MIR169_2	RF00645	TCONS_00016875	105	208	5.3e-15	82.8	0.53	2
MIR169_2	RF00645	TCONS_00024233	10415	10320	1.3e-13	76.1	0.52	3
MIR169_2	RF00645	TCONS_00024233	10322	10417	1.4e-09	56.5	0.52	4
MIR169_2	RF00645	TCONS_00024233	14067	14170	3.5e-09	54.6	0.53	5
MIR169_2	RF00645	TCONS_00016875	206	103	3.5e-09	54.6	0.53	6
MIR169_2	RF00645	TCONS_00025237	70	185	1.8e-08	51.1	0.53	7
MIR169_2	RF00645	TCONS_00025236	69	187	1.3e-07	46.9	0.54	8
MIR169_2	RF00645	TCONS_00024233	6189	6079	1.8e-07	46.3	0.48	9
MIR169_2	RF00645	TCONS_00025238	89	202	5.7e-07	43.9	0.53	10
MIR169_2	RF00645	TCONS_00024233	6081	6191	0.00097	28.2	0.49	11
MIR164	RF00647	TCONS_00023621	1443	1533	0.0039	22.4	0.31	1
MIR164	RF00647	TCONS_00023625	1449	1539	0.0039	22.4	0.31	2
mir	RF00682	TCONS_00024233	15998	15917	0.0092	23	0.3	1
MIR171_2	RF00692	TCONS_00023996	107	208	1.4e-14	77.6	0.48	1
MIR171_2	RF00692	TCONS_00023996	209	108	6e-09	51.3	0.49	2
MIR398	RF00695	TCONS_00016238	2608	2705	0.00074	27.8	0.43	1
MIR535	RF00714	TCONS_00023494	239	340	0.0059	20.2	0.68	1
mir	RF00743	TCONS_00024751	1069	1013	0.001	27.6	0.35	1
mir	RF00812	TCONS_00016910	514	622	0.00029	27.5	0.36	1
lsy	RF00823	TCONS_00016238	2691	2621	0.002	26.1	0.42	1
mir	RF00838	TCONS_00015628	1130	1019	0.00052	29.6	0.38	1
mir	RF00838	TCONS_00024644	2099	2198	0.0045	24.9	0.43	2
MIR169_5	RF00865	TCONS_00025237	190	63	1.3e-12	81.9	0.55	1
MIR169_5	RF00865	TCONS_00025236	192	62	3.7e-12	79.2	0.55	2
MIR169_5	RF00865	TCONS_00025238	207	69	2.6e-10	68.6	0.54	3
MIR169_5	RF00865	TCONS_00024233	14061	14173	1.2e-05	41.9	0.53	4
MIR169_5	RF00865	TCONS_00016875	212	100	1.2e-05	41.9	0.53	5
MIR169_5	RF00865	TCONS_00024233	10316	10420	0.00012	36.2	0.53	6
MIR169_5	RF00865	TCONS_00024233	14174	14062	0.00023	34.4	0.54	7
MIR169_5	RF00865	TCONS_00016875	99	211	0.00023	34.4	0.54	8
MIR169_5	RF00865	TCONS_00024233	10421	10317	0.0068	26.1	0.53	9
MIR811	RF00882	TCONS_00024233	9005	8854	3.4e-08	42	0.36	1
MIR821	RF00885	TCONS_00023105	4264	4533	2.8e-14	92.2	0.36	1
MIR821	RF00885	TCONS_00023106	4434	4703	2.8e-14	92.2	0.36	2
MIR821	RF00885	TCONS_00023107	7638	7907	2.8e-14	92.2	0.36	3
MIR821	RF00885	TCONS_00023108	1233	1502	2.8e-14	92.2	0.36	4
MIR821	RF00885	TCONS_00023105	4526	4262	1.3e-13	87.7	0.36	5
MIR821	RF00885	TCONS_00023106	4696	4432	1.3e-13	87.7	0.36	6
MIR821	RF00885	TCONS_00023107	7900	7636	1.3e-13	87.7	0.36	7
MIR821	RF00885	TCONS_00023108	1495	1231	1.3e-13	87.7	0.36	8
MIR821	RF00885	TCONS_00016238	1829	1575	5.6e-08	49.7	0.29	9
MIR821	RF00885	TCONS_00023136	3591	3857	2.3e-07	45.5	0.34	10
MIR821	RF00885	TCONS_00016238	1575	1829	6.4e-07	42.6	0.29	11
MIR821	RF00885	TCONS_00023136	3852	3605	6.6e-07	42.4	0.34	12
MIR821	RF00885	TCONS_00023137	3512	3265	6.6e-07	42.4	0.34	13
MIR821	RF00885	TCONS_00023138	3518	3271	6.6e-07	42.4	0.34	14
MIR821	RF00885	TCONS_00023139	3548	3301	6.6e-07	42.4	0.34	15
MIR821	RF00885	TCONS_00023104	4203	4390	5.6e-06	36.2	0.35	16
MIR821	RF00885	TCONS_00016012	1994	2193	0.00012	27.2	0.31	17
MIR821	RF00885	TCONS_00023194	2397	2207	0.00015	26.6	0.34	18
MIR821	RF00885	TCONS_00023195	2010	1820	0.00015	26.6	0.34	19
MIR821	RF00885	TCONS_00024233	3398	3586	0.0006	22.5	0.33	20
MIR821	RF00885	TCONS_00025614	2431	2664	0.0013	20.1	0.36	21
MIR821	RF00885	TCONS_00025615	2439	2672	0.0013	20.1	0.36	22
MIR1122	RF00906	TCONS_00023194	2368	2233	2.2e-20	125.8	0.32	1
MIR1122	RF00906	TCONS_00023195	1981	1846	2.2e-20	125.8	0.32	2
MIR1122	RF00906	TCONS_00024233	3420	3555	1.9e-18	115.1	0.33	3
MIR1122	RF00906	TCONS_00024233	8996	8863	6.8e-18	112	0.36	4
MIR1122	RF00906	TCONS_00016436	127	3	9.6e-18	111.1	0.38	5
MIR1122	RF00906	TCONS_00023194	2233	2368	1.6e-17	110	0.32	6
MIR1122	RF00906	TCONS_00023195	1846	1981	1.6e-17	110	0.32	7
MIR1122	RF00906	TCONS_00016012	2164	2029	1.6e-17	109.8	0.35	8
MIR1122	RF00906	TCONS_00024526	978	854	4e-17	107.6	0.34	9
MIR1122	RF00906	TCONS_00024233	3555	3420	6e-17	106.7	0.33	10
MIR1122	RF00906	TCONS_00024526	854	978	1.1e-16	105.3	0.34	11
MIR1122	RF00906	TCONS_00016012	2029	2164	3.1e-16	102.7	0.35	12
MIR1122	RF00906	TCONS_00016436	3	127	1.6e-15	98.7	0.38	13
MIR1122	RF00906	TCONS_00024233	8863	8996	1.2e-14	93.9	0.36	14
MIR1122	RF00906	TCONS_00016910	516	620	2e-11	75.9	0.37	15
MIR1122	RF00906	TCONS_00016910	620	516	5.3e-11	73.5	0.37	16
MIR1122	RF00906	TCONS_00024009	413	526	8.3e-11	72.4	0.38	17
MIR1122	RF00906	TCONS_00024725	1952	2070	1.5e-09	65.3	0.38	18
MIR1122	RF00906	TCONS_00024009	950	845	2.8e-09	63.9	0.36	19
MIR1122	RF00906	TCONS_00024233	12097	12201	4.4e-09	62.8	0.34	20
MIR1122	RF00906	TCONS_00024009	845	950	4.4e-09	62.8	0.36	21
MIR1122	RF00906	TCONS_00024725	2070	1952	6.8e-09	61.7	0.38	22
MIR1122	RF00906	TCONS_00024521	1451	1555	7.6e-09	61.5	0.38	23
MIR1122	RF00906	TCONS_00024521	1555	1451	7.6e-09	61.5	0.38	24
MIR1122	RF00906	TCONS_00024233	12201	12097	2.1e-08	58.9	0.34	25
MIR1122	RF00906	TCONS_00024009	526	413	2.8e-08	58.3	0.38	26
MIR1122	RF00906	TCONS_00016147	1162	1282	3e-07	52.5	0.26	27
MIR1122	RF00906	TCONS_00015628	1028	1120	7.5e-07	50.3	0.42	28
MIR1122	RF00906	TCONS_00015628	1120	1028	2.3e-06	47.6	0.42	29
MIR1122	RF00906	TCONS_00016932	1208	1325	5.5e-06	45.5	0.28	30
MIR1122	RF00906	TCONS_00016932	1325	1208	5.8e-06	45.4	0.28	31
MIR1122	RF00906	TCONS_00025913	1644	1540	6.4e-06	45.2	0.35	32
MIR1122	RF00906	TCONS_00023107	4485	4656	9.7e-06	44.1	0.34	33
MIR1122	RF00906	TCONS_00025913	1540	1644	1.3e-05	43.5	0.35	34
MIR1122	RF00906	TCONS_00016147	1282	1162	2.3e-05	42.1	0.26	35
MIR1122	RF00906	TCONS_00023783	422	294	0.00013	37.9	0.33	36
MIR1122	RF00906	TCONS_00023107	4656	4485	0.00025	36.3	0.34	37
MIR1122	RF00906	TCONS_00024521	1925	2052	0.00032	35.7	0.27	38
MIR1122	RF00906	TCONS_00016012	1070	998	0.00041	35	0.36	39
MIR1122	RF00906	TCONS_00016012	998	1070	0.00076	33.6	0.36	40
MIR1122	RF00906	TCONS_00015967	3756	3665	0.00088	33.2	0.37	41
MIR1122	RF00906	TCONS_00015968	3015	2924	0.00088	33.2	0.37	42
MIR1122	RF00906	TCONS_00015969	3165	3074	0.00088	33.2	0.37	43
MIR1122	RF00906	TCONS_00015970	3472	3381	0.00088	33.2	0.37	44
MIR1122	RF00906	TCONS_00015967	3665	3756	0.0022	31	0.37	45
MIR1122	RF00906	TCONS_00015968	2924	3015	0.0022	31	0.37	46
MIR1122	RF00906	TCONS_00015969	3074	3165	0.0022	31	0.37	47
MIR1122	RF00906	TCONS_00015970	3381	3472	0.0022	31	0.37	48
MIR1122	RF00906	TCONS_00025385	3150	3319	0.0037	29.7	0.36	49
MIR1122	RF00906	TCONS_00016238	2002	1874	0.0074	28	0.33	50
MIR529	RF00908	TCONS_00023106	3605	3727	1.7e-05	37.5	0.47	1
MIR529	RF00908	TCONS_00023108	404	526	1.7e-05	37.5	0.47	2
MIR529	RF00908	TCONS_00018164	511	394	0.0035	25.8	0.56	3
MIR444	RF00920	TCONS_00023106	3602	3728	8e-26	133.1	0.48	1
MIR444	RF00920	TCONS_00023108	401	527	8e-26	133.1	0.48	2
MIR444	RF00920	TCONS_00023106	3728	3602	3e-19	101	0.48	3
MIR444	RF00920	TCONS_00023108	527	401	3e-19	101	0.48	4
MIR444	RF00920	TCONS_00023104	3417	3558	0.0034	22.6	0.42	5
MIR444	RF00920	TCONS_00023105	3417	3558	0.0034	22.6	0.42	6
MIR444	RF00920	TCONS_00023107	6791	6932	0.0034	22.6	0.42	7
MIR824	RF00943	TCONS_00016635	1310	1391	0.0056	-2.2	0.45	1
MIR824	RF00943	TCONS_00025585	1091	1103	0.008	-4	0.38	2
MIR824	RF00943	TCONS_00017090	1978	1969	0.0092	-4.7	0.4	3
MIR824	RF00943	TCONS_00017633	242	148	0.0092	-4.7	0.51	4
MIR824	RF00943	TCONS_00016553	5	1	0.0093	-4.7	0.6	5
mir	RF00948	TCONS_00024725	1963	2058	2.8e-05	35.6	0.38	1
mir	RF00948	TCONS_00024233	3445	3529	0.0024	26.6	0.28	2
mir	RF00948	TCONS_00023194	2343	2259	0.0089	24	0.26	3
mir	RF00948	TCONS_00023195	1956	1872	0.0089	24	0.26	4
MIR1023	RF01043	TCONS_00016012	2027	2168	3.4e-05	33.6	0.34	1
MIR1023	RF01043	TCONS_00024009	825	968	5.4e-05	32.5	0.34	2
MIR1023	RF01043	TCONS_00023194	2371	2229	0.00024	28.9	0.33	3
MIR1023	RF01043	TCONS_00023195	1984	1842	0.00024	28.9	0.33	4
MIR1023	RF01043	TCONS_00023194	2229	2372	0.00026	28.7	0.33	5
MIR1023	RF01043	TCONS_00023195	1842	1985	0.00026	28.7	0.33	6
MIR1023	RF01043	TCONS_00016012	2170	2025	0.00099	25.6	0.33	7
MIR1023	RF01043	TCONS_00016910	510	628	0.0015	24.5	0.37	8
MIR1023	RF01043	TCONS_00024521	1902	2074	0.0032	22.8	0.33	9
MIR1023	RF01043	TCONS_00016910	643	494	0.0036	22.5	0.37	10
MIR1023	RF01043	TCONS_00024233	3418	3559	0.0038	22.4	0.33	11
snoU18	RF01159	TCONS_00023934	348	424	0.0025	33.1	0.38	1
snR11	RF01260	TCONS_00016238	2745	2520	0.0049	23.4	0.42	1
SCARNA2	RF01268	TCONS_00023441	113	1	0.0026	6.4	0.59	1
snR84	RF01270	TCONS_00024315	645	549	0.0027	2.8	0.4	1
snR84	RF01270	TCONS_00025236	926	818	0.0036	1.6	0.38	2
snR84	RF01270	TCONS_00025237	1089	981	0.0036	1.6	0.38	3
snR84	RF01270	TCONS_00024481	1247	1179	0.0085	-2.5	0.43	4
snR86	RF01272	TCONS_00025789	610	787	0.00011	4.6	0.42	1
snR86	RF01272	TCONS_00025206	252	276	0.00029	-2.6	0.36	2
snR86	RF01272	TCONS_00024674	233	223	0.00033	-3.7	0.45	3
snR86	RF01272	TCONS_00024674	128	233	0.00039	-5	0.42	4
snR86	RF01272	TCONS_00024722	261	475	0.00039	-5.1	0.4	5
snR86	RF01272	TCONS_00018339	252	1	0.00059	-8.2	0.5	6
snR86	RF01272	TCONS_00017803	9980	9995	0.00062	-8.6	0.56	7
snR86	RF01272	TCONS_00017804	10120	10135	0.00062	-8.6	0.56	8
snR86	RF01272	TCONS_00017805	10608	10623	0.00062	-8.6	0.56	9
snR86	RF01272	TCONS_00017806	9967	9982	0.00062	-8.6	0.56	10
snR86	RF01272	TCONS_00017807	9047	9062	0.00062	-8.6	0.56	11
snR86	RF01272	TCONS_00022923	3	1	0.00063	-8.8	0.33	12
snR86	RF01272	TCONS_00024835	1542	1569	0.00071	-9.6	0.5	13
snR86	RF01272	TCONS_00016782	2	1	0.00075	-10.1	0.5	14
snR86	RF01272	TCONS_00017983	1331	1507	0.0059	-26.1	0.29	15
snoU49	RF01300	TCONS_00023028	1261	1320	8.5e-08	48.7	0.52	1
snoU49	RF01300	TCONS_00023029	1263	1322	8.5e-08	48.7	0.52	2
snoR135	RF01431	TCONS_00023934	1331	1475	6e-15	88.8	0.37	1
rli33	RF01469	TCONS_00024694	691	599	0.0054	4.3	0.33	1
rli41	RF01473	TCONS_00022885	761	591	0.008	5.3	0.36	1
TB8Cs2H1	RF01549	TCONS_00032417	561	610	0.0084	22.8	0.64	1
RNase_P	RF01577	TCONS_00018040	167	1	0.0036	1.7	0.28	1
RNase_P	RF01577	TCONS_00025571	1	43	0.0047	0.3	0.4	2
RNase_P	RF01577	TCONS_00018281	1197	1117	0.0051	-0.1	0.36	3
RNase_P	RF01577	TCONS_00018040	6045	5958	0.0051	-0.1	0.32	4
RNase_P	RF01577	TCONS_00018041	5878	5791	0.0051	-0.1	0.32	5
RNase_P	RF01577	TCONS_00025655	897	850	0.0068	-1.6	0.23	6
RNase_P	RF01577	TCONS_00025656	617	570	0.0068	-1.6	0.23	7
RNase_P	RF01577	TCONS_00017360	68	1	0.0075	-2.2	0.46	8
RNase_P	RF01577	TCONS_00018327	439	397	0.0078	-2.3	0.21	9
RNase_P	RF01577	TCONS_00025552	421	395	0.008	-2.5	0.41	10
RNase_P	RF01577	TCONS_00018333	11	1	0.008	-2.5	0.55	11
CrcZ	RF01675	TCONS_00017359	20	1	0.0059	8.4	0.2	1
CrcZ	RF01675	TCONS_00017360	20	1	0.0059	8.4	0.2	2
P6	RF01683	TCONS_00025385	1	52	0.00056	-0.8	0.73	1
P6	RF01683	TCONS_00024170	1	19	0.00078	-2.1	0.58	2
P6	RF01683	TCONS_00017237	130	1	0.00089	-2.6	0.66	3
P6	RF01683	TCONS_00024161	240	221	0.0012	-3.7	0.9	4
P6	RF01683	TCONS_00016223	1	145	0.0014	-4.2	0.67	5
P6	RF01683	TCONS_00032407	1	111	0.0015	-4.6	0.61	6
P6	RF01683	TCONS_00025269	1	15	0.0016	-4.9	0.6	7
P6	RF01683	TCONS_00022953	21	1	0.0017	-5	0.71	8
P6	RF01683	TCONS_00017113	1	14	0.0017	-5.1	0.71	9
P6	RF01683	TCONS_00017114	1	14	0.0017	-5.1	0.71	10
P6	RF01683	TCONS_00015492	1	18	0.0019	-5.5	0.61	11
P6	RF01683	TCONS_00017319	1	18	0.0024	-6.3	0.56	12
P6	RF01683	TCONS_00017005	4	1	0.0025	-6.5	0.5	13
P6	RF01683	TCONS_00015491	1	13	0.0027	-6.8	0.38	14
P6	RF01683	TCONS_00025613	3	1	0.003	-7.1	0.33	15
P6	RF01683	TCONS_00017004	9	1	0.003	-7.2	0.67	16
P6	RF01683	TCONS_00023108	1	30	0.0033	-7.5	0.67	17
P6	RF01683	TCONS_00022808	1	1	0.0035	-7.8	1	18
P6	RF01683	TCONS_00016012	1	1	0.0035	-7.8	1	19
P6	RF01683	TCONS_00017115	1	5	0.0038	-8	0.4	20
P6	RF01683	TCONS_00024324	458	329	0.0039	-8.1	0.55	21
P6	RF01683	TCONS_00017320	1	44	0.0097	-11.6	0.75	22
srg1	RF01765	TCONS_00023686	981	928	0.004	-2.4	0.31	1
srg1	RF01765	TCONS_00017304	225	245	0.0043	-2.7	0.52	2
srg1	RF01765	TCONS_00024521	2252	2277	0.0062	-4.3	0.54	3
srg1	RF01765	TCONS_00018311	519	581	0.0083	-5.6	0.27	4
srg1	RF01765	TCONS_00016910	721	728	0.0084	-5.6	0.5	5
RUF21	RF01825	TCONS_00024526	3255	3280	0.0022	0.3	0.23	1
RUF21	RF01825	TCONS_00017983	1493	1507	0.0048	-4.3	0.33	2
RUF21	RF01825	TCONS_00018327	439	428	0.0056	-5.1	0.17	3
RUF21	RF01825	TCONS_00018311	561	581	0.006	-5.5	0.24	4
RUF21	RF01825	TCONS_00025236	920	926	0.0071	-6.5	0.71	5
RUF21	RF01825	TCONS_00025237	1083	1089	0.0071	-6.5	0.71	6
RUF21	RF01825	TCONS_00023626	1533	1519	0.0077	-6.9	0.2	7
RUF21	RF01825	TCONS_00025237	1089	1080	0.0079	-7.1	0.6	8
RUF21	RF01825	TCONS_00016028	1040	1033	0.0091	-7.9	0.25	9
RUF21	RF01825	TCONS_00018333	309	314	0.0094	-8.1	0.33	10
enod40	RF01845	TCONS_00016147	381	585	1.2e-12	85.9	0.6	1
alpha_tmRNA	RF01849	TCONS_00032417	1	43	0.0096	9.6	0.56	1
tRNA	RF01852	TCONS_00018040	2201	2121	0.0015	30.9	0.53	1
tRNA	RF01852	TCONS_00018041	1760	1680	0.0015	30.9	0.53	2
tRNA	RF01852	TCONS_00018057	1020	944	0.0029	29.3	0.58	3
tRNA	RF01852	TCONS_00018040	4894	4968	0.0061	27.5	0.57	4
tRNA	RF01852	TCONS_00018041	4727	4801	0.0061	27.5	0.57	5
mir	RF01900	TCONS_00016012	991	1075	0.00033	31.8	0.33	1
MIR2118	RF01911	TCONS_00018164	369	530	0.00051	28	0.57	1
SSU_rRNA_eukarya	RF01960	TCONS_00016436	2	1	0.0099	-10.2	0.5	1
mir	RF02021	TCONS_00016012	1066	1002	0.00046	30.2	0.37	1
mir	RF02021	TCONS_00016012	1002	1066	0.00077	29.1	0.37	2
TtnuCD19	RF02295	TCONS_00023934	1530	1619	0.00046	37	0.36	1
Hsp83_3_UTR	RF02400	TCONS_00017918	302	124	0.0044	8.7	0.61	1
Hsp83_3_UTR	RF02400	TCONS_00018260	128	333	0.009	5.4	0.58	2
mir	RF02516	TCONS_00018164	405	499	2.8e-11	60.1	0.55	1
mir	RF02516	TCONS_00018164	500	406	1.1e-08	48.6	0.55	2
EF0408_EF0409	RF02637	TCONS_00017624	1091	917	0.0099	1.9	0.36	1
EF0869_EF0870	RF02639	TCONS_00016140	1416	1363	0.0058	4.9	0.41	1
IRES_cyp24a1	RF02664	TCONS_00024292	1	57	0.009	0.9	0.67	1
IRES_cyp24a1	RF02664	TCONS_00024835	1	71	0.0093	0.7	0.56	2
Rev24	RF02738	TCONS_00016280	26	1	0.0027	-0.7	0.69	1
Rev24	RF02738	TCONS_00024887	51	1	0.0063	-4	0.39	2
Sernc389	RF02743	TCONS_00023568	1	147	0.004	3.2	0.63	1
Ref66	RF02839	TCONS_00024355	279	173	0.0041	26.3	0.56	1
MIR159	RF00638	TCONS_00032714	253	448	1.1e-19	125.6	0.51	1
MIR159	RF00638	TCONS_00032714	446	251	3.4e-11	71.5	0.51	2
MIR398	RF00695	TCONS_00033401	267	380	0.00024	30.6	0.47	1
MIR535	RF00714	TCONS_00033401	662	769	0.0003	26	0.57	1
MIR535	RF00714	TCONS_00033401	767	660	0.00084	24.1	0.59	2
MIR535	RF00714	TCONS_00033401	264	385	0.0029	21.9	0.47	3
mir	RF00834	TCONS_00026017	184	280	0.0016	27.3	0.25	1
mir	RF00834	TCONS_00026018	184	280	0.0016	27.3	0.25	2
mir	RF00834	TCONS_00026019	184	280	0.0016	27.3	0.25	3
MIR1122	RF00906	TCONS_00032602	2461	2326	9.9e-20	122.7	0.35	1
MIR1122	RF00906	TCONS_00032602	2326	2461	1.4e-17	110.7	0.35	2
MIR1122	RF00906	TCONS_00033722	2486	2621	3.7e-17	108.3	0.35	3
MIR1122	RF00906	TCONS_00033722	2621	2486	3.3e-16	103.1	0.35	4
MIR1122	RF00906	TCONS_00027865	2898	3032	2e-15	98.7	0.36	5
MIR1122	RF00906	TCONS_00027868	2898	3032	2e-15	98.7	0.36	6
MIR1122	RF00906	TCONS_00027869	2898	3032	2e-15	98.7	0.36	7
MIR1122	RF00906	TCONS_00027871	2898	3032	2e-15	98.7	0.36	8
MIR1122	RF00906	TCONS_00027872	2898	3032	2e-15	98.7	0.36	9
MIR1122	RF00906	TCONS_00027873	2898	3032	2e-15	98.7	0.36	10
MIR1122	RF00906	TCONS_00033023	4217	4083	1.8e-14	93.4	0.37	11
MIR1122	RF00906	TCONS_00027865	3032	2898	1.2e-13	88.8	0.36	12
MIR1122	RF00906	TCONS_00027868	3032	2898	1.2e-13	88.8	0.36	13
MIR1122	RF00906	TCONS_00027869	3032	2898	1.2e-13	88.8	0.36	14
MIR1122	RF00906	TCONS_00027871	3032	2898	1.2e-13	88.8	0.36	15
MIR1122	RF00906	TCONS_00027872	3032	2898	1.2e-13	88.8	0.36	16
MIR1122	RF00906	TCONS_00027873	3032	2898	1.2e-13	88.8	0.36	17
MIR1122	RF00906	TCONS_00033960	1711	1597	2.8e-12	81.1	0.43	18
MIR1122	RF00906	TCONS_00033960	1597	1711	3.6e-11	75	0.43	19
MIR1122	RF00906	TCONS_00033023	4083	4217	9.5e-11	72.6	0.37	20
MIR1122	RF00906	TCONS_00027865	2791	2700	7.6e-10	67.6	0.41	21
MIR1122	RF00906	TCONS_00027868	2791	2700	7.6e-10	67.6	0.41	22
MIR1122	RF00906	TCONS_00027869	2791	2700	7.6e-10	67.6	0.41	23
MIR1122	RF00906	TCONS_00027871	2791	2700	7.6e-10	67.6	0.41	24
MIR1122	RF00906	TCONS_00027872	2791	2700	7.6e-10	67.6	0.41	25
MIR1122	RF00906	TCONS_00027873	2791	2700	7.6e-10	67.6	0.41	26
MIR1122	RF00906	TCONS_00027865	2700	2791	1.1e-09	66.6	0.41	27
MIR1122	RF00906	TCONS_00027868	2700	2791	1.1e-09	66.6	0.41	28
MIR1122	RF00906	TCONS_00027869	2700	2791	1.1e-09	66.6	0.41	29
MIR1122	RF00906	TCONS_00027871	2700	2791	1.1e-09	66.6	0.41	30
MIR1122	RF00906	TCONS_00027872	2700	2791	1.1e-09	66.6	0.41	31
MIR1122	RF00906	TCONS_00027873	2700	2791	1.1e-09	66.6	0.41	32
MIR1122	RF00906	TCONS_00033975	1525	1419	2e-09	65.2	0.41	33
MIR1122	RF00906	TCONS_00034028	2816	2920	2.6e-09	64.5	0.41	34
MIR1122	RF00906	TCONS_00033975	1419	1525	3.3e-09	64	0.41	35
MIR1122	RF00906	TCONS_00034028	2920	2816	4.2e-09	63.4	0.41	36
MIR1122	RF00906	TCONS_00033595	2131	2223	1e-08	61.2	0.4	37
MIR1122	RF00906	TCONS_00034028	2202	2294	1.4e-08	60.6	0.43	38
MIR1122	RF00906	TCONS_00033595	2223	2131	3.5e-08	58.3	0.4	39
MIR1122	RF00906	TCONS_00034028	2294	2202	5.1e-08	57.3	0.43	40
MIR1122	RF00906	TCONS_00033959	377	481	6.4e-08	56.8	0.37	41
MIR1122	RF00906	TCONS_00033960	751	855	6.4e-08	56.8	0.37	42
MIR1122	RF00906	TCONS_00033961	784	888	6.4e-08	56.8	0.37	43
MIR1122	RF00906	TCONS_00033962	1897	2001	6.4e-08	56.8	0.37	44
MIR1122	RF00906	TCONS_00033959	481	377	9e-08	56	0.37	45
MIR1122	RF00906	TCONS_00033960	855	751	9e-08	56	0.37	46
MIR1122	RF00906	TCONS_00033961	888	784	9e-08	56	0.37	47
MIR1122	RF00906	TCONS_00033962	2001	1897	9e-08	56	0.37	48
MIR1122	RF00906	TCONS_00027644	4447	4343	1.9e-07	54.1	0.36	49
MIR1122	RF00906	TCONS_00027644	5405	5301	1.9e-07	54.1	0.36	50
MIR1122	RF00906	TCONS_00027645	4432	4328	1.9e-07	54.1	0.36	51
MIR1122	RF00906	TCONS_00027644	4343	4447	2.3e-07	53.7	0.36	52
MIR1122	RF00906	TCONS_00027644	5301	5405	2.3e-07	53.7	0.36	53
MIR1122	RF00906	TCONS_00027645	4328	4432	2.3e-07	53.7	0.36	54
MIR1122	RF00906	TCONS_00026528	1006	904	8.4e-06	45	0.36	55
MIR1122	RF00906	TCONS_00026528	904	1006	9.2e-06	44.8	0.36	56
MIR1122	RF00906	TCONS_00027865	2002	2090	1e-05	44.5	0.36	57
MIR1122	RF00906	TCONS_00027868	2002	2090	1e-05	44.5	0.36	58
MIR1122	RF00906	TCONS_00027869	2002	2090	1e-05	44.5	0.36	59
MIR1122	RF00906	TCONS_00027871	2002	2090	1e-05	44.5	0.36	60
MIR1122	RF00906	TCONS_00027872	2002	2090	1e-05	44.5	0.36	61
MIR1122	RF00906	TCONS_00027873	2002	2090	1e-05	44.5	0.36	62
MIR1122	RF00906	TCONS_00027865	2090	2002	1.4e-05	43.8	0.36	63
MIR1122	RF00906	TCONS_00027868	2090	2002	1.4e-05	43.8	0.36	64
MIR1122	RF00906	TCONS_00027869	2090	2002	1.4e-05	43.8	0.36	65
MIR1122	RF00906	TCONS_00027871	2090	2002	1.4e-05	43.8	0.36	66
MIR1122	RF00906	TCONS_00027872	2090	2002	1.4e-05	43.8	0.36	67
MIR1122	RF00906	TCONS_00027873	2090	2002	1.4e-05	43.8	0.36	68
MIR1122	RF00906	TCONS_00033023	3933	3826	0.0005	35.1	0.31	69
MIR1122	RF00906	TCONS_00033347	1546	1375	0.00052	35	0.3	70
MIR1122	RF00906	TCONS_00032658	6598	6512	0.0032	30.6	0.41	71
MIR1122	RF00906	TCONS_00032659	6575	6489	0.0032	30.6	0.41	72
MIR1122	RF00906	TCONS_00032658	6512	6598	0.0033	30.5	0.41	73
MIR1122	RF00906	TCONS_00032659	6489	6575	0.0033	30.5	0.41	74
MIR1122	RF00906	TCONS_00033347	1375	1546	0.0066	28.8	0.3	75
mir	RF00963	TCONS_00026024	133	52	0.0038	24	0.61	1
MIR530	RF01005	TCONS_00032602	2324	2462	0.00022	33.4	0.35	1
mir	RF01042	TCONS_00027865	2704	2789	4.8e-05	34.7	0.43	1
mir	RF01042	TCONS_00027868	2704	2789	4.8e-05	34.7	0.43	2
mir	RF01042	TCONS_00027869	2704	2789	4.8e-05	34.7	0.43	3
mir	RF01042	TCONS_00027871	2704	2789	4.8e-05	34.7	0.43	4
mir	RF01042	TCONS_00027872	2704	2789	4.8e-05	34.7	0.43	5
mir	RF01042	TCONS_00027873	2704	2789	4.8e-05	34.7	0.43	6
mir	RF01042	TCONS_00027865	2790	2699	0.00016	32.3	0.42	7
mir	RF01042	TCONS_00027868	2790	2699	0.00016	32.3	0.42	8
mir	RF01042	TCONS_00027869	2790	2699	0.00016	32.3	0.42	9
mir	RF01042	TCONS_00027871	2790	2699	0.00016	32.3	0.42	10
mir	RF01042	TCONS_00027872	2790	2699	0.00016	32.3	0.42	11
mir	RF01042	TCONS_00027873	2790	2699	0.00016	32.3	0.42	12
MIR1023	RF01043	TCONS_00034028	2943	2790	0.00098	26.1	0.38	1
MIR1023	RF01043	TCONS_00027865	2817	2677	0.0052	22.1	0.39	2
MIR1023	RF01043	TCONS_00027868	2817	2677	0.0052	22.1	0.39	3
MIR1023	RF01043	TCONS_00027869	2817	2677	0.0052	22.1	0.39	4
MIR1023	RF01043	TCONS_00027871	2817	2677	0.0052	22.1	0.39	5
MIR1023	RF01043	TCONS_00027872	2817	2677	0.0052	22.1	0.39	6
MIR1023	RF01043	TCONS_00027873	2817	2677	0.0052	22.1	0.39	7
RNase_P	RF01577	TCONS_00033053	652	594	0.0064	-0.3	0.29	1
RNase_P	RF01577	TCONS_00033865	1	38	0.0067	-0.5	0.18	2
RNase_P	RF01577	TCONS_00026150	1123	1046	0.0088	-1.9	0.26	3
RNase_P	RF01577	TCONS_00026157	1096	1019	0.0088	-1.9	0.26	4
RNase_P	RF01577	TCONS_00034721	1	59	0.0097	-2.4	0.37	5
ceN53	RF01641	TCONS_00027865	9006	9073	0.003	28.8	0.49	1
ceN53	RF01641	TCONS_00027866	5160	5227	0.003	28.8	0.49	2
ceN53	RF01641	TCONS_00027867	5391	5458	0.003	28.8	0.49	3
ceN53	RF01641	TCONS_00027868	9006	9073	0.003	28.8	0.49	4
ceN53	RF01641	TCONS_00027869	9006	9073	0.003	28.8	0.49	5
ceN53	RF01641	TCONS_00027870	5391	5458	0.003	28.8	0.49	6
ceN53	RF01641	TCONS_00027871	9006	9073	0.003	28.8	0.49	7
ceN53	RF01641	TCONS_00027872	9006	9073	0.003	28.8	0.49	8
ceN53	RF01641	TCONS_00027873	9006	9073	0.003	28.8	0.49	9
P6	RF01683	TCONS_00034062	120	1	6.9e-05	7.8	0.72	1
P6	RF01683	TCONS_00034199	161	1	0.00076	-1.2	0.63	2
P6	RF01683	TCONS_00034200	161	1	0.00076	-1.2	0.63	3
P6	RF01683	TCONS_00028045	16	1	0.0018	-4.5	0.75	4
P6	RF01683	TCONS_00028046	20	1	0.0019	-4.6	0.6	5
P6	RF01683	TCONS_00028047	6	1	0.002	-4.9	0.67	6
P6	RF01683	TCONS_00034198	146	1	0.0022	-5.3	0.66	7
P6	RF01683	TCONS_00034717	1	16	0.0025	-5.6	0.5	8
P6	RF01683	TCONS_00034718	1	16	0.0025	-5.6	0.5	9
P6	RF01683	TCONS_00034715	1	11	0.0026	-5.9	0.45	10
P6	RF01683	TCONS_00034716	1	12	0.0037	-7.1	0.42	11
P6	RF01683	TCONS_00034167	1	14	0.0047	-8.1	0.43	12
P6	RF01683	TCONS_00034168	1	14	0.0047	-8.1	0.43	13
P6	RF01683	TCONS_00033158	1	9	0.005	-8.3	0.44	14
P6	RF01683	TCONS_00033808	1	140	0.0073	-9.7	0.68	15
RUF21	RF01825	TCONS_00034109	3561	3594	0.0093	-6.8	0.26	1
RUF21	RF01825	TCONS_00034110	3611	3644	0.0093	-6.8	0.26	2
RUF21	RF01825	TCONS_00034111	4121	4154	0.0093	-6.8	0.26	3
RUF21	RF01825	TCONS_00034112	4225	4258	0.0093	-6.8	0.26	4
RUF21	RF01825	TCONS_00034113	4444	4477	0.0093	-6.8	0.26	5
MIR2118	RF01911	TCONS_00033401	245	407	9.9e-05	32.7	0.48	1
MIR2118	RF01911	TCONS_00033401	406	244	0.0032	23.8	0.48	2
SMAD5	RF02174	TCONS_00034193	3179	3316	0.0061	24.2	0.45	1
SMAD5	RF02174	TCONS_00034197	3180	3317	0.0061	24.2	0.45	2
Hsp83_3_UTR	RF02400	TCONS_00027943	4524	4372	0.0094	6.1	0.63	1
Hsp83_3_UTR	RF02400	TCONS_00027944	4140	3988	0.0094	6.1	0.63	2
Hsp83_3_UTR	RF02400	TCONS_00027945	4131	3979	0.0094	6.1	0.63	3
SSU_trypano_mito	RF02545	TCONS_00028001	796	739	0.006	1.3	0.28	1
SSU_trypano_mito	RF02545	TCONS_00026647	1733	1671	0.0071	0.5	0.27	2
tRNA	RF00005	TCONS_00028889	21	107	7.1e-10	65.2	0.52	1
tRNA	RF00005	TCONS_00028890	15	101	7.1e-10	65.2	0.52	2
tRNA	RF00005	TCONS_00034766	2362	2432	1.2e-09	64	0.58	3
tRNA	RF00005	TCONS_00028139	4989	5062	6e-09	60.1	0.55	4
tRNA	RF00005	TCONS_00028140	4989	5062	6e-09	60.1	0.55	5
tRNA	RF00005	TCONS_00034751	4007	3934	6e-09	60.1	0.55	6
tRNA	RF00005	TCONS_00034752	4007	3934	6e-09	60.1	0.55	7
tRNA	RF00005	TCONS_00034753	4066	3993	6e-09	60.1	0.55	8
tRNA	RF00005	TCONS_00034754	4104	4031	6e-09	60.1	0.55	9
tRNA	RF00005	TCONS_00034755	10744	10671	6e-09	60.1	0.55	10
tRNA	RF00005	TCONS_00034756	10744	10671	6e-09	60.1	0.55	11
tRNA	RF00005	TCONS_00034757	10745	10672	6e-09	60.1	0.55	12
tRNA	RF00005	TCONS_00034758	10671	10598	6e-09	60.1	0.55	13
tRNA	RF00005	TCONS_00034760	10753	10680	6e-09	60.1	0.55	14
tRNA	RF00005	TCONS_00034761	9879	9806	6e-09	60.1	0.55	15
CsrB	RF00018	TCONS_00035149	1370	1462	0.0073	9.7	0.37	1
snoR71	RF00097	TCONS_00034977	1303	1197	1.5e-05	39.5	0.39	1
mir	RF00103	TCONS_00028717	1566	1488	0.001	30.8	0.39	1
snoZ247	RF00321	TCONS_00029581	21429	21309	0.0096	23.7	0.55	1
U1_yeast	RF00488	TCONS_00035434	1	166	0.0056	3.5	0.32	1
U1_yeast	RF00488	TCONS_00035432	1	152	0.0062	3.1	0.32	2
U1_yeast	RF00488	TCONS_00035433	1	152	0.0062	3.1	0.32	3
mir	RF00743	TCONS_00028717	1557	1497	0.0026	26.7	0.31	1
mir	RF00772	TCONS_00035723	2565	2645	0.00078	28.1	0.49	1
mir	RF00772	TCONS_00035723	2633	2555	0.0028	25.5	0.48	2
mir	RF00826	TCONS_00035415	3398	3479	0.00017	30.6	0.34	1
MIR169_5	RF00865	TCONS_00035168	905	779	0.0078	26.9	0.32	1
MIR169_5	RF00865	TCONS_00035173	923	797	0.0078	26.9	0.32	2
MIR1122	RF00906	TCONS_00035228	1488	1364	6e-16	102.2	0.34	1
MIR1122	RF00906	TCONS_00035228	1364	1488	2.8e-14	92.9	0.34	2
MIR1122	RF00906	TCONS_00035549	2810	2678	1.6e-11	77.5	0.33	3
MIR1122	RF00906	TCONS_00035550	2800	2668	1.6e-11	77.5	0.33	4
MIR1122	RF00906	TCONS_00029776	2612	2736	1.8e-11	77.2	0.34	5
MIR1122	RF00906	TCONS_00029776	2736	2612	4.7e-11	74.9	0.34	6
MIR1122	RF00906	TCONS_00035549	2675	2812	7.9e-10	68.1	0.33	7
MIR1122	RF00906	TCONS_00035550	2665	2802	7.9e-10	68.1	0.33	8
MIR1122	RF00906	TCONS_00036186	1111	1215	5.5e-09	63.4	0.36	9
MIR1122	RF00906	TCONS_00036187	1114	1218	5.5e-09	63.4	0.36	10
MIR1122	RF00906	TCONS_00036186	1215	1111	7.4e-08	57.1	0.36	11
MIR1122	RF00906	TCONS_00036187	1218	1114	7.4e-08	57.1	0.36	12
MIR1122	RF00906	TCONS_00029150	634	738	8.9e-08	56.6	0.34	13
MIR1122	RF00906	TCONS_00029150	738	634	1.2e-07	55.9	0.34	14
MIR1122	RF00906	TCONS_00028717	1480	1574	1.6e-07	55.2	0.37	15
MIR1122	RF00906	TCONS_00028717	1574	1480	3.1e-07	53.6	0.37	16
MIR1122	RF00906	TCONS_00035530	1106	1207	4.7e-06	47	0.38	17
MIR1122	RF00906	TCONS_00035217	845	948	6.1e-06	46.4	0.36	18
MIR1122	RF00906	TCONS_00035219	859	962	6.1e-06	46.4	0.36	19
MIR1122	RF00906	TCONS_00029059	3250	3159	6.4e-06	46.3	0.47	20
MIR1122	RF00906	TCONS_00029065	2924	2833	6.4e-06	46.3	0.47	21
MIR1122	RF00906	TCONS_00029059	3159	3250	1.2e-05	44.8	0.47	22
MIR1122	RF00906	TCONS_00029065	2833	2924	1.2e-05	44.8	0.47	23
MIR1122	RF00906	TCONS_00035217	948	845	1.7e-05	43.9	0.36	24
MIR1122	RF00906	TCONS_00035219	962	859	1.7e-05	43.9	0.36	25
MIR1122	RF00906	TCONS_00029322	1374	1457	8.9e-05	39.9	0.49	26
MIR1122	RF00906	TCONS_00029324	3600	3683	8.9e-05	39.9	0.49	27
MIR1122	RF00906	TCONS_00029325	2680	2763	8.9e-05	39.9	0.49	28
MIR1122	RF00906	TCONS_00029326	3032	3115	8.9e-05	39.9	0.49	29
MIR1122	RF00906	TCONS_00029328	1193	1276	8.9e-05	39.9	0.49	30
MIR1122	RF00906	TCONS_00029322	1457	1374	0.00018	38.2	0.49	31
MIR1122	RF00906	TCONS_00029324	3683	3600	0.00018	38.2	0.49	32
MIR1122	RF00906	TCONS_00029325	2763	2680	0.00018	38.2	0.49	33
MIR1122	RF00906	TCONS_00029326	3115	3032	0.00018	38.2	0.49	34
MIR1122	RF00906	TCONS_00029328	1276	1193	0.00018	38.2	0.49	35
MIR1122	RF00906	TCONS_00034912	1154	1325	0.00064	35.1	0.33	36
MIR1122	RF00906	TCONS_00035530	1207	1106	0.00078	34.6	0.38	37
MIR1122	RF00906	TCONS_00028915	322	493	0.0011	33.8	0.35	38
MIR1122	RF00906	TCONS_00036205	7803	7632	0.0017	32.7	0.32	39
MIR1122	RF00906	TCONS_00036206	6025	5854	0.0017	32.7	0.32	40
MIR1122	RF00906	TCONS_00036207	6467	6296	0.0017	32.7	0.32	41
MIR1122	RF00906	TCONS_00036208	5539	5368	0.0017	32.7	0.32	42
MIR1122	RF00906	TCONS_00036209	4762	4591	0.0017	32.7	0.32	43
MIR1122	RF00906	TCONS_00036210	4225	4054	0.0017	32.7	0.32	44
MIR1122	RF00906	TCONS_00036211	7327	7156	0.0017	32.7	0.32	45
MIR1122	RF00906	TCONS_00034912	1325	1154	0.003	31.4	0.33	46
MIR1122	RF00906	TCONS_00029776	3049	3218	0.0041	30.6	0.34	47
MIR1122	RF00906	TCONS_00028316	2144	2315	0.0047	30.2	0.36	48
MIR1122	RF00906	TCONS_00028317	2221	2392	0.0047	30.2	0.36	49
MIR1122	RF00906	TCONS_00028320	868	1039	0.0047	30.2	0.36	50
MIR1122	RF00906	TCONS_00028321	2435	2606	0.0047	30.2	0.36	51
MIR1122	RF00906	TCONS_00028322	868	1039	0.0047	30.2	0.36	52
MIR1122	RF00906	TCONS_00028222	1838	1666	0.0058	29.7	0.31	53
MIR1122	RF00906	TCONS_00028223	1838	1666	0.0058	29.7	0.31	54
MIR1122	RF00906	TCONS_00028915	493	322	0.0069	29.3	0.35	55
MIR1122	RF00906	TCONS_00029776	3218	3049	0.0073	29.2	0.34	56
MIR1122	RF00906	TCONS_00035168	757	926	0.0082	28.9	0.35	57
MIR1122	RF00906	TCONS_00035173	775	944	0.0082	28.9	0.35	58
MIR1122	RF00906	TCONS_00029157	1502	1372	0.0099	28.5	0.25	59
MIR824	RF00943	TCONS_00028696	2152	2167	0.0068	-1	0.69	1
mir	RF00980	TCONS_00029059	3155	3250	9.5e-06	39.2	0.48	1
mir	RF00980	TCONS_00029065	2829	2924	9.5e-06	39.2	0.48	2
mir	RF00980	TCONS_00029059	3249	3159	0.0022	28	0.47	3
mir	RF00980	TCONS_00029065	2923	2833	0.0022	28	0.47	4
snR86	RF01272	TCONS_00035450	1606	1653	0.00036	-0.9	0.27	1
snR86	RF01272	TCONS_00035453	1607	1654	0.00036	-0.9	0.27	2
snR86	RF01272	TCONS_00035456	1605	1652	0.00036	-0.9	0.27	3
snR86	RF01272	TCONS_00029199	478	528	0.00047	-2.9	0.22	4
snR86	RF01272	TCONS_00034781	364	415	0.0005	-3.4	0.42	5
P6	RF01683	TCONS_00035134	35	1	0.00077	-0.3	0.63	1
P6	RF01683	TCONS_00034939	1	15	0.0015	-2.9	0.87	2
P6	RF01683	TCONS_00035055	324	307	0.003	-5.5	0.67	3
P6	RF01683	TCONS_00035133	4	1	0.0031	-5.6	0.75	4
P6	RF01683	TCONS_00034942	1	6	0.0038	-6.3	0.67	5
P6	RF01683	TCONS_00035135	16	1	0.0039	-6.4	0.5	6
P6	RF01683	TCONS_00028552	1	13	0.004	-6.5	0.62	7
P6	RF01683	TCONS_00028553	1	13	0.004	-6.5	0.62	8
P6	RF01683	TCONS_00029811	1	1	0.0056	-7.8	1	9
P6	RF01683	TCONS_00029567	37	1	0.0057	-7.8	0.51	10
P6	RF01683	TCONS_00029812	1	3	0.0059	-7.9	0.33	11
P6	RF01683	TCONS_00029813	1	3	0.0059	-7.9	0.33	12
P6	RF01683	TCONS_00029814	1	3	0.0059	-7.9	0.33	13
P6	RF01683	TCONS_00029815	1	3	0.0059	-7.9	0.33	14
P6	RF01683	TCONS_00029810	1	19	0.006	-8	0.53	15
P6	RF01683	TCONS_00029808	1	3	0.0065	-8.3	0.67	16
P6	RF01683	TCONS_00029809	1	3	0.0065	-8.3	0.67	17
RUF21	RF01825	TCONS_00035168	14942	14948	0.0076	-4.2	0.57	1
RUF21	RF01825	TCONS_00035170	13903	13909	0.0076	-4.2	0.57	2
RUF21	RF01825	TCONS_00035171	13977	13983	0.0076	-4.2	0.57	3
RUF21	RF01825	TCONS_00035172	7488	7494	0.0076	-4.2	0.57	4
tRNA	RF01852	TCONS_00028889	21	106	0.0045	29.3	0.51	1
tRNA	RF01852	TCONS_00028890	15	100	0.0045	29.3	0.51	2
ar14	RF02344	TCONS_00028446	391	290	0.0096	29	0.69	1
Hsp83_3_UTR	RF02400	TCONS_00036226	1	139	0.0088	7.6	0.59	1
asponA	RF02812	TCONS_00035228	74	1	0.0088	8.4	0.72	1
U2	RF00004	TCONS_00037990	1	193	2.9e-21	155	0.52	1
U2	RF00004	TCONS_00037726	1	188	2.5e-20	148.4	0.49	2
U2	RF00004	TCONS_00036516	1	187	1.9e-19	142.1	0.46	3
Metazoa_SRP	RF00017	TCONS_00037406	1	301	1.1e-15	102.2	0.63	1
IRES_c	RF00216	TCONS_00037961	40	1	0.002	10.1	0.75	1
IRES_c	RF00216	TCONS_00037962	64	1	0.0037	8.2	0.7	2
IRES_HepA	RF00228	TCONS_00037896	1	31	0.00021	4.8	0.48	1
IRES_HepA	RF00228	TCONS_00039779	1	8	0.0019	-5.2	0.38	2
IRES_HepA	RF00228	TCONS_00037548	4	1	0.0025	-6.5	1	3
IRES_HepA	RF00228	TCONS_00037273	22	1	0.0027	-6.8	0.5	4
IRES_HepA	RF00228	TCONS_00037274	22	1	0.0027	-6.8	0.5	5
IRES_HepA	RF00228	TCONS_00038795	1	1	0.0033	-7.8	1	6
IRES_HepA	RF00228	TCONS_00037198	8	1	0.0034	-8	0.38	7
IRES_HepA	RF00228	TCONS_00031519	1	1	0.0035	-8	1	8
IRES_HepA	RF00228	TCONS_00045045	1201	1207	0.0044	-9.1	0.86	9
SNORD49	RF00277	TCONS_00045070	1136	1206	0.0091	23.7	0.45	1
SNORD49	RF00277	TCONS_00045071	1131	1201	0.0091	23.7	0.45	2
snoZ266	RF00332	TCONS_00044482	800	892	1.8e-13	82.6	0.44	1
snoZ266	RF00332	TCONS_00044483	1807	1899	1.8e-13	82.6	0.44	2
RNaseP_arch	RF00373	TCONS_00032175	9	249	2.1e-05	28.6	0.58	1
mir	RF00452	TCONS_00032100	1521	1692	0.0014	24.5	0.34	1
Toga_5_CRE	RF00470	TCONS_00031251	1	55	0.0068	12.6	0.67	1
U1_yeast	RF00488	TCONS_00038891	1	146	0.0034	4.1	0.36	1
U1_yeast	RF00488	TCONS_00039329	1	230	0.0064	1.1	0.35	2
U1_yeast	RF00488	TCONS_00038421	1	30	0.0084	-0.3	0.33	3
U1_yeast	RF00488	TCONS_00039098	562	539	0.0085	-0.3	0.38	4
U1_yeast	RF00488	TCONS_00045065	2121	2048	0.0087	-0.5	0.3	5
U1_yeast	RF00488	TCONS_00037526	1	176	0.0099	-1.1	0.31	6
IRES_c	RF00549	TCONS_00030361	1	37	0.0045	-3.2	0.84	1
IRES_c	RF00549	TCONS_00038030	8	1	0.0045	-3.2	1	2
IRES_c	RF00549	TCONS_00030574	1	29	0.0047	-3.4	0.76	3
IRES_c	RF00549	TCONS_00030575	1	29	0.0047	-3.4	0.76	4
IRES_c	RF00549	TCONS_00030576	1	29	0.0047	-3.4	0.76	5
IRES_c	RF00549	TCONS_00030579	1	29	0.0047	-3.4	0.76	6
IRES_c	RF00549	TCONS_00030580	1	29	0.0047	-3.4	0.76	7
IRES_c	RF00549	TCONS_00038030	1	48	0.0056	-4.4	0.75	8
IRES_c	RF00549	TCONS_00030360	1	36	0.0057	-4.5	0.81	9
IRES_c	RF00549	TCONS_00038017	33	1	0.0059	-4.6	0.58	10
IRES_c	RF00549	TCONS_00038159	1	49	0.0062	-4.9	0.67	11
IRES_c	RF00549	TCONS_00038017	1	31	0.0069	-5.4	0.55	12
IRES_c	RF00549	TCONS_00045381	1	37	0.0069	-5.4	0.7	13
IRES_c	RF00549	TCONS_00030564	1	5	0.0074	-5.8	1	14
IRES_c	RF00549	TCONS_00036575	1	30	0.0082	-6.3	0.43	15
IRES_c	RF00549	TCONS_00031311	7	1	0.0087	-6.7	0.71	16
IRES_c	RF00549	TCONS_00038018	1	12	0.0091	-6.9	0.33	17
IRES_c	RF00549	TCONS_00037921	1	5	0.0093	-7	0.6	18
IRES_c	RF00549	TCONS_00037922	1	5	0.0093	-7	0.6	19
MIR396	RF00648	TCONS_00037555	4326	4431	0.0041	27.7	0.25	1
MIR396	RF00648	TCONS_00037556	1916	2021	0.0041	27.7	0.25	2
mir	RF00672	TCONS_00045260	2399	2485	1.1e-05	43.2	0.34	1
mir	RF00672	TCONS_00045262	2443	2529	1.1e-05	43.2	0.34	2
mir	RF00672	TCONS_00045260	2485	2399	2.7e-05	41.1	0.34	3
mir	RF00672	TCONS_00045262	2529	2443	2.7e-05	41.1	0.34	4
mir	RF00696	TCONS_00045260	2402	2478	0.006	23	0.34	1
mir	RF00696	TCONS_00045262	2446	2522	0.006	23	0.34	2
mir	RF00749	TCONS_00030547	577	516	0.0056	24.6	0.31	1
MIR821	RF00885	TCONS_00038035	6638	6831	5.4e-06	36.6	0.34	1
mir	RF00892	TCONS_00030244	65	143	0.0045	24.2	0.67	1
MIR1122	RF00906	TCONS_00040040	3032	3156	9.6e-17	105.8	0.35	1
MIR1122	RF00906	TCONS_00040040	3156	3032	4.5e-15	96.4	0.35	2
MIR1122	RF00906	TCONS_00037555	4312	4444	5.3e-10	68.1	0.27	3
MIR1122	RF00906	TCONS_00037556	1902	2034	5.3e-10	68.1	0.27	4
MIR1122	RF00906	TCONS_00030329	14269	14165	9.5e-10	66.7	0.38	5
MIR1122	RF00906	TCONS_00030329	14165	14269	2.3e-09	64.6	0.38	6
MIR1122	RF00906	TCONS_00038143	271	375	5.5e-08	56.9	0.38	7
MIR1122	RF00906	TCONS_00038143	375	271	9.9e-08	55.5	0.38	8
MIR1122	RF00906	TCONS_00039025	758	661	7.4e-07	50.6	0.39	9
MIR1122	RF00906	TCONS_00030547	583	674	8.8e-07	50.2	0.36	10
MIR1122	RF00906	TCONS_00039025	661	758	1.1e-06	49.6	0.39	11
MIR1122	RF00906	TCONS_00030547	674	583	2.6e-06	47.5	0.36	12
MIR1122	RF00906	TCONS_00031431	4404	4508	2.9e-06	47.3	0.22	13
MIR1122	RF00906	TCONS_00037555	4444	4312	4.1e-06	46.5	0.27	14
MIR1122	RF00906	TCONS_00037556	2034	1902	4.1e-06	46.5	0.27	15
MIR1122	RF00906	TCONS_00045260	2396	2488	1e-05	44.3	0.34	16
MIR1122	RF00906	TCONS_00045262	2440	2532	1e-05	44.3	0.34	17
MIR1122	RF00906	TCONS_00045260	2488	2396	1.6e-05	43.1	0.34	18
MIR1122	RF00906	TCONS_00045262	2532	2440	1.6e-05	43.1	0.34	19
MIR1122	RF00906	TCONS_00031431	4508	4404	1.8e-05	42.9	0.22	20
MIR1122	RF00906	TCONS_00038035	6650	6820	2.3e-05	42.3	0.34	21
MIR1122	RF00906	TCONS_00031361	1505	1609	4.5e-05	40.6	0.33	22
MIR1122	RF00906	TCONS_00031361	1609	1505	6e-05	39.9	0.33	23
MIR1122	RF00906	TCONS_00040157	2523	2613	0.00017	37.4	0.34	24
MIR1122	RF00906	TCONS_00040159	3456	3546	0.00017	37.4	0.34	25
MIR1122	RF00906	TCONS_00038851	897	1068	0.00019	37.2	0.34	26
MIR1122	RF00906	TCONS_00040157	2613	2523	0.0016	32	0.34	27
MIR1122	RF00906	TCONS_00040159	3546	3456	0.0016	32	0.34	28
MIR1122	RF00906	TCONS_00038035	6820	6650	0.0029	30.6	0.34	29
MIR1122	RF00906	TCONS_00038851	1068	897	0.0048	29.3	0.34	30
MIR824	RF00943	TCONS_00037998	529	524	0.0097	-4.5	0.5	1
MIR824	RF00943	TCONS_00038527	1	7	0.0098	-4.6	0.57	2
MIR824	RF00943	TCONS_00037692	811	816	0.01	-4.6	0.5	3
MIR530	RF01005	TCONS_00037981	805	662	0.00022	33.1	0.37	1
mir	RF01024	TCONS_00030547	591	501	6.9e-05	33.2	0.37	1
mir	RF01024	TCONS_00031361	1601	1513	0.00032	30.2	0.35	2
MIR1023	RF01043	TCONS_00040157	2503	2629	0.0068	21.2	0.35	1
MIR1023	RF01043	TCONS_00040159	3436	3562	0.0068	21.2	0.35	2
mir	RF01061	TCONS_00045260	2400	2484	4.8e-10	61.3	0.34	1
mir	RF01061	TCONS_00045262	2444	2528	4.8e-10	61.3	0.34	2
mir	RF01061	TCONS_00045260	2484	2400	1e-09	59.6	0.34	3
mir	RF01061	TCONS_00045262	2528	2444	1e-09	59.6	0.34	4
RF_site1	RF01074	TCONS_00036600	1965	2001	0.0083	25	0.73	1
snR190	RF01249	TCONS_00031431	4362	4533	0.00085	25	0.27	1
SCARNA2	RF01268	TCONS_00039211	163	247	0.00082	11.6	0.47	1
SCARNA2	RF01268	TCONS_00036693	100	1	0.0038	5.2	0.53	2
SCARNA2	RF01268	TCONS_00031269	3643	3723	0.0044	4.6	0.56	3
SCARNA2	RF01268	TCONS_00036692	96	1	0.0065	3	0.53	4
snR84	RF01270	TCONS_00038829	935	828	0.0011	7.3	0.42	1
snR84	RF01270	TCONS_00039001	665	536	0.0019	5.1	0.42	2
sR7	RF01310	TCONS_00045385	959	1019	0.0088	24.8	0.44	1
isrG	RF01390	TCONS_00030653	1720	1463	0.0011	21	0.52	1
rliH	RF01460	TCONS_00039101	217	259	0.0049	4.1	0.49	1
rliH	RF01460	TCONS_00030823	120	208	0.0066	3.1	0.37	2
rliH	RF01460	TCONS_00039102	217	261	0.007	2.9	0.47	3
rliH	RF01460	TCONS_00031104	1459	1402	0.0093	1.9	0.33	4
rli33	RF01469	TCONS_00030705	458	366	0.0043	5.7	0.34	1
rli47	RF01478	TCONS_00037083	41	1	0.0058	2.3	0.37	1
rli47	RF01478	TCONS_00039634	1079	1160	0.0094	0.3	0.34	2
RNase_P	RF01577	TCONS_00037915	71	1	0.0026	3.9	0.35	1
RNase_P	RF01577	TCONS_00040012	915	844	0.0034	2.6	0.26	2
RNase_P	RF01577	TCONS_00037915	1	74	0.006	-0.4	0.35	3
RNase_P	RF01577	TCONS_00039098	520	562	0.0064	-0.8	0.33	4
RNase_P	RF01577	TCONS_00039377	1324	1335	0.0094	-2.9	0.67	5
RNase_P	RF01577	TCONS_00030338	2991	2973	0.0098	-3.1	0.37	6
P6	RF01683	TCONS_00030574	1	9	0.00088	-2.2	0.89	1
P6	RF01683	TCONS_00030576	1	9	0.00088	-2.2	0.89	2
P6	RF01683	TCONS_00030579	1	9	0.00088	-2.2	0.89	3
P6	RF01683	TCONS_00030580	1	9	0.00088	-2.2	0.89	4
P6	RF01683	TCONS_00045381	27	1	0.0011	-2.9	0.67	5
P6	RF01683	TCONS_00030362	21	1	0.0014	-3.9	0.52	6
P6	RF01683	TCONS_00030360	6	1	0.0015	-4.2	0.83	7
P6	RF01683	TCONS_00031627	1	29	0.0017	-4.6	0.83	8
P6	RF01683	TCONS_00039954	1	128	0.0017	-4.7	0.58	9
P6	RF01683	TCONS_00030360	1	14	0.0017	-4.7	0.79	10
P6	RF01683	TCONS_00045045	1201	1207	0.0018	-4.9	0.86	11
P6	RF01683	TCONS_00045097	1	112	0.0018	-4.9	0.62	12
P6	RF01683	TCONS_00045385	18	1	0.0019	-5.2	0.67	13
P6	RF01683	TCONS_00045386	18	1	0.0019	-5.2	0.67	14
P6	RF01683	TCONS_00044975	1	65	0.0023	-5.8	0.6	15
P6	RF01683	TCONS_00031134	1	50	0.0025	-6.1	0.7	16
P6	RF01683	TCONS_00038851	1	14	0.0029	-6.7	0.36	17
P6	RF01683	TCONS_00032036	564	567	0.0032	-7	0.75	18
P6	RF01683	TCONS_00039937	1	14	0.0032	-7.1	0.57	19
P6	RF01683	TCONS_00031833	1	5	0.0032	-7.1	0.4	20
P6	RF01683	TCONS_00030474	1	30	0.0037	-7.6	0.43	21
P6	RF01683	TCONS_00037902	1	3	0.0041	-8	0.33	22
P6	RF01683	TCONS_00037787	50	1	0.0047	-8.5	0.52	23
P6	RF01683	TCONS_00030362	1	100	0.0051	-8.8	0.67	24
P6	RF01683	TCONS_00030477	1	49	0.0074	-10.2	0.73	25
P6	RF01683	TCONS_00039039	1	43	0.0088	-10.9	0.49	26
mascRNA	RF01684	TCONS_00030564	1617	1547	0.0092	26.1	0.54	1
mascRNA	RF01684	TCONS_00030567	2687	2617	0.0092	26.1	0.54	2
mascRNA	RF01684	TCONS_00030571	1595	1525	0.0092	26.1	0.54	3
mascRNA	RF01684	TCONS_00030574	2556	2486	0.0092	26.1	0.54	4
mascRNA	RF01684	TCONS_00030575	1379	1309	0.0092	26.1	0.54	5
mascRNA	RF01684	TCONS_00030576	2556	2486	0.0092	26.1	0.54	6
mascRNA	RF01684	TCONS_00030580	2556	2486	0.0092	26.1	0.54	7
srg1	RF01765	TCONS_00045333	304	335	0.0024	0.2	0.31	1
srg1	RF01765	TCONS_00037083	492	528	0.0052	-3.2	0.35	2
srg1	RF01765	TCONS_00037896	1	8	0.0064	-4	0.62	3
srg1	RF01765	TCONS_00037990	268	282	0.0092	-5.6	0.53	4
RUF21	RF01825	TCONS_00037083	60	1	0.00094	5.5	0.38	1
RUF21	RF01825	TCONS_00030705	442	458	0.0035	-1.9	0.24	2
RUF21	RF01825	TCONS_00031801	5064	4975	0.0035	-2	0.29	3
RUF21	RF01825	TCONS_00044864	848	901	0.0036	-2.2	0.26	4
RUF21	RF01825	TCONS_00039747	1	6	0.0082	-6.8	0.33	5
RUF21	RF01825	TCONS_00039748	1	6	0.0082	-6.8	0.33	6
RUF21	RF01825	TCONS_00044791	1	9	0.0084	-6.9	0.33	7
RUF21	RF01825	TCONS_00032008	2146	2156	0.009	-7.3	0.36	8
RUF21	RF01825	TCONS_00032009	3112	3122	0.009	-7.3	0.36	9
RUF21	RF01825	TCONS_00032010	3125	3135	0.009	-7.3	0.36	10
RUF21	RF01825	TCONS_00032011	2336	2346	0.009	-7.3	0.36	11
RUF21	RF01825	TCONS_00032012	2246	2256	0.009	-7.3	0.36	12
RUF21	RF01825	TCONS_00037781	600	597	0.0096	-7.6	0.25	13
RUF21	RF01825	TCONS_00039377	1335	1333	0.0098	-7.7	0.33	14
Plant_SRP	RF01855	TCONS_00037406	1	301	8.2e-34	220.5	0.63	1
Archaea_SRP	RF01857	TCONS_00037406	1	297	0.00022	30.2	0.63	1
SSU_rRNA_eukarya	RF01960	TCONS_00039171	1	1545	1.7e-11	470	0.54	1
SSU_rRNA_eukarya	RF01960	TCONS_00039172	1	1545	1.7e-11	470	0.54	2
SSU_rRNA_eukarya	RF01960	TCONS_00045381	638	764	0.0052	7	0.38	3
SSU_rRNA_eukarya	RF01960	TCONS_00038421	1	255	0.0097	-7.8	0.36	4
STnc510	RF02088	TCONS_00030329	22361	22343	0.00021	-2.7	0.16	1
STnc510	RF02088	TCONS_00031801	4994	5064	0.00028	-4.4	0.3	2
STnc510	RF02088	TCONS_00031801	5064	5041	0.00037	-6	0.42	3
STnc510	RF02088	TCONS_00037278	1	52	0.00038	-6	0.19	4
STnc510	RF02088	TCONS_00038528	408	389	0.00038	-6.2	0.4	5
STnc510	RF02088	TCONS_00038424	1203	1207	0.00042	-6.7	0.6	6
STnc510	RF02088	TCONS_00038426	951	955	0.00042	-6.7	0.6	7
STnc510	RF02088	TCONS_00038427	1275	1279	0.00042	-6.7	0.6	8
STnc510	RF02088	TCONS_00030880	75	1	0.00045	-7.1	0.24	9
STnc510	RF02088	TCONS_00037781	33	1	0.0005	-7.7	0.48	10
STnc510	RF02088	TCONS_00038424	62	1	0.0005	-7.7	0.37	11
STnc510	RF02088	TCONS_00030848	1527	1540	0.00053	-8.1	0.43	12
STnc510	RF02088	TCONS_00045255	1057	1059	0.00056	-8.3	0.67	13
STnc510	RF02088	TCONS_00031682	523	523	0.00067	-9.4	1	14
STnc510	RF02088	TCONS_00038421	255	1	0.0074	-23.1	0.36	15
mir	RF02244	TCONS_00030547	503	589	0.0058	26.9	0.38	1
MNV_3UTR	RF02532	TCONS_00038017	6548	6757	0.0057	15.2	0.53	1
MNV_3UTR	RF02532	TCONS_00038018	6461	6670	0.0057	15.2	0.53	2
Ssr1	RF02627	TCONS_00030020	87	1	2.9e-05	11.3	0.31	1
Ssr1	RF02627	TCONS_00045089	1	13	0.00083	-5	0.46	2
Ssr1	RF02627	TCONS_00031629	65	1	0.001	-5.9	0.62	3
Ssr1	RF02627	TCONS_00039603	453	524	0.001	-6	0.44	4
Ssr1	RF02627	TCONS_00031429	1	25	0.0012	-7	0.72	5
Ssr1	RF02627	TCONS_00031430	1	23	0.0014	-7.4	0.7	6
Ssr1	RF02627	TCONS_00031431	1	23	0.0014	-7.4	0.7	7
IRES_RhPV	RF02658	TCONS_00036516	1	78	0.0028	-1.5	0.42	1
IRES_RhPV	RF02658	TCONS_00039743	588	428	0.0038	-3	0.35	2
IRES_RhPV	RF02658	TCONS_00031801	5064	4977	0.0046	-3.9	0.3	3
IRES_cyp24a1	RF02664	TCONS_00029937	46	1	0.0026	5.9	0.63	1
IRES_cyp24a1	RF02664	TCONS_00044606	3022	2971	0.0056	3	0.62	2
IRES_cyp24a1	RF02664	TCONS_00044607	3048	2997	0.0056	3	0.62	3
IRES_cyp24a1	RF02664	TCONS_00044609	3984	3933	0.0056	3	0.62	4
Sernc350	RF02735	TCONS_00039024	134	1	0.0037	7.1	0.68	1
Sernc350	RF02735	TCONS_00039025	134	1	0.0037	7.1	0.68	2
Sernc350	RF02735	TCONS_00039276	59	1	0.0089	2.8	0.58	3
Rev42_5p_UTR	RF02745	TCONS_00031429	24	1	0.0064	3.8	0.75	1
Rev42_5p_UTR	RF02745	TCONS_00031430	22	1	0.0074	3.2	0.73	2
Rev42_5p_UTR	RF02745	TCONS_00031431	22	1	0.0074	3.2	0.73	3
Ref66	RF02839	TCONS_00031693	221	115	0.0077	25.1	0.54	1
30_292	RF02856	TCONS_00031626	2386	2280	0.0056	25.6	0.35	1
HgcG	RF00064	TCONS_00047062	2230	2294	0.0054	9.5	0.32	1
mir	RF00245	TCONS_00040868	1674	1602	0.002	28.2	0.32	1
mir	RF00245	TCONS_00040869	1352	1280	0.002	28.2	0.32	2
mir	RF00245	TCONS_00040870	3107	3035	0.002	28.2	0.32	3
mir	RF00245	TCONS_00040871	2864	2792	0.002	28.2	0.32	4
U1_yeast	RF00488	TCONS_00046777	1	172	0.005	2.7	0.33	1
U1_yeast	RF00488	TCONS_00046207	1	12	0.0082	0.3	0.17	2
IRES_c	RF00549	TCONS_00041384	1	70	0.0034	-1.2	0.59	1
IRES_c	RF00549	TCONS_00045845	810	786	0.0061	-4.4	0.76	2
MIR159	RF00638	TCONS_00040539	1705	1912	5.3e-17	108.4	0.5	1
MIR159	RF00638	TCONS_00040539	1910	1703	4.7e-11	70.5	0.5	2
mir	RF00749	TCONS_00047066	4054	4128	0.0096	23.7	0.35	1
MIR1122	RF00906	TCONS_00047036	715	838	2.6e-16	103.6	0.35	1
MIR1122	RF00906	TCONS_00047036	838	715	4e-15	97	0.35	2
MIR1122	RF00906	TCONS_00041112	8799	8903	6.4e-11	73.5	0.39	3
MIR1122	RF00906	TCONS_00041112	8903	8799	2e-10	70.7	0.39	4
MIR1122	RF00906	TCONS_00040816	1884	1780	6.7e-09	62.2	0.38	5
MIR1122	RF00906	TCONS_00040817	1825	1721	6.7e-09	62.2	0.38	6
MIR1122	RF00906	TCONS_00040816	1780	1884	1.1e-08	61.1	0.38	7
MIR1122	RF00906	TCONS_00040817	1721	1825	1.1e-08	61.1	0.38	8
MIR1122	RF00906	TCONS_00046348	1093	1197	7.2e-08	56.5	0.39	9
MIR1122	RF00906	TCONS_00046349	1765	1869	7.2e-08	56.5	0.39	10
MIR1122	RF00906	TCONS_00046348	1197	1093	1e-07	55.6	0.39	11
MIR1122	RF00906	TCONS_00046349	1869	1765	1e-07	55.6	0.39	12
MIR1122	RF00906	TCONS_00046328	3008	2904	1e-07	55.6	0.41	13
MIR1122	RF00906	TCONS_00046328	2904	3008	1.1e-07	55.4	0.41	14
MIR1122	RF00906	TCONS_00046326	2062	2211	3.7e-07	52.5	0.36	15
MIR1122	RF00906	TCONS_00046327	2289	2438	3.7e-07	52.5	0.36	16
MIR1122	RF00906	TCONS_00046328	4890	5039	3.7e-07	52.5	0.36	17
MIR1122	RF00906	TCONS_00046329	1229	1378	3.7e-07	52.5	0.36	18
MIR1122	RF00906	TCONS_00041174	10246	10347	1.3e-06	49.5	0.36	19
MIR1122	RF00906	TCONS_00041174	10347	10246	2.6e-06	47.8	0.36	20
MIR1122	RF00906	TCONS_00045656	367	275	4.8e-06	46.3	0.31	21
MIR1122	RF00906	TCONS_00045657	444	352	4.8e-06	46.3	0.31	22
MIR1122	RF00906	TCONS_00045656	275	367	8.3e-06	45	0.31	23
MIR1122	RF00906	TCONS_00045657	352	444	8.3e-06	45	0.31	24
MIR1122	RF00906	TCONS_00045578	845	922	9.8e-06	44.6	0.46	25
MIR1122	RF00906	TCONS_00045579	880	957	9.8e-06	44.6	0.46	26
MIR1122	RF00906	TCONS_00045578	922	845	1.5e-05	43.5	0.46	27
MIR1122	RF00906	TCONS_00045579	957	880	1.5e-05	43.5	0.46	28
MIR1122	RF00906	TCONS_00046326	2211	2062	1.8e-05	43.1	0.36	29
MIR1122	RF00906	TCONS_00046327	2438	2289	1.8e-05	43.1	0.36	30
MIR1122	RF00906	TCONS_00046328	5039	4890	1.8e-05	43.1	0.36	31
MIR1122	RF00906	TCONS_00046329	1378	1229	1.8e-05	43.1	0.36	32
MIR1122	RF00906	TCONS_00045663	2326	2419	7.6e-05	39.6	0.38	33
MIR1122	RF00906	TCONS_00045665	2082	2175	7.6e-05	39.6	0.38	34
MIR1122	RF00906	TCONS_00045663	2419	2326	0.00011	38.6	0.38	35
MIR1122	RF00906	TCONS_00045665	2175	2082	0.00011	38.6	0.38	36
MIR1122	RF00906	TCONS_00045663	1088	1162	0.00015	37.9	0.41	37
MIR1122	RF00906	TCONS_00045665	1088	1162	0.00015	37.9	0.41	38
MIR1122	RF00906	TCONS_00046157	947	787	0.0002	37.3	0.34	39
MIR1122	RF00906	TCONS_00045663	1162	1088	0.00055	34.8	0.41	40
MIR1122	RF00906	TCONS_00045665	1162	1088	0.00055	34.8	0.41	41
MIR1122	RF00906	TCONS_00041721	1735	1564	0.0011	33.1	0.33	42
MIR1122	RF00906	TCONS_00041722	1696	1525	0.0011	33.1	0.33	43
MIR1122	RF00906	TCONS_00040539	3057	2932	0.0016	32.2	0.29	44
MIR1122	RF00906	TCONS_00041174	2183	2077	0.002	31.6	0.39	45
MIR1122	RF00906	TCONS_00041174	2077	2183	0.0026	31	0.39	46
MIR1122	RF00906	TCONS_00041180	2187	2358	0.0067	28.7	0.35	47
MIR1122	RF00906	TCONS_00041181	2146	2317	0.0067	28.7	0.35	48
MIR824	RF00943	TCONS_00046157	2075	2064	0.0063	-2	0.33	1
MIR824	RF00943	TCONS_00046879	10517	10506	0.0063	-2	0.67	2
MIR824	RF00943	TCONS_00046168	1320	1316	0.01	-4.2	1	3
mir	RF00963	TCONS_00046892	15583	15491	0.006	23	0.68	1
mir	RF01061	TCONS_00045578	918	849	1.3e-06	44.5	0.49	1
mir	RF01061	TCONS_00045579	953	884	1.3e-06	44.5	0.49	2
snoR99	RF01208	TCONS_00041118	1616	1718	3.3e-09	63	0.39	1
snoR99	RF01208	TCONS_00041119	1592	1694	3.3e-09	63	0.39	2
SCARNA2	RF01268	TCONS_00046349	79	1	0.0075	2.8	0.58	1
SCARNA2	RF01268	TCONS_00046350	79	1	0.0075	2.8	0.58	2
SCARNA2	RF01268	TCONS_00046303	1052	1126	0.0077	2.6	0.71	3
RNase_P	RF01577	TCONS_00046792	618	704	0.0022	5.3	0.37	1
RNase_P	RF01577	TCONS_00046793	692	778	0.0022	5.3	0.37	2
RNase_P	RF01577	TCONS_00040380	244	1	0.0035	2.9	0.32	3
RNase_P	RF01577	TCONS_00040579	1	34	0.0075	-1.2	0.35	4
RNase_P	RF01577	TCONS_00040578	1	43	0.0076	-1.3	0.4	5
P6	RF01683	TCONS_00047036	5131	5141	0.0005	0.3	0.45	1
P6	RF01683	TCONS_00041016	14	1	0.0031	-6.6	0.57	2
P6	RF01683	TCONS_00041017	14	1	0.0031	-6.6	0.57	3
P6	RF01683	TCONS_00041357	1	1	0.0042	-7.8	1	4
RUF21	RF01825	TCONS_00045578	3603	3621	0.0036	-1.6	0.32	1
RUF21	RF01825	TCONS_00045579	2587	2605	0.0036	-1.6	0.32	2
RUF21	RF01825	TCONS_00040749	1	11	0.0067	-5.1	0.27	3
U2	RF00004	TCONS_00048835	1	154	1.3e-14	107.6	0.5	1
Metazoa_SRP	RF00017	TCONS_00043740	1	305	4.5e-16	104.6	0.59	1
SNORD25	RF00054	TCONS_00043216	1644	1739	4.6e-13	73.7	0.41	1
SNORD25	RF00054	TCONS_00043217	570	665	4.6e-13	73.7	0.41	2
SNORD25	RF00054	TCONS_00043218	1583	1678	4.6e-13	73.7	0.41	3
SNORD25	RF00054	TCONS_00043219	1236	1331	4.6e-13	73.7	0.41	4
SNORD25	RF00054	TCONS_00043216	3227	3322	2.3e-12	70.4	0.42	5
SNORD25	RF00054	TCONS_00043217	2454	2549	2.3e-12	70.4	0.42	6
SNORD25	RF00054	TCONS_00043218	3166	3261	2.3e-12	70.4	0.42	7
SNORD27	RF00086	TCONS_00043216	4666	4747	0.00014	40.4	0.38	1
SNORD27	RF00086	TCONS_00043217	3893	3974	0.00014	40.4	0.38	2
SNORD27	RF00086	TCONS_00043218	4605	4686	0.00014	40.4	0.38	3
SNORD27	RF00086	TCONS_00043219	3186	3267	0.00014	40.4	0.38	4
snoZ223	RF00135	TCONS_00043216	2153	2246	2.2e-10	71.4	0.39	1
snoZ223	RF00135	TCONS_00043217	1380	1473	2.2e-10	71.4	0.39	2
snoZ223	RF00135	TCONS_00043218	2092	2185	2.2e-10	71.4	0.39	3
snoZ223	RF00135	TCONS_00043219	1745	1838	2.2e-10	71.4	0.39	4
snoZ223	RF00135	TCONS_00043216	985	1079	8e-10	68.2	0.39	5
snoZ223	RF00135	TCONS_00043218	924	1018	8e-10	68.2	0.39	6
snoZ223	RF00135	TCONS_00043219	577	671	8e-10	68.2	0.39	7
snoZ103	RF00149	TCONS_00043942	215	313	7.3e-15	101.7	0.43	1
snoZ103	RF00149	TCONS_00043942	413	507	1.1e-13	94.8	0.44	2
snoZ103	RF00149	TCONS_00043942	718	817	6.6e-13	90.1	0.4	3
snoZ103	RF00149	TCONS_00043942	558	652	3e-12	86.2	0.43	4
snoZ199	RF00200	TCONS_00043216	2485	2555	0.0012	35.4	0.32	1
snoZ199	RF00200	TCONS_00043217	1712	1782	0.0012	35.4	0.32	2
snoZ199	RF00200	TCONS_00043218	2424	2494	0.0012	35.4	0.32	3
snoR66	RF00202	TCONS_00042151	520	593	1e-12	83.1	0.45	1
snoR64	RF00267	TCONS_00043216	2714	2806	2.1e-11	71.1	0.43	1
snoR64	RF00267	TCONS_00043217	1941	2033	2.1e-11	71.1	0.43	2
snoR64	RF00267	TCONS_00043218	2653	2745	2.1e-11	71.1	0.43	3
snoR16	RF00296	TCONS_00043216	718	802	2.5e-13	81.5	0.36	1
snoR16	RF00296	TCONS_00043218	657	741	2.5e-13	81.5	0.36	2
snoR16	RF00296	TCONS_00043219	310	394	2.5e-13	81.5	0.36	3
snoR16	RF00296	TCONS_00043216	583	671	1.2e-10	67.8	0.43	4
snoR16	RF00296	TCONS_00043218	522	610	1.2e-10	67.8	0.43	5
[truncated: 2,394 more rows]
[truncated: 5 more columns]
