# Supplementary material for: Comparative transcriptome analysis reveals key long noncoding RNAs for cadmium tolerance in Tibetan hull-less barley
Source: Front Plant Sci. 2025 May 22;16:1572490. doi: 10.3389/fpls.2025.1572490 (PMC12138524; doi:10.3389/fpls.2025.1572490)
Supplement: Supplementary file 1 [file DataSheet1.zip › Table S3. Overview of cis-acting lncRNAs classifications.xlsx]

## Sheet: cis.cor.filter
Table-S3. Overview of cis-acting lncRNAs classifications
lncRNA	mRNA	lncRNA_class	distance_or_overlap_class	lncRNA_chr	lncRNA_start	lncRNA_end	lncRNA_length	lncRNA_chain	mRNA_chr	mRNA_start	mRNA_end	mRNA_length	mRNA_chain	lncRNA_gene_id	mRNA_gene_id	pearson_rna	spearman_rna	pearson_gene	spearman_gene
TCONS_00082329	TCONS_00082326	cis_mRNA_overlap	Sense	chr7H	25617607	25620702	1270	-	chr7H	25617607	25620570	1984	-	HORVU.MOREX.r2.7HG0538800	HORVU.MOREX.r2.7HG0538800	0.1474	0.2893	1	1
TCONS_00062357	TCONS_00062361	cis_mRNA_dw10k	3238	chr5H	554111705	554113014	848	-	chr5H	554116251	554120536	2679	-	XLOC_044064	HORVU.MOREX.r2.5HG0430230	0.3335	0.5152	-0.2223	-0.0182
TCONS_00007119	TCONS_00001468	cis_mRNA_dw10k	6452	chr1H	112965833	112974229	3492	-	chr1H	112949210	112959382	8777	+	XLOC_005084	HORVU.MOREX.r2.1HG0021050	0.0044	0.1902	0.8797	0.8061
TCONS_00056784	TCONS_00049947	cis_mRNA_up10k	39	chr5H	9688263	9690839	1410	-	chr5H	9690877	9702147	8639	+	HORVU.MOREX.r2.5HG0352940	HORVU.MOREX.r2.5HG0352960	-0.2642	-0.4303	0.7312	0.7455
TCONS_00067485	TCONS_00072989	cis_mRNA_up10k	488	chr6H	467067389	467072719	2740	+	chr6H	467059528	467066902	1881	-	HORVU.MOREX.r2.6HG0502900	HORVU.MOREX.r2.6HG0502890	0.9356	0.7952	0.7615	0.7952
TCONS_00051554	TCONS_00051553	cis_mRNA_overlap	Sense	chr5H	209588658	209598060	9373	+	chr5H	209588648	209613149	2660	+	XLOC_036413	HORVU.MOREX.r2.5HG0374950	-0.6593	-0.7356	-0.0688	-0.1394
TCONS_00041275	TCONS_00041261	cis_mRNA_overlap	Sense	chr4H	260673432	260700975	4738	+	chr4H	260634096	260685731	29798	+	HORVU.MOREX.r2.4HG0305530	HORVU.MOREX.r2.4HG0305430	0.2415	0.3465	0.6992	0.7697
TCONS_00014152	TCONS_00021566	cis_mRNA_overlap	AntiSense	chr2H	295861333	295864117	2134	+	chr2H	295820283	295870475	11604	-	HORVU.MOREX.r2.2HG0121570	HORVU.MOREX.r2.2HG0121540	-0.864	-0.8303	-0.3555	-0.1273
TCONS_00045065	TCONS_00039824	cis_mRNA_up10k	5978	chr4H	36061951	36064601	2121	-	chr4H	36070578	36074354	1783	+	HORVU.MOREX.r2.4HG0284990	HORVU.MOREX.r2.4HG0285000	0.7181	0.7455	0.5253	0.297
TCONS_00030852	TCONS_00030857	cis_mRNA_overlap	Overlapping	chr3H	562657699	562737370	293	+	chr3H	562686445	562691116	1435	+	HORVU.MOREX.r2.3HG0253640	HORVU.MOREX.r2.3HG0253640	-0.1656	-0.1268	1	1
TCONS_00078359	TCONS_00078364	cis_mRNA_overlap	Sense	chr7H	364018743	364024125	1673	+	chr7H	364019382	364024125	4482	+	HORVU.MOREX.r2.7HG0579120	HORVU.MOREX.r2.7HG0579120	-0.4001	-0.5001	1	1
TCONS_00082394	TCONS_00075487	cis_mRNA_overlap	AntiSense	chr7H	27250327	27256938	5268	-	chr7H	27256793	27266998	994	+	HORVU.MOREX.r2.7HG0539420	HORVU.MOREX.r2.7HG0539440	0.7263	0.6806	0.7614	0.8511
TCONS_00056678	TCONS_00056679	cis_mRNA_overlap	Sense	chr5H	5624016	5627745	1726	-	chr5H	5624016	5627787	1153	-	HORVU.MOREX.r2.5HG0351210	HORVU.MOREX.r2.5HG0351210	0.1695	-0.0061	1	1
TCONS_00078362	TCONS_00078364	cis_mRNA_overlap	Sense	chr7H	364019382	364024125	3871	+	chr7H	364019382	364024125	4482	+	HORVU.MOREX.r2.7HG0579120	HORVU.MOREX.r2.7HG0579120	0.3997	0.1566	1	1
TCONS_00072843	TCONS_00072839	cis_mRNA_up10k	6610	chr6H	450863308	450883748	2283	-	chr6H	450852085	450856699	1862	-	HORVU.MOREX.r2.6HG0500900	HORVU.MOREX.r2.6HG0500890	-0.0972	-0.1317	0.858	0.8424
TCONS_00007122	TCONS_00001468	cis_mRNA_dw10k	6724	chr1H	112966105	112974229	3220	-	chr1H	112949210	112959382	8777	+	XLOC_005084	HORVU.MOREX.r2.1HG0021050	0.0941	0.1288	0.8797	0.8061
TCONS_00049958	TCONS_00049951	cis_mRNA_dw10k	837	chr5H	9801756	9810889	1747	+	chr5H	9758842	9800920	1976	+	XLOC_035296	HORVU.MOREX.r2.5HG0353000	-0.3309	-0.503	0.7823	0.697
TCONS_00073877	TCONS_00073875	cis_mRNA_up10k	8349	chr6H	544418062	544418513	407	-	chr6H	544407357	544409714	1607	-	XLOC_052289	HORVU.MOREX.r2.6HG0516480	-0.3309	-0.3426	-0.5313	-0.5107
TCONS_00030853	TCONS_00030857	cis_mRNA_overlap	Overlapping	chr3H	562657699	562746038	566	+	chr3H	562686445	562691116	1435	+	HORVU.MOREX.r2.3HG0253640	HORVU.MOREX.r2.3HG0253640	-0.5665	-0.697	1	1
TCONS_00007913	TCONS_00007915	cis_mRNA_dw10k	3853	chr1H	248412093	248413823	1234	-	chr1H	248417675	248420014	1632	-	XLOC_005556	HORVU.MOREX.r2.1HG0030710	-0.3975	-0.4112	-0.3782	-0.5222
TCONS_00082396	TCONS_00075487	cis_mRNA_overlap	AntiSense	chr7H	27250327	27256938	4202	-	chr7H	27256793	27266998	994	+	HORVU.MOREX.r2.7HG0539420	HORVU.MOREX.r2.7HG0539440	0.5194	0.4078	0.7614	0.8511
TCONS_00038851	TCONS_00038849	cis_mRNA_up10k	3335	chr3H	619891720	619893411	1613	-	chr3H	619881329	619888386	6263	-	XLOC_027541	HORVU.MOREX.r2.3HG0272670	-0.6255	-0.5273	-0.6505	-0.7455
TCONS_00075893	TCONS_00075895	cis_mRNA_overlap	Sense	chr7H	47780701	47788799	3314	+	chr7H	47780701	47790611	1194	+	HORVU.MOREX.r2.7HG0545200	HORVU.MOREX.r2.7HG0545200	0.3733	0.5354	1	1
TCONS_00078709	TCONS_00078716	cis_mRNA_overlap	Sense	chr7H	424585834	424591797	2922	+	chr7H	424585924	424591797	5287	+	HORVU.MOREX.r2.7HG0584410	HORVU.MOREX.r2.7HG0584410	-0.231	-0.2727	1	1
TCONS_00084651	TCONS_00084652	cis_mRNA_overlap	Sense	chr7H	266549362	266554128	4139	-	chr7H	266549362	266554128	3332	-	HORVU.MOREX.r2.7HG0573340	HORVU.MOREX.r2.7HG0573340	0.032	0.103	1	1
TCONS_00039799	TCONS_00039797	cis_mRNA_overlap	Sense	chr4H	32947760	32948210	368	+	chr4H	32945894	32948488	1546	+	XLOC_028179	HORVU.MOREX.r2.4HG0284510	0.8265	0.7717	0.8265	0.7717
TCONS_00007919	TCONS_00007915	cis_mRNA_up10k	1560	chr1H	248421573	248422611	289	-	chr1H	248417675	248420014	1632	-	XLOC_005557	HORVU.MOREX.r2.1HG0030710	-0.6216	-0.5338	-0.5755	-0.6
TCONS_00074156	TCONS_00074154	cis_mRNA_up10k	5060	chr6H	556919470	556921311	1105	-	chr6H	556911299	556914411	2217	-	HORVU.MOREX.r2.6HG0520460	HORVU.MOREX.r2.6HG0520440	-0.5537	-0.5273	-0.4512	-0.3697
TCONS_00039747	TCONS_00039749	cis_mRNA_up10k	7630	chr4H	29772429	29774651	1924	+	chr4H	29782280	29788808	1845	+	XLOC_028143	HORVU.MOREX.r2.4HG0283800	-0.3308	-0.5215	-0.3027	-0.3818
TCONS_00035694	TCONS_00028998	cis_mRNA_overlap	AntiSense	chr3H	391952603	391954918	917	-	chr3H	391953731	391958128	2484	+	HORVU.MOREX.r2.3HG0227440	HORVU.MOREX.r2.3HG0227440	-0.5253	-0.5636	1	1
TCONS_00089283	TCONS_00088377	cis_mRNA_dw10k	1641	chrUn	5700631	5707806	6449	-	chrUn	5693462	5698991	4947	+	HORVU.MOREX.r2.UnG0624980	HORVU.MOREX.r2.UnG0624960	0.634	0.4909	0.9236	0.9152
TCONS_00010395	TCONS_00010391	cis_mRNA_up10k	8053	chr1H	496759852	496763319	3337	-	chr1H	496748031	496751800	1847	-	XLOC_007374	HORVU.MOREX.r2.1HG0068200	0.7102	0.6383	0.6225	0.6626
TCONS_00055310	TCONS_00062361	cis_mRNA_overlap	AntiSense	chr5H	554116246	554116716	327	+	chr5H	554116251	554120536	2679	-	XLOC_039136	HORVU.MOREX.r2.5HG0430230	0.7817	0.8182	-0.5297	-0.2848
TCONS_00087260	TCONS_00087257	cis_mRNA_up10k	454	chr7H	595156839	595164422	792	-	chr7H	595151857	595156386	2006	-	HORVU.MOREX.r2.7HG0609290	HORVU.MOREX.r2.7HG0609270	0.5539	0.6485	0.8392	0.8788
TCONS_00039745	TCONS_00039749	cis_mRNA_up10k	7630	chr4H	29758538	29774651	1536	+	chr4H	29782280	29788808	1845	+	HORVU.MOREX.r2.4HG0283780	HORVU.MOREX.r2.4HG0283800	-0.7501	-0.7295	-0.5516	-0.4545
TCONS_00089448	TCONS_00089452	cis_mRNA_dw10k	1106	chrUn	21548531	21564679	14979	-	chrUn	21565784	21573325	2720	-	HORVU.MOREX.r2.UnG0627020	HORVU.MOREX.r2.UnG0627030	0.8849	0.8788	0.7989	0.7697
TCONS_00085212	TCONS_00085204	cis_mRNA_overlap	Sense	chr7H	377972352	377979138	5890	-	chr7H	377951616	377979295	9945	-	HORVU.MOREX.r2.7HG0580330	HORVU.MOREX.r2.7HG0580330	-0.2774	-0.3814	1	1
TCONS_00017930	TCONS_00025188	cis_mRNA_dw10k	4064	chr2H	656087519	656092340	1917	+	chr2H	656096403	656105018	6315	-	XLOC_012754	HORVU.MOREX.r2.2HG0174320	0.3879	0.5566	0.4137	0.1273
TCONS_00034045	TCONS_00034041	cis_mRNA_overlap	Sense	chr3H	129695516	129702025	1138	-	chr3H	129689248	129702094	4766	-	HORVU.MOREX.r2.3HG0205970	HORVU.MOREX.r2.3HG0205970	-0.4013	0.022	1	1
TCONS_00016564	TCONS_00016565	cis_mRNA_up10k	4529	chr2H	596779049	596783708	1850	+	chr2H	596788236	596795041	6779	+	XLOC_011737	HORVU.MOREX.r2.2HG0155440	0.9639	0.9394	0.9639	0.9394
TCONS_00085199	TCONS_00085204	cis_mRNA_dw10k	1080	chr7H	377939468	377950537	3839	-	chr7H	377951616	377979295	9945	-	XLOC_060365	HORVU.MOREX.r2.7HG0580330	-0.2892	-0.4978	0.8577	0.8545
TCONS_00054371	TCONS_00061462	cis_mRNA_dw10k	8129	chr5H	518085727	518090142	1705	+	chr5H	518098270	518141967	21740	-	HORVU.MOREX.r2.5HG0417280	HORVU.MOREX.r2.5HG0417430	0.5691	0.3384	0.5305	0.2857
TCONS_00034569	TCONS_00034565	cis_mRNA_up10k	2131	chr3H	195432303	195436861	3401	-	chr3H	195388507	195430173	14026	-	HORVU.MOREX.r2.3HG0212390	HORVU.MOREX.r2.3HG0212350	0.5113	0.3598	0.581	0.4303
TCONS_00018839	TCONS_00018840	cis_mRNA_dw10k	1683	chr2H	14844641	14846248	1360	-	chr2H	14847930	14851996	3866	-	XLOC_013390	HORVU.MOREX.r2.2HG0084890	-0.893	-0.8379	-0.887	-0.7792
TCONS_00089284	TCONS_00088377	cis_mRNA_dw10k	1641	chrUn	5700631	5707807	6450	-	chrUn	5693462	5698991	4947	+	HORVU.MOREX.r2.UnG0624980	HORVU.MOREX.r2.UnG0624960	0.587	0.5273	0.9236	0.9152
TCONS_00072965	TCONS_00072970	cis_mRNA_dw10k	1641	chr6H	463596171	463598557	2281	-	chr6H	463600197	463609034	7783	-	HORVU.MOREX.r2.6HG0502480	HORVU.MOREX.r2.6HG0502500	0.7	0.4411	0.5243	0.5433
TCONS_00079562	TCONS_00086325	cis_mRNA_dw10k	8633	chr7H	527492643	527500388	2806	+	chr7H	527509020	527510512	1063	-	HORVU.MOREX.r2.7HG0596580	HORVU.MOREX.r2.7HG0596600	0.488	0.0251	0.5239	0.5152
TCONS_00006017	TCONS_00006014	cis_mRNA_overlap	Sense	chr1H	16645380	16651621	3383	-	chr1H	16645380	16651544	2096	-	HORVU.MOREX.r2.1HG0006200	HORVU.MOREX.r2.1HG0006200	0.1143	0.1763	1	1
TCONS_00029581	TCONS_00029577	cis_mRNA_overlap	Sense	chr3H	459479757	459505959	24929	+	chr3H	459479739	459505959	4054	+	HORVU.MOREX.r2.3HG0235110	HORVU.MOREX.r2.3HG0235110	-0.179	-0.1515	1	1
TCONS_00029581	TCONS_00029582	cis_mRNA_overlap	Sense	chr3H	459479757	459505959	24929	+	chr3H	459479757	459505959	18106	+	HORVU.MOREX.r2.3HG0235110	HORVU.MOREX.r2.3HG0235110	-0.2267	-0.189	1	1
TCONS_00076962	TCONS_00076970	cis_mRNA_up10k	3601	chr7H	143944268	143946855	755	+	chr7H	143950455	143957932	5981	+	XLOC_054425	HORVU.MOREX.r2.7HG0560540	0.8369	0.6831	0.8579	0.7056
TCONS_00089449	TCONS_00089452	cis_mRNA_dw10k	1106	chrUn	21548531	21564679	14979	-	chrUn	21565784	21573325	2720	-	HORVU.MOREX.r2.UnG0627020	HORVU.MOREX.r2.UnG0627030	0.8849	0.8788	0.7989	0.7697
TCONS_00011051	TCONS_00011050	cis_mRNA_overlap	Sense	chr1H	518637481	518649959	4181	-	chr1H	518637481	518649941	3285	-	HORVU.MOREX.r2.1HG0077430	HORVU.MOREX.r2.1HG0077430	0.6587	0.5684	1	1
TCONS_00078710	TCONS_00078716	cis_mRNA_overlap	Sense	chr7H	424585834	424591797	5613	+	chr7H	424585924	424591797	5287	+	HORVU.MOREX.r2.7HG0584410	HORVU.MOREX.r2.7HG0584410	-0.6155	-0.5714	1	1
TCONS_00025117	TCONS_00017823	cis_mRNA_overlap	AntiOverlapping	chr2H	652616396	652896405	709	-	chr2H	652707782	652717935	1302	+	HORVU.MOREX.r2.2HG0173010	HORVU.MOREX.r2.2HG0173020	0.0133	-0.0972	-0.28	-0.5897
TCONS_00042562	TCONS_00042565	cis_mRNA_overlap	Sense	chr4H	486384811	486396655	1037	+	chr4H	486385426	486394362	5152	+	HORVU.MOREX.r2.4HG0323030	HORVU.MOREX.r2.4HG0323030	0.7454	0.4424	1	1
TCONS_00078282	TCONS_00078280	cis_mRNA_dw10k	133	chr7H	346514508	346517295	2725	+	chr7H	346509125	346514376	1846	+	XLOC_055348	HORVU.MOREX.r2.7HG0577910	0.7914	0.6242	0.8168	0.6848
TCONS_00001464	TCONS_00001468	cis_mRNA_up10k	890	chr1H	112947122	112948321	1055	+	chr1H	112949210	112959382	8777	+	XLOC_001063	HORVU.MOREX.r2.1HG0021050	0.0452	0.1043	0.6714	0.6
TCONS_00037692	TCONS_00030947	cis_mRNA_overlap	AntiSense	chr3H	567012636	567016171	816	-	chr3H	567012854	567015495	1860	+	HORVU.MOREX.r2.3HG0254980	HORVU.MOREX.r2.3HG0254980	-0.586	-0.6	1	1
TCONS_00023783	TCONS_00023784	cis_mRNA_overlap	Sense	chr2H	577413973	577416241	1934	-	chr2H	577413973	577417354	1284	-	HORVU.MOREX.r2.2HG0152030	HORVU.MOREX.r2.2HG0152030	-0.3697	-0.3212	1	1
TCONS_00049150	TCONS_00049147	cis_mRNA_overlap	Intronic	chr4H	601305499	601317332	403	-	chr4H	601301657	601320861	1575	-	HORVU.MOREX.r2.4HG0341510	HORVU.MOREX.r2.4HG0341500	0.4515	0.3371	0.9196	0.9636
TCONS_00041265	TCONS_00041261	cis_mRNA_overlap	Intronic	chr4H	260641538	260644679	2386	+	chr4H	260634096	260685731	29798	+	HORVU.MOREX.r2.4HG0305390	HORVU.MOREX.r2.4HG0305430	0.9211	0.9273	0.8607	0.8788
TCONS_00007900	TCONS_00007910	cis_mRNA_overlap	Overlapping	chr1H	248367578	248421287	728	-	chr1H	248405478	248409789	3308	-	HORVU.MOREX.r2.1HG0030680	HORVU.MOREX.r2.1HG0030680	-0.103	-0.1657	1	1
TCONS_00082393	TCONS_00075487	cis_mRNA_overlap	AntiSense	chr7H	27250327	27256932	4496	-	chr7H	27256793	27266998	994	+	HORVU.MOREX.r2.7HG0539420	HORVU.MOREX.r2.7HG0539440	-0.1265	0.3211	0.7614	0.8511
TCONS_00078363	TCONS_00078364	cis_mRNA_overlap	Sense	chr7H	364019382	364024125	3510	+	chr7H	364019382	364024125	4482	+	HORVU.MOREX.r2.7HG0579120	HORVU.MOREX.r2.7HG0579120	-0.271	-0.3193	1	1
TCONS_00049959	TCONS_00049951	cis_mRNA_dw10k	839	chr5H	9801758	9810889	1745	+	chr5H	9758842	9800920	1976	+	XLOC_035296	HORVU.MOREX.r2.5HG0353000	0.9058	0.8303	0.7823	0.697
TCONS_00014446	TCONS_00014447	cis_mRNA_overlap	Sense	chr2H	355833937	355838012	1363	+	chr2H	355833942	355838012	1369	+	HORVU.MOREX.r2.2HG0125400	HORVU.MOREX.r2.2HG0125400	-0.2054	-0.1741	1	1
TCONS_00072842	TCONS_00072839	cis_mRNA_up10k	6466	chr6H	450863164	450883749	2419	-	chr6H	450852085	450856699	1862	-	HORVU.MOREX.r2.6HG0500900	HORVU.MOREX.r2.6HG0500890	0.154	0.1829	0.858	0.8424
TCONS_00040040	TCONS_00040039	cis_mRNA_overlap	Sense	chr4H	55888927	55892987	3820	+	chr4H	55888913	55892987	2793	+	HORVU.MOREX.r2.4HG0287700	HORVU.MOREX.r2.4HG0287700	0.6441	0.6189	1	1
TCONS_00050209	TCONS_00050202	cis_mRNA_dw10k	9744	chr5H	23139754	23149766	4281	+	chr5H	23123222	23130011	4779	+	HORVU.MOREX.r2.5HG0356360	HORVU.MOREX.r2.5HG0356320	-0.4644	-0.5443	-0.3463	-0.3939
TCONS_00005647	TCONS_00005650	cis_mRNA_overlap	Sense	chr1H	3343488	3353757	1014	-	chr1H	3345624	3360941	2143	-	HORVU.MOREX.r2.1HG0001380	HORVU.MOREX.r2.1HG0001390	-0.2184	-0.1279	0.921	0.7818
TCONS_00036362	TCONS_00036363	cis_mRNA_overlap	Sense	chr3H	467425208	467429173	3180	-	chr3H	467425208	467429180	2384	-	HORVU.MOREX.r2.3HG0236290	HORVU.MOREX.r2.3HG0236290	-0.2343	-0.2256	1	1
TCONS_00014355	TCONS_00014358	cis_mRNA_overlap	Sense	chr2H	341074692	341083268	5201	+	chr2H	341076346	341083268	5748	+	HORVU.MOREX.r2.2HG0124340	HORVU.MOREX.r2.2HG0124340	0.9376	0.8066	1	1
TCONS_00079561	TCONS_00086325	cis_mRNA_dw10k	8633	chr7H	527492643	527500388	2806	+	chr7H	527509020	527510512	1063	-	HORVU.MOREX.r2.7HG0596580	HORVU.MOREX.r2.7HG0596600	0.4615	0.3818	0.5239	0.5152
TCONS_00058532	TCONS_00058531	cis_mRNA_up10k	999	chr5H	227435896	227437392	1448	-	chr5H	227433366	227434898	1061	-	XLOC_041330	XLOC_041329	0.926	0.8303	0.926	0.8303
TCONS_00056703	TCONS_00049857	cis_mRNA_dw10k	3721	chr5H	6739972	6741618	857	-	chr5H	6733066	6736252	964	+	XLOC_040150	HORVU.MOREX.r2.5HG0351690	-0.1428	-0.058	0.709	0.4909
TCONS_00049952	TCONS_00049951	cis_mRNA_overlap	Sense	chr5H	9759178	9800920	1640	+	chr5H	9758842	9800920	1976	+	HORVU.MOREX.r2.5HG0353000	HORVU.MOREX.r2.5HG0353000	0.8977	0.8909	1	1
TCONS_00080491	TCONS_00080492	cis_mRNA_overlap	Sense	chr7H	596797609	596800830	2243	+	chr7H	596797609	596800830	1878	+	HORVU.MOREX.r2.7HG0609780	HORVU.MOREX.r2.7HG0609780	0.0374	0.0303	1	1
TCONS_00048835	TCONS_00048836	cis_mRNA_dw10k	642	chr4H	581902659	581903354	662	-	chr4H	581903995	581920391	4149	-	XLOC_034463	HORVU.MOREX.r2.4HG0336900	-0.774	-0.7697	-0.7898	-0.7576
TCONS_00006013	TCONS_00006014	cis_mRNA_overlap	Sense	chr1H	16645380	16648995	1446	-	chr1H	16645380	16651544	2096	-	HORVU.MOREX.r2.1HG0006190	HORVU.MOREX.r2.1HG0006200	0.401	0.5532	0.5578	0.8061
TCONS_00086730	TCONS_00086731	cis_mRNA_overlap	Sense	chr7H	564530046	564532467	2251	-	chr7H	564530046	564532467	1570	-	HORVU.MOREX.r2.7HG0602090	HORVU.MOREX.r2.7HG0602090	-0.6596	-0.6364	1	1
TCONS_00079061	TCONS_00079060	cis_mRNA_overlap	Sense	chr7H	467443425	467446460	2629	+	chr7H	467443425	467446460	1637	+	HORVU.MOREX.r2.7HG0589330	HORVU.MOREX.r2.7HG0589330	-0.7509	-0.6991	1	1
TCONS_00049148	TCONS_00049147	cis_mRNA_overlap	Sense	chr4H	601301657	601320965	1712	-	chr4H	601301657	601320861	1575	-	HORVU.MOREX.r2.4HG0341500	HORVU.MOREX.r2.4HG0341500	-0.0195	0.0455	1	1
TCONS_00070352	TCONS_00070351	cis_mRNA_overlap	Sense	chr6H	69989240	69993466	2161	-	chr6H	69989240	69993466	4134	-	HORVU.MOREX.r2.6HG0465490	HORVU.MOREX.r2.6HG0465490	0.8461	0.8303	1	1
TCONS_00067484	TCONS_00072989	cis_mRNA_overlap	AntiIntronic	chr6H	467063365	467064108	715	+	chr6H	467059528	467066902	1881	-	XLOC_047746	HORVU.MOREX.r2.6HG0502890	0.7841	0.7176	0.7666	0.6918
TCONS_00086616	TCONS_00086615	cis_mRNA_overlap	Sense	chr7H	553660711	553671644	2238	-	chr7H	553660711	553671644	2219	-	HORVU.MOREX.r2.7HG0600380	HORVU.MOREX.r2.7HG0600380	0.2632	0.1534	1	1
TCONS_00080493	TCONS_00080492	cis_mRNA_overlap	Sense	chr7H	596797621	596800830	2442	+	chr7H	596797609	596800830	1878	+	HORVU.MOREX.r2.7HG0609780	HORVU.MOREX.r2.7HG0609780	0.184	-0.0909	1	1
TCONS_00007116	TCONS_00001468	cis_mRNA_up10k	602	chr1H	112947085	112948609	1380	-	chr1H	112949210	112959382	8777	+	XLOC_005081	HORVU.MOREX.r2.1HG0021050	0.0614	0.092	0.6279	0.5758
TCONS_00066127	TCONS_00071592	cis_mRNA_dw10k	110	chr6H	239382921	239398863	6838	+	chr6H	239398972	239405493	5495	-	HORVU.MOREX.r2.6HG0483170	HORVU.MOREX.r2.6HG0483180	0.577	0.458	0.5728	0.5957
TCONS_00082395	TCONS_00075487	cis_mRNA_overlap	AntiSense	chr7H	27250327	27256938	4516	-	chr7H	27256793	27266998	994	+	HORVU.MOREX.r2.7HG0539420	HORVU.MOREX.r2.7HG0539440	-0.4989	-0.5742	0.7614	0.8511
TCONS_00050207	TCONS_00050202	cis_mRNA_dw10k	159	chr5H	23130169	23136730	5436	+	chr5H	23123222	23130011	4779	+	HORVU.MOREX.r2.5HG0356320	HORVU.MOREX.r2.5HG0356320	-0.362	-0.3356	1	1
TCONS_00033023	TCONS_00026358	cis_mRNA_up10k	9405	chr3H	22106258	22111194	4810	-	chr3H	22120598	22170662	1149	+	XLOC_023393	HORVU.MOREX.r2.3HG0190770	-0.6335	-0.5215	0.5965	0.5879
TCONS_00082383	TCONS_00082381	cis_mRNA_overlap	Sense	chr7H	26955156	26955626	366	-	chr7H	26937318	26955626	1366	-	HORVU.MOREX.r2.7HG0539360	HORVU.MOREX.r2.7HG0539360	0.9577	0.9272	1	1
TCONS_00039744	TCONS_00039749	cis_mRNA_up10k	7630	chr4H	29758538	29774651	1450	+	chr4H	29782280	29788808	1845	+	HORVU.MOREX.r2.4HG0283780	HORVU.MOREX.r2.4HG0283800	-0.3969	-0.3697	-0.5516	-0.4545
TCONS_00064115	TCONS_00064118	cis_mRNA_up10k	9032	chr6H	21951367	21953235	1735	+	chr6H	21962266	21966061	1451	+	HORVU.MOREX.r2.6HG0456220	HORVU.MOREX.r2.6HG0456240	0.1325	-0.0324	-0.6053	-0.6485
TCONS_00089545	TCONS_00088594	cis_mRNA_overlap	AntiSense	chrUn	34369367	34372779	2505	-	chrUn	34362856	34372861	7748	+	XLOC_063481	HORVU.MOREX.r2.UnG0627990	-0.0562	-0.0065	0.8235	0.7697
TCONS_00057932	TCONS_00057939	cis_mRNA_overlap	Sense	chr5H	115257927	115265609	6506	-	chr5H	115257927	115268978	9518	-	HORVU.MOREX.r2.5HG0368290	HORVU.MOREX.r2.5HG0368290	-0.4404	-0.478	1	1
TCONS_00062356	TCONS_00062361	cis_mRNA_dw10k	5605	chr5H	554110304	554110647	315	-	chr5H	554116251	554120536	2679	-	XLOC_044063	HORVU.MOREX.r2.5HG0430230	-0.5338	-0.7435	0.0947	-0.0667
TCONS_00004267	TCONS_00004263	cis_mRNA_overlap	Sense	chr1H	469223783	469228082	3994	+	chr1H	469223189	469228082	1769	+	HORVU.MOREX.r2.1HG0059880	HORVU.MOREX.r2.1HG0059880	0.8563	0.7903	1	1
TCONS_00078365	TCONS_00078364	cis_mRNA_overlap	Sense	chr7H	364019382	364024125	3447	+	chr7H	364019382	364024125	4482	+	HORVU.MOREX.r2.7HG0579120	HORVU.MOREX.r2.7HG0579120	-0.2981	-0.2701	1	1
TCONS_00032148	TCONS_00038805	cis_mRNA_up10k	295	chr3H	618445116	618447988	2853	+	chr3H	618441411	618444822	2040	-	XLOC_022761	HORVU.MOREX.r2.3HG0272010	0.5613	0.4863	0.6688	0.7234
TCONS_00075890	TCONS_00075895	cis_mRNA_overlap	Sense	chr7H	47780696	47788799	3318	+	chr7H	47780701	47790611	1194	+	HORVU.MOREX.r2.7HG0545200	HORVU.MOREX.r2.7HG0545200	0.4037	0.3158	1	1
TCONS_00051343	TCONS_00051344	cis_mRNA_overlap	Sense	chr5H	152137192	152160012	1687	+	chr5H	152137312	152144967	4772	+	HORVU.MOREX.r2.5HG0371660	HORVU.MOREX.r2.5HG0371660	0.7645	0.7818	1	1
TCONS_00045807	TCONS_00045808	cis_mRNA_overlap	Sense	chr4H	130495204	130500216	3660	-	chr4H	130495204	130500217	2380	-	HORVU.MOREX.r2.4HG0295240	HORVU.MOREX.r2.4HG0295240	-0.0224	0.0182	1	1
TCONS_00041771	TCONS_00041770	cis_mRNA_overlap	Sense	chr4H	366783205	366786695	1060	+	chr4H	366783163	366786695	3133	+	HORVU.MOREX.r2.4HG0312410	HORVU.MOREX.r2.4HG0312410	-0.2342	-0.1824	1	1
TCONS_00007123	TCONS_00001468	cis_mRNA_dw10k	6724	chr1H	112966105	112974230	3221	-	chr1H	112949210	112959382	8777	+	XLOC_005084	HORVU.MOREX.r2.1HG0021050	0.0957	0.0913	0.8797	0.8061
TCONS_00008585	TCONS_00008584	cis_mRNA_overlap	Sense	chr1H	354310090	354315581	4782	-	chr1H	354310090	354315569	4968	-	HORVU.MOREX.r2.1HG0041430	HORVU.MOREX.r2.1HG0041430	-0.1829	-0.1033	1	1
TCONS_00070761	TCONS_00070763	cis_mRNA_overlap	Sense	chr6H	109544302	109549298	3971	-	chr6H	109544302	109549345	2237	-	HORVU.MOREX.r2.6HG0470320	HORVU.MOREX.r2.6HG0470320	-0.0198	-0.2614	1	1
TCONS_00041769	TCONS_00041770	cis_mRNA_overlap	Overlapping	chr4H	366754312	366806058	278	+	chr4H	366783163	366786695	3133	+	HORVU.MOREX.r2.4HG0312410	HORVU.MOREX.r2.4HG0312410	-0.2126	-0.2006	1	1
TCONS_00089282	TCONS_00088377	cis_mRNA_dw10k	1641	chrUn	5700631	5707806	6449	-	chrUn	5693462	5698991	4947	+	HORVU.MOREX.r2.UnG0624980	HORVU.MOREX.r2.UnG0624960	0.634	0.4909	0.9236	0.9152
TCONS_00018617	TCONS_00011435	cis_mRNA_dw10k	886	chr2H	9070142	9071653	271	-	chr2H	9064354	9069257	2846	+	XLOC_013248	HORVU.MOREX.r2.2HG0082000	0.4428	0.4424	0.6543	0.5515
TCONS_00080272	TCONS_00087043	cis_mRNA_overlap	AntiOverlapping	chr7H	583494130	583530832	359	+	chr7H	583494624	583502296	3895	-	HORVU.MOREX.r2.7HG0606230	HORVU.MOREX.r2.7HG0606230	-0.6817	-0.7012	1	1
TCONS_00027486	TCONS_00027489	cis_mRNA_overlap	Sense	chr3H	131962794	131968004	2732	+	chr3H	131962802	131968004	3277	+	HORVU.MOREX.r2.3HG0206190	HORVU.MOREX.r2.3HG0206190	-0.2897	-0.2169	1	1
TCONS_00049955	TCONS_00049951	cis_mRNA_overlap	Sense	chr5H	9793165	9814471	1038	+	chr5H	9758842	9800920	1976	+	HORVU.MOREX.r2.5HG0353020	HORVU.MOREX.r2.5HG0353000	0.8823	0.7234	0.9078	0.9152
TCONS_00084926	TCONS_00078195	cis_mRNA_overlap	AntiSense	chr7H	320579741	320580854	965	-	chr7H	320536474	320581125	4093	+	HORVU.MOREX.r2.7HG0576870	HORVU.MOREX.r2.7HG0576860	0.7352	0.7212	0.3078	0.3212
TCONS_00041277	TCONS_00041261	cis_mRNA_dw10k	7971	chr4H	260693701	260698111	4307	+	chr4H	260634096	260685731	29798	+	XLOC_029215	HORVU.MOREX.r2.4HG0305430	0.8811	0.9394	0.9399	0.9152
TCONS_00089447	TCONS_00089452	cis_mRNA_dw10k	1105	chrUn	21540709	21564680	22711	-	chrUn	21565784	21573325	2720	-	HORVU.MOREX.r2.UnG0627020	HORVU.MOREX.r2.UnG0627030	0.3787	0.4303	0.7989	0.7697
TCONS_00000203	TCONS_00000204	cis_mRNA_overlap	Sense	chr1H	6422836	6425516	2110	+	chr1H	6422836	6435173	8639	+	XLOC_000136	HORVU.MOREX.r2.1HG0002800	0.8512	0.7333	0.932	0.8788
TCONS_00078711	TCONS_00078716	cis_mRNA_overlap	Sense	chr7H	424585834	424591797	5368	+	chr7H	424585924	424591797	5287	+	HORVU.MOREX.r2.7HG0584410	HORVU.MOREX.r2.7HG0584410	-0.231	-0.0813	1	1
TCONS_00005654	TCONS_00005648	cis_mRNA_up10k	6358	chr1H	3360067	3360972	576	-	chr1H	3345624	3353710	2273	-	HORVU.MOREX.r2.1HG0001390	HORVU.MOREX.r2.1HG0001380	0.2363	0.1152	0.921	0.7818
TCONS_00005654	TCONS_00005650	cis_mRNA_overlap	Sense	chr1H	3360067	3360972	576	-	chr1H	3345624	3360941	2143	-	HORVU.MOREX.r2.1HG0001390	HORVU.MOREX.r2.1HG0001390	0.1999	0.0649	1	1
TCONS_00006016	TCONS_00006014	cis_mRNA_overlap	Sense	chr1H	16645380	16651617	1242	-	chr1H	16645380	16651544	2096	-	HORVU.MOREX.r2.1HG0006200	HORVU.MOREX.r2.1HG0006200	0.483	0.5547	1	1
TCONS_00064170	TCONS_00064167	cis_mRNA_overlap	Sense	chr6H	24440997	24450504	5616	+	chr6H	24438643	24450504	3431	+	HORVU.MOREX.r2.6HG0457070	HORVU.MOREX.r2.6HG0457060	0.5469	0.7234	0.8823	0.903
TCONS_00065955	TCONS_00071447	cis_mRNA_overlap	AntiOverlapping	chr6H	212130331	212139756	2357	+	chr6H	212131100	212137221	5205	-	HORVU.MOREX.r2.6HG0481200	HORVU.MOREX.r2.6HG0481200	0.4137	0.1101	1	1
TCONS_00044975	TCONS_00039749	cis_mRNA_dw10k	1309	chr4H	29790116	29794559	3843	-	chr4H	29782280	29788808	1845	+	HORVU.MOREX.r2.4HG0283820	HORVU.MOREX.r2.4HG0283800	0.5488	0.5273	0.3123	0.3818
TCONS_00060703	TCONS_00060700	cis_mRNA_overlap	Sense	chr5H	483190834	483192655	1777	-	chr5H	483187353	483192638	2822	-	HORVU.MOREX.r2.5HG0406200	HORVU.MOREX.r2.5HG0406200	0.8675	0.9208	1	1
TCONS_00082392	TCONS_00075487	cis_mRNA_overlap	AntiSense	chr7H	27250327	27256931	3408	-	chr7H	27256793	27266998	994	+	HORVU.MOREX.r2.7HG0539420	HORVU.MOREX.r2.7HG0539440	0.3352	0.4549	0.7614	0.8511
TCONS_00051556	TCONS_00051553	cis_mRNA_overlap	Sense	chr5H	209588665	209598060	8952	+	chr5H	209588648	209613149	2660	+	XLOC_036413	HORVU.MOREX.r2.5HG0374950	-0.769	-0.7939	-0.0688	-0.1394
TCONS_00084508	TCONS_00077801	cis_mRNA_overlap	AntiSense	chr7H	243499046	243505859	1943	-	chr7H	243496944	243507394	2759	+	HORVU.MOREX.r2.7HG0571490	HORVU.MOREX.r2.7HG0571490	0.5411	0.4651	1	1
TCONS_00003295	TCONS_00003296	cis_mRNA_overlap	Sense	chr1H	387918945	387923181	1746	+	chr1H	387919044	387923181	2398	+	HORVU.MOREX.r2.1HG0045860	HORVU.MOREX.r2.1HG0045860	-0.0646	-0.0427	1	1
TCONS_00002201	TCONS_00007910	cis_mRNA_dw10k	6140	chr1H	248398267	248399339	384	+	chr1H	248405478	248409789	3308	-	XLOC_001592	HORVU.MOREX.r2.1HG0030680	0.0757	-0.0307	0.5591	0.5152
TCONS_00033158	TCONS_00026517	cis_mRNA_up10k	64	chr3H	28670822	28671547	604	-	chr3H	28671610	28678171	5025	+	XLOC_023483	HORVU.MOREX.r2.3HG0192760	0.0161	0.1741	0.5851	0.4742
TCONS_00060701	TCONS_00060700	cis_mRNA_overlap	Sense	chr5H	483187353	483192648	1219	-	chr5H	483187353	483192638	2822	-	HORVU.MOREX.r2.5HG0406200	HORVU.MOREX.r2.5HG0406200	0.1096	0.1649	1	1
TCONS_00034568	TCONS_00034565	cis_mRNA_up10k	2131	chr3H	195432303	195436751	4371	-	chr3H	195388507	195430173	14026	-	HORVU.MOREX.r2.3HG0212390	HORVU.MOREX.r2.3HG0212350	0.6982	0.5679	0.581	0.4303
TCONS_00001144	TCONS_00001142	cis_mRNA_overlap	Sense	chr1H	70259373	70261997	826	+	chr1H	70259105	70264513	5055	+	XLOC_000818	HORVU.MOREX.r2.1HG0015990	0.8634	0.7903	0.852	0.693
TCONS_00041772	TCONS_00041770	cis_mRNA_overlap	Sense	chr4H	366783205	366786695	1057	+	chr4H	366783163	366786695	3133	+	HORVU.MOREX.r2.4HG0312410	HORVU.MOREX.r2.4HG0312410	-0.1021	0.0973	1	1
TCONS_00032916	TCONS_00032917	cis_mRNA_overlap	Sense	chr3H	18392884	18414927	1144	-	chr3H	18392884	18414950	1665	-	HORVU.MOREX.r2.3HG0189220	HORVU.MOREX.r2.3HG0189220	-0.7566	-0.6606	1	1
TCONS_00016933	TCONS_00016938	cis_mRNA_up10k	6936	chr2H	615711036	615734403	1949	+	chr2H	615741338	615752021	7839	+	HORVU.MOREX.r2.2HG0160120	HORVU.MOREX.r2.2HG0160140	-0.0151	-0.1152	-0.5206	-0.6606
TCONS_00019396	TCONS_00019401	cis_mRNA_dw10k	3260	chr2H	40501217	40504622	923	-	chr2H	40507881	40511198	3218	-	XLOC_013797	HORVU.MOREX.r2.2HG0092810	0.5311	0.1581	0.5783	0.5879
TCONS_00077582	TCONS_00077581	cis_mRNA_overlap	Sense	chr7H	212073094	212075762	912	+	chr7H	212073066	212075762	936	+	HORVU.MOREX.r2.7HG0568420	HORVU.MOREX.r2.7HG0568420	0.8067	0.7333	1	1
TCONS_00006743	TCONS_00006736	cis_mRNA_overlap	Sense	chr1H	70879172	70882707	602	-	chr1H	70869671	70882699	5963	-	HORVU.MOREX.r2.1HG0016220	HORVU.MOREX.r2.1HG0016220	-0.5367	-0.6037	1	1
TCONS_00006773	TCONS_00006783	cis_mRNA_dw10k	139	chr1H	74012092	74016263	2872	-	chr1H	74016401	74085571	5013	-	XLOC_004860	HORVU.MOREX.r2.1HG0016590	0.8173	0.8211	0.8063	0.9362
TCONS_00028290	TCONS_00028284	cis_mRNA_overlap	Intronic	chr3H	256739757	256745959	4849	+	chr3H	256732371	256811712	1511	+	HORVU.MOREX.r2.3HG0216860	HORVU.MOREX.r2.3HG0216860	-0.4825	-0.4924	1	1
TCONS_00048490	TCONS_00043231	cis_mRNA_dw10k	389	chr4H	560753781	560759956	3721	-	chr4H	560748785	560753393	3819	+	XLOC_034235	HORVU.MOREX.r2.4HG0332300	0.3557	0.5758	0.2786	0.3576
TCONS_00020322	TCONS_00020317	cis_mRNA_overlap	Sense	chr2H	107650216	107655893	4067	-	chr2H	107650216	107655812	1935	-	HORVU.MOREX.r2.2HG0104610	HORVU.MOREX.r2.2HG0104610	0.0291	-0.0182	1	1
TCONS_00087969	TCONS_00081104	cis_mRNA_overlap	AntiIntronic	chr7H	623412009	623416707	4192	-	chr7H	623369658	623424014	1032	+	HORVU.MOREX.r2.7HG0619380	HORVU.MOREX.r2.7HG0619360	-0.4254	-0.503	0.8058	0.8303
TCONS_00006726	TCONS_00006736	cis_mRNA_dw10k	4275	chr1H	70837167	70865397	5096	-	chr1H	70869671	70882699	5963	-	HORVU.MOREX.r2.1HG0016190	HORVU.MOREX.r2.1HG0016220	0.5276	0.4479	0.918	0.8571
TCONS_00038035	TCONS_00038026	cis_mRNA_overlap	Sense	chr3H	585368257	585409610	10550	-	chr3H	585300898	585409607	1710	-	HORVU.MOREX.r2.3HG0260010	HORVU.MOREX.r2.3HG0259990	-0.7678	-0.6444	-0.7604	-0.7781
TCONS_00038035	TCONS_00038034	cis_mRNA_overlap	Sense	chr3H	585368257	585409610	10550	-	chr3H	585368257	585409610	1851	-	HORVU.MOREX.r2.3HG0260010	HORVU.MOREX.r2.3HG0260010	0.9545	0.903	1	1
TCONS_00051179	TCONS_00051190	cis_mRNA_overlap	Sense	chr5H	130766360	130773966	1088	+	chr5H	130768251	130783059	7629	+	HORVU.MOREX.r2.5HG0369680	HORVU.MOREX.r2.5HG0369710	0.2779	-0.0899	0.7226	0.8303
TCONS_00043236	TCONS_00043231	cis_mRNA_dw10k	8273	chr4H	560761665	560764762	2867	+	chr4H	560748785	560753393	3819	+	XLOC_030579	HORVU.MOREX.r2.4HG0332300	0.509	0.5698	0.5408	0.6018
TCONS_00087967	TCONS_00081104	cis_mRNA_overlap	AntiIntronic	chr7H	623412009	623416706	4042	-	chr7H	623369658	623424014	1032	+	HORVU.MOREX.r2.7HG0619380	HORVU.MOREX.r2.7HG0619360	0.7398	0.7818	0.8058	0.8303
TCONS_00074959	TCONS_00074961	cis_mRNA_overlap	Sense	chr7H	8148607	8150032	992	+	chr7H	8148607	8152312	1721	+	XLOC_052980	HORVU.MOREX.r2.7HG0531240	0.34	0.4191	0.9536	0.8812
TCONS_00065500	TCONS_00065511	cis_mRNA_up10k	7542	chr6H	153096177	153105401	6654	+	chr6H	153112942	153116676	2490	+	HORVU.MOREX.r2.6HG0475410	HORVU.MOREX.r2.6HG0475420	-0.7769	-0.8986	0.7137	0.8328
TCONS_00059669	TCONS_00059671	cis_mRNA_dw10k	9224	chr5H	387646614	387648853	2156	-	chr5H	387658076	387660780	1724	-	HORVU.MOREX.r2.5HG0391040	HORVU.MOREX.r2.5HG0391050	0.5994	0.4303	0.6899	0.7697
TCONS_00078359	TCONS_00078352	cis_mRNA_overlap	Sense	chr7H	364018743	364024125	1673	+	chr7H	364018727	364024125	1470	+	HORVU.MOREX.r2.7HG0579120	HORVU.MOREX.r2.7HG0579120	-0.2519	-0.302	1	1
TCONS_00006775	TCONS_00006783	cis_mRNA_dw10k	139	chr1H	74012092	74016263	2870	-	chr1H	74016401	74085571	5013	-	XLOC_004860	HORVU.MOREX.r2.1HG0016590	-0.6784	-0.5599	0.8063	0.9362
TCONS_00081610	TCONS_00081588	cis_mRNA_overlap	Intronic	chr7H	3641294	3642562	685	-	chr7H	3387109	3666840	4553	-	HORVU.MOREX.r2.7HG0528660	HORVU.MOREX.r2.7HG0528520	0.5309	0.6232	0.6354	0.614
TCONS_00078362	TCONS_00078352	cis_mRNA_overlap	Sense	chr7H	364019382	364024125	3871	+	chr7H	364018727	364024125	1470	+	HORVU.MOREX.r2.7HG0579120	HORVU.MOREX.r2.7HG0579120	0.7874	0.8537	1	1
TCONS_00045127	TCONS_00045122	cis_mRNA_up10k	1534	chr4H	40430622	40444244	2443	-	chr4H	40421567	40429089	4605	-	HORVU.MOREX.r2.4HG0285660	HORVU.MOREX.r2.4HG0285630	-0.1202	-0.087	0.6558	0.6727
TCONS_00080898	TCONS_00080895	cis_mRNA_overlap	Sense	chr7H	617000722	617011564	7761	+	chr7H	616998561	617011564	2728	+	HORVU.MOREX.r2.7HG0616300	HORVU.MOREX.r2.7HG0616300	-0.5126	-0.4923	1	1
TCONS_00046017	TCONS_00040745	cis_mRNA_dw10k	5837	chr4H	155820105	155825572	3114	-	chr4H	155783821	155814269	4953	+	HORVU.MOREX.r2.4HG0297870	HORVU.MOREX.r2.4HG0297860	0.2413	0.1152	0.5304	0.3455
TCONS_00065497	TCONS_00065511	cis_mRNA_up10k	7542	chr6H	153096177	153105401	4837	+	chr6H	153112942	153116676	2490	+	HORVU.MOREX.r2.6HG0475410	HORVU.MOREX.r2.6HG0475420	-0.0103	0.0224	0.7137	0.8328
TCONS_00035034	TCONS_00028405	cis_mRNA_overlap	AntiIntronic	chr3H	278073467	278075822	1042	-	chr3H	278041178	278103755	1540	+	HORVU.MOREX.r2.3HG0218410	HORVU.MOREX.r2.3HG0218480	-0.6206	-0.6727	-0.6141	-0.6727
TCONS_00033122	TCONS_00026488	cis_mRNA_up10k	6013	chr3H	27496990	27497342	268	-	chr3H	27503354	27513432	4110	+	XLOC_023465	HORVU.MOREX.r2.3HG0192400	-0.4487	-0.6138	-0.4608	-0.6138
TCONS_00033122	TCONS_00026482	cis_mRNA_overlap	AntiSense	chr3H	27496990	27497342	268	-	chr3H	27494274	27499094	4403	+	XLOC_023465	HORVU.MOREX.r2.3HG0192380	0.0069	-0.097	0.2529	0.5107
TCONS_00076458	TCONS_00076453	cis_mRNA_overlap	Sense	chr7H	97584951	97590856	4499	+	chr7H	97584922	97590856	4527	+	HORVU.MOREX.r2.7HG0553810	HORVU.MOREX.r2.7HG0553810	0.7401	0.6854	1	1
TCONS_00020752	TCONS_00020750	cis_mRNA_overlap	Sense	chr2H	168403765	168412342	2612	-	chr2H	168398286	168412278	3358	-	HORVU.MOREX.r2.2HG0111190	HORVU.MOREX.r2.2HG0111190	0.0433	0.3439	1	1
TCONS_00014565	TCONS_00014567	cis_mRNA_overlap	Sense	chr2H	371959081	371987015	27219	+	chr2H	371959117	371987015	26820	+	HORVU.MOREX.r2.2HG0127180	HORVU.MOREX.r2.2HG0127180	0.5522	0.4862	1	1
TCONS_00005942	TCONS_00000368	cis_mRNA_up10k	8781	chr1H	12417849	12431350	659	-	chr1H	12440130	12510248	3291	+	HORVU.MOREX.r2.1HG0004940	HORVU.MOREX.r2.1HG0004980	-0.8176	-0.7455	-0.8592	-0.7091
TCONS_00039098	TCONS_00039104	cis_mRNA_dw10k	3684	chr3H	627972687	627987836	562	-	chr3H	627991519	627997185	4678	-	HORVU.MOREX.r2.3HG0275520	HORVU.MOREX.r2.3HG0275540	0.7249	0.64	0.5379	0.5366
TCONS_00039098	TCONS_00039092	cis_mRNA_overlap	Sense	chr3H	627972687	627987836	562	-	chr3H	627928157	627977540	911	-	HORVU.MOREX.r2.3HG0275520	HORVU.MOREX.r2.3HG0275510	-0.5386	-0.4667	-0.2589	-0.1758
TCONS_00064010	TCONS_00064012	cis_mRNA_up10k	189	chr6H	17362874	17366610	1408	+	chr6H	17366798	17372543	3599	+	XLOC_045260	HORVU.MOREX.r2.6HG0454760	0.4405	0.1459	0.5263	0.1273
TCONS_00033722	TCONS_00033720	cis_mRNA_overlap	Sense	chr3H	86389569	86394868	5166	-	chr3H	86387605	86394867	3648	-	HORVU.MOREX.r2.3HG0201420	HORVU.MOREX.r2.3HG0201410	0.5768	0.3708	0.0555	-0.0424
TCONS_00043234	TCONS_00043231	cis_mRNA_dw10k	1457	chr4H	560754849	560759330	2137	+	chr4H	560748785	560753393	3819	+	XLOC_030578	HORVU.MOREX.r2.4HG0332300	0.7837	0.7091	0.643	0.5758
TCONS_00081957	TCONS_00081963	cis_mRNA_dw10k	1656	chr7H	12920408	12922466	1873	-	chr7H	12924121	12939309	3838	-	HORVU.MOREX.r2.7HG0533610	HORVU.MOREX.r2.7HG0533640	0.6868	0.6074	-0.948	-0.8909
TCONS_00052102	TCONS_00052100	cis_mRNA_overlap	Sense	chr5H	315040315	315043673	1811	+	chr5H	315040259	315043673	1228	+	HORVU.MOREX.r2.5HG0383170	HORVU.MOREX.r2.5HG0383170	0.4901	0.0182	1	1
TCONS_00086265	TCONS_00086280	cis_mRNA_dw10k	3919	chr7H	521560360	521582549	2729	-	chr7H	521586467	521594011	3700	-	HORVU.MOREX.r2.7HG0595750	HORVU.MOREX.r2.7HG0595760	-0.5096	-0.5222	0.5535	0.6485
TCONS_00086265	TCONS_00086278	cis_mRNA_dw10k	3919	chr7H	521560360	521582549	2729	-	chr7H	521586467	521594009	3702	-	HORVU.MOREX.r2.7HG0595750	HORVU.MOREX.r2.7HG0595760	-0.5422	-0.5449	0.5535	0.6485
TCONS_00029069	TCONS_00029058	cis_mRNA_overlap	Sense	chr3H	397930802	397935413	3047	+	chr3H	397930635	397935413	3497	+	HORVU.MOREX.r2.3HG0228110	HORVU.MOREX.r2.3HG0228110	-0.437	-0.2796	1	1
TCONS_00082098	TCONS_00082096	cis_mRNA_overlap	Sense	chr7H	17720169	17730571	729	-	chr7H	17720169	17728104	649	-	HORVU.MOREX.r2.7HG0535590	HORVU.MOREX.r2.7HG0535580	0.9333	0.8283	0.883	0.8424
TCONS_00048485	TCONS_00043231	cis_mRNA_up10k	552	chr4H	560747296	560748234	627	-	chr4H	560748785	560753393	3819	+	XLOC_034234	HORVU.MOREX.r2.4HG0332300	0.7957	0.8424	0.584	0.697
TCONS_00012232	TCONS_00019476	cis_mRNA_dw10k	8852	chr2H	43844138	43847294	892	+	chr2H	43856145	43860538	4316	-	XLOC_008642	HORVU.MOREX.r2.2HG0093710	-0.6046	-0.845	-0.3507	-0.3818
TCONS_00018387	TCONS_00018386	cis_mRNA_up10k	7518	chr2H	455624	464314	848	-	chr2H	446155	448107	1234	-	XLOC_013091	XLOC_013090	0.5763	0.5152	0.5728	0.5152
TCONS_00008917	TCONS_00003350	cis_mRNA_up10k	9185	chr1H	392644230	392646780	2450	-	chr1H	392655964	392659952	2764	+	HORVU.MOREX.r2.1HG0046530	HORVU.MOREX.r2.1HG0046540	0.2363	0.1216	0.7027	0.6606
TCONS_00046627	TCONS_00046623	cis_mRNA_overlap	Sense	chr4H	258054363	258058459	2981	-	chr4H	258054363	258058316	3277	-	HORVU.MOREX.r2.4HG0305170	HORVU.MOREX.r2.4HG0305170	-0.5494	-0.6941	1	1
TCONS_00046014	TCONS_00040745	cis_mRNA_dw10k	4846	chr4H	155819114	155822488	2015	-	chr4H	155783821	155814269	4953	+	HORVU.MOREX.r2.4HG0297870	HORVU.MOREX.r2.4HG0297860	-0.1776	-0.3587	0.5304	0.3455
TCONS_00087965	TCONS_00081104	cis_mRNA_overlap	AntiIntronic	chr7H	623412009	623416706	2833	-	chr7H	623369658	623424014	1032	+	HORVU.MOREX.r2.7HG0619380	HORVU.MOREX.r2.7HG0619360	-0.7052	-0.7528	0.8058	0.8303
TCONS_00005898	TCONS_00005902	cis_mRNA_dw10k	8892	chr1H	11342575	11344958	826	-	chr1H	11353849	11361996	2743	-	XLOC_004267	HORVU.MOREX.r2.1HG0004560	-0.6712	-0.8692	0.8306	0.7333
TCONS_00039101	TCONS_00039104	cis_mRNA_dw10k	3688	chr3H	627980566	627987832	259	-	chr3H	627991519	627997185	4678	-	XLOC_027692	HORVU.MOREX.r2.3HG0275540	-0.3581	-0.5625	-0.3719	-0.64
TCONS_00039101	TCONS_00039092	cis_mRNA_up10k	3027	chr3H	627980566	627987832	259	-	chr3H	627928157	627977540	911	-	XLOC_027692	HORVU.MOREX.r2.3HG0275510	0.4425	0.4182	0.5084	0.5879
TCONS_00083653	TCONS_00083654	cis_mRNA_dw10k	6314	chr7H	124107200	124108401	1113	-	chr7H	124114714	124128730	4104	-	HORVU.MOREX.r2.7HG0557900	HORVU.MOREX.r2.7HG0557910	0.4049	0.4012	0.7328	0.689
TCONS_00011180	TCONS_00011176	cis_mRNA_overlap	Sense	chr2H	1133024	1167607	932	+	chr2H	1128248	1135703	6504	+	HORVU.MOREX.r2.2HG0079180	HORVU.MOREX.r2.2HG0079170	-0.8772	-0.8041	-0.9221	-0.7212
TCONS_00043052	TCONS_00043054	cis_mRNA_overlap	Sense	chr4H	544405833	544414573	2196	+	chr4H	544413179	544448389	2686	+	XLOC_030452	HORVU.MOREX.r2.4HG0329730	0.7454	0.7477	0.3644	0.3576
TCONS_00031142	TCONS_00031149	cis_mRNA_up10k	6970	chr3H	575823488	575840080	7840	+	chr3H	575847049	575856784	3821	+	XLOC_022036	HORVU.MOREX.r2.3HG0257740	-0.506	-0.5315	-0.6229	-0.5758
TCONS_00041715	TCONS_00041719	cis_mRNA_overlap	Sense	chr4H	358566125	358568072	1201	+	chr4H	358566161	358582298	3869	+	HORVU.MOREX.r2.4HG0311740	HORVU.MOREX.r2.4HG0311740	0.6281	0.0888	1	1
TCONS_00031146	TCONS_00031149	cis_mRNA_up10k	6970	chr3H	575830268	575840080	8719	+	chr3H	575847049	575856784	3821	+	XLOC_022036	HORVU.MOREX.r2.3HG0257740	-0.1135	-0.087	-0.6229	-0.5758
TCONS_00038030	TCONS_00038026	cis_mRNA_overlap	Sense	chr3H	585314985	585327788	6823	-	chr3H	585300898	585409607	1710	-	HORVU.MOREX.r2.3HG0259960	HORVU.MOREX.r2.3HG0259990	0.761	0.693	0.4699	0.4742
TCONS_00062134	TCONS_00062138	cis_mRNA_dw10k	2066	chr5H	545788445	545815013	1291	-	chr5H	545817078	545823668	1723	-	HORVU.MOREX.r2.5HG0427140	HORVU.MOREX.r2.5HG0427180	-0.2924	-0.3891	-0.3503	-0.5167
TCONS_00036306	TCONS_00029610	cis_mRNA_up10k	5908	chr3H	462176891	462179422	1269	-	chr3H	462185329	462192186	2080	+	HORVU.MOREX.r2.3HG0235510	HORVU.MOREX.r2.3HG0235520	0.4226	0.5046	0.7856	0.8545
TCONS_00014869	TCONS_00022279	cis_mRNA_overlap	AntiSense	chr2H	410666813	410676739	1377	+	chr2H	410674540	410679986	5365	-	HORVU.MOREX.r2.2HG0131150	HORVU.MOREX.r2.2HG0131160	-0.3988	-0.5532	-0.7092	-0.7939
TCONS_00066449	TCONS_00071958	cis_mRNA_overlap	AntiSense	chr6H	311600012	311600402	289	+	chr6H	311599229	311615519	2369	-	HORVU.MOREX.r2.6HG0487850	HORVU.MOREX.r2.6HG0487850	-0.344	-0.297	1	1
TCONS_00051191	TCONS_00051190	cis_mRNA_overlap	Sense	chr5H	130768256	130783059	4401	+	chr5H	130768251	130783059	7629	+	HORVU.MOREX.r2.5HG0369710	HORVU.MOREX.r2.5HG0369710	0.4282	0.1798	1	1
TCONS_00018384	TCONS_00018386	cis_mRNA_dw10k	1156	chr2H	444587	445000	333	-	chr2H	446155	448107	1234	-	XLOC_013089	XLOC_013090	0.5494	0.5152	0.5453	0.5152
TCONS_00010268	TCONS_00010266	cis_mRNA_up10k	6898	chr1H	492743657	492789348	3083	-	chr1H	492718399	492736760	2669	-	XLOC_007284	HORVU.MOREX.r2.1HG0066420	0.6295	0.697	0.7462	0.7455
TCONS_00046624	TCONS_00046623	cis_mRNA_overlap	Sense	chr4H	258054363	258058316	2247	-	chr4H	258054363	258058316	3277	-	HORVU.MOREX.r2.4HG0305170	HORVU.MOREX.r2.4HG0305170	0.0362	0.0183	1	1
TCONS_00014822	TCONS_00022221	cis_mRNA_dw10k	15	chr2H	401021354	401023089	1603	+	chr2H	401023103	401037627	2778	-	XLOC_010466	HORVU.MOREX.r2.2HG0130440	-0.5069	-0.6806	-0.7629	-0.8986
TCONS_00046019	TCONS_00040745	cis_mRNA_dw10k	8609	chr4H	155822877	155825546	2548	-	chr4H	155783821	155814269	4953	+	HORVU.MOREX.r2.4HG0297880	HORVU.MOREX.r2.4HG0297860	0.6233	0.5754	0.2889	0.3939
TCONS_00080900	TCONS_00080903	cis_mRNA_overlap	Sense	chr7H	617000722	617089047	9505	+	chr7H	617029374	617040301	10399	+	HORVU.MOREX.r2.7HG0616300	HORVU.MOREX.r2.7HG0616310	-0.3194	-0.503	0.4939	0.4182
TCONS_00080900	TCONS_00080895	cis_mRNA_overlap	Sense	chr7H	617000722	617089047	9505	+	chr7H	616998561	617011564	2728	+	HORVU.MOREX.r2.7HG0616300	HORVU.MOREX.r2.7HG0616300	-0.0003	0.247	1	1
TCONS_00005944	TCONS_00000368	cis_mRNA_overlap	AntiIntronic	chr1H	12441579	12488721	423	-	chr1H	12440130	12510248	3291	+	HORVU.MOREX.r2.1HG0004990	HORVU.MOREX.r2.1HG0004980	-0.6409	-0.5879	-0.6392	-0.5879
TCONS_00056940	TCONS_00056941	cis_mRNA_dw10k	4247	chr5H	18313338	18313781	328	-	chr5H	18318027	18324730	867	-	XLOC_040304	HORVU.MOREX.r2.5HG0355120	0.8045	0.4704	0.9314	0.693
TCONS_00043237	TCONS_00043231	cis_mRNA_dw10k	8275	chr4H	560761667	560764762	2865	+	chr4H	560748785	560753393	3819	+	XLOC_030579	HORVU.MOREX.r2.4HG0332300	0.5048	0.6991	0.5408	0.6018
TCONS_00011913	TCONS_00011908	cis_mRNA_overlap	Intronic	chr2H	24047741	24052472	2464	+	chr2H	23945790	24062024	1642	+	HORVU.MOREX.r2.2HG0088490	HORVU.MOREX.r2.2HG0088440	0.5478	0.7212	0.2535	0.3212
TCONS_00031104	TCONS_00037847	cis_mRNA_dw10k	7777	chr3H	574685005	574689329	1459	+	chr3H	574697105	574706741	6867	-	HORVU.MOREX.r2.3HG0257260	HORVU.MOREX.r2.3HG0257280	0.3168	0.4062	0.8755	0.7818
TCONS_00032658	TCONS_00032656	cis_mRNA_overlap	Sense	chr3H	10105952	10114814	8697	-	chr3H	10104910	10114817	6588	-	HORVU.MOREX.r2.3HG0185430	HORVU.MOREX.r2.3HG0185430	0.3455	0.2134	1	1
TCONS_00029065	TCONS_00029058	cis_mRNA_overlap	Sense	chr3H	397930642	397935413	4254	+	chr3H	397930635	397935413	3497	+	HORVU.MOREX.r2.3HG0228110	HORVU.MOREX.r2.3HG0228110	0.1385	0.2675	1	1
TCONS_00051187	TCONS_00051190	cis_mRNA_overlap	Sense	chr5H	130768251	130783059	4509	+	chr5H	130768251	130783059	7629	+	HORVU.MOREX.r2.5HG0369710	HORVU.MOREX.r2.5HG0369710	-0.5605	-0.5653	1	1
TCONS_00065502	TCONS_00065511	cis_mRNA_up10k	7542	chr6H	153096178	153105401	7178	+	chr6H	153112942	153116676	2490	+	HORVU.MOREX.r2.6HG0475410	HORVU.MOREX.r2.6HG0475420	0.6502	0.7576	0.7137	0.8328
TCONS_00065392	TCONS_00065390	cis_mRNA_overlap	Sense	chr6H	141450692	141455199	4210	+	chr6H	141450692	141455199	1687	+	HORVU.MOREX.r2.6HG0474370	HORVU.MOREX.r2.6HG0474370	0.842	0.7333	1	1
TCONS_00008426	TCONS_00008424	cis_mRNA_up10k	663	chr1H	334357012	334359888	1880	-	chr1H	334351356	334356350	2117	-	HORVU.MOREX.r2.1HG0039130	HORVU.MOREX.r2.1HG0039120	-0.4035	-0.4012	-0.6463	-0.5515
TCONS_00043239	TCONS_00043231	cis_mRNA_dw10k	8276	chr4H	560761668	560764762	1834	+	chr4H	560748785	560753393	3819	+	XLOC_030579	HORVU.MOREX.r2.4HG0332300	-0.1584	-0.2076	0.5408	0.6018
TCONS_00032326	TCONS_00032328	cis_mRNA_up10k	6468	chr3H	625641880	625643175	487	+	chr3H	625649642	625651631	1387	+	HORVU.MOREX.r2.3HG0274870	HORVU.MOREX.r2.3HG0274880	-0.5042	-0.3743	0.278	0.3212
TCONS_00087966	TCONS_00081104	cis_mRNA_overlap	AntiIntronic	chr7H	623412009	623416706	3831	-	chr7H	623369658	623424014	1032	+	HORVU.MOREX.r2.7HG0619380	HORVU.MOREX.r2.7HG0619360	0.0846	-0.0667	0.8058	0.8303
TCONS_00036908	TCONS_00036909	cis_mRNA_dw10k	293	chr3H	515761751	515762564	648	-	chr3H	515762856	515765108	1746	-	XLOC_026102	HORVU.MOREX.r2.3HG0243990	0.932	0.8817	0.932	0.8817
TCONS_00065501	TCONS_00065511	cis_mRNA_up10k	7542	chr6H	153096178	153105401	3861	+	chr6H	153112942	153116676	2490	+	HORVU.MOREX.r2.6HG0475410	HORVU.MOREX.r2.6HG0475420	0.7165	0.6079	0.7137	0.8328
TCONS_00071576	TCONS_00066101	cis_mRNA_up10k	178	chr6H	235116527	235125137	3756	-	chr6H	235125314	235131846	2666	+	HORVU.MOREX.r2.6HG0482850	HORVU.MOREX.r2.6HG0482870	0.2473	0.2553	0.6133	0.5183
TCONS_00006774	TCONS_00006783	cis_mRNA_dw10k	139	chr1H	74012092	74016263	3259	-	chr1H	74016401	74085571	5013	-	XLOC_004860	HORVU.MOREX.r2.1HG0016590	-0.1642	-0.0365	0.8063	0.9362
TCONS_00070000	TCONS_00070001	cis_mRNA_dw10k	4906	chr6H	38381538	38382447	687	-	chr6H	38387352	38387866	418	-	XLOC_049583	XLOC_049584	0.863	0.7669	0.863	0.7669
TCONS_00078363	TCONS_00078352	cis_mRNA_overlap	Sense	chr7H	364019382	364024125	3510	+	chr7H	364018727	364024125	1470	+	HORVU.MOREX.r2.7HG0579120	HORVU.MOREX.r2.7HG0579120	0.2941	0.235	1	1
TCONS_00081956	TCONS_00081963	cis_mRNA_dw10k	1656	chr7H	12920408	12922466	785	-	chr7H	12924121	12939309	3838	-	HORVU.MOREX.r2.7HG0533610	HORVU.MOREX.r2.7HG0533640	-0.9654	-0.9019	-0.948	-0.8909
TCONS_00080897	TCONS_00080895	cis_mRNA_overlap	Sense	chr7H	617000722	617011564	10741	+	chr7H	616998561	617011564	2728	+	HORVU.MOREX.r2.7HG0616300	HORVU.MOREX.r2.7HG0616300	0.5511	0.4499	1	1
TCONS_00059668	TCONS_00059671	cis_mRNA_dw10k	9398	chr5H	387646614	387648679	1659	-	chr5H	387658076	387660780	1724	-	HORVU.MOREX.r2.5HG0391040	HORVU.MOREX.r2.5HG0391050	0.4477	0.7525	0.6899	0.7697
TCONS_00030222	TCONS_00030221	cis_mRNA_overlap	Sense	chr3H	519537360	519542426	4077	+	chr3H	519537358	519542426	4750	+	HORVU.MOREX.r2.3HG0244780	HORVU.MOREX.r2.3HG0244780	0.671	0.5366	1	1
TCONS_00006778	TCONS_00006783	cis_mRNA_overlap	Sense	chr1H	74012092	74080197	1929	-	chr1H	74016401	74085571	5013	-	HORVU.MOREX.r2.1HG0016590	HORVU.MOREX.r2.1HG0016590	0.9378	0.8424	1	1
TCONS_00036362	TCONS_00036366	cis_mRNA_overlap	Sense	chr3H	467425208	467429173	3180	-	chr3H	467425208	467429224	2875	-	HORVU.MOREX.r2.3HG0236290	HORVU.MOREX.r2.3HG0236290	-0.1066	-0.1164	1	1
TCONS_00048486	TCONS_00043231	cis_mRNA_up10k	552	chr4H	560747296	560748234	626	-	chr4H	560748785	560753393	3819	+	XLOC_034234	HORVU.MOREX.r2.4HG0332300	0.5787	0.3576	0.584	0.697
TCONS_00065504	TCONS_00065511	cis_mRNA_up10k	7542	chr6H	153096203	153105401	4517	+	chr6H	153112942	153116676	2490	+	HORVU.MOREX.r2.6HG0475410	HORVU.MOREX.r2.6HG0475420	0.0455	-0.1912	0.7137	0.8328
TCONS_00043439	TCONS_00048691	cis_mRNA_overlap	AntiIntronic	chr4H	574276107	574276558	425	+	chr4H	574272447	574279919	4436	-	XLOC_030733	HORVU.MOREX.r2.4HG0335010	-0.7729	-0.8066	-0.3944	-0.3199
TCONS_00049781	TCONS_00049770	cis_mRNA_dw10k	1596	chr5H	4259565	4261409	1232	+	chr5H	4252749	4257970	3898	+	HORVU.MOREX.r2.5HG0350560	HORVU.MOREX.r2.5HG0350560	0.0484	0.2875	1	1
TCONS_00005943	TCONS_00000368	cis_mRNA_overlap	AntiSense	chr1H	12438591	12487515	1634	-	chr1H	12440130	12510248	3291	+	HORVU.MOREX.r2.1HG0004990	HORVU.MOREX.r2.1HG0004980	-0.7591	-0.8061	-0.6392	-0.5879
TCONS_00080896	TCONS_00080895	cis_mRNA_overlap	Sense	chr7H	616998607	617011564	8012	+	chr7H	616998561	617011564	2728	+	HORVU.MOREX.r2.7HG0616300	HORVU.MOREX.r2.7HG0616300	-0.0093	0.0973	1	1
TCONS_00029059	TCONS_00029058	cis_mRNA_overlap	Sense	chr3H	397930635	397935413	4580	+	chr3H	397930635	397935413	3497	+	HORVU.MOREX.r2.3HG0228110	HORVU.MOREX.r2.3HG0228110	-0.2177	-0.0581	1	1
TCONS_00065496	TCONS_00065511	cis_mRNA_up10k	7542	chr6H	153096177	153105401	3971	+	chr6H	153112942	153116676	2490	+	HORVU.MOREX.r2.6HG0475410	HORVU.MOREX.r2.6HG0475420	0.5238	0.4061	0.7137	0.8328
TCONS_00058200	TCONS_00058201	cis_mRNA_overlap	Sense	chr5H	157580406	157585047	3338	-	chr5H	157580406	157585047	1199	-	HORVU.MOREX.r2.5HG0372060	HORVU.MOREX.r2.5HG0372060	-0.3247	-0.2364	1	1
TCONS_00007363	TCONS_00007362	cis_mRNA_overlap	Sense	chr1H	137987683	137997079	8298	-	chr1H	137987683	137997063	6601	-	HORVU.MOREX.r2.1HG0023350	HORVU.MOREX.r2.1HG0023350	0.3186	0.0884	1	1
TCONS_00071580	TCONS_00066101	cis_mRNA_up10k	178	chr6H	235120433	235125137	1816	-	chr6H	235125314	235131846	2666	+	HORVU.MOREX.r2.6HG0482860	HORVU.MOREX.r2.6HG0482870	-0.7005	-0.7416	-0.1671	-0.1885
TCONS_00044285	TCONS_00049495	cis_mRNA_up10k	3440	chr4H	618582471	618583112	543	+	chr4H	618564833	618579032	5131	-	HORVU.MOREX.r2.4HG0346910	HORVU.MOREX.r2.4HG0346900	0.4298	0.2727	-0.6489	-0.5273
TCONS_00087968	TCONS_00081104	cis_mRNA_overlap	AntiIntronic	chr7H	623412009	623416707	2856	-	chr7H	623369658	623424014	1032	+	HORVU.MOREX.r2.7HG0619380	HORVU.MOREX.r2.7HG0619360	0.5686	0.6833	0.8058	0.8303
TCONS_00066127	TCONS_00071595	cis_mRNA_dw10k	110	chr6H	239382921	239398863	6838	+	chr6H	239398972	239405500	5495	-	HORVU.MOREX.r2.6HG0483170	HORVU.MOREX.r2.6HG0483180	0.6495	0.5758	0.5728	0.5957
TCONS_00045126	TCONS_00045122	cis_mRNA_up10k	1534	chr4H	40430622	40440656	3044	-	chr4H	40421567	40429089	4605	-	HORVU.MOREX.r2.4HG0285660	HORVU.MOREX.r2.4HG0285630	0.0542	-0.0303	0.6558	0.6727
TCONS_00081958	TCONS_00081963	cis_mRNA_dw10k	1275	chr7H	12920408	12922847	2235	-	chr7H	12924121	12939309	3838	-	HORVU.MOREX.r2.7HG0533610	HORVU.MOREX.r2.7HG0533640	-0.7338	-0.6565	-0.948	-0.8909
TCONS_00086266	TCONS_00086280	cis_mRNA_dw10k	3788	chr7H	521560360	521582680	3918	-	chr7H	521586467	521594011	3700	-	HORVU.MOREX.r2.7HG0595750	HORVU.MOREX.r2.7HG0595760	-0.6655	-0.5222	0.5535	0.6485
TCONS_00086266	TCONS_00086278	cis_mRNA_dw10k	3788	chr7H	521560360	521582680	3918	-	chr7H	521586467	521594009	3702	-	HORVU.MOREX.r2.7HG0595750	HORVU.MOREX.r2.7HG0595760	-0.6374	-0.3114	0.5535	0.6485
TCONS_00065498	TCONS_00065511	cis_mRNA_up10k	7542	chr6H	153096177	153105401	5958	+	chr6H	153112942	153116676	2490	+	HORVU.MOREX.r2.6HG0475410	HORVU.MOREX.r2.6HG0475420	-0.7987	-0.6933	0.7137	0.8328
TCONS_00062133	TCONS_00062138	cis_mRNA_dw10k	4264	chr5H	545785807	545812815	1734	-	chr5H	545817078	545823668	1723	-	HORVU.MOREX.r2.5HG0427140	HORVU.MOREX.r2.5HG0427180	0.2452	0.1394	-0.3503	-0.5167
TCONS_00078365	TCONS_00078352	cis_mRNA_overlap	Sense	chr7H	364019382	364024125	3447	+	chr7H	364018727	364024125	1470	+	HORVU.MOREX.r2.7HG0579120	HORVU.MOREX.r2.7HG0579120	-0.2102	-0.2462	1	1
TCONS_00047785	TCONS_00047784	cis_mRNA_overlap	Sense	chr4H	478771169	478775479	2805	-	chr4H	478771169	478775421	2816	-	HORVU.MOREX.r2.4HG0322070	HORVU.MOREX.r2.4HG0322070	-0.5301	-0.4438	1	1
TCONS_00029068	TCONS_00029058	cis_mRNA_overlap	Sense	chr3H	397930802	397935413	4119	+	chr3H	397930635	397935413	3497	+	HORVU.MOREX.r2.3HG0228110	HORVU.MOREX.r2.3HG0228110	-0.2835	-0.0851	1	1
TCONS_00014566	TCONS_00014567	cis_mRNA_overlap	Sense	chr2H	371959107	371987015	26838	+	chr2H	371959117	371987015	26820	+	HORVU.MOREX.r2.2HG0127180	HORVU.MOREX.r2.2HG0127180	0.7106	0.358	1	1
TCONS_00084145	TCONS_00084142	cis_mRNA_overlap	Sense	chr7H	184577614	184584115	498	-	chr7H	184558009	184578274	3004	-	XLOC_059606	HORVU.MOREX.r2.7HG0565370	0.3069	0.2901	0.51	0.5879
TCONS_00031319	TCONS_00038026	cis_mRNA_overlap	AntiSense	chr3H	585301218	585307193	4179	+	chr3H	585300898	585409607	1710	-	HORVU.MOREX.r2.3HG0259940	HORVU.MOREX.r2.3HG0259990	0.8251	0.9119	0.7665	0.8085
TCONS_00051741	TCONS_00058663	cis_mRNA_up10k	119	chr5H	250312359	250331024	2925	+	chr5H	250284433	250312241	2155	-	HORVU.MOREX.r2.5HG0377770	HORVU.MOREX.r2.5HG0377750	-0.5078	-0.6216	-0.2549	-0.1216
TCONS_00043051	TCONS_00043054	cis_mRNA_up10k	3149	chr4H	544405833	544410031	2205	+	chr4H	544413179	544448389	2686	+	XLOC_030452	HORVU.MOREX.r2.4HG0329730	0.7728	0.5897	0.3644	0.3576
TCONS_00013205	TCONS_00013198	cis_mRNA_overlap	Sense	chr2H	144681950	144684713	1469	+	chr2H	144678024	144683348	1573	+	HORVU.MOREX.r2.2HG0108820	HORVU.MOREX.r2.2HG0108820	-0.0895	-0.0847	1	1
TCONS_00005941	TCONS_00000368	cis_mRNA_up10k	8781	chr1H	12417849	12431350	659	-	chr1H	12440130	12510248	3291	+	HORVU.MOREX.r2.1HG0004940	HORVU.MOREX.r2.1HG0004980	-0.8129	-0.903	-0.8592	-0.7091
TCONS_00031143	TCONS_00031149	cis_mRNA_up10k	6970	chr3H	575823488	575840080	9323	+	chr3H	575847049	575856784	3821	+	XLOC_022036	HORVU.MOREX.r2.3HG0257740	-0.6731	-0.5714	-0.6229	-0.5758
TCONS_00059701	TCONS_00059711	cis_mRNA_dw10k	358	chr5H	389896179	389904785	3560	-	chr5H	389905142	389910280	4529	-	XLOC_042166	HORVU.MOREX.r2.5HG0391500	0.805	0.903	0.8384	0.9301
TCONS_00039102	TCONS_00039104	cis_mRNA_dw10k	3688	chr3H	627987086	627987832	261	-	chr3H	627991519	627997185	4678	-	XLOC_027692	HORVU.MOREX.r2.3HG0275540	-0.4244	-0.4614	-0.3719	-0.64
TCONS_00039102	TCONS_00039092	cis_mRNA_up10k	9547	chr3H	627987086	627987832	261	-	chr3H	627928157	627977540	911	-	XLOC_027692	HORVU.MOREX.r2.3HG0275510	0.5623	0.5449	0.5084	0.5879
TCONS_00081560	TCONS_00081558	cis_mRNA_overlap	Sense	chr7H	2703631	2706427	1953	-	chr7H	2687229	2706454	5196	-	HORVU.MOREX.r2.7HG0528160	HORVU.MOREX.r2.7HG0528160	0.5625	0.5	1	1
TCONS_00043229	TCONS_00043231	cis_mRNA_up10k	2292	chr4H	560739841	560746494	6447	+	chr4H	560748785	560753393	3819	+	XLOC_030576	HORVU.MOREX.r2.4HG0332300	0.5254	0.3455	0.3033	0.103
TCONS_00014821	TCONS_00022221	cis_mRNA_dw10k	15	chr2H	401021291	401023089	1678	+	chr2H	401023103	401037627	2778	-	XLOC_010466	HORVU.MOREX.r2.2HG0130440	-0.5705	-0.5616	-0.7629	-0.8986
TCONS_00005897	TCONS_00005902	cis_mRNA_dw10k	8892	chr1H	11342575	11344958	835	-	chr1H	11353849	11361996	2743	-	XLOC_004267	HORVU.MOREX.r2.1HG0004560	0.6049	0.6941	0.8306	0.7333
TCONS_00051005	TCONS_00051002	cis_mRNA_dw10k	1132	chr5H	107229357	107232232	594	+	chr5H	107222026	107228226	2058	+	HORVU.MOREX.r2.5HG0367270	HORVU.MOREX.r2.5HG0367260	0.3915	0.7455	-0.6332	-0.5515
TCONS_00011174	TCONS_00011176	cis_mRNA_up10k	20	chr2H	1127699	1128229	405	+	chr2H	1128248	1135703	6504	+	XLOC_007915	HORVU.MOREX.r2.2HG0079170	0.9598	0.8754	0.9529	0.8728
TCONS_00021960	TCONS_00021962	cis_mRNA_overlap	Sense	chr2H	364402495	364405262	1845	-	chr2H	364402495	364409835	1530	-	HORVU.MOREX.r2.2HG0126620	HORVU.MOREX.r2.2HG0126620	-0.1782	-0.0979	1	1
TCONS_00065495	TCONS_00065511	cis_mRNA_up10k	7542	chr6H	153096164	153105401	6232	+	chr6H	153112942	153116676	2490	+	HORVU.MOREX.r2.6HG0475410	HORVU.MOREX.r2.6HG0475420	0.9036	0.8207	0.7137	0.8328
TCONS_00042333	TCONS_00047695	cis_mRNA_overlap	AntiSense	chr4H	464394797	464395142	321	+	chr4H	464394699	464401756	2616	-	XLOC_029955	HORVU.MOREX.r2.4HG0320350	0.5552	0.5106	0.1682	0.1459
TCONS_00065507	TCONS_00065511	cis_mRNA_up10k	7542	chr6H	153099897	153105401	3969	+	chr6H	153112942	153116676	2490	+	HORVU.MOREX.r2.6HG0475410	HORVU.MOREX.r2.6HG0475420	0.754	0.8182	0.7137	0.8328
TCONS_00051192	TCONS_00051190	cis_mRNA_overlap	Sense	chr5H	130768256	130783059	4502	+	chr5H	130768251	130783059	7629	+	HORVU.MOREX.r2.5HG0369710	HORVU.MOREX.r2.5HG0369710	-0.3647	-0.6068	1	1
TCONS_00029056	TCONS_00029058	cis_mRNA_overlap	Sense	chr3H	397930546	397935413	2972	+	chr3H	397930635	397935413	3497	+	HORVU.MOREX.r2.3HG0228110	HORVU.MOREX.r2.3HG0228110	0.0504	0.0182	1	1
TCONS_00064170	TCONS_00064169	cis_mRNA_overlap	Sense	chr6H	24440997	24450504	5616	+	chr6H	24438682	24450504	6714	+	HORVU.MOREX.r2.6HG0457070	HORVU.MOREX.r2.6HG0457060	0.7643	0.8085	0.8823	0.903
TCONS_00032659	TCONS_00032656	cis_mRNA_overlap	Sense	chr3H	10105952	10114814	8674	-	chr3H	10104910	10114817	6588	-	HORVU.MOREX.r2.3HG0185430	HORVU.MOREX.r2.3HG0185430	0.1009	-0.0547	1	1
TCONS_00031141	TCONS_00031149	cis_mRNA_up10k	6970	chr3H	575823488	575840080	8338	+	chr3H	575847049	575856784	3821	+	XLOC_022036	HORVU.MOREX.r2.3HG0257740	-0.6274	-0.7173	-0.6229	-0.5758
TCONS_00051181	TCONS_00051190	cis_mRNA_overlap	Sense	chr5H	130766364	130783059	2713	+	chr5H	130768251	130783059	7629	+	HORVU.MOREX.r2.5HG0369680	HORVU.MOREX.r2.5HG0369710	0.2417	0.0449	0.7226	0.8303
TCONS_00029066	TCONS_00029058	cis_mRNA_overlap	Sense	chr3H	397930652	397935413	4507	+	chr3H	397930635	397935413	3497	+	HORVU.MOREX.r2.3HG0228110	HORVU.MOREX.r2.3HG0228110	0.2162	0.0973	1	1
TCONS_00043238	TCONS_00043231	cis_mRNA_dw10k	8276	chr4H	560761668	560764762	2864	+	chr4H	560748785	560753393	3819	+	XLOC_030579	HORVU.MOREX.r2.4HG0332300	0.7101	0.7477	0.5408	0.6018
TCONS_00020319	TCONS_00020317	cis_mRNA_overlap	Sense	chr2H	107650216	107655876	1828	-	chr2H	107650216	107655812	1935	-	HORVU.MOREX.r2.2HG0104610	HORVU.MOREX.r2.2HG0104610	0.1622	-0.0424	1	1
TCONS_00063697	TCONS_00063702	cis_mRNA_up10k	1078	chr6H	7946593	7948821	702	+	chr6H	7949898	7992075	3917	+	HORVU.MOREX.r2.6HG0450450	HORVU.MOREX.r2.6HG0450450	-0.6953	-0.6635	1	1
TCONS_00079196	TCONS_00079193	cis_mRNA_overlap	Sense	chr7H	485374283	485381938	4985	+	chr7H	485374151	485383176	2242	+	HORVU.MOREX.r2.7HG0591260	HORVU.MOREX.r2.7HG0591260	0.0752	0.1741	1	1
TCONS_00065503	TCONS_00065511	cis_mRNA_up10k	7542	chr6H	153096178	153105401	6692	+	chr6H	153112942	153116676	2490	+	HORVU.MOREX.r2.6HG0475410	HORVU.MOREX.r2.6HG0475420	0.1663	0.2727	0.7137	0.8328
TCONS_00087970	TCONS_00081104	cis_mRNA_overlap	AntiIntronic	chr7H	623412009	623416707	3359	-	chr7H	623369658	623424014	1032	+	HORVU.MOREX.r2.7HG0619380	HORVU.MOREX.r2.7HG0619360	0.7452	0.7333	0.8058	0.8303
TCONS_00031145	TCONS_00031149	cis_mRNA_up10k	6970	chr3H	575823489	575840080	8065	+	chr3H	575847049	575856784	3821	+	XLOC_022036	HORVU.MOREX.r2.3HG0257740	-0.6245	-0.5836	-0.6229	-0.5758
TCONS_00021528	TCONS_00021529	cis_mRNA_overlap	Sense	chr2H	288432874	288437287	1176	-	chr2H	288432874	288437287	1208	-	HORVU.MOREX.r2.2HG0121070	HORVU.MOREX.r2.2HG0121070	0.1841	0.2242	1	1
TCONS_00018383	TCONS_00018386	cis_mRNA_dw10k	2024	chr2H	443531	444132	361	-	chr2H	446155	448107	1234	-	XLOC_013088	XLOC_013090	0.5987	0.5836	0.5985	0.5836
TCONS_00074739	TCONS_00081558	cis_mRNA_overlap	AntiSense	chr7H	2687181	2701525	1414	+	chr7H	2687229	2706454	5196	-	XLOC_052837	HORVU.MOREX.r2.7HG0528160	0.249	0.4049	0.4137	0.7683
TCONS_00046625	TCONS_00046623	cis_mRNA_overlap	Sense	chr4H	258054363	258058328	3339	-	chr4H	258054363	258058316	3277	-	HORVU.MOREX.r2.4HG0305170	HORVU.MOREX.r2.4HG0305170	-0.2828	-0.253	1	1
TCONS_00014569	TCONS_00014567	cis_mRNA_overlap	Sense	chr2H	371959138	371987015	27092	+	chr2H	371959117	371987015	26820	+	HORVU.MOREX.r2.2HG0127180	HORVU.MOREX.r2.2HG0127180	0.7711	0.7077	1	1
TCONS_00074670	TCONS_00074668	cis_mRNA_dw10k	6574	chr7H	1221945	1233932	696	+	chr7H	1194083	1215372	4821	+	HORVU.MOREX.r2.7HG0527230	HORVU.MOREX.r2.7HG0527220	-0.3172	-0.227	-0.5336	-0.5583
TCONS_00024751	TCONS_00017446	cis_mRNA_up10k	5013	chr2H	637076531	637079412	2608	-	chr2H	637084424	637092156	1481	+	HORVU.MOREX.r2.2HG0167630	HORVU.MOREX.r2.2HG0167650	0.4297	0.2752	0.6803	0.7576
TCONS_00006779	TCONS_00006783	cis_mRNA_overlap	Sense	chr1H	74012092	74080226	1939	-	chr1H	74016401	74085571	5013	-	HORVU.MOREX.r2.1HG0016590	HORVU.MOREX.r2.1HG0016590	0.9235	0.7781	1	1
TCONS_00029057	TCONS_00029058	cis_mRNA_overlap	Sense	chr3H	397930546	397935413	3726	+	chr3H	397930635	397935413	3497	+	HORVU.MOREX.r2.3HG0228110	HORVU.MOREX.r2.3HG0228110	0.103	0.0434	1	1
TCONS_00027888	TCONS_00027876	cis_mRNA_overlap	Sense	chr3H	186249547	186257596	2843	+	chr3H	186229199	186274359	25485	+	HORVU.MOREX.r2.3HG0211490	HORVU.MOREX.r2.3HG0211480	0.5515	0.3814	0.6362	0.5515
TCONS_00010312	TCONS_00010309	cis_mRNA_up10k	9843	chr1H	493931337	493932829	832	-	chr1H	493914729	493921495	4008	-	XLOC_007308	HORVU.MOREX.r2.1HG0066860	0.7835	0.6991	0.1997	0.1763
TCONS_00053956	TCONS_00053953	cis_mRNA_overlap	Sense	chr5H	499173907	499184261	10171	+	chr5H	499173832	499184261	9359	+	HORVU.MOREX.r2.5HG0411000	HORVU.MOREX.r2.5HG0411000	-0.0578	0.0679	1	1
TCONS_00005057	TCONS_00005054	cis_mRNA_dw10k	222	chr1H	503268987	503270201	737	+	chr1H	503267216	503268766	1195	+	HORVU.MOREX.r2.1HG0071260	HORVU.MOREX.r2.1HG0071250	0.8943	0.8788	0.6785	0.7988
TCONS_00046018	TCONS_00040745	cis_mRNA_dw10k	5837	chr4H	155820105	155826211	4112	-	chr4H	155783821	155814269	4953	+	HORVU.MOREX.r2.4HG0297870	HORVU.MOREX.r2.4HG0297860	0.5822	0.2037	0.5304	0.3455
TCONS_00006780	TCONS_00006783	cis_mRNA_dw10k	117	chr1H	74014205	74016285	1769	-	chr1H	74016401	74085571	5013	-	XLOC_004860	HORVU.MOREX.r2.1HG0016590	0.8502	0.8528	0.8063	0.9362
TCONS_00011912	TCONS_00011908	cis_mRNA_overlap	Intronic	chr2H	24047741	24052472	2794	+	chr2H	23945790	24062024	1642	+	HORVU.MOREX.r2.2HG0088490	HORVU.MOREX.r2.2HG0088440	-0.3762	-0.5706	0.2535	0.3212
TCONS_00020843	TCONS_00020845	cis_mRNA_overlap	Sense	chr2H	184791224	184794391	1929	-	chr2H	184792036	184815903	790	-	HORVU.MOREX.r2.2HG0112820	HORVU.MOREX.r2.2HG0112820	0.0067	0.2134	1	1
TCONS_00048173	TCONS_00048175	cis_mRNA_dw10k	1171	chr4H	531914873	531921910	6392	-	chr4H	531923080	531924218	1062	-	XLOC_034031	HORVU.MOREX.r2.4HG0328230	0.4835	0.5636	0.7738	0.7939
TCONS_00083733	TCONS_00076817	cis_mRNA_dw10k	634	chr7H	130456504	130458170	1561	-	chr7H	130448491	130455871	4165	+	HORVU.MOREX.r2.7HG0558960	HORVU.MOREX.r2.7HG0558950	-0.5309	-0.6378	0.6114	0.4565
TCONS_00034766	TCONS_00028146	cis_mRNA_overlap	AntiSense	chr3H	228143670	228173143	28362	-	chr3H	228146462	228181893	32577	+	HORVU.MOREX.r2.3HG0214790	HORVU.MOREX.r2.3HG0214800	0.8941	0.8061	0.5889	0.5273
TCONS_00074789	TCONS_00074799	cis_mRNA_up10k	6521	chr7H	3903192	3955901	574	+	chr7H	3962421	3965849	2125	+	HORVU.MOREX.r2.7HG0528860	HORVU.MOREX.r2.7HG0528910	-0.203	-0.1758	-0.4952	-0.5273
TCONS_00065967	TCONS_00065974	cis_mRNA_up10k	295	chr6H	216342352	216343262	837	+	chr6H	216343556	216355629	7754	+	XLOC_046654	HORVU.MOREX.r2.6HG0481430	0.8358	0.6018	-0.0598	-0.1277
TCONS_00007119	TCONS_00001469	cis_mRNA_dw10k	6452	chr1H	112965833	112974229	3492	-	chr1H	112949210	112959382	8777	+	XLOC_005084	HORVU.MOREX.r2.1HG0021050	0.367	0.2918	0.8797	0.8061
TCONS_00048988	TCONS_00043792	cis_mRNA_dw10k	501	chr4H	593762856	593768593	5317	-	chr4H	593751164	593762356	9291	+	HORVU.MOREX.r2.4HG0339490	HORVU.MOREX.r2.4HG0339480	-0.0821	-0.0912	0.558	0.4061
TCONS_00074787	TCONS_00074799	cis_mRNA_up10k	6521	chr7H	3903192	3955901	309	+	chr7H	3962421	3965849	2125	+	HORVU.MOREX.r2.7HG0528860	HORVU.MOREX.r2.7HG0528910	-0.3078	-0.3455	-0.4952	-0.5273
TCONS_00020009	TCONS_00020012	cis_mRNA_overlap	Sense	chr2H	81745731	81786191	549	-	chr2H	81784764	82047352	1077	-	HORVU.MOREX.r2.2HG0101000	HORVU.MOREX.r2.2HG0101020	0.5706	0.4012	0.8619	0.8424
TCONS_00027430	TCONS_00027423	cis_mRNA_overlap	Sense	chr3H	123246414	123251502	2466	+	chr3H	123246399	123251502	2458	+	HORVU.MOREX.r2.3HG0205290	HORVU.MOREX.r2.3HG0205290	0.2541	0.2029	1	1
TCONS_00027430	TCONS_00027426	cis_mRNA_overlap	Sense	chr3H	123246414	123251502	2466	+	chr3H	123246410	123251502	3100	+	HORVU.MOREX.r2.3HG0205290	HORVU.MOREX.r2.3HG0205290	-0.4663	-0.2852	1	1
TCONS_00063997	TCONS_00064000	cis_mRNA_overlap	Sense	chr6H	17294499	17320257	2331	+	chr6H	17294499	17345958	6200	+	HORVU.MOREX.r2.6HG0454730	HORVU.MOREX.r2.6HG0454740	-0.2471	-0.2615	0.8561	0.7697
TCONS_00048807	TCONS_00048806	cis_mRNA_overlap	Sense	chr4H	580491441	580495577	4038	-	chr4H	580491441	580495577	2197	-	HORVU.MOREX.r2.4HG0336480	HORVU.MOREX.r2.4HG0336480	0.7214	0.5394	1	1
TCONS_00043484	TCONS_00043479	cis_mRNA_dw10k	1751	chr4H	577532743	577537403	3177	+	chr4H	577524317	577530993	4946	+	HORVU.MOREX.r2.4HG0335720	HORVU.MOREX.r2.4HG0335720	-0.2893	-0.2901	1	1
TCONS_00047296	TCONS_00047291	cis_mRNA_overlap	Sense	chr4H	400826720	400835974	6864	-	chr4H	400826720	400835950	5862	-	HORVU.MOREX.r2.4HG0314730	HORVU.MOREX.r2.4HG0314730	0.0901	0.3025	1	1
TCONS_00045127	TCONS_00045116	cis_mRNA_up10k	260	chr4H	40430622	40444244	2443	-	chr4H	40392668	40430363	6515	-	HORVU.MOREX.r2.4HG0285660	HORVU.MOREX.r2.4HG0285630	0.3585	0.2183	0.6558	0.6727
TCONS_00007122	TCONS_00001469	cis_mRNA_dw10k	6724	chr1H	112966105	112974229	3220	-	chr1H	112949210	112959382	8777	+	XLOC_005084	HORVU.MOREX.r2.1HG0021050	0.3743	0.3769	0.8797	0.8061
TCONS_00035260	TCONS_00035251	cis_mRNA_overlap	Sense	chr3H	319009164	319011597	980	-	chr3H	319007368	319011554	3192	-	HORVU.MOREX.r2.3HG0221050	HORVU.MOREX.r2.3HG0221050	0.7302	0.544	1	1
TCONS_00014565	TCONS_00014570	cis_mRNA_overlap	Sense	chr2H	371959081	371987015	27219	+	chr2H	371959157	371987015	27759	+	HORVU.MOREX.r2.2HG0127180	HORVU.MOREX.r2.2HG0127180	0.7214	0.7226	1	1
TCONS_00051228	TCONS_00051232	cis_mRNA_overlap	Sense	chr5H	134639414	134645264	4302	+	chr5H	134639436	134645264	2237	+	HORVU.MOREX.r2.5HG0369990	HORVU.MOREX.r2.5HG0369990	0.4599	0.3697	1	1
TCONS_00075510	TCONS_00082413	cis_mRNA_up10k	3247	chr7H	28221479	28224028	1773	+	chr7H	28212109	28218233	4517	-	XLOC_053392	HORVU.MOREX.r2.7HG0539680	-0.1113	0.0171	-0.5748	-0.4097
TCONS_00009869	TCONS_00009871	cis_mRNA_dw10k	3791	chr1H	472646887	472650082	2374	-	chr1H	472653872	472656343	1295	-	HORVU.MOREX.r2.1HG0060280	HORVU.MOREX.r2.1HG0060290	0.505	0.2796	-0.7384	-0.8303
TCONS_00059281	TCONS_00059280	cis_mRNA_overlap	Sense	chr5H	339798369	339800847	2321	-	chr5H	339798369	339800826	1777	-	HORVU.MOREX.r2.5HG0386060	HORVU.MOREX.r2.5HG0386060	0.3848	0.3526	1	1
TCONS_00073949	TCONS_00073947	cis_mRNA_overlap	Sense	chr6H	547812737	547817590	4748	-	chr6H	547812737	547816306	3306	-	HORVU.MOREX.r2.6HG0517480	HORVU.MOREX.r2.6HG0517480	-0.2947	-0.7645	1	1
TCONS_00002011	TCONS_00002008	cis_mRNA_overlap	Sense	chr1H	211217779	211254870	5970	+	chr1H	211213747	211254870	2707	+	HORVU.MOREX.r2.1HG0028200	HORVU.MOREX.r2.1HG0028200	0.5766	0.4667	1	1
TCONS_00012367	TCONS_00019633	cis_mRNA_dw10k	204	chr2H	53758886	53759647	675	+	chr2H	53759850	53765111	1645	-	XLOC_008755	HORVU.MOREX.r2.2HG0095940	-0.5265	-0.4061	-0.5219	-0.2242
TCONS_00011192	TCONS_00011185	cis_mRNA_overlap	Intronic	chr2H	1165358	1167607	1118	+	chr2H	1159584	1233979	5366	+	XLOC_007916	HORVU.MOREX.r2.2HG0079180	-0.4712	-0.6235	0.7185	0.7691
TCONS_00079991	TCONS_00086740	cis_mRNA_overlap	AntiSense	chr7H	564637073	564638354	1203	+	chr7H	564636991	564645043	2028	-	HORVU.MOREX.r2.7HG0602150	HORVU.MOREX.r2.7HG0602150	0.3135	0.4182	1	1
TCONS_00015655	TCONS_00015657	cis_mRNA_overlap	Sense	chr2H	510780576	510786043	5187	+	chr2H	510780772	510786043	2511	+	HORVU.MOREX.r2.2HG0142050	HORVU.MOREX.r2.2HG0142050	-0.5925	-0.6442	1	1
TCONS_00043485	TCONS_00043479	cis_mRNA_dw10k	2226	chr4H	577533218	577537403	4031	+	chr4H	577524317	577530993	4946	+	HORVU.MOREX.r2.4HG0335720	HORVU.MOREX.r2.4HG0335720	-0.086	0.0619	1	1
TCONS_00002093	TCONS_00002091	cis_mRNA_overlap	Sense	chr1H	230885518	230890975	4412	+	chr1H	230885140	230901094	4426	+	HORVU.MOREX.r2.1HG0029360	HORVU.MOREX.r2.1HG0029360	-0.5549	-0.4788	1	1
TCONS_00078639	TCONS_00078640	cis_mRNA_overlap	Sense	chr7H	414365884	414376642	10374	+	chr7H	414365939	414376642	8800	+	HORVU.MOREX.r2.7HG0583390	HORVU.MOREX.r2.7HG0583390	0.1949	0.2848	1	1
TCONS_00056959	TCONS_00056970	cis_mRNA_overlap	Sense	chr5H	18360121	18399959	440	-	chr5H	18380317	18435060	524	-	HORVU.MOREX.r2.5HG0355150	HORVU.MOREX.r2.5HG0355170	0.7832	0.6189	0.9799	0.9515
TCONS_00086265	TCONS_00086272	cis_mRNA_dw10k	3919	chr7H	521560360	521582549	2729	-	chr7H	521586467	521593988	3680	-	HORVU.MOREX.r2.7HG0595750	HORVU.MOREX.r2.7HG0595760	0.3847	0.4127	0.5535	0.6485
TCONS_00029069	TCONS_00029067	cis_mRNA_overlap	Sense	chr3H	397930802	397935413	3047	+	chr3H	397930708	397935413	2791	+	HORVU.MOREX.r2.3HG0228110	HORVU.MOREX.r2.3HG0228110	-0.087	-0.2025	1	1
TCONS_00048984	TCONS_00043792	cis_mRNA_dw10k	501	chr4H	593762856	593768493	4734	-	chr4H	593751164	593762356	9291	+	HORVU.MOREX.r2.4HG0339490	HORVU.MOREX.r2.4HG0339480	0.3242	0.5909	0.558	0.4061
TCONS_00045114	TCONS_00045116	cis_mRNA_dw10k	4861	chr4H	40386392	40387808	458	-	chr4H	40392668	40430363	6515	-	XLOC_031908	HORVU.MOREX.r2.4HG0285630	0.8335	0.6201	0.6699	0.5957
TCONS_00074792	TCONS_00074799	cis_mRNA_up10k	6521	chr7H	3903193	3955901	877	+	chr7H	3962421	3965849	2125	+	HORVU.MOREX.r2.7HG0528860	HORVU.MOREX.r2.7HG0528910	-0.1954	-0.3091	-0.4952	-0.5273
TCONS_00085212	TCONS_00085206	cis_mRNA_overlap	Sense	chr7H	377972352	377979138	5890	-	chr7H	377951616	377979297	9724	-	HORVU.MOREX.r2.7HG0580330	HORVU.MOREX.r2.7HG0580330	0.7549	0.8061	1	1
TCONS_00050146	TCONS_00050140	cis_mRNA_dw10k	3718	chr5H	20564285	20566084	1156	+	chr5H	20553983	20560568	4278	+	HORVU.MOREX.r2.5HG0355570	HORVU.MOREX.r2.5HG0355550	0.9241	0.8693	0.6876	0.8268
TCONS_00040807	TCONS_00046129	cis_mRNA_overlap	AntiSense	chr4H	164398224	164403359	2881	+	chr4H	164402943	164407702	3767	-	HORVU.MOREX.r2.4HG0298930	HORVU.MOREX.r2.4HG0298940	-0.3341	-0.1879	0.5572	0.4545
TCONS_00077280	TCONS_00077284	cis_mRNA_up10k	2551	chr7H	178561827	178565721	2082	+	chr7H	178568271	178572698	1755	+	HORVU.MOREX.r2.7HG0564700	HORVU.MOREX.r2.7HG0564720	0.7098	0.5394	0.3989	0.4303
TCONS_00059283	TCONS_00059280	cis_mRNA_overlap	Sense	chr5H	339798369	339800876	1659	-	chr5H	339798369	339800826	1777	-	HORVU.MOREX.r2.5HG0386060	HORVU.MOREX.r2.5HG0386060	0.7243	0.5274	1	1
TCONS_00035249	TCONS_00035251	cis_mRNA_dw10k	2028	chr3H	318997252	319005341	299	-	chr3H	319007368	319011554	3192	-	XLOC_024921	HORVU.MOREX.r2.3HG0221050	0.2568	0.4627	0.8074	0.7576
TCONS_00058098	TCONS_00058107	cis_mRNA_overlap	Sense	chr5H	140544824	140595480	4987	-	chr5H	140556598	140595464	21526	-	HORVU.MOREX.r2.5HG0370570	HORVU.MOREX.r2.5HG0370570	-0.1148	0.1228	1	1
TCONS_00058098	TCONS_00058104	cis_mRNA_overlap	Sense	chr5H	140544824	140595480	4987	-	chr5H	140556598	140595461	17470	-	HORVU.MOREX.r2.5HG0370570	HORVU.MOREX.r2.5HG0370570	-0.4208	-0.2135	1	1
TCONS_00045025	TCONS_00045024	cis_mRNA_up10k	5253	chr4H	33369813	33377636	236	-	chr4H	33356510	33364561	1571	-	XLOC_031854	HORVU.MOREX.r2.4HG0284560	0.7019	0.697	0.5746	0.4788
TCONS_00085199	TCONS_00085206	cis_mRNA_dw10k	1080	chr7H	377939468	377950537	3839	-	chr7H	377951616	377979297	9724	-	XLOC_060365	HORVU.MOREX.r2.7HG0580330	0.6604	0.7939	0.8577	0.8545
TCONS_00054371	TCONS_00061460	cis_mRNA_dw10k	5724	chr5H	518085727	518090142	1705	+	chr5H	518095865	518141984	26084	-	HORVU.MOREX.r2.5HG0417280	HORVU.MOREX.r2.5HG0417430	0.784	0.5732	0.5305	0.2857
TCONS_00058100	TCONS_00058107	cis_mRNA_overlap	Sense	chr5H	140544824	140595495	6394	-	chr5H	140556598	140595464	21526	-	HORVU.MOREX.r2.5HG0370570	HORVU.MOREX.r2.5HG0370570	0.621	0.4182	1	1
TCONS_00058100	TCONS_00058104	cis_mRNA_overlap	Sense	chr5H	140544824	140595495	6394	-	chr5H	140556598	140595461	17470	-	HORVU.MOREX.r2.5HG0370570	HORVU.MOREX.r2.5HG0370570	0.1071	0.0813	1	1
TCONS_00075811	TCONS_00082746	cis_mRNA_dw10k	5552	chr7H	44461801	44464083	932	+	chr7H	44469634	44479273	3969	-	HORVU.MOREX.r2.7HG0544260	HORVU.MOREX.r2.7HG0544280	0.649	0.8424	0.5407	0.5152
TCONS_00044482	TCONS_00044485	cis_mRNA_dw10k	7179	chr4H	2375847	2377883	1836	-	chr4H	2385061	2387066	1351	-	HORVU.MOREX.r2.4HG0276640	HORVU.MOREX.r2.4HG0276660	-0.6157	-0.3611	0.0602	-0.1581
TCONS_00059253	TCONS_00052280	cis_mRNA_up10k	2963	chr5H	337611295	337619613	3534	-	chr5H	337622575	337632301	3299	+	HORVU.MOREX.r2.5HG0385750	HORVU.MOREX.r2.5HG0385760	-0.7264	-0.6688	-0.1372	-0.1337
TCONS_00009865	TCONS_00009871	cis_mRNA_dw10k	3841	chr1H	472646887	472650032	2328	-	chr1H	472653872	472656343	1295	-	HORVU.MOREX.r2.1HG0060280	HORVU.MOREX.r2.1HG0060290	-0.1917	-0.0307	-0.7384	-0.8303
TCONS_00061053	TCONS_00053969	cis_mRNA_up10k	3087	chr5H	499464781	499465755	906	-	chr5H	499468841	499475747	1989	+	HORVU.MOREX.r2.5HG0411140	HORVU.MOREX.r2.5HG0411150	-0.6831	-0.6121	-0.6713	-0.7212
TCONS_00056933	TCONS_00056935	cis_mRNA_dw10k	5751	chr5H	18258823	18266131	959	-	chr5H	18271881	18278181	772	-	XLOC_040302	HORVU.MOREX.r2.5HG0355100	0.2707	0.64	0.7842	0.7697
TCONS_00087485	TCONS_00087495	cis_mRNA_overlap	Overlapping	chr7H	605219752	605344669	534	-	chr7H	605233800	605235108	742	-	HORVU.MOREX.r2.7HG0612500	HORVU.MOREX.r2.7HG0612510	-0.1967	-0.2133	0.688	0.5636
TCONS_00050213	TCONS_00050215	cis_mRNA_overlap	Sense	chr5H	23297603	23312021	5830	+	chr5H	23297610	23312021	7392	+	HORVU.MOREX.r2.5HG0356430	HORVU.MOREX.r2.5HG0356430	-0.4005	-0.5015	1	1
TCONS_00043487	TCONS_00043479	cis_mRNA_dw10k	2273	chr4H	577533265	577537403	3530	+	chr4H	577524317	577530993	4946	+	HORVU.MOREX.r2.4HG0335720	HORVU.MOREX.r2.4HG0335720	-0.1167	-0.0599	1	1
TCONS_00011838	TCONS_00018999	cis_mRNA_up10k	360	chr2H	21641890	21643527	847	+	chr2H	21635547	21641531	2732	-	XLOC_008346	HORVU.MOREX.r2.2HG0087510	-0.4551	-0.2691	0.8406	0.8902
TCONS_00027427	TCONS_00027423	cis_mRNA_overlap	Sense	chr3H	123246411	123251502	1740	+	chr3H	123246399	123251502	2458	+	HORVU.MOREX.r2.3HG0205290	HORVU.MOREX.r2.3HG0205290	0.5053	0.4512	1	1
TCONS_00027427	TCONS_00027426	cis_mRNA_overlap	Sense	chr3H	123246411	123251502	1740	+	chr3H	123246410	123251502	3100	+	HORVU.MOREX.r2.3HG0205290	HORVU.MOREX.r2.3HG0205290	-0.3464	-0.4451	1	1
TCONS_00011180	TCONS_00011185	cis_mRNA_overlap	Sense	chr2H	1133024	1167607	932	+	chr2H	1159584	1233979	5366	+	HORVU.MOREX.r2.2HG0079180	HORVU.MOREX.r2.2HG0079180	-0.5969	-0.7284	1	1
TCONS_00029581	TCONS_00029571	cis_mRNA_overlap	Sense	chr3H	459479757	459505959	24929	+	chr3H	459479576	459505959	4197	+	HORVU.MOREX.r2.3HG0235110	HORVU.MOREX.r2.3HG0235110	0.3921	0.2918	1	1
TCONS_00029581	TCONS_00029584	cis_mRNA_overlap	Sense	chr3H	459479757	459505959	24929	+	chr3H	459479792	459505959	17984	+	HORVU.MOREX.r2.3HG0235110	HORVU.MOREX.r2.3HG0235110	0.6779	0.6707	1	1
TCONS_00025763	TCONS_00032429	cis_mRNA_dw10k	129	chr3H	2395152	2398507	452	+	chr3H	2398635	2456754	3172	-	HORVU.MOREX.r2.3HG0181950	HORVU.MOREX.r2.3HG0181960	0.4128	0.7547	-0.7625	-0.9152
TCONS_00028787	TCONS_00028790	cis_mRNA_up10k	9421	chr3H	358333545	358354054	1116	+	chr3H	358363474	358368344	3453	+	HORVU.MOREX.r2.3HG0224160	HORVU.MOREX.r2.3HG0224160	0.1195	0.1636	1	1
TCONS_00076962	TCONS_00076969	cis_mRNA_up10k	3581	chr7H	143944268	143946855	755	+	chr7H	143950435	143972880	3752	+	XLOC_054425	HORVU.MOREX.r2.7HG0560540	0.7624	0.681	0.8579	0.7056
TCONS_00048805	TCONS_00048806	cis_mRNA_overlap	Sense	chr4H	580491441	580495575	3582	-	chr4H	580491441	580495577	2197	-	HORVU.MOREX.r2.4HG0336480	HORVU.MOREX.r2.4HG0336480	0.6624	0.5775	1	1
TCONS_00058096	TCONS_00058107	cis_mRNA_overlap	Sense	chr5H	140544824	140595460	6339	-	chr5H	140556598	140595464	21526	-	HORVU.MOREX.r2.5HG0370570	HORVU.MOREX.r2.5HG0370570	-0.2242	-0.1268	1	1
TCONS_00058096	TCONS_00058104	cis_mRNA_overlap	Sense	chr5H	140544824	140595460	6339	-	chr5H	140556598	140595461	17470	-	HORVU.MOREX.r2.5HG0370570	HORVU.MOREX.r2.5HG0370570	-0.3165	-0.3693	1	1
TCONS_00072690	TCONS_00072688	cis_mRNA_up10k	665	chr6H	422712375	422721919	2051	-	chr6H	422706546	422711711	4907	-	XLOC_051432	HORVU.MOREX.r2.6HG0498400	0.9327	0.8268	0.8141	0.7052
TCONS_00040805	TCONS_00046129	cis_mRNA_overlap	AntiSense	chr4H	164398187	164403359	3126	+	chr4H	164402943	164407702	3767	-	HORVU.MOREX.r2.4HG0298930	HORVU.MOREX.r2.4HG0298940	0.2892	0.1879	0.5572	0.4545
TCONS_00007894	TCONS_00002192	cis_mRNA_up10k	1262	chr1H	248349528	248353375	2063	-	chr1H	248354636	248361406	2138	+	HORVU.MOREX.r2.1HG0030580	HORVU.MOREX.r2.1HG0030590	-0.7517	-0.8903	-0.3629	-0.3903
TCONS_00056705	TCONS_00049860	cis_mRNA_dw10k	4024	chr5H	6750939	6752597	1387	-	chr5H	6742340	6746916	2719	+	XLOC_040152	HORVU.MOREX.r2.5HG0351760	0.8234	0.6	0.7023	0.7818
TCONS_00010934	TCONS_00010937	cis_mRNA_dw10k	3431	chr1H	514103753	514105286	779	-	chr1H	514108716	514115055	2412	-	HORVU.MOREX.r2.1HG0075890	HORVU.MOREX.r2.1HG0075910	-0.8711	-0.8788	-0.753	-0.8303
TCONS_00001464	TCONS_00001469	cis_mRNA_up10k	890	chr1H	112947122	112948321	1055	+	chr1H	112949210	112959382	8777	+	XLOC_001063	HORVU.MOREX.r2.1HG0021050	0.2809	0.4134	0.6714	0.6
TCONS_00051213	TCONS_00051209	cis_mRNA_dw10k	4271	chr5H	131604123	131606037	1018	+	chr5H	131595689	131599853	3137	+	XLOC_036173	HORVU.MOREX.r2.5HG0369770	0.5457	0.3891	-0.0638	-0.0303
TCONS_00056940	TCONS_00056954	cis_mRNA_dw10k	9809	chr5H	18313338	18313781	328	-	chr5H	18323589	18330210	844	-	XLOC_040304	HORVU.MOREX.r2.5HG0355130	-0.0035	0.3502	0.9746	0.5654
TCONS_00085378	TCONS_00085379	cis_mRNA_overlap	Sense	chr7H	405706354	405710509	4064	-	chr7H	405706354	405710530	3091	-	HORVU.MOREX.r2.7HG0582560	HORVU.MOREX.r2.7HG0582560	0.5995	0.693	1	1
TCONS_00076697	TCONS_00076698	cis_mRNA_overlap	Sense	chr7H	116731124	116737365	2429	+	chr7H	116731137	116737365	2054	+	HORVU.MOREX.r2.7HG0556810	HORVU.MOREX.r2.7HG0556810	0.1293	0.3252	1	1
TCONS_00037278	TCONS_00037282	cis_mRNA_dw10k	93	chr3H	542564971	542645670	2638	-	chr3H	542645762	542669107	5344	-	HORVU.MOREX.r2.3HG0249260	HORVU.MOREX.r2.3HG0249280	0.5224	0.426	0.5292	0.4303
TCONS_00048986	TCONS_00043792	cis_mRNA_dw10k	501	chr4H	593762856	593768580	5292	-	chr4H	593751164	593762356	9291	+	HORVU.MOREX.r2.4HG0339490	HORVU.MOREX.r2.4HG0339480	0.3768	0.1581	0.558	0.4061
TCONS_00045117	TCONS_00045116	cis_mRNA_overlap	Intronic	chr4H	40406638	40408046	450	-	chr4H	40392668	40430363	6515	-	XLOC_031909	HORVU.MOREX.r2.4HG0285630	0.5251	0.6748	0.599	0.503
TCONS_00001870	TCONS_00001871	cis_mRNA_overlap	Sense	chr1H	178791235	178795075	1409	+	chr1H	178791255	178795075	2772	+	HORVU.MOREX.r2.1HG0026410	HORVU.MOREX.r2.1HG0026410	-0.0588	0.0303	1	1
TCONS_00029065	TCONS_00029067	cis_mRNA_overlap	Sense	chr3H	397930642	397935413	4254	+	chr3H	397930708	397935413	2791	+	HORVU.MOREX.r2.3HG0228110	HORVU.MOREX.r2.3HG0228110	0.179	-0.0061	1	1
TCONS_00045845	TCONS_00045849	cis_mRNA_overlap	Sense	chr4H	135688501	135689821	810	-	chr4H	135688501	135697502	8141	-	XLOC_032415	HORVU.MOREX.r2.4HG0295800	-0.35	-0.5222	0.0886	0.2901
TCONS_00012487	TCONS_00012484	cis_mRNA_overlap	Sense	chr2H	63746827	63748775	1668	+	chr2H	63744219	63748775	4280	+	HORVU.MOREX.r2.2HG0097900	HORVU.MOREX.r2.2HG0097900	0.6339	0.4424	1	1
TCONS_00045596	TCONS_00045594	cis_mRNA_overlap	Sense	chr4H	103615438	103619855	3950	-	chr4H	103615438	103619850	1783	-	HORVU.MOREX.r2.4HG0292470	HORVU.MOREX.r2.4HG0292470	-0.2459	-0.2907	1	1
TCONS_00049796	TCONS_00056651	cis_mRNA_dw10k	550	chr5H	4980750	4984082	1759	+	chr5H	4984631	4985772	896	-	HORVU.MOREX.r2.5HG0350870	HORVU.MOREX.r2.5HG0350880	0.6304	0.5394	-0.1528	-0.2121
TCONS_00074786	TCONS_00074799	cis_mRNA_up10k	6521	chr7H	3903192	3955901	589	+	chr7H	3962421	3965849	2125	+	HORVU.MOREX.r2.7HG0528860	HORVU.MOREX.r2.7HG0528910	-0.1239	-0.2121	-0.4952	-0.5273
TCONS_00007769	TCONS_00007763	cis_mRNA_overlap	Sense	chr1H	219974563	219980706	1232	-	chr1H	219974563	219980692	4596	-	HORVU.MOREX.r2.1HG0028680	HORVU.MOREX.r2.1HG0028680	0.5852	0.5891	1	1
TCONS_00044078	TCONS_00044077	cis_mRNA_overlap	Sense	chr4H	608673751	608678038	4246	+	chr4H	608673546	608694632	1218	+	HORVU.MOREX.r2.4HG0343680	HORVU.MOREX.r2.4HG0343680	0.5532	0.5228	1	1
TCONS_00074791	TCONS_00074799	cis_mRNA_up10k	6521	chr7H	3903192	3955901	590	+	chr7H	3962421	3965849	2125	+	HORVU.MOREX.r2.7HG0528860	HORVU.MOREX.r2.7HG0528910	0.1152	0.1394	-0.4952	-0.5273
TCONS_00064001	TCONS_00064000	cis_mRNA_overlap	Sense	chr6H	17294500	17320257	2330	+	chr6H	17294499	17345958	6200	+	HORVU.MOREX.r2.6HG0454730	HORVU.MOREX.r2.6HG0454740	0.2226	0.2841	0.8561	0.7697
TCONS_00070640	TCONS_00070641	cis_mRNA_overlap	Sense	chr6H	97261247	97262300	826	-	chr6H	97261247	97264630	1533	-	HORVU.MOREX.r2.6HG0469000	HORVU.MOREX.r2.6HG0469000	-0.0648	0.0969	1	1
TCONS_00014446	TCONS_00014449	cis_mRNA_overlap	Sense	chr2H	355833937	355838012	1363	+	chr2H	355834326	355838012	3030	+	HORVU.MOREX.r2.2HG0125400	HORVU.MOREX.r2.2HG0125400	-0.1272	0.1273	1	1
TCONS_00028701	TCONS_00028700	cis_mRNA_overlap	Sense	chr3H	344993233	344996592	1850	+	chr3H	344993228	344996592	2564	+	HORVU.MOREX.r2.3HG0222940	HORVU.MOREX.r2.3HG0222940	0.7939	0.6727	1	1
TCONS_00006778	TCONS_00006790	cis_mRNA_overlap	Sense	chr1H	74012092	74080197	1929	-	chr1H	74077824	74085708	6721	-	HORVU.MOREX.r2.1HG0016590	HORVU.MOREX.r2.1HG0016600	-0.6102	-0.5897	-0.8878	-0.6606
TCONS_00041308	TCONS_00041306	cis_mRNA_overlap	Sense	chr4H	265673472	265677429	3388	+	chr4H	265673472	265677429	3463	+	HORVU.MOREX.r2.4HG0306050	HORVU.MOREX.r2.4HG0306050	-0.4824	-0.3283	1	1
TCONS_00045115	TCONS_00045116	cis_mRNA_dw10k	268	chr4H	40386392	40392401	1346	-	chr4H	40392668	40430363	6515	-	XLOC_031908	HORVU.MOREX.r2.4HG0285630	0.7135	0.7356	0.6699	0.5957
TCONS_00056703	TCONS_00049860	cis_mRNA_up10k	723	chr5H	6739972	6741618	857	-	chr5H	6742340	6746916	2719	+	XLOC_040150	HORVU.MOREX.r2.5HG0351760	0.6234	0.1758	0.6176	0.4545
TCONS_00056703	TCONS_00056697	cis_mRNA_up10k	371	chr5H	6739972	6741618	857	-	chr5H	6733084	6739602	4802	-	XLOC_040150	HORVU.MOREX.r2.5HG0351730	0.8435	0.8061	0.8463	0.8061
TCONS_00085959	TCONS_00085956	cis_mRNA_up10k	1509	chr7H	486854163	486859857	5616	-	chr7H	486817912	486852655	2517	-	HORVU.MOREX.r2.7HG0591430	HORVU.MOREX.r2.7HG0591410	-0.6493	-0.5289	-0.4419	-0.3222
TCONS_00029059	TCONS_00029067	cis_mRNA_overlap	Sense	chr3H	397930635	397935413	4580	+	chr3H	397930708	397935413	2791	+	HORVU.MOREX.r2.3HG0228110	HORVU.MOREX.r2.3HG0228110	0.4967	0.3519	1	1
TCONS_00077851	TCONS_00077852	cis_mRNA_overlap	Sense	chr7H	248659002	248663361	2299	+	chr7H	248659002	248663361	1710	+	HORVU.MOREX.r2.7HG0571900	HORVU.MOREX.r2.7HG0571900	0.5528	0.5046	1	1
TCONS_00025760	TCONS_00032429	cis_mRNA_dw10k	7006	chr3H	2389456	2391630	527	+	chr3H	2398635	2456754	3172	-	HORVU.MOREX.r2.3HG0181930	HORVU.MOREX.r2.3HG0181960	-0.695	-0.227	0.4791	0.3455
TCONS_00012176	TCONS_00012178	cis_mRNA_up10k	9279	chr2H	40013901	40017373	2486	+	chr2H	40026651	40032194	5139	+	HORVU.MOREX.r2.2HG0092630	XLOC_008598	0.6681	0.5106	0.85	0.7818
TCONS_00074788	TCONS_00074799	cis_mRNA_up10k	6521	chr7H	3903192	3955901	311	+	chr7H	3962421	3965849	2125	+	HORVU.MOREX.r2.7HG0528860	HORVU.MOREX.r2.7HG0528910	-0.4929	-0.3091	-0.4952	-0.5273
TCONS_00001869	TCONS_00001871	cis_mRNA_overlap	Sense	chr1H	178791235	178795075	2930	+	chr1H	178791255	178795075	2772	+	HORVU.MOREX.r2.1HG0026410	HORVU.MOREX.r2.1HG0026410	0.038	-0.0909	1	1
TCONS_00066930	TCONS_00072444	cis_mRNA_overlap	AntiSense	chr6H	389466876	389471651	2871	+	chr6H	389471480	389478625	3147	-	HORVU.MOREX.r2.6HG0494640	HORVU.MOREX.r2.6HG0494650	-0.3561	-0.0552	-0.6255	-0.6364
TCONS_00007116	TCONS_00001469	cis_mRNA_up10k	602	chr1H	112947085	112948609	1380	-	chr1H	112949210	112959382	8777	+	XLOC_005081	HORVU.MOREX.r2.1HG0021050	0.4067	0.3161	0.6279	0.5758
TCONS_00079725	TCONS_00079728	cis_mRNA_overlap	Sense	chr7H	545309761	545315806	5938	+	chr7H	545309773	545336338	13615	+	HORVU.MOREX.r2.7HG0598880	HORVU.MOREX.r2.7HG0598880	0.7072	0.503	1	1
TCONS_00045126	TCONS_00045116	cis_mRNA_up10k	260	chr4H	40430622	40440656	3044	-	chr4H	40392668	40430363	6515	-	HORVU.MOREX.r2.4HG0285660	HORVU.MOREX.r2.4HG0285630	0.4762	0.5532	0.6558	0.6727
TCONS_00043486	TCONS_00043479	cis_mRNA_dw10k	2226	chr4H	577533218	577537403	3602	+	chr4H	577524317	577530993	4946	+	HORVU.MOREX.r2.4HG0335720	HORVU.MOREX.r2.4HG0335720	-0.1188	-0.1746	1	1
TCONS_00020015	TCONS_00020012	cis_mRNA_overlap	Sense	chr2H	82046045	82047458	1075	-	chr2H	81784764	82047352	1077	-	HORVU.MOREX.r2.2HG0101040	HORVU.MOREX.r2.2HG0101020	0.5854	0.6727	0.4316	0.5273
TCONS_00086266	TCONS_00086272	cis_mRNA_dw10k	3788	chr7H	521560360	521582680	3918	-	chr7H	521586467	521593988	3680	-	HORVU.MOREX.r2.7HG0595750	HORVU.MOREX.r2.7HG0595760	0.4885	0.5565	0.5535	0.6485
TCONS_00038639	TCONS_00031943	cis_mRNA_overlap	AntiIntronic	chr3H	610965150	610967992	1738	-	chr3H	610957078	610969079	4179	+	HORVU.MOREX.r2.3HG0269290	HORVU.MOREX.r2.3HG0269280	-0.0391	0.1229	0.6847	0.503
TCONS_00064115	TCONS_00064116	cis_mRNA_up10k	9027	chr6H	21951367	21953235	1735	+	chr6H	21962261	21966061	1439	+	HORVU.MOREX.r2.6HG0456220	HORVU.MOREX.r2.6HG0456240	-0.0476	-0.0486	-0.6053	-0.6485
TCONS_00013905	TCONS_00013904	cis_mRNA_overlap	Sense	chr2H	246881298	246884714	2252	+	chr2H	246881296	246886647	5011	+	XLOC_009860	HORVU.MOREX.r2.2HG0118510	0.7398	0.7697	0.8662	0.8545
TCONS_00089545	TCONS_00088596	cis_mRNA_overlap	AntiSense	chrUn	34369367	34372779	2505	-	chrUn	34364482	34372861	6633	+	XLOC_063481	HORVU.MOREX.r2.UnG0627990	0.7822	0.8303	0.8235	0.7697
TCONS_00047294	TCONS_00047291	cis_mRNA_overlap	Sense	chr4H	400826720	400835974	8595	-	chr4H	400826720	400835950	5862	-	HORVU.MOREX.r2.4HG0314730	HORVU.MOREX.r2.4HG0314730	0.0197	-0.1281	1	1
TCONS_00057932	TCONS_00057942	cis_mRNA_overlap	Sense	chr5H	115257927	115265609	6506	-	chr5H	115257927	115269022	8820	-	HORVU.MOREX.r2.5HG0368290	HORVU.MOREX.r2.5HG0368290	0.5935	0.5836	1	1
TCONS_00056934	TCONS_00056935	cis_mRNA_dw10k	7344	chr5H	18263540	18264538	423	-	chr5H	18271881	18278181	772	-	XLOC_040303	HORVU.MOREX.r2.5HG0355100	-0.025	0.5862	0.5037	0.7823
TCONS_00048985	TCONS_00043792	cis_mRNA_dw10k	501	chr4H	593762856	593768493	3850	-	chr4H	593751164	593762356	9291	+	HORVU.MOREX.r2.4HG0339490	HORVU.MOREX.r2.4HG0339480	0.1057	0	0.558	0.4061
TCONS_00002009	TCONS_00002008	cis_mRNA_overlap	Sense	chr1H	211213762	211217322	3207	+	chr1H	211213747	211254870	2707	+	HORVU.MOREX.r2.1HG0028200	HORVU.MOREX.r2.1HG0028200	0.7848	0.8545	1	1
TCONS_00059257	TCONS_00052280	cis_mRNA_up10k	2932	chr5H	337611295	337619644	3568	-	chr5H	337622575	337632301	3299	+	HORVU.MOREX.r2.5HG0385750	HORVU.MOREX.r2.5HG0385760	0.7685	0.3318	-0.1372	-0.1337
TCONS_00029068	TCONS_00029067	cis_mRNA_overlap	Sense	chr3H	397930802	397935413	4119	+	chr3H	397930708	397935413	2791	+	HORVU.MOREX.r2.3HG0228110	HORVU.MOREX.r2.3HG0228110	0.1691	0.092	1	1
TCONS_00010996	TCONS_00005381	cis_mRNA_overlap	AntiSense	chr1H	516744786	516747558	611	-	chr1H	516745670	516747676	1305	+	HORVU.MOREX.r2.1HG0076750	HORVU.MOREX.r2.1HG0076750	-0.0593	-0.2572	1	1
TCONS_00048825	TCONS_00043568	cis_mRNA_dw10k	1982	chr4H	581269902	581274395	3699	-	chr4H	581263676	581267921	1666	+	HORVU.MOREX.r2.4HG0336730	HORVU.MOREX.r2.4HG0336720	-0.7417	-0.5714	-0.4471	-0.1394
TCONS_00068979	TCONS_00068984	cis_mRNA_up10k	3172	chr6H	569252635	569254432	489	+	chr6H	569257603	569268288	7624	+	XLOC_048888	HORVU.MOREX.r2.6HG0525090	0.3437	0.383	0.8768	0.8788
TCONS_00007123	TCONS_00001469	cis_mRNA_dw10k	6724	chr1H	112966105	112974230	3221	-	chr1H	112949210	112959382	8777	+	XLOC_005084	HORVU.MOREX.r2.1HG0021050	-0.0166	0.1322	0.8797	0.8061
TCONS_00054520	TCONS_00054518	cis_mRNA_dw10k	924	chr5H	522901955	522903444	562	+	chr5H	522888099	522901032	7308	+	HORVU.MOREX.r2.5HG0419280	HORVU.MOREX.r2.5HG0419270	0.651	0.7697	0.2543	0.2067
TCONS_00077853	TCONS_00077852	cis_mRNA_overlap	Sense	chr7H	248659017	248663361	2288	+	chr7H	248659002	248663361	1710	+	HORVU.MOREX.r2.7HG0571900	HORVU.MOREX.r2.7HG0571900	0.0393	-0.0545	1	1
TCONS_00011839	TCONS_00018999	cis_mRNA_up10k	444	chr2H	21641974	21643527	600	+	chr2H	21635547	21641531	2732	-	XLOC_008346	HORVU.MOREX.r2.2HG0087510	0.2385	0.2067	0.8406	0.8902
TCONS_00014566	TCONS_00014570	cis_mRNA_overlap	Sense	chr2H	371959107	371987015	26838	+	chr2H	371959157	371987015	27759	+	HORVU.MOREX.r2.2HG0127180	HORVU.MOREX.r2.2HG0127180	0.4152	0.578	1	1
TCONS_00060855	TCONS_00060859	cis_mRNA_overlap	Sense	chr5H	492278937	492284094	2157	-	chr5H	492278937	492284125	2108	-	HORVU.MOREX.r2.5HG0408260	HORVU.MOREX.r2.5HG0408260	-0.3133	-0.2432	1	1
TCONS_00013906	TCONS_00013904	cis_mRNA_overlap	Sense	chr2H	246881318	246884714	2482	+	chr2H	246881296	246886647	5011	+	XLOC_009860	HORVU.MOREX.r2.2HG0118510	0.2973	0.1273	0.8662	0.8545
TCONS_00056974	TCONS_00056970	cis_mRNA_overlap	Intronic	chr5H	18393170	18399959	440	-	chr5H	18380317	18435060	524	-	HORVU.MOREX.r2.5HG0355150	HORVU.MOREX.r2.5HG0355170	0.093	-0.0239	0.9799	0.9515
TCONS_00059701	TCONS_00059705	cis_mRNA_overlap	Sense	chr5H	389896179	389904785	3560	-	chr5H	389901688	389910280	5211	-	XLOC_042166	HORVU.MOREX.r2.5HG0391500	0.7109	0.7576	0.8384	0.9301
TCONS_00048423	TCONS_00048421	cis_mRNA_overlap	Sense	chr4H	556580340	556582721	1258	-	chr4H	556578790	556582684	1702	-	XLOC_034194	HORVU.MOREX.r2.4HG0331540	0.7346	0.7212	0.6709	0.6079
TCONS_00068978	TCONS_00068984	cis_mRNA_up10k	3172	chr6H	569252635	569254432	495	+	chr6H	569257603	569268288	7624	+	XLOC_048888	HORVU.MOREX.r2.6HG0525090	0.6686	0.5471	0.8768	0.8788
TCONS_00040808	TCONS_00046129	cis_mRNA_overlap	AntiSense	chr4H	164398229	164403359	2291	+	chr4H	164402943	164407702	3767	-	HORVU.MOREX.r2.4HG0298930	HORVU.MOREX.r2.4HG0298940	-0.0703	0.1657	0.5572	0.4545
TCONS_00058120	TCONS_00058107	cis_mRNA_overlap	Intronic	chr5H	140585922	140587926	601	-	chr5H	140556598	140595464	21526	-	XLOC_041033	HORVU.MOREX.r2.5HG0370570	0.1652	0.1152	0.8346	0.7818
TCONS_00058120	TCONS_00058104	cis_mRNA_overlap	Intronic	chr5H	140585922	140587926	601	-	chr5H	140556598	140595461	17470	-	XLOC_041033	HORVU.MOREX.r2.5HG0370570	0.3892	0.0438	0.8346	0.7818
TCONS_00058097	TCONS_00058107	cis_mRNA_overlap	Sense	chr5H	140544824	140595464	4957	-	chr5H	140556598	140595464	21526	-	HORVU.MOREX.r2.5HG0370570	HORVU.MOREX.r2.5HG0370570	0.2664	0.3455	1	1
TCONS_00058097	TCONS_00058104	cis_mRNA_overlap	Sense	chr5H	140544824	140595464	4957	-	chr5H	140556598	140595461	17470	-	HORVU.MOREX.r2.5HG0370570	HORVU.MOREX.r2.5HG0370570	0.4309	0.3189	1	1
TCONS_00048804	TCONS_00048806	cis_mRNA_overlap	Sense	chr4H	580491441	580495571	3653	-	chr4H	580491441	580495577	2197	-	HORVU.MOREX.r2.4HG0336480	HORVU.MOREX.r2.4HG0336480	0.6347	0.4754	1	1
TCONS_00056958	TCONS_00056970	cis_mRNA_dw10k	6056	chr5H	18360121	18374262	1010	-	chr5H	18380317	18435060	524	-	HORVU.MOREX.r2.5HG0355150	HORVU.MOREX.r2.5HG0355170	-0.0768	-0.1715	0.9799	0.9515
TCONS_00050157	TCONS_00050149	cis_mRNA_dw10k	1733	chr5H	21029863	21030967	936	+	chr5H	21020487	21028131	6513	+	XLOC_035416	HORVU.MOREX.r2.5HG0355600	0.4411	0.4788	0.6553	0.8303
TCONS_00009866	TCONS_00009871	cis_mRNA_dw10k	3826	chr1H	472646887	472650047	2348	-	chr1H	472653872	472656343	1295	-	HORVU.MOREX.r2.1HG0060280	HORVU.MOREX.r2.1HG0060290	-0.3509	-0.4545	-0.7384	-0.8303
TCONS_00029056	TCONS_00029067	cis_mRNA_overlap	Sense	chr3H	397930546	397935413	2972	+	chr3H	397930708	397935413	2791	+	HORVU.MOREX.r2.3HG0228110	HORVU.MOREX.r2.3HG0228110	0.1852	0.2147	1	1
TCONS_00059282	TCONS_00059280	cis_mRNA_overlap	Sense	chr5H	339798369	339800856	1709	-	chr5H	339798369	339800826	1777	-	HORVU.MOREX.r2.5HG0386060	HORVU.MOREX.r2.5HG0386060	0.7352	0.766	1	1
TCONS_00012175	TCONS_00012178	cis_mRNA_up10k	9279	chr2H	40013705	40017373	3089	+	chr2H	40026651	40032194	5139	+	HORVU.MOREX.r2.2HG0092630	XLOC_008598	0.5104	0.3526	0.85	0.7818
TCONS_00075810	TCONS_00082746	cis_mRNA_dw10k	5552	chr7H	44461799	44464083	929	+	chr7H	44469634	44479273	3969	-	HORVU.MOREX.r2.7HG0544260	HORVU.MOREX.r2.7HG0544280	0.0671	0.0788	0.5407	0.5152
TCONS_00071779	TCONS_00071778	cis_mRNA_overlap	Sense	chr6H	276657548	276671671	13308	-	chr6H	276657548	276671520	13361	-	HORVU.MOREX.r2.6HG0485330	HORVU.MOREX.r2.6HG0485330	0.5175	0.5228	1	1
TCONS_00048987	TCONS_00043792	cis_mRNA_dw10k	501	chr4H	593762856	593768593	4051	-	chr4H	593751164	593762356	9291	+	HORVU.MOREX.r2.4HG0339490	HORVU.MOREX.r2.4HG0339480	0.0989	-0.0734	0.558	0.4061
TCONS_00056706	TCONS_00049860	cis_mRNA_dw10k	4024	chr5H	6750939	6752597	1387	-	chr5H	6742340	6746916	2719	+	XLOC_040152	HORVU.MOREX.r2.5HG0351760	0.8234	0.6	0.7023	0.7818
TCONS_00085377	TCONS_00085379	cis_mRNA_overlap	Sense	chr7H	405706354	405710505	3743	-	chr7H	405706354	405710530	3091	-	HORVU.MOREX.r2.7HG0582560	HORVU.MOREX.r2.7HG0582560	-0.4532	-0.4924	1	1
TCONS_00029066	TCONS_00029067	cis_mRNA_overlap	Sense	chr3H	397930652	397935413	4507	+	chr3H	397930708	397935413	2791	+	HORVU.MOREX.r2.3HG0228110	HORVU.MOREX.r2.3HG0228110	-0.3864	-0.3743	1	1
TCONS_00074790	TCONS_00074799	cis_mRNA_up10k	6521	chr7H	3903192	3955901	573	+	chr7H	3962421	3965849	2125	+	HORVU.MOREX.r2.7HG0528860	HORVU.MOREX.r2.7HG0528910	-0.2548	-0.3455	-0.4952	-0.5273
TCONS_00051214	TCONS_00051209	cis_mRNA_dw10k	6337	chr5H	131606189	131608006	985	+	chr5H	131595689	131599853	3137	+	HORVU.MOREX.r2.5HG0369780	HORVU.MOREX.r2.5HG0369770	0.543	0.4559	0.244	0.2848
TCONS_00025764	TCONS_00032429	cis_mRNA_overlap	AntiSense	chr3H	2395152	2399655	438	+	chr3H	2398635	2456754	3172	-	HORVU.MOREX.r2.3HG0181950	HORVU.MOREX.r2.3HG0181960	0.9168	0.9379	-0.7625	-0.9152
TCONS_00056536	TCONS_00063505	cis_mRNA_up10k	8897	chr5H	598671762	598673811	1888	+	chr5H	598656813	598662866	3791	-	HORVU.MOREX.r2.5HG0447710	HORVU.MOREX.r2.5HG0447680	0.4205	0.5593	0.6975	0.7234
TCONS_00084508	TCONS_00077798	cis_mRNA_overlap	AntiSense	chr7H	243499046	243505859	1943	-	chr7H	243496943	243501875	2395	+	HORVU.MOREX.r2.7HG0571490	HORVU.MOREX.r2.7HG0571460	-0.0981	-0.107	0.8933	0.9394
TCONS_00084508	TCONS_00077803	cis_mRNA_overlap	AntiSense	chr7H	243499046	243505859	1943	-	chr7H	243497988	243501875	1350	+	HORVU.MOREX.r2.7HG0571490	HORVU.MOREX.r2.7HG0571460	0.6389	0.5254	0.8933	0.9394
TCONS_00040806	TCONS_00046129	cis_mRNA_overlap	AntiSense	chr4H	164398196	164403359	2345	+	chr4H	164402943	164407702	3767	-	HORVU.MOREX.r2.4HG0298930	HORVU.MOREX.r2.4HG0298940	0.1416	0.0182	0.5572	0.4545
TCONS_00058099	TCONS_00058107	cis_mRNA_overlap	Sense	chr5H	140544824	140595485	4648	-	chr5H	140556598	140595464	21526	-	HORVU.MOREX.r2.5HG0370570	HORVU.MOREX.r2.5HG0370570	-0.1278	0.0667	1	1
TCONS_00058099	TCONS_00058104	cis_mRNA_overlap	Sense	chr5H	140544824	140595485	4648	-	chr5H	140556598	140595461	17470	-	HORVU.MOREX.r2.5HG0370570	HORVU.MOREX.r2.5HG0370570	-0.0483	-0.075	1	1
TCONS_00084998	TCONS_00084999	cis_mRNA_overlap	Sense	chr7H	337442263	337445067	2399	-	chr7H	337442263	337445087	1412	-	HORVU.MOREX.r2.7HG0577600	HORVU.MOREX.r2.7HG0577600	0.8499	0.7818	1	1
TCONS_00040804	TCONS_00046129	cis_mRNA_overlap	AntiSense	chr4H	164398187	164403359	2914	+	chr4H	164402943	164407702	3767	-	HORVU.MOREX.r2.4HG0298930	HORVU.MOREX.r2.4HG0298940	0.4841	0.5515	0.5572	0.4545
TCONS_00014569	TCONS_00014570	cis_mRNA_overlap	Sense	chr2H	371959138	371987015	27092	+	chr2H	371959157	371987015	27759	+	HORVU.MOREX.r2.2HG0127180	HORVU.MOREX.r2.2HG0127180	0.5865	0.6646	1	1
TCONS_00060857	TCONS_00060859	cis_mRNA_overlap	Sense	chr5H	492278937	492284101	4072	-	chr5H	492278937	492284125	2108	-	HORVU.MOREX.r2.5HG0408260	HORVU.MOREX.r2.5HG0408260	0.1454	0.1273	1	1
TCONS_00006779	TCONS_00006790	cis_mRNA_overlap	Sense	chr1H	74012092	74080226	1939	-	chr1H	74077824	74085708	6721	-	HORVU.MOREX.r2.1HG0016590	HORVU.MOREX.r2.1HG0016600	-0.3948	-0.2134	-0.8878	-0.6606
TCONS_00029057	TCONS_00029067	cis_mRNA_overlap	Sense	chr3H	397930546	397935413	3726	+	chr3H	397930708	397935413	2791	+	HORVU.MOREX.r2.3HG0228110	HORVU.MOREX.r2.3HG0228110	-0.1559	-0.1401	1	1
TCONS_00041730	TCONS_00041732	cis_mRNA_overlap	Sense	chr4H	362012567	362015169	868	+	chr4H	362012567	362027534	12231	+	XLOC_029566	HORVU.MOREX.r2.4HG0311890	0.6046	0.6242	-0.0529	-0.1152
TCONS_00088475	TCONS_00088477	cis_mRNA_overlap	Overlapping	chrUn	13163800	13228027	369	+	chrUn	13179710	13180475	597	+	HORVU.MOREX.r2.UnG0626460	XLOC_062679	0.4165	0.8193	0.8508	0.8599
TCONS_00075664	TCONS_00075662	cis_mRNA_dw10k	237	chr7H	35740993	35742616	617	+	chr7H	35736488	35740757	3264	+	XLOC_053497	HORVU.MOREX.r2.7HG0541750	0.6364	0.59	0.6805	0.5237
TCONS_00074789	TCONS_00074800	cis_mRNA_up10k	6521	chr7H	3903192	3955901	574	+	chr7H	3962421	3965849	2120	+	HORVU.MOREX.r2.7HG0528860	HORVU.MOREX.r2.7HG0528910	-0.2158	-0.2	-0.4952	-0.5273
TCONS_00051240	TCONS_00058061	cis_mRNA_dw10k	2555	chr5H	137242250	137242691	383	+	chr5H	137245245	137295073	26034	-	HORVU.MOREX.r2.5HG0370150	HORVU.MOREX.r2.5HG0370260	0.814	0.7781	0.6892	0.503
TCONS_00069162	TCONS_00069160	cis_mRNA_up10k	114	chr6H	1477090	1482238	4618	-	chr6H	1467734	1476977	6319	-	XLOC_048992	HORVU.MOREX.r2.6HG0448090	0.8274	0.4848	0.9869	0.9273
TCONS_00000793	TCONS_00000791	cis_mRNA_overlap	Sense	chr1H	33029141	33036180	1122	+	chr1H	33029135	33036180	4504	+	HORVU.MOREX.r2.1HG0010670	HORVU.MOREX.r2.1HG0010670	-0.1102	-0.0788	1	1
TCONS_00017611	TCONS_00017607	cis_mRNA_overlap	Sense	chr2H	644862077	644873825	8867	+	chr2H	644862071	644873825	10304	+	HORVU.MOREX.r2.2HG0170180	HORVU.MOREX.r2.2HG0170180	-0.2984	-0.5882	1	1
TCONS_00055955	TCONS_00062944	cis_mRNA_dw10k	2663	chr5H	578307190	578309987	909	+	chr5H	578312649	578316680	3143	-	HORVU.MOREX.r2.5HG0439500	HORVU.MOREX.r2.5HG0439520	0.0884	0.0303	0.4486	0.5394
TCONS_00050819	TCONS_00057694	cis_mRNA_up10k	3872	chr5H	81496177	81497686	1217	+	chr5H	81486485	81492306	3108	-	XLOC_035906	HORVU.MOREX.r2.5HG0364650	-0.6274	-0.8061	-0.3931	-0.4667
TCONS_00074787	TCONS_00074800	cis_mRNA_up10k	6521	chr7H	3903192	3955901	309	+	chr7H	3962421	3965849	2120	+	HORVU.MOREX.r2.7HG0528860	HORVU.MOREX.r2.7HG0528910	-0.0793	-0.0909	-0.4952	-0.5273
TCONS_00011402	TCONS_00011393	cis_mRNA_dw10k	6074	chr2H	8383623	8384727	362	+	chr2H	8374266	8377550	1894	+	HORVU.MOREX.r2.2HG0081750	HORVU.MOREX.r2.2HG0081730	-0.0577	-0.3027	0.6801	0.4756
TCONS_00063997	TCONS_00063995	cis_mRNA_overlap	Sense	chr6H	17294499	17320257	2331	+	chr6H	17290910	17300315	2929	+	HORVU.MOREX.r2.6HG0454730	HORVU.MOREX.r2.6HG0454730	-0.5921	-0.5222	1	1
TCONS_00087750	TCONS_00080877	cis_mRNA_dw10k	404	chr7H	616152385	616152728	344	-	chr7H	616141762	616151982	8451	+	XLOC_062174	HORVU.MOREX.r2.7HG0616010	0.3191	0.3697	-0.748	-0.6848
TCONS_00027067	TCONS_00027059	cis_mRNA_dw10k	1223	chr3H	76030579	76052195	1934	+	chr3H	76022791	76029357	2756	+	HORVU.MOREX.r2.3HG0200090	HORVU.MOREX.r2.3HG0200080	0.6167	0.5238	0.7282	0.6606
TCONS_00078359	TCONS_00078354	cis_mRNA_overlap	Sense	chr7H	364018743	364024125	1673	+	chr7H	364018739	364024125	4223	+	HORVU.MOREX.r2.7HG0579120	HORVU.MOREX.r2.7HG0579120	0.2463	0.1899	1	1
TCONS_00047296	TCONS_00047288	cis_mRNA_overlap	Sense	chr4H	400826720	400835974	6864	-	chr4H	400826720	400835912	6755	-	HORVU.MOREX.r2.4HG0314730	HORVU.MOREX.r2.4HG0314730	-0.4548	-0.5662	1	1
TCONS_00078362	TCONS_00078354	cis_mRNA_overlap	Sense	chr7H	364019382	364024125	3871	+	chr7H	364018739	364024125	4223	+	HORVU.MOREX.r2.7HG0579120	HORVU.MOREX.r2.7HG0579120	0.3005	0.3497	1	1
TCONS_00041734	TCONS_00041732	cis_mRNA_overlap	Sense	chr4H	362012568	362027534	9092	+	chr4H	362012567	362027534	12231	+	HORVU.MOREX.r2.4HG0311890	HORVU.MOREX.r2.4HG0311890	-0.0082	-0.1463	1	1
TCONS_00072843	TCONS_00072840	cis_mRNA_up10k	6610	chr6H	450863308	450883748	2283	-	chr6H	450852085	450856699	2380	-	HORVU.MOREX.r2.6HG0500900	HORVU.MOREX.r2.6HG0500890	-0.5599	-0.3869	0.858	0.8424
TCONS_00045127	TCONS_00045109	cis_mRNA_up10k	1853	chr4H	40430622	40444244	2443	-	chr4H	40376287	40428770	7897	-	HORVU.MOREX.r2.4HG0285660	HORVU.MOREX.r2.4HG0285590	-0.4713	-0.5388	0.3846	0.4329
TCONS_00018593	TCONS_00011393	cis_mRNA_up10k	1298	chr2H	8369336	8372969	2912	-	chr2H	8374266	8377550	1894	+	XLOC_013236	HORVU.MOREX.r2.2HG0081730	-0.3601	-0.5882	0.8689	0.689
TCONS_00074716	TCONS_00081524	cis_mRNA_overlap	AntiSense	chr7H	2037298	2039477	348	+	chr7H	2038851	2043326	2214	-	HORVU.MOREX.r2.7HG0527690	HORVU.MOREX.r2.7HG0527690	0.4711	0.535	1	1
TCONS_00061450	TCONS_00054362	cis_mRNA_dw10k	2196	chr5H	517887731	517889485	1669	-	chr5H	517878677	517885536	6262	+	XLOC_043422	HORVU.MOREX.r2.5HG0417140	-0.6726	-0.7134	0.7256	0.4545
TCONS_00063670	TCONS_00063667	cis_mRNA_overlap	Sense	chr6H	7000216	7002107	1720	+	chr6H	6998661	7002107	1529	+	HORVU.MOREX.r2.6HG0450070	HORVU.MOREX.r2.6HG0450070	-0.0133	-0.0519	1	1
TCONS_00018597	TCONS_00011393	cis_mRNA_dw10k	9936	chr2H	8387485	8388873	819	-	chr2H	8374266	8377550	1894	+	XLOC_013237	HORVU.MOREX.r2.2HG0081730	-0.4545	-0.6833	0.6403	0.3415
TCONS_00026969	TCONS_00026975	cis_mRNA_up10k	8450	chr3H	64717775	64721661	2203	+	chr3H	64730110	64738452	3658	+	HORVU.MOREX.r2.3HG0198560	HORVU.MOREX.r2.3HG0198570	-0.0906	-0.0587	0.4841	0.5494
TCONS_00078709	TCONS_00078714	cis_mRNA_overlap	Sense	chr7H	424585834	424591797	2922	+	chr7H	424585924	424591797	3208	+	HORVU.MOREX.r2.7HG0584410	HORVU.MOREX.r2.7HG0584410	0.1773	0.0582	1	1
TCONS_00018875	TCONS_00011677	cis_mRNA_up10k	9491	chr2H	15829996	15832171	2058	-	chr2H	15841661	15846662	4665	+	HORVU.MOREX.r2.2HG0085400	HORVU.MOREX.r2.2HG0085420	0.731	0.8424	0.6969	0.7697
TCONS_00011384	TCONS_00011393	cis_mRNA_up10k	8860	chr2H	8363604	8365407	1534	+	chr2H	8374266	8377550	1894	+	HORVU.MOREX.r2.2HG0081720	HORVU.MOREX.r2.2HG0081730	0.2074	0.2941	0.6122	0.6646
TCONS_00039098	TCONS_00039090	cis_mRNA_overlap	Sense	chr3H	627972687	627987836	562	-	chr3H	627909732	627977540	991	-	HORVU.MOREX.r2.3HG0275520	HORVU.MOREX.r2.3HG0275510	0.5986	0.6079	-0.2589	-0.1758
TCONS_00017613	TCONS_00017607	cis_mRNA_overlap	Sense	chr2H	644862083	644863880	1713	+	chr2H	644862071	644873825	10304	+	HORVU.MOREX.r2.2HG0170150	HORVU.MOREX.r2.2HG0170180	0.3023	0.4498	0.8187	0.8424
TCONS_00055099	TCONS_00055098	cis_mRNA_overlap	Sense	chr5H	545981431	545985411	3941	+	chr5H	545979102	545985411	4370	+	XLOC_038997	HORVU.MOREX.r2.5HG0427210	0.4921	0.3951	0.5186	0.2796
TCONS_00007905	TCONS_00002199	cis_mRNA_dw10k	4185	chr1H	248403523	248404555	399	-	chr1H	248395899	248399339	2217	+	XLOC_005552	HORVU.MOREX.r2.1HG0030670	-0.0467	-0.103	0.6095	0.697
TCONS_00076860	TCONS_00083750	cis_mRNA_overlap	AntiSense	chr7H	132298332	132301518	796	+	chr7H	132290973	132298955	1956	-	HORVU.MOREX.r2.7HG0559210	HORVU.MOREX.r2.7HG0559210	-0.2832	-0.0582	1	1
TCONS_00073173	TCONS_00073171	cis_mRNA_overlap	Sense	chr6H	487841357	487847356	4096	-	chr6H	487841357	487847332	5901	-	HORVU.MOREX.r2.6HG0505790	HORVU.MOREX.r2.6HG0505790	0.7237	0.7964	1	1
TCONS_00058123	TCONS_00058110	cis_mRNA_overlap	Sense	chr5H	140680210	140709355	3756	-	chr5H	140556598	140682582	12362	-	HORVU.MOREX.r2.5HG0370680	HORVU.MOREX.r2.5HG0370570	-0.7805	-0.8185	-0.2902	-0.2485
TCONS_00011400	TCONS_00011393	cis_mRNA_dw10k	6074	chr2H	8383623	8384727	362	+	chr2H	8374266	8377550	1894	+	HORVU.MOREX.r2.2HG0081750	HORVU.MOREX.r2.2HG0081730	-0.0577	-0.3027	0.6801	0.4756
TCONS_00042858	TCONS_00042856	cis_mRNA_overlap	Sense	chr4H	523529794	523533827	2432	+	chr4H	523529794	523533827	1653	+	HORVU.MOREX.r2.4HG0327150	HORVU.MOREX.r2.4HG0327150	-0.0799	-0.1835	1	1
TCONS_00025115	TCONS_00025113	cis_mRNA_overlap	Sense	chr2H	652577385	652582718	4790	-	chr2H	652571076	652586843	1962	-	HORVU.MOREX.r2.2HG0172980	HORVU.MOREX.r2.2HG0172980	0.0385	0.0424	1	1
TCONS_00079991	TCONS_00086739	cis_mRNA_overlap	AntiSense	chr7H	564637073	564638354	1203	+	chr7H	564636991	564645011	2178	-	HORVU.MOREX.r2.7HG0602150	HORVU.MOREX.r2.7HG0602150	0.162	0.2901	1	1
TCONS_00044011	TCONS_00044009	cis_mRNA_dw10k	9271	chr4H	605564877	605570110	1772	+	chr4H	605550958	605555607	3764	+	HORVU.MOREX.r2.4HG0342780	HORVU.MOREX.r2.4HG0342770	0.6748	0.5636	0.204	0.3222
TCONS_00027065	TCONS_00027059	cis_mRNA_dw10k	1212	chr3H	76030568	76052195	1462	+	chr3H	76022791	76029357	2756	+	HORVU.MOREX.r2.3HG0200090	HORVU.MOREX.r2.3HG0200080	-0.8271	-0.5222	0.7282	0.6606
TCONS_00030341	TCONS_00037068	cis_mRNA_overlap	AntiSense	chr3H	528686236	528701587	915	+	chr3H	528694687	528702175	3389	-	HORVU.MOREX.r2.3HG0246390	HORVU.MOREX.r2.3HG0246400	-0.6361	-0.4677	-0.7323	-0.6727
TCONS_00074792	TCONS_00074800	cis_mRNA_up10k	6521	chr7H	3903193	3955901	877	+	chr7H	3962421	3965849	2120	+	HORVU.MOREX.r2.7HG0528860	HORVU.MOREX.r2.7HG0528910	-0.3419	-0.2848	-0.4952	-0.5273
TCONS_00085212	TCONS_00085213	cis_mRNA_overlap	Sense	chr7H	377972352	377979138	5890	-	chr7H	377972352	377979297	6743	-	HORVU.MOREX.r2.7HG0580330	HORVU.MOREX.r2.7HG0580330	0.6516	0.5636	1	1
TCONS_00058098	TCONS_00058109	cis_mRNA_overlap	Sense	chr5H	140544824	140595480	4987	-	chr5H	140556598	140595485	16991	-	HORVU.MOREX.r2.5HG0370570	HORVU.MOREX.r2.5HG0370570	0.516	0.2399	1	1
TCONS_00058098	TCONS_00058110	cis_mRNA_overlap	Sense	chr5H	140544824	140595480	4987	-	chr5H	140556598	140682582	12362	-	HORVU.MOREX.r2.5HG0370570	HORVU.MOREX.r2.5HG0370570	-0.213	0.0982	1	1
TCONS_00058100	TCONS_00058109	cis_mRNA_overlap	Sense	chr5H	140544824	140595495	6394	-	chr5H	140556598	140595485	16991	-	HORVU.MOREX.r2.5HG0370570	HORVU.MOREX.r2.5HG0370570	0.5994	0.7538	1	1
TCONS_00058100	TCONS_00058110	cis_mRNA_overlap	Sense	chr5H	140544824	140595495	6394	-	chr5H	140556598	140682582	12362	-	HORVU.MOREX.r2.5HG0370570	HORVU.MOREX.r2.5HG0370570	0.7733	0.3252	1	1
TCONS_00074695	TCONS_00074694	cis_mRNA_overlap	Intronic	chr7H	1734278	1736738	1282	+	chr7H	1661416	1773243	3555	+	XLOC_052809	HORVU.MOREX.r2.7HG0527420	-0.7813	-0.8066	-0.6142	-0.5128
TCONS_00073172	TCONS_00073171	cis_mRNA_overlap	Sense	chr6H	487841357	487847346	4856	-	chr6H	487841357	487847332	5901	-	HORVU.MOREX.r2.6HG0505790	HORVU.MOREX.r2.6HG0505790	-0.4866	-0.6261	1	1
TCONS_00007452	TCONS_00007436	cis_mRNA_overlap	Sense	chr1H	151529222	151555030	11338	-	chr1H	151510167	151555024	32580	-	HORVU.MOREX.r2.1HG0024470	HORVU.MOREX.r2.1HG0024470	0.4285	0.4892	1	1
TCONS_00026728	TCONS_00026727	cis_mRNA_overlap	Sense	chr3H	39362097	39369194	870	+	chr3H	39362084	39369194	4775	+	HORVU.MOREX.r2.3HG0195290	HORVU.MOREX.r2.3HG0195290	-0.8162	-0.6281	1	1
TCONS_00061053	TCONS_00053973	cis_mRNA_up10k	3087	chr5H	499464781	499465755	906	-	chr5H	499468841	499481683	3476	+	HORVU.MOREX.r2.5HG0411140	HORVU.MOREX.r2.5HG0411150	0.0316	0.2011	-0.6713	-0.7212
TCONS_00087485	TCONS_00087498	cis_mRNA_overlap	Overlapping	chr7H	605219752	605344669	534	-	chr7H	605233800	605235109	767	-	HORVU.MOREX.r2.7HG0612500	HORVU.MOREX.r2.7HG0612510	-0.175	0.335	0.688	0.5636
TCONS_00046627	TCONS_00046622	cis_mRNA_overlap	Sense	chr4H	258054363	258058459	2981	-	chr4H	258054363	258058166	3025	-	HORVU.MOREX.r2.4HG0305170	HORVU.MOREX.r2.4HG0305170	-0.1785	-0.2469	1	1
TCONS_00039101	TCONS_00039090	cis_mRNA_up10k	3027	chr3H	627980566	627987832	259	-	chr3H	627909732	627977540	991	-	XLOC_027692	HORVU.MOREX.r2.3HG0275510	-0.6116	-0.5957	0.5084	0.5879
TCONS_00061451	TCONS_00054362	cis_mRNA_dw10k	2196	chr5H	517887731	517889485	809	-	chr5H	517878677	517885536	6262	+	XLOC_043422	HORVU.MOREX.r2.5HG0417140	-0.1364	-0.1581	0.7256	0.4545
TCONS_00088582	TCONS_00089529	cis_mRNA_dw10k	5931	chrUn	32932321	32937646	3751	+	chrUn	32943576	32949036	1985	-	XLOC_062739	HORVU.MOREX.r2.UnG0627860	0.5612	0.5443	0.5803	0.5628
TCONS_00025763	TCONS_00032427	cis_mRNA_dw10k	129	chr3H	2395152	2398507	452	+	chr3H	2398635	2456375	2967	-	HORVU.MOREX.r2.3HG0181950	HORVU.MOREX.r2.3HG0181960	-0.4688	-0.6189	-0.7625	-0.9152
TCONS_00011241	TCONS_00011239	cis_mRNA_dw10k	416	chr2H	2351301	2354460	1616	+	chr2H	2346162	2350886	1981	+	HORVU.MOREX.r2.2HG0079750	HORVU.MOREX.r2.2HG0079750	0.7435	0.7333	1	1
TCONS_00089332	TCONS_00088434	cis_mRNA_dw10k	3332	chrUn	8692960	8694018	656	-	chrUn	8683899	8689629	969	+	HORVU.MOREX.r2.UnG0625780	HORVU.MOREX.r2.UnG0625770	0.6058	0.3984	0.598	0.2314
TCONS_00058096	TCONS_00058109	cis_mRNA_overlap	Sense	chr5H	140544824	140595460	6339	-	chr5H	140556598	140595485	16991	-	HORVU.MOREX.r2.5HG0370570	HORVU.MOREX.r2.5HG0370570	0.223	0.2169	1	1
TCONS_00058096	TCONS_00058110	cis_mRNA_overlap	Sense	chr5H	140544824	140595460	6339	-	chr5H	140556598	140682582	12362	-	HORVU.MOREX.r2.5HG0370570	HORVU.MOREX.r2.5HG0370570	-0.0017	0.0528	1	1
TCONS_00075659	TCONS_00075662	cis_mRNA_up10k	5070	chr7H	35725352	35731419	350	+	chr7H	35736488	35740757	3264	+	HORVU.MOREX.r2.7HG0541740	HORVU.MOREX.r2.7HG0541750	0.0063	0.1707	0.6141	0.4424
TCONS_00078710	TCONS_00078714	cis_mRNA_overlap	Sense	chr7H	424585834	424591797	5613	+	chr7H	424585924	424591797	3208	+	HORVU.MOREX.r2.7HG0584410	HORVU.MOREX.r2.7HG0584410	0.3301	0.3826	1	1
TCONS_00012726	TCONS_00012725	cis_mRNA_overlap	Sense	chr2H	84529439	84532142	1522	+	chr2H	84529335	84532142	1387	+	HORVU.MOREX.r2.2HG0101400	HORVU.MOREX.r2.2HG0101400	0.0207	-0.2606	1	1
TCONS_00018594	TCONS_00011393	cis_mRNA_up10k	1169	chr2H	8369336	8373098	1765	-	chr2H	8374266	8377550	1894	+	XLOC_013236	HORVU.MOREX.r2.2HG0081730	-0.4693	-0.5449	0.8689	0.689
TCONS_00000588	TCONS_00000583	cis_mRNA_dw10k	6603	chr1H	21947002	21947758	654	+	chr1H	21935522	21940400	1404	+	HORVU.MOREX.r2.1HG0007890	HORVU.MOREX.r2.1HG0007880	0.4055	0.6364	0.2551	0.4909
TCONS_00040574	TCONS_00040570	cis_mRNA_dw10k	52	chr4H	128865516	128868205	1438	+	chr4H	128862822	128865465	1336	+	XLOC_028738	HORVU.MOREX.r2.4HG0295130	-0.216	-0.2105	0.7317	0.697
TCONS_00046624	TCONS_00046622	cis_mRNA_overlap	Sense	chr4H	258054363	258058316	2247	-	chr4H	258054363	258058166	3025	-	HORVU.MOREX.r2.4HG0305170	HORVU.MOREX.r2.4HG0305170	0.5203	0.2343	1	1
TCONS_00051213	TCONS_00058025	cis_mRNA_dw10k	3899	chr5H	131604123	131606037	1018	+	chr5H	131609935	131619811	2213	-	XLOC_036173	HORVU.MOREX.r2.5HG0369790	0.0336	0.103	0.8044	0.7818
TCONS_00040575	TCONS_00040570	cis_mRNA_dw10k	52	chr4H	128865516	128868205	1438	+	chr4H	128862822	128865465	1336	+	XLOC_028738	HORVU.MOREX.r2.4HG0295130	-0.216	-0.2105	0.7317	0.697
TCONS_00042852	TCONS_00042856	cis_mRNA_overlap	Sense	chr4H	523529587	523533827	3339	+	chr4H	523529794	523533827	1653	+	HORVU.MOREX.r2.4HG0327150	HORVU.MOREX.r2.4HG0327150	0.227	0.1829	1	1
TCONS_00011387	TCONS_00011393	cis_mRNA_up10k	3494	chr2H	8369330	8370773	722	+	chr2H	8374266	8377550	1894	+	XLOC_008036	HORVU.MOREX.r2.2HG0081730	-0.4366	-0.6833	0.6053	0.4207
TCONS_00068169	TCONS_00068167	cis_mRNA_overlap	Sense	chr6H	529486385	529490012	1960	+	chr6H	529483506	529490012	2529	+	HORVU.MOREX.r2.6HG0512850	HORVU.MOREX.r2.6HG0512850	-0.1546	-0.2768	1	1
TCONS_00075665	TCONS_00075662	cis_mRNA_dw10k	237	chr7H	35740993	35744683	540	+	chr7H	35736488	35740757	3264	+	HORVU.MOREX.r2.7HG0541760	HORVU.MOREX.r2.7HG0541750	-0.6264	-0.7284	-0.7216	-0.5879
TCONS_00079980	TCONS_00079978	cis_mRNA_dw10k	162	chr7H	564043481	564044550	869	+	chr7H	564036462	564043320	4847	+	HORVU.MOREX.r2.7HG0602000	HORVU.MOREX.r2.7HG0601990	0.4931	0.5273	-0.098	-0.1152
TCONS_00058121	TCONS_00058110	cis_mRNA_overlap	Intronic	chr5H	140649000	140652244	3175	-	chr5H	140556598	140682582	12362	-	XLOC_041034	HORVU.MOREX.r2.5HG0370570	-0.1021	0.1411	0.5614	0.6848
TCONS_00076858	TCONS_00083750	cis_mRNA_overlap	AntiSense	chr7H	132298300	132301518	828	+	chr7H	132290973	132298955	1956	-	HORVU.MOREX.r2.7HG0559210	HORVU.MOREX.r2.7HG0559210	0.3725	0.202	1	1
TCONS_00074130	TCONS_00074134	cis_mRNA_dw10k	8292	chr6H	556402095	556404283	912	-	chr6H	556412574	556420487	4829	-	HORVU.MOREX.r2.6HG0520200	HORVU.MOREX.r2.6HG0520230	-0.3633	-0.6277	0.4057	0.4742
TCONS_00045790	TCONS_00040570	cis_mRNA_dw10k	4503	chr4H	128869967	128871364	755	-	chr4H	128862822	128865465	1336	+	XLOC_032374	HORVU.MOREX.r2.4HG0295130	0.0612	-0.1316	0.5334	0.3333
TCONS_00017606	TCONS_00017607	cis_mRNA_overlap	Sense	chr2H	644862057	644873825	9586	+	chr2H	644862071	644873825	10304	+	HORVU.MOREX.r2.2HG0170180	HORVU.MOREX.r2.2HG0170180	0.0535	0.2554	1	1
TCONS_00055605	TCONS_00055608	cis_mRNA_up10k	2851	chr5H	564281705	564285809	1649	+	chr5H	564288659	564294334	2462	+	HORVU.MOREX.r2.5HG0434390	HORVU.MOREX.r2.5HG0434400	-0.4848	-0.3891	0.5006	0.297
TCONS_00074786	TCONS_00074800	cis_mRNA_up10k	6521	chr7H	3903192	3955901	589	+	chr7H	3962421	3965849	2120	+	HORVU.MOREX.r2.7HG0528860	HORVU.MOREX.r2.7HG0528910	-0.2317	-0.2242	-0.4952	-0.5273
TCONS_00065050	TCONS_00065041	cis_mRNA_dw10k	213	chr6H	102326661	102335948	8490	+	chr6H	102313415	102326449	8590	+	HORVU.MOREX.r2.6HG0469490	HORVU.MOREX.r2.6HG0469460	0.8311	0.7416	0.9805	0.9273
TCONS_00061452	TCONS_00054362	cis_mRNA_dw10k	2196	chr5H	517887731	517889485	808	-	chr5H	517878677	517885536	6262	+	XLOC_043422	HORVU.MOREX.r2.5HG0417140	0.055	-0.0122	0.7256	0.4545
TCONS_00078363	TCONS_00078354	cis_mRNA_overlap	Sense	chr7H	364019382	364024125	3510	+	chr7H	364018739	364024125	4223	+	HORVU.MOREX.r2.7HG0579120	HORVU.MOREX.r2.7HG0579120	-0.0609	-0.1401	1	1
TCONS_00074464	TCONS_00074466	cis_mRNA_overlap	Sense	chr6H	568232029	568233126	742	-	chr6H	568232029	568251934	5220	-	HORVU.MOREX.r2.6HG0524410	HORVU.MOREX.r2.6HG0524440	0.4895	0.7139	0.555	0.7091
TCONS_00074791	TCONS_00074800	cis_mRNA_up10k	6521	chr7H	3903192	3955901	590	+	chr7H	3962421	3965849	2120	+	HORVU.MOREX.r2.7HG0528860	HORVU.MOREX.r2.7HG0528910	-0.2934	-0.2727	-0.4952	-0.5273
TCONS_00064001	TCONS_00063995	cis_mRNA_overlap	Sense	chr6H	17294500	17320257	2330	+	chr6H	17290910	17300315	2929	+	HORVU.MOREX.r2.6HG0454730	HORVU.MOREX.r2.6HG0454730	0.1431	-0.0194	1	1
TCONS_00030222	TCONS_00030220	cis_mRNA_overlap	Sense	chr3H	519537360	519542426	4077	+	chr3H	519537354	519542426	4294	+	HORVU.MOREX.r2.3HG0244780	HORVU.MOREX.r2.3HG0244780	0.4666	0.4146	1	1
TCONS_00032438	TCONS_00025773	cis_mRNA_dw10k	3237	chr3H	2549107	2563970	428	-	chr3H	2537301	2545871	5254	+	HORVU.MOREX.r2.3HG0182060	HORVU.MOREX.r2.3HG0182040	-0.5805	-0.5882	-0.5877	-0.6833
TCONS_00072842	TCONS_00072840	cis_mRNA_up10k	6466	chr6H	450863164	450883749	2419	-	chr6H	450852085	450856699	2380	-	HORVU.MOREX.r2.6HG0500900	HORVU.MOREX.r2.6HG0500890	0.0721	-0.0389	0.858	0.8424
TCONS_00057882	TCONS_00057885	cis_mRNA_overlap	Sense	chr5H	111482303	111553347	755	-	chr5H	111550909	111554508	3373	-	HORVU.MOREX.r2.5HG0367820	HORVU.MOREX.r2.5HG0367850	0.8649	0.8182	0.985	0.9758
TCONS_00039099	TCONS_00039090	cis_mRNA_overlap	Intronic	chr3H	627975587	627976515	283	-	chr3H	627909732	627977540	991	-	HORVU.MOREX.r2.3HG0275520	HORVU.MOREX.r2.3HG0275510	0.5482	0.614	-0.2589	-0.1758
TCONS_00013973	TCONS_00013974	cis_mRNA_overlap	Sense	chr2H	257655292	257662574	6745	+	chr2H	257655375	257662574	7074	+	HORVU.MOREX.r2.2HG0119390	HORVU.MOREX.r2.2HG0119390	-0.7715	-0.7774	1	1
TCONS_00013973	TCONS_00013975	cis_mRNA_overlap	Sense	chr2H	257655292	257662574	6745	+	chr2H	257655375	257662574	6161	+	HORVU.MOREX.r2.2HG0119390	HORVU.MOREX.r2.2HG0119390	-0.4207	-0.3732	1	1
TCONS_00072524	TCONS_00067004	cis_mRNA_overlap	AntiIntronic	chr6H	398475828	398482286	956	-	chr6H	398455877	398504447	1971	+	XLOC_051301	HORVU.MOREX.r2.6HG0495890	-0.1371	0.189	0.7093	0.6738
TCONS_00033249	TCONS_00033248	cis_mRNA_overlap	Sense	chr3H	35729716	35736848	3716	-	chr3H	35729716	35736847	6516	-	HORVU.MOREX.r2.3HG0194470	HORVU.MOREX.r2.3HG0194470	-0.2554	-0.2516	1	1
TCONS_00033249	TCONS_00033251	cis_mRNA_overlap	Sense	chr3H	35729716	35736848	3716	-	chr3H	35729716	35736849	5095	-	HORVU.MOREX.r2.3HG0194470	HORVU.MOREX.r2.3HG0194470	0.0539	0.1662	1	1
TCONS_00072991	TCONS_00072992	cis_mRNA_dw10k	390	chr6H	467190921	467192504	1485	-	chr6H	467192893	467195685	2143	-	XLOC_051654	HORVU.MOREX.r2.6HG0502940	0.0639	0.2594	0.8338	0.7847
TCONS_00017608	TCONS_00017607	cis_mRNA_overlap	Sense	chr2H	644862071	644938709	3274	+	chr2H	644862071	644873825	10304	+	HORVU.MOREX.r2.2HG0170150	HORVU.MOREX.r2.2HG0170180	0.2193	-0.1124	0.8187	0.8424
TCONS_00011401	TCONS_00011393	cis_mRNA_dw10k	6074	chr2H	8383623	8384727	362	+	chr2H	8374266	8377550	1894	+	HORVU.MOREX.r2.2HG0081750	HORVU.MOREX.r2.2HG0081730	-0.0577	-0.3027	0.6801	0.4756
TCONS_00074788	TCONS_00074800	cis_mRNA_up10k	6521	chr7H	3903192	3955901	311	+	chr7H	3962421	3965849	2120	+	HORVU.MOREX.r2.7HG0528860	HORVU.MOREX.r2.7HG0528910	0.0543	-0.0545	-0.4952	-0.5273
TCONS_00066127	TCONS_00071590	cis_mRNA_overlap	AntiOverlapping	chr6H	239382921	239398863	6838	+	chr6H	239392380	239395945	3092	-	HORVU.MOREX.r2.6HG0483170	HORVU.MOREX.r2.6HG0483160	0.8351	0.6485	0.6437	0.535
TCONS_00044012	TCONS_00044009	cis_mRNA_dw10k	9271	chr4H	605564877	605570110	5130	+	chr4H	605550958	605555607	3764	+	HORVU.MOREX.r2.4HG0342780	HORVU.MOREX.r2.4HG0342770	0.8284	0.7939	0.204	0.3222
TCONS_00067010	TCONS_00067004	cis_mRNA_overlap	Intronic	chr6H	398471128	398478174	6397	+	chr6H	398455877	398504447	1971	+	XLOC_047394	HORVU.MOREX.r2.6HG0495890	-0.2801	0	0.6278	0.5228
TCONS_00025448	TCONS_00018148	cis_mRNA_overlap	AntiSense	chr2H	664897784	664921552	406	-	chr2H	664896399	664921581	1820	+	XLOC_018043	HORVU.MOREX.r2.2HG0177810	-0.7361	-0.7477	-0.7277	-0.7112
TCONS_00032268	TCONS_00038937	cis_mRNA_dw10k	3796	chr3H	622862276	622865610	2988	+	chr3H	622869405	622876698	962	-	XLOC_022835	HORVU.MOREX.r2.3HG0273650	-0.3493	0.1515	0.5664	0.4424
TCONS_00076857	TCONS_00083750	cis_mRNA_overlap	AntiSense	chr7H	132298300	132301518	828	+	chr7H	132290973	132298955	1956	-	HORVU.MOREX.r2.7HG0559210	HORVU.MOREX.r2.7HG0559210	-0.5212	-0.5011	1	1
TCONS_00038639	TCONS_00031951	cis_mRNA_overlap	AntiIntronic	chr3H	610965150	610967992	1738	-	chr3H	610957104	610969079	4428	+	HORVU.MOREX.r2.3HG0269290	HORVU.MOREX.r2.3HG0269280	0.2554	0.3482	0.6847	0.503
TCONS_00047294	TCONS_00047288	cis_mRNA_overlap	Sense	chr4H	400826720	400835974	8595	-	chr4H	400826720	400835912	6755	-	HORVU.MOREX.r2.4HG0314730	HORVU.MOREX.r2.4HG0314730	-0.2074	-0.0075	1	1
TCONS_00057932	TCONS_00057936	cis_mRNA_overlap	Sense	chr5H	115257927	115265609	6506	-	chr5H	115257927	115268970	10210	-	HORVU.MOREX.r2.5HG0368290	HORVU.MOREX.r2.5HG0368290	-0.1476	-0.2242	1	1
TCONS_00057932	TCONS_00057933	cis_mRNA_overlap	Sense	chr5H	115257927	115265609	6506	-	chr5H	115257927	115265609	5879	-	HORVU.MOREX.r2.5HG0368290	HORVU.MOREX.r2.5HG0368290	0.6948	0.7576	1	1
TCONS_00058101	TCONS_00058110	cis_mRNA_overlap	Sense	chr5H	140544824	140709355	5553	-	chr5H	140556598	140682582	12362	-	HORVU.MOREX.r2.5HG0370680	HORVU.MOREX.r2.5HG0370570	-0.7352	-0.8519	-0.2902	-0.2485
TCONS_00078365	TCONS_00078354	cis_mRNA_overlap	Sense	chr7H	364019382	364024125	3447	+	chr7H	364018739	364024125	4223	+	HORVU.MOREX.r2.7HG0579120	HORVU.MOREX.r2.7HG0579120	-0.0053	0.0889	1	1
TCONS_00026726	TCONS_00026727	cis_mRNA_overlap	Sense	chr3H	39362076	39369194	733	+	chr3H	39362084	39369194	4775	+	HORVU.MOREX.r2.3HG0195290	HORVU.MOREX.r2.3HG0195290	-0.32	-0.3161	1	1
TCONS_00009594	TCONS_00009592	cis_mRNA_up10k	4261	chr1H	452831677	452832393	675	-	chr1H	452825056	452827417	1163	-	XLOC_006795	HORVU.MOREX.r2.1HG0056280	0.5926	0.4377	0.6852	0.7842
TCONS_00051343	TCONS_00051350	cis_mRNA_overlap	Sense	chr5H	152137192	152160012	1687	+	chr5H	152137327	152163009	2334	+	HORVU.MOREX.r2.5HG0371660	HORVU.MOREX.r2.5HG0371660	0.2454	0.4182	1	1
TCONS_00068979	TCONS_00068983	cis_mRNA_up10k	3172	chr6H	569252635	569254432	489	+	chr6H	569257603	569268288	6708	+	XLOC_048888	HORVU.MOREX.r2.6HG0525090	-0.6928	-0.5289	0.8768	0.8788
TCONS_00034281	TCONS_00034280	cis_mRNA_overlap	Sense	chr3H	158821148	158824876	3050	-	chr3H	158821148	158824871	1319	-	HORVU.MOREX.r2.3HG0208830	HORVU.MOREX.r2.3HG0208830	0.284	0.0424	1	1
TCONS_00069163	TCONS_00069160	cis_mRNA_up10k	114	chr6H	1477090	1482256	4636	-	chr6H	1467734	1476977	6319	-	XLOC_048992	HORVU.MOREX.r2.6HG0448090	0.5588	0.6677	0.9869	0.9273
TCONS_00018727	TCONS_00011526	cis_mRNA_dw10k	5431	chr2H	11452918	11456264	1052	-	chr2H	11395768	11447488	4259	+	XLOC_013315	HORVU.MOREX.r2.2HG0083320	-0.5405	-0.7012	0.4054	0.1515
TCONS_00020217	TCONS_00020220	cis_mRNA_dw10k	462	chr2H	99648480	99650747	1012	-	chr2H	99651208	99656462	4426	-	HORVU.MOREX.r2.2HG0103180	HORVU.MOREX.r2.2HG0103180	0.8635	0.8061	1	1
TCONS_00080973	TCONS_00080970	cis_mRNA_dw10k	4816	chr7H	619081947	619084091	1108	+	chr7H	619064532	619077132	3280	+	HORVU.MOREX.r2.7HG0617350	HORVU.MOREX.r2.7HG0617340	-0.1452	-0.0366	0.084	0.6
TCONS_00059701	TCONS_00059710	cis_mRNA_dw10k	358	chr5H	389896179	389904785	3560	-	chr5H	389905142	389910280	3185	-	XLOC_042166	HORVU.MOREX.r2.5HG0391500	0.3346	0.3803	0.8384	0.9301
TCONS_00032267	TCONS_00038937	cis_mRNA_dw10k	3796	chr3H	622862273	622865610	2991	+	chr3H	622869405	622876698	962	-	XLOC_022835	HORVU.MOREX.r2.3HG0273650	-0.1669	-0.0366	0.5664	0.4424
TCONS_00070426	TCONS_00070423	cis_mRNA_up10k	7957	chr6H	75762196	75767116	2549	-	chr6H	75751031	75754240	2087	-	HORVU.MOREX.r2.6HG0466160	HORVU.MOREX.r2.6HG0466140	0.6018	0.4909	0.6545	0.3939
TCONS_00027486	TCONS_00027490	cis_mRNA_overlap	Sense	chr3H	131962794	131968004	2732	+	chr3H	131962805	131968004	2793	+	HORVU.MOREX.r2.3HG0206190	HORVU.MOREX.r2.3HG0206190	-0.2875	-0.1646	1	1
TCONS_00027486	TCONS_00027488	cis_mRNA_overlap	Sense	chr3H	131962794	131968004	2732	+	chr3H	131962802	131968004	3198	+	HORVU.MOREX.r2.3HG0206190	HORVU.MOREX.r2.3HG0206190	0.1666	0.2067	1	1
TCONS_00039102	TCONS_00039090	cis_mRNA_up10k	9547	chr3H	627987086	627987832	261	-	chr3H	627909732	627977540	991	-	XLOC_027692	HORVU.MOREX.r2.3HG0275510	-0.3566	-0.3427	0.5084	0.5879
TCONS_00068978	TCONS_00068983	cis_mRNA_up10k	3172	chr6H	569252635	569254432	495	+	chr6H	569257603	569268288	6708	+	XLOC_048888	HORVU.MOREX.r2.6HG0525090	0.1966	0.1094	0.8768	0.8788
TCONS_00011386	TCONS_00011393	cis_mRNA_up10k	3668	chr2H	8369330	8370599	547	+	chr2H	8374266	8377550	1894	+	XLOC_008036	HORVU.MOREX.r2.2HG0081730	-0.1455	-0.1656	0.6053	0.4207
TCONS_00058120	TCONS_00058109	cis_mRNA_overlap	Intronic	chr5H	140585922	140587926	601	-	chr5H	140556598	140595485	16991	-	XLOC_041033	HORVU.MOREX.r2.5HG0370570	0.6642	0.8936	0.8346	0.7818
TCONS_00058120	TCONS_00058110	cis_mRNA_overlap	Intronic	chr5H	140585922	140587926	601	-	chr5H	140556598	140682582	12362	-	XLOC_041033	HORVU.MOREX.r2.5HG0370570	0.5959	0.3865	0.8346	0.7818
TCONS_00058097	TCONS_00058109	cis_mRNA_overlap	Sense	chr5H	140544824	140595464	4957	-	chr5H	140556598	140595485	16991	-	HORVU.MOREX.r2.5HG0370570	HORVU.MOREX.r2.5HG0370570	0.5601	0.5836	1	1
TCONS_00058097	TCONS_00058110	cis_mRNA_overlap	Sense	chr5H	140544824	140595464	4957	-	chr5H	140556598	140682582	12362	-	HORVU.MOREX.r2.5HG0370570	HORVU.MOREX.r2.5HG0370570	0.6001	0.5215	1	1
TCONS_00002197	TCONS_00002199	cis_mRNA_up10k	5343	chr1H	248388557	248390557	1016	+	chr1H	248395899	248399339	2217	+	HORVU.MOREX.r2.1HG0030660	HORVU.MOREX.r2.1HG0030670	0.1837	0.2	0.4821	0.503
TCONS_00076859	TCONS_00083750	cis_mRNA_overlap	AntiSense	chr7H	132298332	132301518	796	+	chr7H	132290973	132298955	1956	-	HORVU.MOREX.r2.7HG0559210	HORVU.MOREX.r2.7HG0559210	-0.0627	0.187	1	1
TCONS_00065051	TCONS_00065041	cis_mRNA_dw10k	213	chr6H	102326661	102335948	8926	+	chr6H	102313415	102326449	8590	+	HORVU.MOREX.r2.6HG0469490	HORVU.MOREX.r2.6HG0469460	0.8238	0.7226	0.9805	0.9273
TCONS_00078711	TCONS_00078714	cis_mRNA_overlap	Sense	chr7H	424585834	424591797	5368	+	chr7H	424585924	424591797	3208	+	HORVU.MOREX.r2.7HG0584410	HORVU.MOREX.r2.7HG0584410	-0.2727	-0.3268	1	1
TCONS_00058125	TCONS_00058110	cis_mRNA_up10k	4800	chr5H	140687381	140709504	6120	-	chr5H	140556598	140682582	12362	-	HORVU.MOREX.r2.5HG0370680	HORVU.MOREX.r2.5HG0370570	-0.7551	-0.8651	-0.2902	-0.2485
TCONS_00048548	TCONS_00048545	cis_mRNA_overlap	Sense	chr4H	563748510	563750959	1388	-	chr4H	563741294	563750959	3104	-	HORVU.MOREX.r2.4HG0332880	HORVU.MOREX.r2.4HG0332880	0.4946	0.3404	1	1
TCONS_00018733	TCONS_00011526	cis_mRNA_dw10k	5431	chr2H	11452918	11456379	3375	-	chr2H	11395768	11447488	4259	+	XLOC_013315	HORVU.MOREX.r2.2HG0083320	-0.5033	-0.6098	0.4054	0.1515
TCONS_00068574	TCONS_00068573	cis_mRNA_overlap	Sense	chr6H	553526055	553530539	4024	+	chr6H	553526055	553530539	3438	+	HORVU.MOREX.r2.6HG0519020	HORVU.MOREX.r2.6HG0519020	-0.0216	0.0424	1	1
TCONS_00053189	TCONS_00053186	cis_mRNA_dw10k	5896	chr5H	448647520	448666746	1315	+	chr5H	448635606	448641625	4932	+	XLOC_037622	HORVU.MOREX.r2.5HG0400080	-0.322	-0.535	-0.1067	-0.3455
TCONS_00032491	TCONS_00025833	cis_mRNA_dw10k	6751	chr3H	3719474	3720767	1197	-	chr3H	3708072	3712724	3391	+	XLOC_022996	HORVU.MOREX.r2.3HG0182920	-0.5148	-0.3476	-0.5547	-0.6201
TCONS_00019768	TCONS_00019771	cis_mRNA_overlap	Sense	chr2H	62731238	62734247	2094	-	chr2H	62731238	62745022	3250	-	HORVU.MOREX.r2.2HG0097700	HORVU.MOREX.r2.2HG0097710	-0.1552	-0.2553	0.2641	0.5836
TCONS_00067490	TCONS_00072992	cis_mRNA_dw10k	932	chr6H	467190569	467191962	440	+	chr6H	467192893	467195685	2143	-	XLOC_047751	HORVU.MOREX.r2.6HG0502940	-0.0878	-0.0137	0.474	0.6164
TCONS_00068168	TCONS_00068167	cis_mRNA_overlap	Sense	chr6H	529486067	529490012	2989	+	chr6H	529483506	529490012	2529	+	HORVU.MOREX.r2.6HG0512850	HORVU.MOREX.r2.6HG0512850	-0.1687	-0.1816	1	1
TCONS_00088580	TCONS_00089529	cis_mRNA_dw10k	7555	chrUn	32931685	32936022	2763	+	chrUn	32943576	32949036	1985	-	XLOC_062739	HORVU.MOREX.r2.UnG0627860	0.3253	0.4712	0.5803	0.5628
TCONS_00074790	TCONS_00074800	cis_mRNA_up10k	6521	chr7H	3903192	3955901	573	+	chr7H	3962421	3965849	2120	+	HORVU.MOREX.r2.7HG0528860	HORVU.MOREX.r2.7HG0528910	-0.1062	-0.1515	-0.4952	-0.5273
TCONS_00017610	TCONS_00017607	cis_mRNA_overlap	Sense	chr2H	644862075	644873825	9680	+	chr2H	644862071	644873825	10304	+	HORVU.MOREX.r2.2HG0170180	HORVU.MOREX.r2.2HG0170180	-0.3089	-0.4152	1	1
TCONS_00060363	TCONS_00060362	cis_mRNA_overlap	Sense	chr5H	453737858	453743777	3921	-	chr5H	453737858	453743755	2016	-	HORVU.MOREX.r2.5HG0400850	HORVU.MOREX.r2.5HG0400850	0.0534	0.0545	1	1
TCONS_00028302	TCONS_00034946	cis_mRNA_up10k	8492	chr3H	258404799	258405673	530	+	chr3H	258388673	258396308	4635	-	HORVU.MOREX.r2.3HG0217000	HORVU.MOREX.r2.3HG0216970	0.5742	0.3939	0.4176	0.3091
TCONS_00045789	TCONS_00040570	cis_mRNA_dw10k	3791	chr4H	128869255	128871364	1467	-	chr4H	128862822	128865465	1336	+	XLOC_032374	HORVU.MOREX.r2.4HG0295130	0.5404	0.4737	0.5334	0.3333
TCONS_00051214	TCONS_00058025	cis_mRNA_dw10k	1930	chr5H	131606189	131608006	985	+	chr5H	131609935	131619811	2213	-	HORVU.MOREX.r2.5HG0369780	HORVU.MOREX.r2.5HG0369790	-0.0876	-0.0182	0.7998	0.7333
TCONS_00089331	TCONS_00088434	cis_mRNA_dw10k	3332	chrUn	8692960	8694018	656	-	chrUn	8683899	8689629	969	+	HORVU.MOREX.r2.UnG0625780	HORVU.MOREX.r2.UnG0625770	0.6058	0.3984	0.598	0.2314
TCONS_00025764	TCONS_00032427	cis_mRNA_overlap	AntiSense	chr3H	2395152	2399655	438	+	chr3H	2398635	2456375	2967	-	HORVU.MOREX.r2.3HG0181950	HORVU.MOREX.r2.3HG0181960	-0.2242	-0.2793	-0.7625	-0.9152
TCONS_00089532	TCONS_00089529	cis_mRNA_up10k	5437	chrUn	32954472	32956183	940	-	chrUn	32943576	32949036	1985	-	HORVU.MOREX.r2.UnG0627870	HORVU.MOREX.r2.UnG0627860	0.9797	0.9157	0.9812	0.8665
TCONS_00058099	TCONS_00058109	cis_mRNA_overlap	Sense	chr5H	140544824	140595485	4648	-	chr5H	140556598	140595485	16991	-	HORVU.MOREX.r2.5HG0370570	HORVU.MOREX.r2.5HG0370570	0.6401	0.4681	1	1
TCONS_00058099	TCONS_00058110	cis_mRNA_overlap	Sense	chr5H	140544824	140595485	4648	-	chr5H	140556598	140682582	12362	-	HORVU.MOREX.r2.5HG0370570	HORVU.MOREX.r2.5HG0370570	0.4207	0.5706	1	1
TCONS_00018595	TCONS_00011393	cis_mRNA_up10k	1656	chr2H	8370990	8372611	336	-	chr2H	8374266	8377550	1894	+	XLOC_013236	HORVU.MOREX.r2.2HG0081730	-0.38	-0.5103	0.8689	0.689
TCONS_00042853	TCONS_00042856	cis_mRNA_overlap	Sense	chr4H	523529587	523533827	2786	+	chr4H	523529794	523533827	1653	+	HORVU.MOREX.r2.4HG0327150	HORVU.MOREX.r2.4HG0327150	-0.51	-0.4329	1	1
TCONS_00046625	TCONS_00046622	cis_mRNA_overlap	Sense	chr4H	258054363	258058328	3339	-	chr4H	258054363	258058166	3025	-	HORVU.MOREX.r2.4HG0305170	HORVU.MOREX.r2.4HG0305170	-0.5711	-0.6854	1	1
TCONS_00088474	TCONS_00088477	cis_mRNA_up10k	9386	chrUn	13163750	13170325	437	+	chrUn	13179710	13180475	597	+	HORVU.MOREX.r2.UnG0626430	XLOC_062679	0.8821	0.7716	0.9362	0.8034
TCONS_00040573	TCONS_00040570	cis_mRNA_dw10k	52	chr4H	128865516	128868205	1438	+	chr4H	128862822	128865465	1336	+	XLOC_028738	HORVU.MOREX.r2.4HG0295130	-0.216	-0.2105	0.7317	0.697
TCONS_00088473	TCONS_00088477	cis_mRNA_overlap	Overlapping	chrUn	13163743	13233493	434	+	chrUn	13179710	13180475	597	+	HORVU.MOREX.r2.UnG0626460	XLOC_062679	0.892	0.8625	0.8508	0.8599
TCONS_00068163	TCONS_00068167	cis_mRNA_up10k	1840	chr6H	529481125	529481667	446	+	chr6H	529483506	529490012	2529	+	XLOC_048263	HORVU.MOREX.r2.6HG0512850	0.3854	0.5283	-0.3482	-0.1945
TCONS_00041944	TCONS_00047288	cis_mRNA_dw10k	5806	chr4H	400788796	400820915	930	+	chr4H	400826720	400835912	6755	-	XLOC_029688	HORVU.MOREX.r2.4HG0314730	0.522	0.3505	-0.3071	-0.4061
TCONS_00027063	TCONS_00027059	cis_mRNA_dw10k	1212	chr3H	76030568	76031917	874	+	chr3H	76022791	76029357	2756	+	HORVU.MOREX.r2.3HG0200090	HORVU.MOREX.r2.3HG0200080	0.5144	0.5222	0.7282	0.6606
TCONS_00059254	TCONS_00052278	cis_mRNA_up10k	2928	chr5H	337611295	337619613	3504	-	chr5H	337622540	337627097	4079	+	HORVU.MOREX.r2.5HG0385750	HORVU.MOREX.r2.5HG0385760	0.4876	0.5593	-0.1372	-0.1337
TCONS_00019396	TCONS_00019402	cis_mRNA_dw10k	3260	chr2H	40501217	40504622	923	-	chr2H	40507881	40511225	2579	-	XLOC_013797	HORVU.MOREX.r2.2HG0092810	0.4262	0.2918	0.5783	0.5879
TCONS_00017612	TCONS_00017607	cis_mRNA_overlap	Sense	chr2H	644862079	644938709	3998	+	chr2H	644862071	644873825	10304	+	HORVU.MOREX.r2.2HG0170150	HORVU.MOREX.r2.2HG0170180	-0.4302	-0.6833	0.8187	0.8424
TCONS_00082329	TCONS_00082327	cis_mRNA_overlap	Sense	chr7H	25617607	25620702	1270	-	chr7H	25617607	25620577	1739	-	HORVU.MOREX.r2.7HG0538800	HORVU.MOREX.r2.7HG0538800	-0.1537	-0.1248	1	1
TCONS_00001302	TCONS_00001297	cis_mRNA_overlap	Sense	chr1H	88049094	88051611	2218	+	chr1H	88049070	88054558	4398	+	HORVU.MOREX.r2.1HG0018640	HORVU.MOREX.r2.1HG0018640	0.552	0.5152	1	1
TCONS_00002883	TCONS_00002878	cis_mRNA_overlap	Sense	chr1H	343284280	343291481	5073	+	chr1H	343284247	343291481	3893	+	HORVU.MOREX.r2.1HG0040060	HORVU.MOREX.r2.1HG0040060	0.3471	0.3766	1	1
TCONS_00079847	TCONS_00079848	cis_mRNA_up10k	1210	chr7H	552417779	552418697	354	+	chr7H	552419906	552430721	3443	+	HORVU.MOREX.r2.7HG0600180	HORVU.MOREX.r2.7HG0600190	0.6443	0.3769	0.532	0.503
TCONS_00056602	TCONS_00056599	cis_mRNA_overlap	Sense	chr5H	3062694	3066703	2765	-	chr5H	3047948	3066674	11849	-	XLOC_040079	HORVU.MOREX.r2.5HG0349990	0.9034	0.8693	0.6225	0.2432
TCONS_00087969	TCONS_00087974	cis_mRNA_dw10k	3688	chr7H	623412009	623416707	4192	-	chr7H	623420394	623477110	6485	-	HORVU.MOREX.r2.7HG0619380	HORVU.MOREX.r2.7HG0619420	0.9298	0.7455	-0.6856	-0.6364
TCONS_00074789	TCONS_00081627	cis_mRNA_dw10k	1280	chr7H	3903192	3955901	574	+	chr7H	3957180	3960279	2108	-	HORVU.MOREX.r2.7HG0528860	HORVU.MOREX.r2.7HG0528900	0.6125	0.7173	0.6337	0.693
TCONS_00051240	TCONS_00058056	cis_mRNA_overlap	AntiSense	chr5H	137242250	137242691	383	+	chr5H	137242333	137295081	22750	-	HORVU.MOREX.r2.5HG0370150	HORVU.MOREX.r2.5HG0370260	-0.0375	-0.0122	0.6892	0.503
TCONS_00069162	TCONS_00069154	cis_mRNA_overlap	Sense	chr6H	1477090	1482238	4618	-	chr6H	1451441	1482254	4338	-	XLOC_048992	HORVU.MOREX.r2.6HG0448090	-0.2631	-0.4656	0.9869	0.9273
TCONS_00047010	TCONS_00041643	cis_mRNA_dw10k	3321	chr4H	347478884	347482493	3525	-	chr4H	347425488	347475564	4396	+	HORVU.MOREX.r2.4HG0310870	HORVU.MOREX.r2.4HG0310860	0.4998	0.7818	0.1542	0.1763
TCONS_00007119	TCONS_00001470	cis_mRNA_dw10k	7365	chr1H	112965833	112974229	3492	-	chr1H	112950629	112958469	5518	+	XLOC_005084	HORVU.MOREX.r2.1HG0021050	-0.0853	-0.3455	0.8797	0.8061
TCONS_00044976	TCONS_00044974	cis_mRNA_overlap	Sense	chr4H	29790116	29794578	2979	-	chr4H	29790116	29794559	2937	-	HORVU.MOREX.r2.4HG0283820	HORVU.MOREX.r2.4HG0283820	-0.851	-0.7455	1	1
TCONS_00074787	TCONS_00081627	cis_mRNA_dw10k	1280	chr7H	3903192	3955901	309	+	chr7H	3957180	3960279	2108	-	HORVU.MOREX.r2.7HG0528860	HORVU.MOREX.r2.7HG0528900	0.1063	0.5714	0.6337	0.693
TCONS_00007184	TCONS_00007186	cis_mRNA_overlap	Sense	chr1H	127422161	127426764	2472	-	chr1H	127422161	127426802	1175	-	HORVU.MOREX.r2.1HG0022130	HORVU.MOREX.r2.1HG0022130	0.2109	0.0753	1	1
TCONS_00059612	TCONS_00059614	cis_mRNA_dw10k	3148	chr5H	381900982	381903436	1657	-	chr5H	381906583	381915737	2719	-	HORVU.MOREX.r2.5HG0390400	HORVU.MOREX.r2.5HG0390410	-0.6359	-0.7295	-0.6035	-0.7212
TCONS_00089446	TCONS_00088509	cis_mRNA_up10k	2198	chrUn	21540709	21548030	6575	-	chrUn	21550227	21563688	11139	+	XLOC_063418	HORVU.MOREX.r2.UnG0627010	-0.0211	-0.058	0.9869	0.9758
TCONS_00051179	TCONS_00051194	cis_mRNA_overlap	Sense	chr5H	130766360	130773966	1088	+	chr5H	130768281	130783059	5829	+	HORVU.MOREX.r2.5HG0369680	HORVU.MOREX.r2.5HG0369710	0.3949	0.503	0.7226	0.8303
TCONS_00038824	TCONS_00038826	cis_mRNA_dw10k	8148	chr3H	618912592	618915541	2762	-	chr3H	618923688	618930933	7058	-	XLOC_027522	HORVU.MOREX.r2.3HG0272310	0.7543	0.7939	0.6043	0.6364
TCONS_00089443	TCONS_00088509	cis_mRNA_up10k	2569	chrUn	21540709	21547659	6204	-	chrUn	21550227	21563688	11139	+	XLOC_063418	HORVU.MOREX.r2.UnG0627010	0.9487	0.9515	0.9869	0.9758
TCONS_00087967	TCONS_00087974	cis_mRNA_dw10k	3689	chr7H	623412009	623416706	4042	-	chr7H	623420394	623477110	6485	-	HORVU.MOREX.r2.7HG0619380	HORVU.MOREX.r2.7HG0619420	-0.8586	-0.6606	-0.6856	-0.6364
TCONS_00067920	TCONS_00067922	cis_mRNA_up10k	96	chr6H	509158094	509159680	1479	+	chr6H	509159775	509161635	1555	+	HORVU.MOREX.r2.6HG0509280	HORVU.MOREX.r2.6HG0509280	0.849	0.8625	1	1
TCONS_00071640	TCONS_00071645	cis_mRNA_overlap	Sense	chr6H	245475152	245488725	2443	-	chr6H	245475152	245488727	2541	-	HORVU.MOREX.r2.6HG0483610	HORVU.MOREX.r2.6HG0483610	-0.386	-0.4012	1	1
TCONS_00074959	TCONS_00074963	cis_mRNA_overlap	Sense	chr7H	8148607	8150032	992	+	chr7H	8148627	8152312	1701	+	XLOC_052980	HORVU.MOREX.r2.7HG0531240	-0.0491	0.2096	0.9536	0.8812
TCONS_00016244	TCONS_00016242	cis_mRNA_dw10k	645	chr2H	571538493	571539075	541	+	chr2H	571531747	571537849	1858	+	XLOC_011490	HORVU.MOREX.r2.2HG0150720	0.3358	0.4788	0.3679	0.6364
TCONS_00007122	TCONS_00001470	cis_mRNA_dw10k	7637	chr1H	112966105	112974229	3220	-	chr1H	112950629	112958469	5518	+	XLOC_005084	HORVU.MOREX.r2.1HG0021050	-0.0155	-0.2364	0.8797	0.8061
TCONS_00035764	TCONS_00035766	cis_mRNA_overlap	Sense	chr3H	399923200	399925148	1430	-	chr3H	399923200	399933133	1697	-	XLOC_025282	HORVU.MOREX.r2.3HG0228330	0.6677	0.697	0.7068	0.7212
TCONS_00001477	TCONS_00001470	cis_mRNA_dw10k	7435	chr1H	112965903	112972435	1628	+	chr1H	112950629	112958469	5518	+	XLOC_001065	HORVU.MOREX.r2.1HG0021050	-0.8163	-0.7939	0.2757	0.4182
TCONS_00083836	TCONS_00083838	cis_mRNA_overlap	Sense	chr7H	142564639	142570470	5258	-	chr7H	142564639	142570548	5282	-	HORVU.MOREX.r2.7HG0560350	HORVU.MOREX.r2.7HG0560350	-0.5152	-0.5758	1	1
TCONS_00023473	TCONS_00023475	cis_mRNA_overlap	Sense	chr2H	555056120	555057985	1330	-	chr2H	555056120	555067478	3771	-	XLOC_016578	HORVU.MOREX.r2.2HG0147880	0.5309	0.6242	-0.7852	-0.7455
TCONS_00065720	TCONS_00065717	cis_mRNA_overlap	Sense	chr6H	177587996	177601143	2045	+	chr6H	177587988	177592736	1111	+	HORVU.MOREX.r2.6HG0478060	HORVU.MOREX.r2.6HG0478060	0.5892	0.6	1	1
TCONS_00018700	TCONS_00011509	cis_mRNA_overlap	AntiSense	chr2H	11096434	11107219	2239	-	chr2H	11086942	11107716	3100	+	HORVU.MOREX.r2.2HG0083120	HORVU.MOREX.r2.2HG0083110	-0.2442	-0.2857	0.6564	0.5636
TCONS_00011192	TCONS_00011183	cis_mRNA_overlap	Intronic	chr2H	1165358	1167607	1118	+	chr2H	1159584	1229672	4716	+	XLOC_007916	HORVU.MOREX.r2.2HG0079180	-0.3207	-0.5355	0.7185	0.7691
TCONS_00011192	TCONS_00011188	cis_mRNA_overlap	Intronic	chr2H	1165358	1167607	1118	+	chr2H	1159584	1233979	5892	+	XLOC_007916	HORVU.MOREX.r2.2HG0079180	0.6283	0.8254	0.7185	0.7691
TCONS_00040230	TCONS_00045424	cis_mRNA_dw10k	7286	chr4H	82536323	82544627	274	+	chr4H	82551912	82563000	5577	-	XLOC_028479	HORVU.MOREX.r2.4HG0290210	0.6024	0.4996	0.0143	-0.103
TCONS_00079237	TCONS_00085975	cis_mRNA_overlap	AntiSense	chr7H	489448303	489458849	1990	+	chr7H	489451268	489458107	1716	-	HORVU.MOREX.r2.7HG0591730	HORVU.MOREX.r2.7HG0591730	-0.6168	-0.5046	1	1
TCONS_00002157	TCONS_00002156	cis_mRNA_overlap	Sense	chr1H	243022768	243027445	3780	+	chr1H	243022745	243027445	3040	+	HORVU.MOREX.r2.1HG0030250	HORVU.MOREX.r2.1HG0030250	0.5459	0.2121	1	1
TCONS_00089448	TCONS_00088509	cis_mRNA_overlap	AntiSense	chrUn	21548531	21564679	14979	-	chrUn	21550227	21563688	11139	+	HORVU.MOREX.r2.UnG0627020	HORVU.MOREX.r2.UnG0627010	0.9097	0.9515	0.9588	0.9758
TCONS_00018698	TCONS_00011509	cis_mRNA_overlap	AntiSense	chr2H	11096434	11107189	3910	-	chr2H	11086942	11107716	3100	+	HORVU.MOREX.r2.2HG0083120	HORVU.MOREX.r2.2HG0083110	0.7214	0.7477	0.6564	0.5636
TCONS_00074792	TCONS_00081627	cis_mRNA_dw10k	1280	chr7H	3903193	3955901	877	+	chr7H	3957180	3960279	2108	-	HORVU.MOREX.r2.7HG0528860	HORVU.MOREX.r2.7HG0528900	0.8131	0.7903	0.6337	0.693
TCONS_00085212	TCONS_00085201	cis_mRNA_overlap	Sense	chr7H	377972352	377979138	5890	-	chr7H	377951616	377979109	10179	-	HORVU.MOREX.r2.7HG0580330	HORVU.MOREX.r2.7HG0580330	-0.1916	-0.1989	1	1
TCONS_00061185	TCONS_00061190	cis_mRNA_dw10k	2066	chr5H	505229552	505236106	1779	-	chr5H	505238171	505245630	4808	-	HORVU.MOREX.r2.5HG0413110	XLOC_043224	0.8874	0.7877	0.9654	0.9362
TCONS_00085199	TCONS_00085201	cis_mRNA_dw10k	1080	chr7H	377939468	377950537	3839	-	chr7H	377951616	377979109	10179	-	XLOC_060365	HORVU.MOREX.r2.7HG0580330	-0.1973	-0.0692	0.8577	0.8545
TCONS_00061053	TCONS_00053967	cis_mRNA_up10k	3026	chr5H	499464781	499465755	906	-	chr5H	499468780	499481683	3405	+	HORVU.MOREX.r2.5HG0411140	HORVU.MOREX.r2.5HG0411150	0.6082	0.6727	-0.6713	-0.7212
TCONS_00035765	TCONS_00035766	cis_mRNA_overlap	Sense	chr3H	399923200	399933133	1350	-	chr3H	399923200	399933133	1697	-	HORVU.MOREX.r2.3HG0228330	HORVU.MOREX.r2.3HG0228330	0.6255	0.5714	1	1
TCONS_00088045	TCONS_00081178	cis_mRNA_up10k	1113	chr7H	625677342	625678288	691	-	chr7H	625679400	625683373	1548	+	HORVU.MOREX.r2.7HG0620390	HORVU.MOREX.r2.7HG0620400	0.85	0.9232	0.886	0.8124
TCONS_00081092	TCONS_00087950	cis_mRNA_dw10k	106	chr7H	622881026	622883167	1801	+	chr7H	622883272	622892268	7301	-	HORVU.MOREX.r2.7HG0619130	HORVU.MOREX.r2.7HG0619140	0.8902	0.8667	0.5772	0.5092
TCONS_00008917	TCONS_00003352	cis_mRNA_up10k	9243	chr1H	392644230	392646780	2450	-	chr1H	392656022	392659952	1082	+	HORVU.MOREX.r2.1HG0046530	HORVU.MOREX.r2.1HG0046540	0.5498	0.297	0.7027	0.6606
TCONS_00063245	TCONS_00063247	cis_mRNA_dw10k	9781	chr5H	590019138	590022006	830	-	chr5H	590031786	590039383	3297	-	XLOC_044710	HORVU.MOREX.r2.5HG0444190	0.6851	0.7704	0.5151	0.4438
TCONS_00087965	TCONS_00087974	cis_mRNA_dw10k	3689	chr7H	623412009	623416706	2833	-	chr7H	623420394	623477110	6485	-	HORVU.MOREX.r2.7HG0619380	HORVU.MOREX.r2.7HG0619420	0.4093	0.2447	-0.6856	-0.6364
TCONS_00078965	TCONS_00078963	cis_mRNA_overlap	Sense	chr7H	455394609	455398839	4055	+	chr7H	455394560	455398839	2783	+	HORVU.MOREX.r2.7HG0588000	HORVU.MOREX.r2.7HG0588000	-0.6628	-0.7212	1	1
TCONS_00089465	TCONS_00088540	cis_mRNA_up10k	1327	chrUn	23932757	23940908	3660	-	chrUn	23942234	23954014	11237	+	XLOC_063425	HORVU.MOREX.r2.UnG0627190	0.7028	0.5515	0.4545	0.4061
TCONS_00011180	TCONS_00011183	cis_mRNA_overlap	Sense	chr2H	1133024	1167607	932	+	chr2H	1159584	1229672	4716	+	HORVU.MOREX.r2.2HG0079180	HORVU.MOREX.r2.2HG0079180	-0.3635	-0.4614	1	1
TCONS_00011180	TCONS_00011188	cis_mRNA_overlap	Sense	chr2H	1133024	1167607	932	+	chr2H	1159584	1233979	5892	+	HORVU.MOREX.r2.2HG0079180	HORVU.MOREX.r2.2HG0079180	0.5203	0.5625	1	1
TCONS_00074796	TCONS_00081627	cis_mRNA_dw10k	1280	chr7H	3952112	3955901	587	+	chr7H	3957180	3960279	2108	-	HORVU.MOREX.r2.7HG0528880	HORVU.MOREX.r2.7HG0528900	-0.6501	-0.3404	-0.4778	-0.3526
TCONS_00031142	TCONS_00031147	cis_mRNA_up10k	6848	chr3H	575823488	575840080	7840	+	chr3H	575846927	575856784	3630	+	XLOC_022036	HORVU.MOREX.r2.3HG0257740	0.0853	0.0564	-0.6229	-0.5758
TCONS_00041715	TCONS_00041717	cis_mRNA_overlap	Sense	chr4H	358566125	358568072	1201	+	chr4H	358566139	358582298	3830	+	HORVU.MOREX.r2.4HG0311740	HORVU.MOREX.r2.4HG0311740	0.5279	0.7818	1	1
TCONS_00076962	TCONS_00076967	cis_mRNA_up10k	3581	chr7H	143944268	143946855	755	+	chr7H	143950435	143957932	5526	+	XLOC_054425	HORVU.MOREX.r2.7HG0560540	-0.0499	-0.1132	0.8579	0.7056
TCONS_00031146	TCONS_00031147	cis_mRNA_up10k	6848	chr3H	575830268	575840080	8719	+	chr3H	575846927	575856784	3630	+	XLOC_022036	HORVU.MOREX.r2.3HG0257740	0.0276	-0.049	-0.6229	-0.5758
TCONS_00041844	TCONS_00047179	cis_mRNA_up10k	584	chr4H	380571153	380575713	3716	+	chr4H	380562154	380570570	2806	-	HORVU.MOREX.r2.4HG0313400	HORVU.MOREX.r2.4HG0313390	-0.6697	-0.304	-0.2569	-0.2485
TCONS_00089449	TCONS_00088509	cis_mRNA_overlap	AntiSense	chrUn	21548531	21564679	14979	-	chrUn	21550227	21563688	11139	+	HORVU.MOREX.r2.UnG0627020	HORVU.MOREX.r2.UnG0627010	0.9097	0.9515	0.9588	0.9758
TCONS_00015423	TCONS_00015419	cis_mRNA_overlap	Sense	chr2H	481049530	481054408	3878	+	chr2H	481049493	481068216	6761	+	HORVU.MOREX.r2.2HG0138290	HORVU.MOREX.r2.2HG0138320	0.34	0.3546	0.8488	0.8424
TCONS_00036306	TCONS_00029609	cis_mRNA_up10k	5897	chr3H	462176891	462179422	1269	-	chr3H	462185318	462192186	2001	+	HORVU.MOREX.r2.3HG0235510	HORVU.MOREX.r2.3HG0235520	0.2713	0.1702	0.7856	0.8545
TCONS_00086792	TCONS_00086794	cis_mRNA_overlap	Sense	chr7H	568759157	568763931	4270	-	chr7H	568759157	568763942	1959	-	HORVU.MOREX.r2.7HG0602910	HORVU.MOREX.r2.7HG0602910	0.5659	0.6565	1	1
TCONS_00002235	TCONS_00002237	cis_mRNA_overlap	Sense	chr1H	253122352	253129101	4075	+	chr1H	253122352	253142520	17761	+	HORVU.MOREX.r2.1HG0031110	HORVU.MOREX.r2.1HG0031170	0.4943	0.2857	0.6463	0.4329
TCONS_00002885	TCONS_00002878	cis_mRNA_overlap	Sense	chr1H	343284280	343291481	4150	+	chr1H	343284247	343291481	3893	+	HORVU.MOREX.r2.1HG0040060	HORVU.MOREX.r2.1HG0040060	-0.0347	-0.1125	1	1
TCONS_00053313	TCONS_00060439	cis_mRNA_overlap	AntiSense	chr5H	460815765	460816463	678	+	chr5H	460815770	460817382	1112	-	HORVU.MOREX.r2.5HG0401920	HORVU.MOREX.r2.5HG0401920	0.1732	0.1099	1	1
TCONS_00051191	TCONS_00051194	cis_mRNA_overlap	Sense	chr5H	130768256	130783059	4401	+	chr5H	130768281	130783059	5829	+	HORVU.MOREX.r2.5HG0369710	HORVU.MOREX.r2.5HG0369710	0.3048	0.3939	1	1
TCONS_00018384	TCONS_00018379	cis_mRNA_up10k	8500	chr2H	444587	445000	333	-	chr2H	416247	436088	3574	-	XLOC_013089	HORVU.MOREX.r2.2HG0078970	0.529	0.503	0.5337	0.5167
TCONS_00061183	TCONS_00061190	cis_mRNA_dw10k	2069	chr5H	505229552	505236103	1776	-	chr5H	505238171	505245630	4808	-	HORVU.MOREX.r2.5HG0413110	XLOC_043224	0.8532	0.441	0.9654	0.9362
TCONS_00010268	TCONS_00010265	cis_mRNA_up10k	6933	chr1H	492743657	492789348	3083	-	chr1H	492718399	492736725	2888	-	XLOC_007284	HORVU.MOREX.r2.1HG0066420	0.7358	0.6768	0.7462	0.7455
TCONS_00014822	TCONS_00022223	cis_mRNA_dw10k	15	chr2H	401021354	401023089	1603	+	chr2H	401023103	401037632	3162	-	XLOC_010466	HORVU.MOREX.r2.2HG0130440	0.3888	0.5963	-0.7629	-0.8986
TCONS_00001464	TCONS_00001470	cis_mRNA_up10k	2309	chr1H	112947122	112948321	1055	+	chr1H	112950629	112958469	5518	+	XLOC_001063	HORVU.MOREX.r2.1HG0021050	-0.1624	-0.1152	0.6714	0.6
TCONS_00051213	TCONS_00051210	cis_mRNA_dw10k	4271	chr5H	131604123	131606037	1018	+	chr5H	131595700	131599853	2405	+	XLOC_036173	HORVU.MOREX.r2.5HG0369770	-0.6331	-0.3283	-0.0638	-0.0303
TCONS_00056940	TCONS_00056944	cis_mRNA_dw10k	4247	chr5H	18313338	18313781	328	-	chr5H	18318027	18330260	860	-	XLOC_040304	HORVU.MOREX.r2.5HG0355130	0.9508	0.6402	0.9746	0.5654
TCONS_00001303	TCONS_00001297	cis_mRNA_overlap	Sense	chr1H	88049100	88054558	2338	+	chr1H	88049070	88054558	4398	+	HORVU.MOREX.r2.1HG0018640	HORVU.MOREX.r2.1HG0018640	0.7668	0.7697	1	1
TCONS_00065721	TCONS_00065717	cis_mRNA_overlap	Sense	chr6H	177591770	177601143	501	+	chr6H	177587988	177592736	1111	+	XLOC_046470	HORVU.MOREX.r2.6HG0478060	0.358	0.2727	0.841	0.8061
TCONS_00048281	TCONS_00043045	cis_mRNA_dw10k	1868	chr4H	544089570	544090274	449	-	chr4H	544077931	544087703	2185	+	XLOC_034097	HORVU.MOREX.r2.4HG0329630	-0.6233	-0.7356	-0.2165	-0.2432
TCONS_00076367	TCONS_00076363	cis_mRNA_dw10k	2862	chr7H	86617196	86617445	217	+	chr7H	86610883	86614335	3362	+	XLOC_054008	HORVU.MOREX.r2.7HG0552500	-0.4663	-0.4656	-0.4052	-0.5222
TCONS_00001870	TCONS_00001867	cis_mRNA_overlap	Sense	chr1H	178791235	178795075	1409	+	chr1H	178791101	178795075	2222	+	HORVU.MOREX.r2.1HG0026410	HORVU.MOREX.r2.1HG0026410	-0.4914	-0.5891	1	1
TCONS_00089464	TCONS_00088540	cis_mRNA_up10k	1327	chrUn	23932757	23940908	3660	-	chrUn	23942234	23954014	11237	+	XLOC_063425	HORVU.MOREX.r2.UnG0627190	0.7028	0.5515	0.4545	0.4061
TCONS_00051187	TCONS_00051194	cis_mRNA_overlap	Sense	chr5H	130768251	130783059	4509	+	chr5H	130768281	130783059	5829	+	HORVU.MOREX.r2.5HG0369710	HORVU.MOREX.r2.5HG0369710	-0.5356	-0.4573	1	1
TCONS_00089444	TCONS_00088509	cis_mRNA_up10k	2569	chrUn	21540709	21547659	6204	-	chrUn	21550227	21563688	11139	+	XLOC_063418	HORVU.MOREX.r2.UnG0627010	0.9487	0.9515	0.9869	0.9758
TCONS_00079374	TCONS_00086137	cis_mRNA_dw10k	644	chr7H	505018569	505019566	746	+	chr7H	505020209	505022628	1669	-	HORVU.MOREX.r2.7HG0594010	HORVU.MOREX.r2.7HG0594020	-0.5511	-0.5394	-0.6348	-0.7455
TCONS_00087966	TCONS_00087974	cis_mRNA_dw10k	3689	chr7H	623412009	623416706	3831	-	chr7H	623420394	623477110	6485	-	HORVU.MOREX.r2.7HG0619380	HORVU.MOREX.r2.7HG0619420	0.843	0.903	-0.6856	-0.6364
TCONS_00074786	TCONS_00081627	cis_mRNA_dw10k	1280	chr7H	3903192	3955901	589	+	chr7H	3957180	3960279	2108	-	HORVU.MOREX.r2.7HG0528860	HORVU.MOREX.r2.7HG0528900	0.967	0.7781	0.6337	0.693
TCONS_00065723	TCONS_00065717	cis_mRNA_dw10k	4652	chr6H	177597387	177638127	3146	+	chr6H	177587988	177592736	1111	+	HORVU.MOREX.r2.6HG0478130	HORVU.MOREX.r2.6HG0478060	0.8909	0.845	0.8292	0.903
TCONS_00063246	TCONS_00063247	cis_mRNA_dw10k	9772	chr5H	590019138	590022015	899	-	chr5H	590031786	590039383	3297	-	XLOC_044710	HORVU.MOREX.r2.5HG0444190	-0.2429	-0.1715	0.5151	0.4438
TCONS_00074464	TCONS_00074465	cis_mRNA_overlap	Sense	chr6H	568232029	568233126	742	-	chr6H	568232029	568249059	2680	-	HORVU.MOREX.r2.6HG0524410	HORVU.MOREX.r2.6HG0524410	-0.5974	-0.7323	1	1
TCONS_00058231	TCONS_00051413	cis_mRNA_overlap	AntiIntronic	chr5H	165255222	165256084	754	-	chr5H	165230385	165260028	7878	+	XLOC_041119	HORVU.MOREX.r2.5HG0372420	0.3646	0.2553	0.5548	0.6606
TCONS_00003899	TCONS_00003898	cis_mRNA_overlap	Sense	chr1H	446965306	446981230	5925	+	chr1H	446965303	446981230	12893	+	HORVU.MOREX.r2.1HG0054850	HORVU.MOREX.r2.1HG0054850	0.4725	0.5228	1	1
TCONS_00074791	TCONS_00081627	cis_mRNA_dw10k	1280	chr7H	3903192	3955901	590	+	chr7H	3957180	3960279	2108	-	HORVU.MOREX.r2.7HG0528860	HORVU.MOREX.r2.7HG0528900	-0.5909	-0.5897	0.6337	0.693
TCONS_00067588	TCONS_00067586	cis_mRNA_overlap	Sense	chr6H	476137938	476154288	4484	+	chr6H	476137938	476154288	16269	+	HORVU.MOREX.r2.6HG0504250	HORVU.MOREX.r2.6HG0504250	0.1652	0.1273	1	1
TCONS_00057882	TCONS_00057883	cis_mRNA_overlap	Sense	chr5H	111482303	111553347	755	-	chr5H	111482303	111554379	1787	-	HORVU.MOREX.r2.5HG0367820	HORVU.MOREX.r2.5HG0367820	0.9853	0.9879	1	1
TCONS_00083835	TCONS_00083838	cis_mRNA_overlap	Sense	chr7H	142564639	142570455	4280	-	chr7H	142564639	142570548	5282	-	HORVU.MOREX.r2.7HG0560350	HORVU.MOREX.r2.7HG0560350	0.7167	0.3939	1	1
TCONS_00086318	TCONS_00086319	cis_mRNA_overlap	Sense	chr7H	527180510	527187965	6016	-	chr7H	527180510	527187986	5106	-	HORVU.MOREX.r2.7HG0596540	HORVU.MOREX.r2.7HG0596540	0.2871	0.1037	1	1
TCONS_00058407	TCONS_00058408	cis_mRNA_overlap	Sense	chr5H	200394538	200404254	9039	-	chr5H	200394538	200414317	9701	-	HORVU.MOREX.r2.5HG0374350	HORVU.MOREX.r2.5HG0374360	0.9001	0.9152	0.6628	0.6121
TCONS_00061187	TCONS_00061190	cis_mRNA_dw10k	2066	chr5H	505229552	505236106	1779	-	chr5H	505238171	505245630	4808	-	HORVU.MOREX.r2.5HG0413110	XLOC_043224	0.1772	0.7671	0.9654	0.9362
TCONS_00013973	TCONS_00021370	cis_mRNA_dw10k	2841	chr2H	257655292	257662574	6745	+	chr2H	257665414	257671658	5299	-	HORVU.MOREX.r2.2HG0119390	HORVU.MOREX.r2.2HG0119400	-0.7359	-0.614	0.8241	0.903
TCONS_00013973	TCONS_00021372	cis_mRNA_dw10k	2841	chr2H	257655292	257662574	6745	+	chr2H	257665414	257671662	4005	-	HORVU.MOREX.r2.2HG0119390	HORVU.MOREX.r2.2HG0119400	0.0467	0.0427	0.8241	0.903
TCONS_00018701	TCONS_00011509	cis_mRNA_overlap	AntiSense	chr2H	11096434	11107220	2133	-	chr2H	11086942	11107716	3100	+	HORVU.MOREX.r2.2HG0083120	HORVU.MOREX.r2.2HG0083110	0.5774	0.5461	0.6564	0.5636
TCONS_00078962	TCONS_00078963	cis_mRNA_overlap	Sense	chr7H	455394554	455398839	4117	+	chr7H	455394560	455398839	2783	+	HORVU.MOREX.r2.7HG0588000	HORVU.MOREX.r2.7HG0588000	0.3921	0.3576	1	1
TCONS_00033249	TCONS_00033252	cis_mRNA_overlap	Sense	chr3H	35729716	35736848	3716	-	chr3H	35729716	35736885	1653	-	HORVU.MOREX.r2.3HG0194470	HORVU.MOREX.r2.3HG0194470	-0.2073	-0.1411	1	1
TCONS_00007363	TCONS_00007364	cis_mRNA_overlap	Sense	chr1H	137987683	137997079	8298	-	chr1H	137987683	137997104	8882	-	HORVU.MOREX.r2.1HG0023350	HORVU.MOREX.r2.1HG0023350	0.3445	0.128	1	1
TCONS_00089445	TCONS_00088509	cis_mRNA_up10k	2253	chrUn	21540709	21547975	6520	-	chrUn	21550227	21563688	11139	+	XLOC_063418	HORVU.MOREX.r2.UnG0627010	0.3697	0.503	0.9869	0.9758
TCONS_00014289	TCONS_00014288	cis_mRNA_overlap	Intronic	chr2H	326371651	326382339	9994	+	chr2H	326367889	326386357	788	+	HORVU.MOREX.r2.2HG0123400	HORVU.MOREX.r2.2HG0123410	-0.7734	-0.8182	-0.5692	-0.6485
TCONS_00074788	TCONS_00081627	cis_mRNA_dw10k	1280	chr7H	3903192	3955901	311	+	chr7H	3957180	3960279	2108	-	HORVU.MOREX.r2.7HG0528860	HORVU.MOREX.r2.7HG0528900	0.1697	0.5957	0.6337	0.693
TCONS_00001869	TCONS_00001867	cis_mRNA_overlap	Sense	chr1H	178791235	178795075	2930	+	chr1H	178791101	178795075	2222	+	HORVU.MOREX.r2.1HG0026410	HORVU.MOREX.r2.1HG0026410	-0.1747	-0.2312	1	1
TCONS_00007185	TCONS_00007186	cis_mRNA_overlap	Sense	chr1H	127422161	127426783	3393	-	chr1H	127422161	127426802	1175	-	HORVU.MOREX.r2.1HG0022130	HORVU.MOREX.r2.1HG0022130	0.3659	0.3161	1	1
TCONS_00007116	TCONS_00001470	cis_mRNA_up10k	2021	chr1H	112947085	112948609	1380	-	chr1H	112950629	112958469	5518	+	XLOC_005081	HORVU.MOREX.r2.1HG0021050	0.6233	0.5515	0.6279	0.5758
TCONS_00087968	TCONS_00087974	cis_mRNA_dw10k	3688	chr7H	623412009	623416707	2856	-	chr7H	623420394	623477110	6485	-	HORVU.MOREX.r2.7HG0619380	HORVU.MOREX.r2.7HG0619420	-0.3361	-0.1816	-0.6856	-0.6364
TCONS_00089951	TCONS_00088973	cis_mRNA_overlap	AntiSense	chrUn	69863784	69865206	1259	-	chrUn	69863751	69865183	1269	+	XLOC_063796	XLOC_063038	0.9633	0.9394	0.9633	0.9394
TCONS_00085327	TCONS_00078543	cis_mRNA_dw10k	6294	chr7H	398765558	398769581	3890	-	chr7H	398727574	398759265	3273	+	HORVU.MOREX.r2.7HG0581840	HORVU.MOREX.r2.7HG0581830	0.6564	0.6242	0.6163	0.6242
TCONS_00079725	TCONS_00079726	cis_mRNA_overlap	Sense	chr7H	545309761	545315806	5938	+	chr7H	545309765	545336338	3087	+	HORVU.MOREX.r2.7HG0598880	HORVU.MOREX.r2.7HG0598880	-0.713	-0.697	1	1
TCONS_00079725	TCONS_00079730	cis_mRNA_overlap	Sense	chr7H	545309761	545315806	5938	+	chr7H	545309848	545336338	2467	+	HORVU.MOREX.r2.7HG0598880	HORVU.MOREX.r2.7HG0598880	0.7316	0.4877	1	1
TCONS_00061186	TCONS_00061190	cis_mRNA_dw10k	2066	chr5H	505229552	505236106	1780	-	chr5H	505238171	505245630	4808	-	HORVU.MOREX.r2.5HG0413110	XLOC_043224	0.8265	0.4685	0.9654	0.9362
TCONS_00083840	TCONS_00083838	cis_mRNA_overlap	Sense	chr7H	142564639	142570548	3793	-	chr7H	142564639	142570548	5282	-	HORVU.MOREX.r2.7HG0560350	HORVU.MOREX.r2.7HG0560350	-0.3277	-0.2761	1	1
TCONS_00018699	TCONS_00011509	cis_mRNA_overlap	AntiSense	chr2H	11096434	11107219	2276	-	chr2H	11086942	11107716	3100	+	HORVU.MOREX.r2.2HG0083120	HORVU.MOREX.r2.2HG0083110	0.6085	0.6013	0.6564	0.5636
TCONS_00038639	TCONS_00031948	cis_mRNA_overlap	AntiIntronic	chr3H	610965150	610967992	1738	-	chr3H	610957094	610969079	4438	+	HORVU.MOREX.r2.3HG0269290	HORVU.MOREX.r2.3HG0269280	0.0913	0.2399	0.6847	0.503
TCONS_00058167	TCONS_00051321	cis_mRNA_up10k	67	chr5H	150136338	150139101	1161	-	chr5H	150139167	150149640	5740	+	XLOC_041071	HORVU.MOREX.r2.5HG0371350	-0.7579	-0.7256	0.3516	0.3333
TCONS_00007123	TCONS_00001470	cis_mRNA_dw10k	7637	chr1H	112966105	112974230	3221	-	chr1H	112950629	112958469	5518	+	XLOC_005084	HORVU.MOREX.r2.1HG0021050	-0.2298	-0.2705	0.8797	0.8061
TCONS_00069163	TCONS_00069154	cis_mRNA_overlap	Sense	chr6H	1477090	1482256	4636	-	chr6H	1451441	1482254	4338	-	XLOC_048992	HORVU.MOREX.r2.6HG0448090	0.1034	0.3269	0.9869	0.9273
TCONS_00056601	TCONS_00056599	cis_mRNA_overlap	Sense	chr5H	3062694	3066703	3912	-	chr5H	3047948	3066674	11849	-	XLOC_040079	HORVU.MOREX.r2.5HG0349990	0.4177	0.2128	0.6225	0.2432
TCONS_00085257	TCONS_00085254	cis_mRNA_overlap	Sense	chr7H	387796236	387801394	5052	-	chr7H	387796236	387801365	4224	-	HORVU.MOREX.r2.7HG0580970	HORVU.MOREX.r2.7HG0580970	0.3427	0.2808	1	1
TCONS_00013205	TCONS_00013196	cis_mRNA_overlap	Sense	chr2H	144681950	144684713	1469	+	chr2H	144676195	144684713	3056	+	HORVU.MOREX.r2.2HG0108820	HORVU.MOREX.r2.2HG0108820	-0.1019	0.0379	1	1
TCONS_00074785	TCONS_00081627	cis_mRNA_dw10k	4762	chr7H	3903192	3952419	314	+	chr7H	3957180	3960279	2108	-	HORVU.MOREX.r2.7HG0528860	HORVU.MOREX.r2.7HG0528900	0.407	0.4012	0.6337	0.693
TCONS_00031143	TCONS_00031147	cis_mRNA_up10k	6848	chr3H	575823488	575840080	9323	+	chr3H	575846927	575856784	3630	+	XLOC_022036	HORVU.MOREX.r2.3HG0257740	0.0876	0.2466	-0.6229	-0.5758
TCONS_00024009	TCONS_00024008	cis_mRNA_overlap	Sense	chr2H	599174497	599180029	2344	-	chr2H	599174497	599180028	1695	-	HORVU.MOREX.r2.2HG0155740	HORVU.MOREX.r2.2HG0155740	0.539	0.2242	1	1
TCONS_00028664	TCONS_00035367	cis_mRNA_up10k	3249	chr3H	340361245	340363693	2373	+	chr3H	340353966	340357997	1264	-	XLOC_020279	HORVU.MOREX.r2.3HG0222510	0.6618	0.4909	0.5803	0.4303
TCONS_00074795	TCONS_00081627	cis_mRNA_dw10k	1280	chr7H	3952112	3955901	585	+	chr7H	3957180	3960279	2108	-	HORVU.MOREX.r2.7HG0528880	HORVU.MOREX.r2.7HG0528900	-0.566	-0.5228	-0.4778	-0.3526
TCONS_00025618	TCONS_00025619	cis_mRNA_dw10k	891	chr2H	671350366	671351129	482	-	chr2H	671352019	671371239	4777	-	XLOC_018186	HORVU.MOREX.r2.2HG0180270	-0.3211	-0.5964	-0.4805	-0.3745
TCONS_00086316	TCONS_00086319	cis_mRNA_overlap	Sense	chr7H	527180510	527187411	6775	-	chr7H	527180510	527187986	5106	-	HORVU.MOREX.r2.7HG0596540	HORVU.MOREX.r2.7HG0596540	0.144	-0.0426	1	1
TCONS_00018697	TCONS_00011509	cis_mRNA_overlap	AntiSense	chr2H	11096434	11107182	3096	-	chr2H	11086942	11107716	3100	+	HORVU.MOREX.r2.2HG0083120	HORVU.MOREX.r2.2HG0083110	0.2474	0.2727	0.6564	0.5636
TCONS_00089447	TCONS_00088509	cis_mRNA_overlap	AntiSense	chrUn	21540709	21564680	22711	-	chrUn	21550227	21563688	11139	+	HORVU.MOREX.r2.UnG0627020	HORVU.MOREX.r2.UnG0627010	0.4103	0.297	0.9588	0.9758
TCONS_00021582	TCONS_00021578	cis_mRNA_overlap	Intronic	chr2H	299550248	299566414	15961	-	chr2H	299506983	299573726	2787	-	HORVU.MOREX.r2.2HG0121760	HORVU.MOREX.r2.2HG0121720	0.2132	0.0182	0.558	0.6727
TCONS_00014821	TCONS_00022223	cis_mRNA_dw10k	15	chr2H	401021291	401023089	1678	+	chr2H	401023103	401037632	3162	-	XLOC_010466	HORVU.MOREX.r2.2HG0130440	0.1415	0.2558	-0.7629	-0.8986
TCONS_00065722	TCONS_00065717	cis_mRNA_dw10k	4652	chr6H	177597387	177638127	3146	+	chr6H	177587988	177592736	1111	+	HORVU.MOREX.r2.6HG0478130	HORVU.MOREX.r2.6HG0478060	0.6482	0.7576	0.8292	0.903
TCONS_00061184	TCONS_00061190	cis_mRNA_dw10k	2069	chr5H	505229552	505236103	1777	-	chr5H	505238171	505245630	4808	-	HORVU.MOREX.r2.5HG0413110	XLOC_043224	0.209	-0.0789	0.9654	0.9362
TCONS_00045479	TCONS_00045477	cis_mRNA_overlap	Sense	chr4H	90039635	90047725	1125	-	chr4H	90036121	90047732	2939	-	HORVU.MOREX.r2.4HG0290870	HORVU.MOREX.r2.4HG0290870	0.5564	0.4788	1	1
TCONS_00088535	TCONS_00088540	cis_mRNA_up10k	372	chrUn	23933118	23941863	5773	+	chrUn	23942234	23954014	11237	+	XLOC_062707	HORVU.MOREX.r2.UnG0627190	0.7371	0.6242	0.4607	0.4545
TCONS_00002879	TCONS_00002878	cis_mRNA_overlap	Sense	chr1H	343284247	343291481	3780	+	chr1H	343284247	343291481	3893	+	HORVU.MOREX.r2.1HG0040060	HORVU.MOREX.r2.1HG0040060	-0.4445	-0.4451	1	1
TCONS_00002886	TCONS_00002878	cis_mRNA_overlap	Sense	chr1H	343284285	343291481	3848	+	chr1H	343284247	343291481	3893	+	HORVU.MOREX.r2.1HG0040060	HORVU.MOREX.r2.1HG0040060	-0.0186	-0.0366	1	1
TCONS_00051192	TCONS_00051194	cis_mRNA_overlap	Sense	chr5H	130768256	130783059	4502	+	chr5H	130768281	130783059	5829	+	HORVU.MOREX.r2.5HG0369710	HORVU.MOREX.r2.5HG0369710	-0.1456	0.0303	1	1
TCONS_00019768	TCONS_00019769	cis_mRNA_overlap	Sense	chr2H	62731238	62734247	2094	-	chr2H	62731238	62745022	2256	-	HORVU.MOREX.r2.2HG0097700	HORVU.MOREX.r2.2HG0097710	0.7862	0.7805	0.2641	0.5836
TCONS_00014166	TCONS_00021578	cis_mRNA_overlap	AntiIntronic	chr2H	299542723	299548502	4526	+	chr2H	299506983	299573726	2787	-	HORVU.MOREX.r2.2HG0121730	HORVU.MOREX.r2.2HG0121720	-0.4744	-0.5515	0.4448	0.5106
TCONS_00084618	TCONS_00084614	cis_mRNA_overlap	Intronic	chr7H	260531425	260533828	1198	-	chr7H	260526071	260537851	3056	-	HORVU.MOREX.r2.7HG0572900	HORVU.MOREX.r2.7HG0572880	0.8155	0.8728	0.8736	0.8317
TCONS_00019643	TCONS_00012371	cis_mRNA_overlap	AntiSense	chr2H	54041453	54046806	703	-	chr2H	54041839	54046240	3546	+	HORVU.MOREX.r2.2HG0096010	HORVU.MOREX.r2.2HG0096010	-0.6079	-0.5106	1	1
TCONS_00031141	TCONS_00031147	cis_mRNA_up10k	6848	chr3H	575823488	575840080	8338	+	chr3H	575846927	575856784	3630	+	XLOC_022036	HORVU.MOREX.r2.3HG0257740	0.1282	0.3972	-0.6229	-0.5758
TCONS_00065719	TCONS_00065717	cis_mRNA_overlap	Sense	chr6H	177587992	177591630	2550	+	chr6H	177587988	177592736	1111	+	HORVU.MOREX.r2.6HG0478060	HORVU.MOREX.r2.6HG0478060	0.983	0.9879	1	1
TCONS_00051181	TCONS_00051194	cis_mRNA_overlap	Sense	chr5H	130766364	130783059	2713	+	chr5H	130768281	130783059	5829	+	HORVU.MOREX.r2.5HG0369680	HORVU.MOREX.r2.5HG0369710	0.2837	0.3697	0.7226	0.8303
TCONS_00072186	TCONS_00066697	cis_mRNA_dw10k	623	chr6H	346222834	346225339	1937	-	chr6H	346219637	346222212	1659	+	HORVU.MOREX.r2.6HG0490920	HORVU.MOREX.r2.6HG0490910	-0.1507	-0.1641	-0.6682	-0.7317
TCONS_00074790	TCONS_00081627	cis_mRNA_dw10k	1280	chr7H	3903192	3955901	573	+	chr7H	3957180	3960279	2108	-	HORVU.MOREX.r2.7HG0528860	HORVU.MOREX.r2.7HG0528900	0.9047	0.772	0.6337	0.693
TCONS_00047202	TCONS_00047206	cis_mRNA_overlap	Sense	chr4H	385440366	385446994	905	-	chr4H	385440366	385447038	5400	-	HORVU.MOREX.r2.4HG0313650	HORVU.MOREX.r2.4HG0313650	0.1872	0.0182	1	1
TCONS_00044975	TCONS_00044974	cis_mRNA_overlap	Sense	chr4H	29790116	29794559	3843	-	chr4H	29790116	29794559	2937	-	HORVU.MOREX.r2.4HG0283820	HORVU.MOREX.r2.4HG0283820	0.1909	0.1515	1	1
TCONS_00051214	TCONS_00051210	cis_mRNA_dw10k	6337	chr5H	131606189	131608006	985	+	chr5H	131595700	131599853	2405	+	HORVU.MOREX.r2.5HG0369780	HORVU.MOREX.r2.5HG0369770	-0.5673	-0.4985	0.244	0.2848
TCONS_00084508	TCONS_00077807	cis_mRNA_overlap	AntiSense	chr7H	243499046	243505859	1943	-	chr7H	243498396	243507394	1307	+	HORVU.MOREX.r2.7HG0571490	HORVU.MOREX.r2.7HG0571490	0.6389	0.5254	1	1
TCONS_00084508	TCONS_00077814	cis_mRNA_overlap	AntiSense	chr7H	243499046	243505859	1943	-	chr7H	243505045	243507394	1050	+	HORVU.MOREX.r2.7HG0571490	HORVU.MOREX.r2.7HG0571490	-0.2975	-0.2439	1	1
TCONS_00087970	TCONS_00087974	cis_mRNA_dw10k	3688	chr7H	623412009	623416707	3359	-	chr7H	623420394	623477110	6485	-	HORVU.MOREX.r2.7HG0619380	HORVU.MOREX.r2.7HG0619420	-0.8168	-0.5758	-0.6856	-0.6364
TCONS_00031145	TCONS_00031147	cis_mRNA_up10k	6848	chr3H	575823489	575840080	8065	+	chr3H	575846927	575856784	3630	+	XLOC_022036	HORVU.MOREX.r2.3HG0257740	0.1427	0.2739	-0.6229	-0.5758
TCONS_00003295	TCONS_00003298	cis_mRNA_overlap	Sense	chr1H	387918945	387923181	1746	+	chr1H	387919083	387923181	3768	+	HORVU.MOREX.r2.1HG0045860	HORVU.MOREX.r2.1HG0045860	-0.2824	-0.4085	1	1
TCONS_00081500	TCONS_00081504	cis_mRNA_dw10k	4680	chr7H	1839156	1846803	325	-	chr7H	1851482	1881298	4146	-	HORVU.MOREX.r2.7HG0527490	HORVU.MOREX.r2.7HG0527530	-0.5053	-0.5966	0.0815	0.1216
TCONS_00000669	TCONS_00000665	cis_mRNA_dw10k	4857	chr1H	26058738	26059492	506	+	chr1H	26044949	26053882	5711	+	HORVU.MOREX.r2.1HG0008910	HORVU.MOREX.r2.1HG0008850	0.8318	0.6981	0.1653	0.084
TCONS_00037908	TCONS_00037909	cis_mRNA_dw10k	6193	chr3H	577583255	577584004	501	-	chr3H	577590196	577592945	2200	-	XLOC_026805	HORVU.MOREX.r2.3HG0258140	-0.4253	-0.7212	-0.348	-0.0788
TCONS_00041847	TCONS_00047179	cis_mRNA_up10k	584	chr4H	380571153	380575713	2191	+	chr4H	380562154	380570570	2806	-	HORVU.MOREX.r2.4HG0313400	HORVU.MOREX.r2.4HG0313390	-0.4875	-0.503	-0.2569	-0.2485
TCONS_00058405	TCONS_00058408	cis_mRNA_dw10k	8093	chr5H	200379809	200386446	6596	-	chr5H	200394538	200414317	9701	-	XLOC_041235	HORVU.MOREX.r2.5HG0374360	0.9562	0.8788	0.8168	0.7212
TCONS_00002884	TCONS_00002878	cis_mRNA_overlap	Sense	chr1H	343284280	343291481	6586	+	chr1H	343284247	343291481	3893	+	HORVU.MOREX.r2.1HG0040060	HORVU.MOREX.r2.1HG0040060	-0.0879	-0.061	1	1
TCONS_00018772	TCONS_00018771	cis_mRNA_overlap	Sense	chr2H	12510007	12528899	339	-	chr2H	12510007	12512763	2374	-	HORVU.MOREX.r2.2HG0083800	HORVU.MOREX.r2.2HG0083800	-0.3775	-0.2335	1	1
TCONS_00088574	TCONS_00089507	cis_mRNA_overlap	AntiSense	chrUn	31344653	31350363	4399	+	chrUn	31344565	31358046	11308	-	XLOC_062734	HORVU.MOREX.r2.UnG0627730	0.7246	0.535	0.7614	0.7333
TCONS_00002883	TCONS_00002887	cis_mRNA_overlap	Sense	chr1H	343284280	343291481	5073	+	chr1H	343284297	343291481	3549	+	HORVU.MOREX.r2.1HG0040060	HORVU.MOREX.r2.1HG0040060	-0.292	-0.3743	1	1
TCONS_00058433	TCONS_00058430	cis_mRNA_overlap	Sense	chr5H	202671189	202675880	4606	-	chr5H	202671189	202675643	2633	-	HORVU.MOREX.r2.5HG0374610	HORVU.MOREX.r2.5HG0374610	0.1772	0.1902	1	1
TCONS_00056602	TCONS_00056598	cis_mRNA_up10k	2778	chr5H	3062694	3066703	2765	-	chr5H	3047948	3059917	6010	-	XLOC_040079	HORVU.MOREX.r2.5HG0349990	0.614	0.7234	0.6225	0.2432
TCONS_00006583	TCONS_00006585	cis_mRNA_overlap	Sense	chr1H	56870880	56877788	5717	-	chr1H	56870880	56877789	4141	-	HORVU.MOREX.r2.1HG0014240	HORVU.MOREX.r2.1HG0014240	0.0007	-0.0973	1	1
TCONS_00058952	TCONS_00058959	cis_mRNA_dw10k	378	chr5H	305174344	305180162	2169	-	chr5H	305180539	305184384	3757	-	HORVU.MOREX.r2.5HG0381960	HORVU.MOREX.r2.5HG0381970	0.5136	0.3242	0.6088	0.5758
TCONS_00000793	TCONS_00000797	cis_mRNA_overlap	Sense	chr1H	33029141	33036180	1122	+	chr1H	33029151	33036180	4456	+	HORVU.MOREX.r2.1HG0010670	HORVU.MOREX.r2.1HG0010670	-0.1268	-0.3004	1	1
TCONS_00011409	TCONS_00011412	cis_mRNA_up10k	2324	chr2H	8466011	8468022	1336	+	chr2H	8470345	8488362	3643	+	XLOC_008043	HORVU.MOREX.r2.2HG0081770	0.3631	0.6485	-0.1626	-0.1273
TCONS_00059612	TCONS_00059615	cis_mRNA_dw10k	3148	chr5H	381900982	381903436	1657	-	chr5H	381906583	381915743	2512	-	HORVU.MOREX.r2.5HG0390400	HORVU.MOREX.r2.5HG0390410	-0.1839	-0.1885	-0.6035	-0.7212
TCONS_00011402	TCONS_00011399	cis_mRNA_overlap	Sense	chr2H	8383623	8384727	362	+	chr2H	8381983	8384377	1635	+	HORVU.MOREX.r2.2HG0081750	HORVU.MOREX.r2.2HG0081740	0.8757	0.8667	0.8762	0.8667
TCONS_00019908	TCONS_00012597	cis_mRNA_dw10k	3338	chr2H	72230141	72235325	2696	-	chr2H	72220270	72226804	4012	+	HORVU.MOREX.r2.2HG0099490	HORVU.MOREX.r2.2HG0099480	-0.5581	-0.5897	0.0851	-0.0909
TCONS_00002534	TCONS_00008217	cis_mRNA_up10k	7052	chr1H	296557263	296562010	3603	+	chr1H	296538250	296550212	2710	-	XLOC_001820	HORVU.MOREX.r2.1HG0035280	-0.6295	-0.7012	-0.5991	-0.6197
TCONS_00083121	TCONS_00076189	cis_mRNA_up10k	9540	chr7H	66746886	66748181	1213	-	chr7H	66757720	66758851	431	+	HORVU.MOREX.r2.7HG0549530	HORVU.MOREX.r2.7HG0549570	0.5758	0.4849	0.6936	0.6013
TCONS_00087750	TCONS_00080879	cis_mRNA_dw10k	404	chr7H	616152385	616152728	344	-	chr7H	616141784	616151982	5446	+	XLOC_062174	HORVU.MOREX.r2.7HG0616010	-0.8319	-0.6364	-0.748	-0.6848
TCONS_00043218	TCONS_00048480	cis_mRNA_up10k	295	chr4H	560714323	560720250	5627	+	chr4H	560706937	560714029	2735	-	HORVU.MOREX.r2.4HG0332250	HORVU.MOREX.r2.4HG0332240	-0.9055	-0.8599	-0.8123	-0.7576
TCONS_00072843	TCONS_00072834	cis_mRNA_up10k	6626	chr6H	450863308	450883748	2283	-	chr6H	450852085	450856683	1849	-	HORVU.MOREX.r2.6HG0500900	HORVU.MOREX.r2.6HG0500890	0.0026	-0.0419	0.858	0.8424
TCONS_00018593	TCONS_00011399	cis_mRNA_up10k	9015	chr2H	8369336	8372969	2912	-	chr2H	8381983	8384377	1635	+	XLOC_013236	HORVU.MOREX.r2.2HG0081740	0.5909	0.5515	0.6062	0.5152
TCONS_00074716	TCONS_00081521	cis_mRNA_up10k	5330	chr7H	2037298	2039477	348	+	chr7H	2027261	2031969	2469	-	HORVU.MOREX.r2.7HG0527690	HORVU.MOREX.r2.7HG0527660	0.785	0.7816	0.8953	0.903
TCONS_00014145	TCONS_00021569	cis_mRNA_dw10k	2942	chr2H	295837623	295839320	908	+	chr2H	295842261	295844030	1294	-	XLOC_010010	XLOC_015290	0.9272	0.8667	0.9272	0.8667
TCONS_00061450	TCONS_00054363	cis_mRNA_dw10k	2196	chr5H	517887731	517889485	1669	-	chr5H	517878776	517885536	6640	+	XLOC_043422	HORVU.MOREX.r2.5HG0417140	0.0837	0.1885	0.7256	0.4545
TCONS_00007913	TCONS_00002202	cis_mRNA_overlap	AntiSense	chr1H	248412093	248413823	1234	-	chr1H	248412147	248415985	3342	+	XLOC_005556	HORVU.MOREX.r2.1HG0030690	-0.3939	-0.3849	0.5188	0.5477
TCONS_00003949	TCONS_00003943	cis_mRNA_dw10k	2667	chr1H	449360719	449368859	7755	+	chr1H	449354332	449358053	3531	+	XLOC_002868	HORVU.MOREX.r2.1HG0055420	0.5522	0.3576	0.1675	-0.1152
TCONS_00083836	TCONS_00083839	cis_mRNA_overlap	Sense	chr7H	142564639	142570470	5258	-	chr7H	142564639	142570548	3382	-	HORVU.MOREX.r2.7HG0560350	HORVU.MOREX.r2.7HG0560350	-0.2372	-0.0424	1	1
TCONS_00018597	TCONS_00011399	cis_mRNA_dw10k	3109	chr2H	8387485	8388873	819	-	chr2H	8381983	8384377	1635	+	XLOC_013237	HORVU.MOREX.r2.2HG0081740	0.6396	0.4788	0.6368	0.4788
TCONS_00079404	TCONS_00079406	cis_mRNA_up10k	1115	chr7H	507395629	507397610	1818	+	chr7H	507398724	507407177	3208	+	HORVU.MOREX.r2.7HG0594410	HORVU.MOREX.r2.7HG0594420	0.2606	0.2364	0.677	0.6121
TCONS_00013956	TCONS_00013957	cis_mRNA_overlap	Sense	chr2H	253601623	253606589	4437	+	chr2H	253601654	253606589	3598	+	HORVU.MOREX.r2.2HG0119160	HORVU.MOREX.r2.2HG0119160	-0.1034	0.0062	1	1
TCONS_00076185	TCONS_00076189	cis_mRNA_overlap	Overlapping	chr7H	66749532	66759150	424	+	chr7H	66757720	66758851	431	+	HORVU.MOREX.r2.7HG0549540	HORVU.MOREX.r2.7HG0549570	0.8527	0.8545	0.8106	0.8545
TCONS_00035260	TCONS_00035259	cis_mRNA_overlap	Sense	chr3H	319009164	319011597	980	-	chr3H	319009164	319011554	1839	-	HORVU.MOREX.r2.3HG0221050	HORVU.MOREX.r2.3HG0221050	0.9115	0.9119	1	1
TCONS_00089037	TCONS_00089041	cis_mRNA_up10k	6722	chrUn	73100877	73101874	806	+	chrUn	73108595	73109721	1028	+	XLOC_063095	HORVU.MOREX.r2.UnG0634140	0.7287	0.8061	0.609	0.5758
TCONS_00023473	TCONS_00023474	cis_mRNA_overlap	Sense	chr2H	555056120	555057985	1330	-	chr2H	555056120	555067478	2767	-	XLOC_016578	HORVU.MOREX.r2.2HG0147880	-0.7343	-0.5758	-0.7852	-0.7455
TCONS_00005942	TCONS_00000363	cis_mRNA_up10k	1262	chr1H	12417849	12431350	659	-	chr1H	12432611	12437941	4336	+	HORVU.MOREX.r2.1HG0004940	HORVU.MOREX.r2.1HG0004960	0.9142	0.9152	0.9783	0.9879
TCONS_00082116	TCONS_00082112	cis_mRNA_up10k	6324	chr7H	17802556	17808030	645	-	chr7H	17795075	17796233	472	-	XLOC_058115	HORVU.MOREX.r2.7HG0535630	0.7477	0.4769	0.9536	0.766
TCONS_00006581	TCONS_00006585	cis_mRNA_overlap	Sense	chr1H	56870880	56877781	5499	-	chr1H	56870880	56877789	4141	-	HORVU.MOREX.r2.1HG0014240	HORVU.MOREX.r2.1HG0014240	-0.4118	-0.4057	1	1
TCONS_00067508	TCONS_00067513	cis_mRNA_overlap	Sense	chr6H	469641001	469646776	2583	+	chr6H	469641008	469646776	3621	+	HORVU.MOREX.r2.6HG0503200	HORVU.MOREX.r2.6HG0503200	-0.3918	-0.2364	1	1
TCONS_00076860	TCONS_00083751	cis_mRNA_overlap	AntiSense	chr7H	132298332	132301518	796	+	chr7H	132290973	132298955	2554	-	HORVU.MOREX.r2.7HG0559210	HORVU.MOREX.r2.7HG0559210	-0.4173	-0.5222	1	1
TCONS_00058954	TCONS_00058959	cis_mRNA_dw10k	344	chr5H	305174344	305180196	2212	-	chr5H	305180539	305184384	3757	-	HORVU.MOREX.r2.5HG0381960	HORVU.MOREX.r2.5HG0381970	0.5225	0.7195	0.6088	0.5758
TCONS_00050260	TCONS_00050256	cis_mRNA_overlap	Sense	chr5H	25300375	25306020	4693	+	chr5H	25297976	25306020	3343	+	HORVU.MOREX.r2.5HG0356950	HORVU.MOREX.r2.5HG0356950	-0.2611	-0.0459	1	1
TCONS_00011400	TCONS_00011399	cis_mRNA_overlap	Sense	chr2H	8383623	8384727	362	+	chr2H	8381983	8384377	1635	+	HORVU.MOREX.r2.2HG0081750	HORVU.MOREX.r2.2HG0081740	0.8757	0.8667	0.8762	0.8667
TCONS_00051565	TCONS_00051564	cis_mRNA_overlap	Sense	chr5H	210824230	210829452	4002	+	chr5H	210824230	210829452	3641	+	HORVU.MOREX.r2.5HG0375040	HORVU.MOREX.r2.5HG0375040	-0.2956	-0.2848	1	1
TCONS_00010395	TCONS_00010394	cis_mRNA_up10k	8029	chr1H	496759852	496763319	3337	-	chr1H	496749285	496751824	1387	-	XLOC_007374	XLOC_007373	0.8663	0.7301	0.8663	0.7301
TCONS_00081957	TCONS_00075122	cis_mRNA_dw10k	256	chr7H	12920408	12922466	1873	-	chr7H	12917892	12920153	1245	+	HORVU.MOREX.r2.7HG0533610	HORVU.MOREX.r2.7HG0533600	0.2192	0.1273	-0.7285	-0.7091
TCONS_00043814	TCONS_00043813	cis_mRNA_overlap	Sense	chr4H	594642100	594644961	1419	+	chr4H	594642036	594644961	1464	+	HORVU.MOREX.r2.4HG0339710	HORVU.MOREX.r2.4HG0339710	-0.7975	-0.8424	1	1
TCONS_00078639	TCONS_00078638	cis_mRNA_overlap	Sense	chr7H	414365884	414376642	10374	+	chr7H	414365842	414376642	9899	+	HORVU.MOREX.r2.7HG0583390	HORVU.MOREX.r2.7HG0583390	-0.6817	-0.5273	1	1
TCONS_00029069	TCONS_00029070	cis_mRNA_overlap	Sense	chr3H	397930802	397935413	3047	+	chr3H	397930936	397935413	2990	+	HORVU.MOREX.r2.3HG0228110	HORVU.MOREX.r2.3HG0228110	0.4023	0.3803	1	1
TCONS_00030341	TCONS_00037063	cis_mRNA_overlap	AntiSense	chr3H	528686236	528701587	915	+	chr3H	528686407	528693777	3389	-	HORVU.MOREX.r2.3HG0246390	HORVU.MOREX.r2.3HG0246390	0.8275	0.8216	1	1
TCONS_00007908	TCONS_00002202	cis_mRNA_up10k	7208	chr1H	248404036	248404940	271	-	chr1H	248412147	248415985	3342	+	XLOC_005553	HORVU.MOREX.r2.1HG0030690	0.4707	0.5829	0.0315	-0.178
TCONS_00043217	TCONS_00048480	cis_mRNA_up10k	284	chr4H	560714312	560720250	4915	+	chr4H	560706937	560714029	2735	-	HORVU.MOREX.r2.4HG0332250	HORVU.MOREX.r2.4HG0332240	-0.8991	-0.7256	-0.8123	-0.7576
TCONS_00034045	TCONS_00034035	cis_mRNA_overlap	Sense	chr3H	129695516	129702025	1138	-	chr3H	129689248	129702034	3174	-	HORVU.MOREX.r2.3HG0205970	HORVU.MOREX.r2.3HG0205970	0.4499	0.0305	1	1
TCONS_00035249	TCONS_00035259	cis_mRNA_dw10k	3824	chr3H	318997252	319005341	299	-	chr3H	319009164	319011554	1839	-	XLOC_024921	HORVU.MOREX.r2.3HG0221050	0.4612	0.6626	0.8074	0.7576
TCONS_00050261	TCONS_00050256	cis_mRNA_overlap	Sense	chr5H	25301738	25306020	2667	+	chr5H	25297976	25306020	3343	+	HORVU.MOREX.r2.5HG0356950	HORVU.MOREX.r2.5HG0356950	0.1036	0.3067	1	1
TCONS_00012232	TCONS_00019475	cis_mRNA_dw10k	8852	chr2H	43844138	43847294	892	+	chr2H	43856145	43860534	2323	-	XLOC_008642	HORVU.MOREX.r2.2HG0093710	-0.543	-0.7052	-0.3507	-0.3818
TCONS_00007452	TCONS_00007442	cis_mRNA_overlap	Sense	chr1H	151529222	151555030	11338	-	chr1H	151510167	151555031	32610	-	HORVU.MOREX.r2.1HG0024470	HORVU.MOREX.r2.1HG0024470	0.7945	0.8511	1	1
TCONS_00007452	TCONS_00007438	cis_mRNA_overlap	Sense	chr1H	151529222	151555030	11338	-	chr1H	151510167	151555030	32467	-	HORVU.MOREX.r2.1HG0024470	HORVU.MOREX.r2.1HG0024470	0.6141	0.5865	1	1
TCONS_00079401	TCONS_00079406	cis_mRNA_up10k	3183	chr7H	507392111	507395542	2281	+	chr7H	507398724	507407177	3208	+	XLOC_056168	HORVU.MOREX.r2.7HG0594420	-0.1883	-0.1741	0.6809	0.5152
TCONS_00061053	TCONS_00053971	cis_mRNA_up10k	3087	chr5H	499464781	499465755	906	-	chr5H	499468841	499481683	3651	+	HORVU.MOREX.r2.5HG0411140	HORVU.MOREX.r2.5HG0411150	-0.2109	-0.1337	-0.6713	-0.7212
TCONS_00006574	TCONS_00006585	cis_mRNA_dw10k	1051	chr1H	56863948	56869830	3101	-	chr1H	56870880	56877789	4141	-	HORVU.MOREX.r2.1HG0014220	HORVU.MOREX.r2.1HG0014240	-0.37	-0.2561	0.5252	0.5046
TCONS_00088045	TCONS_00081176	cis_mRNA_up10k	1113	chr7H	625677342	625678288	691	-	chr7H	625679400	625682463	1313	+	HORVU.MOREX.r2.7HG0620390	HORVU.MOREX.r2.7HG0620400	0.6402	0.5303	0.886	0.8124
TCONS_00088045	TCONS_00088040	cis_mRNA_up10k	2712	chr7H	625677342	625678288	691	-	chr7H	625672426	625674631	1862	-	HORVU.MOREX.r2.7HG0620390	HORVU.MOREX.r2.7HG0620360	0.5418	0.6873	0.3256	0.5325
TCONS_00018042	TCONS_00025354	cis_mRNA_dw10k	7215	chr2H	662031640	662034209	814	+	chr2H	662041423	662049767	7136	-	XLOC_012841	HORVU.MOREX.r2.2HG0176530	0.7466	0.3333	0.7466	0.3333
TCONS_00006587	TCONS_00006585	cis_mRNA_overlap	Sense	chr1H	56870880	56877886	4436	-	chr1H	56870880	56877789	4141	-	HORVU.MOREX.r2.1HG0014240	HORVU.MOREX.r2.1HG0014240	0.3924	0.3469	1	1
TCONS_00058377	TCONS_00058378	cis_mRNA_overlap	Sense	chr5H	196151405	196155744	4287	-	chr5H	196153202	196187451	1707	-	HORVU.MOREX.r2.5HG0374020	HORVU.MOREX.r2.5HG0374020	-0.0261	0.0729	1	1
TCONS_00061451	TCONS_00054363	cis_mRNA_dw10k	2196	chr5H	517887731	517889485	809	-	chr5H	517878776	517885536	6640	+	XLOC_043422	HORVU.MOREX.r2.5HG0417140	-0.524	-0.5273	0.7256	0.4545
TCONS_00056425	TCONS_00056423	cis_mRNA_dw10k	4129	chr5H	593484421	593484984	383	+	chr5H	593478473	593480293	1360	+	XLOC_039949	HORVU.MOREX.r2.5HG0445800	0.6524	0.5462	0.551	0.5189
TCONS_00076962	TCONS_00076964	cis_mRNA_up10k	3569	chr7H	143944268	143946855	755	+	chr7H	143950423	143957932	6319	+	XLOC_054425	HORVU.MOREX.r2.7HG0560540	-0.7858	-0.8123	0.8579	0.7056
TCONS_00080752	TCONS_00087633	cis_mRNA_up10k	33	chr7H	610504532	610508256	577	+	chr7H	610500427	610504500	2594	-	HORVU.MOREX.r2.7HG0614110	HORVU.MOREX.r2.7HG0614100	0.0615	0.1273	0.58	0.6485
TCONS_00004841	TCONS_00004844	cis_mRNA_up10k	1651	chr1H	496828737	496834809	1046	+	chr1H	496836459	496840949	3732	+	HORVU.MOREX.r2.1HG0068250	HORVU.MOREX.r2.1HG0068260	0.5781	0.7576	0.1906	-0.0182
TCONS_00083027	TCONS_00076090	cis_mRNA_up10k	345	chr7H	61516229	61517739	1410	-	chr7H	61518083	61525862	4480	+	HORVU.MOREX.r2.7HG0548160	HORVU.MOREX.r2.7HG0548170	0.3937	0.3576	-0.8461	-0.7052
TCONS_00000252	TCONS_00000249	cis_mRNA_dw10k	7460	chr1H	8055395	8055895	480	+	chr1H	8041315	8047936	4166	+	XLOC_000164	HORVU.MOREX.r2.1HG0003410	0.9554	0.845	0.9696	0.8424
TCONS_00006573	TCONS_00006585	cis_mRNA_dw10k	1060	chr1H	56863948	56869821	2856	-	chr1H	56870880	56877789	4141	-	HORVU.MOREX.r2.1HG0014220	HORVU.MOREX.r2.1HG0014240	-0.239	-0.1934	0.5252	0.5046
TCONS_00002235	TCONS_00002238	cis_mRNA_overlap	Sense	chr1H	253122352	253129101	4075	+	chr1H	253122354	253142520	16862	+	HORVU.MOREX.r2.1HG0031110	HORVU.MOREX.r2.1HG0031170	0.7365	0.5427	0.6463	0.4329
TCONS_00002885	TCONS_00002887	cis_mRNA_overlap	Sense	chr1H	343284280	343291481	4150	+	chr1H	343284297	343291481	3549	+	HORVU.MOREX.r2.1HG0040060	HORVU.MOREX.r2.1HG0040060	-0.3095	-0.2013	1	1
TCONS_00085845	TCONS_00085847	cis_mRNA_overlap	Sense	chr7H	473902215	473905322	2926	-	chr7H	473902215	473905342	1210	-	HORVU.MOREX.r2.7HG0589980	HORVU.MOREX.r2.7HG0589980	-0.0517	0.0243	1	1
TCONS_00082110	TCONS_00082112	cis_mRNA_dw10k	4133	chr7H	17790460	17790943	394	-	chr7H	17795075	17796233	472	-	XLOC_058114	HORVU.MOREX.r2.7HG0535630	0.8266	0.7645	0.7959	0.8003
TCONS_00000056	TCONS_00000048	cis_mRNA_overlap	Sense	chr1H	2380042	2384015	361	+	chr1H	2203651	2391461	1154	+	HORVU.MOREX.r2.1HG0000930	HORVU.MOREX.r2.1HG0000890	0.8778	0.8909	0.8755	0.8909
TCONS_00047999	TCONS_00047997	cis_mRNA_up10k	1563	chr4H	508848628	508850948	1872	-	chr4H	508845481	508847066	837	-	XLOC_033910	XLOC_033909	-0.0179	0.2364	0.8713	0.8061
TCONS_00018594	TCONS_00011399	cis_mRNA_up10k	8886	chr2H	8369336	8373098	1765	-	chr2H	8381983	8384377	1635	+	XLOC_013236	HORVU.MOREX.r2.2HG0081740	0.5208	0.4182	0.6062	0.5152
TCONS_00013960	TCONS_00013957	cis_mRNA_overlap	Sense	chr2H	253601663	253606589	2886	+	chr2H	253601654	253606589	3598	+	HORVU.MOREX.r2.2HG0119160	HORVU.MOREX.r2.2HG0119160	-0.4359	-0.3029	1	1
TCONS_00011298	TCONS_00011296	cis_mRNA_overlap	Sense	chr2H	4910970	4911901	839	+	chr2H	4910924	4929748	4258	+	XLOC_007982	HORVU.MOREX.r2.2HG0080480	0.9123	0.9147	0.7898	0.8182
TCONS_00014822	TCONS_00022220	cis_mRNA_dw10k	15	chr2H	401021354	401023089	1603	+	chr2H	401023103	401037621	2795	-	XLOC_010466	HORVU.MOREX.r2.2HG0130440	-0.5429	-0.3803	-0.7629	-0.8986
TCONS_00007894	TCONS_00007896	cis_mRNA_overlap	Sense	chr1H	248349528	248353375	2063	-	chr1H	248350456	248354371	2255	-	HORVU.MOREX.r2.1HG0030580	HORVU.MOREX.r2.1HG0030580	0.6846	0.697	1	1
TCONS_00007894	TCONS_00002185	cis_mRNA_overlap	AntiIntronic	chr1H	248349528	248353375	2063	-	chr1H	248340936	248399339	2090	+	HORVU.MOREX.r2.1HG0030580	HORVU.MOREX.r2.1HG0030570	0.2107	0.604	0.1509	0.3091
TCONS_00056705	TCONS_00049862	cis_mRNA_dw10k	4024	chr5H	6750939	6752597	1387	-	chr5H	6742517	6746916	2542	+	XLOC_040152	HORVU.MOREX.r2.5HG0351760	-0.1803	0.0075	0.7023	0.7818
TCONS_00088571	TCONS_00089507	cis_mRNA_dw10k	2408	chrUn	31340037	31342158	1884	+	chrUn	31344565	31358046	11308	-	HORVU.MOREX.r2.UnG0627710	HORVU.MOREX.r2.UnG0627730	0.7078	0.6687	0.8117	0.8182
TCONS_00041248	TCONS_00046626	cis_mRNA_dw10k	141	chr4H	258049642	258054223	1850	+	chr4H	258054363	258058344	2958	-	HORVU.MOREX.r2.4HG0305140	HORVU.MOREX.r2.4HG0305150	0.6592	0.6281	0.3504	0.4667
TCONS_00005944	TCONS_00000363	cis_mRNA_dw10k	3639	chr1H	12441579	12488721	423	-	chr1H	12432611	12437941	4336	+	HORVU.MOREX.r2.1HG0004990	HORVU.MOREX.r2.1HG0004960	0.8092	0.7455	0.8948	0.903
TCONS_00056940	TCONS_00056939	cis_mRNA_overlap	Intronic	chr5H	18313338	18313781	328	-	chr5H	18277454	18330327	641	-	XLOC_040304	HORVU.MOREX.r2.5HG0355110	0.5131	0.8693	0.5131	0.8693
TCONS_00056940	TCONS_00056955	cis_mRNA_dw10k	9809	chr5H	18313338	18313781	328	-	chr5H	18323589	18330210	844	-	XLOC_040304	HORVU.MOREX.r2.5HG0355130	0.2499	0.7348	0.9746	0.5654
TCONS_00076187	TCONS_00076189	cis_mRNA_overlap	Overlapping	chr7H	66752162	66812956	469	+	chr7H	66757720	66758851	431	+	HORVU.MOREX.r2.7HG0549590	HORVU.MOREX.r2.7HG0549570	0.7224	0.7576	0.8409	0.8909
TCONS_00054905	TCONS_00054908	cis_mRNA_overlap	Sense	chr5H	537241641	537243219	1073	+	chr5H	537241641	537244525	2275	+	HORVU.MOREX.r2.5HG0424610	HORVU.MOREX.r2.5HG0424610	0.5367	0.4499	1	1
TCONS_00054905	TCONS_00054907	cis_mRNA_overlap	Sense	chr5H	537241641	537243219	1073	+	chr5H	537241641	537244525	2075	+	HORVU.MOREX.r2.5HG0424610	HORVU.MOREX.r2.5HG0424610	0.744	0.6544	1	1
TCONS_00053754	TCONS_00060831	cis_mRNA_up10k	277	chr5H	491119503	491122388	2444	+	chr5H	491115607	491119227	1663	-	XLOC_038040	HORVU.MOREX.r2.5HG0407970	0.5166	0.3697	0.1073	0.0667
TCONS_00031104	TCONS_00031106	cis_mRNA_overlap	Sense	chr3H	574685005	574689329	1459	+	chr3H	574685158	574689329	1634	+	HORVU.MOREX.r2.3HG0257260	HORVU.MOREX.r2.3HG0257260	0.9481	0.8061	1	1
TCONS_00075324	TCONS_00082192	cis_mRNA_overlap	AntiSense	chr7H	20279855	20280913	976	+	chr7H	20280762	20308463	3471	-	HORVU.MOREX.r2.7HG0536840	HORVU.MOREX.r2.7HG0536850	-0.8546	-0.9273	0.6572	0.5758
TCONS_00029065	TCONS_00029070	cis_mRNA_overlap	Sense	chr3H	397930642	397935413	4254	+	chr3H	397930936	397935413	2990	+	HORVU.MOREX.r2.3HG0228110	HORVU.MOREX.r2.3HG0228110	0.1863	0.3057	1	1
TCONS_00043219	TCONS_00048480	cis_mRNA_up10k	642	chr4H	560714670	560720250	4208	+	chr4H	560706937	560714029	2735	-	HORVU.MOREX.r2.4HG0332250	HORVU.MOREX.r2.4HG0332240	0.8376	0.8469	-0.8123	-0.7576
TCONS_00006578	TCONS_00006585	cis_mRNA_overlap	Sense	chr1H	56870880	56877655	5255	-	chr1H	56870880	56877789	4141	-	HORVU.MOREX.r2.1HG0014240	HORVU.MOREX.r2.1HG0014240	-0.1471	-0.2335	1	1
TCONS_00045089	TCONS_00039865	cis_mRNA_dw10k	5163	chr4H	38877206	38881776	919	-	chr4H	38857958	38872044	2763	+	HORVU.MOREX.r2.4HG0285390	HORVU.MOREX.r2.4HG0285370	-0.5102	-0.3697	-0.3482	-0.383
TCONS_00011405	TCONS_00011399	cis_mRNA_dw10k	8579	chr2H	8392955	8394465	972	+	chr2H	8381983	8384377	1635	+	XLOC_008041	HORVU.MOREX.r2.2HG0081740	0.595	0.5152	0.5899	0.5152
TCONS_00011408	TCONS_00011412	cis_mRNA_up10k	2324	chr2H	8466011	8468022	1336	+	chr2H	8470345	8488362	3643	+	XLOC_008043	HORVU.MOREX.r2.2HG0081770	0.3631	0.6485	-0.1626	-0.1273
TCONS_00076858	TCONS_00083751	cis_mRNA_overlap	AntiSense	chr7H	132298300	132301518	828	+	chr7H	132290973	132298955	2554	-	HORVU.MOREX.r2.7HG0559210	HORVU.MOREX.r2.7HG0559210	0.5706	0.5462	1	1
TCONS_00065050	TCONS_00065048	cis_mRNA_dw10k	213	chr6H	102326661	102335948	8490	+	chr6H	102313660	102326449	7160	+	HORVU.MOREX.r2.6HG0469490	HORVU.MOREX.r2.6HG0469460	-0.1464	0.058	0.9805	0.9273
TCONS_00007769	TCONS_00007773	cis_mRNA_overlap	Sense	chr1H	219974563	219980706	1232	-	chr1H	219974563	219980744	5072	-	HORVU.MOREX.r2.1HG0028680	HORVU.MOREX.r2.1HG0028680	-0.5422	-0.6848	1	1
TCONS_00007769	TCONS_00007765	cis_mRNA_overlap	Sense	chr1H	219974563	219980706	1232	-	chr1H	219974563	219980693	4580	-	HORVU.MOREX.r2.1HG0028680	HORVU.MOREX.r2.1HG0028680	-0.4884	-0.7792	1	1
TCONS_00034649	TCONS_00034646	cis_mRNA_up10k	1185	chr3H	205234483	205235590	900	-	chr3H	205214316	205233299	3915	-	XLOC_024524	HORVU.MOREX.r2.3HG0213370	0.4855	0.3957	0.6789	0.7785
TCONS_00012327	TCONS_00019591	cis_mRNA_dw10k	6988	chr2H	51520879	51524449	1544	+	chr2H	51531436	51541786	4547	-	HORVU.MOREX.r2.2HG0095370	HORVU.MOREX.r2.2HG0095390	-0.6657	-0.4434	-0.294	-0.2606
TCONS_00061452	TCONS_00054363	cis_mRNA_dw10k	2196	chr5H	517887731	517889485	808	-	chr5H	517878776	517885536	6640	+	XLOC_043422	HORVU.MOREX.r2.5HG0417140	0.8002	0.7455	0.7256	0.4545
TCONS_00081956	TCONS_00075122	cis_mRNA_dw10k	256	chr7H	12920408	12922466	785	-	chr7H	12917892	12920153	1245	+	HORVU.MOREX.r2.7HG0533610	HORVU.MOREX.r2.7HG0533600	-0.6165	-0.5273	-0.7285	-0.7091
TCONS_00072842	TCONS_00072834	cis_mRNA_up10k	6482	chr6H	450863164	450883749	2419	-	chr6H	450852085	450856683	1849	-	HORVU.MOREX.r2.6HG0500900	HORVU.MOREX.r2.6HG0500890	-0.3081	-0.414	0.858	0.8424
TCONS_00040040	TCONS_00040035	cis_mRNA_overlap	Sense	chr4H	55888927	55892987	3820	+	chr4H	55888912	55892987	2004	+	HORVU.MOREX.r2.4HG0287700	HORVU.MOREX.r2.4HG0287700	0.3139	0.2622	1	1
TCONS_00005647	TCONS_00005645	cis_mRNA_overlap	Intronic	chr1H	3343488	3353757	1014	-	chr1H	3217270	3361000	2382	-	HORVU.MOREX.r2.1HG0001380	HORVU.MOREX.r2.1HG0001390	0.9591	0.8876	0.921	0.7818
TCONS_00088575	TCONS_00089507	cis_mRNA_overlap	AntiSense	chrUn	31344653	31350363	4399	+	chrUn	31344565	31358046	11308	-	XLOC_062734	HORVU.MOREX.r2.UnG0627730	0.7246	0.535	0.7614	0.7333
TCONS_00079403	TCONS_00079406	cis_mRNA_up10k	1115	chr7H	507395629	507397610	1818	+	chr7H	507398724	507407177	3208	+	HORVU.MOREX.r2.7HG0594410	HORVU.MOREX.r2.7HG0594420	0.2606	0.2364	0.677	0.6121
TCONS_00080230	TCONS_00080227	cis_mRNA_dw10k	8058	chr7H	581403538	581405856	2223	+	chr7H	581373830	581395481	4154	+	XLOC_056745	HORVU.MOREX.r2.7HG0605700	0.7205	0.7693	0.8225	0.8081
TCONS_00083835	TCONS_00083839	cis_mRNA_overlap	Sense	chr7H	142564639	142570455	4280	-	chr7H	142564639	142570548	3382	-	HORVU.MOREX.r2.7HG0560350	HORVU.MOREX.r2.7HG0560350	0.5832	0.6364	1	1
TCONS_00041308	TCONS_00041305	cis_mRNA_overlap	Sense	chr4H	265673472	265677429	3388	+	chr4H	265673472	265677429	3405	+	HORVU.MOREX.r2.4HG0306050	HORVU.MOREX.r2.4HG0306050	-0.8461	-0.806	1	1
TCONS_00056703	TCONS_00049862	cis_mRNA_up10k	900	chr5H	6739972	6741618	857	-	chr5H	6742517	6746916	2542	+	XLOC_040150	HORVU.MOREX.r2.5HG0351760	0.1247	0.2312	0.6176	0.4545
TCONS_00006579	TCONS_00006585	cis_mRNA_overlap	Sense	chr1H	56870880	56877721	4579	-	chr1H	56870880	56877789	4141	-	HORVU.MOREX.r2.1HG0014240	HORVU.MOREX.r2.1HG0014240	-0.2351	0.1918	1	1
TCONS_00058407	TCONS_00058402	cis_mRNA_overlap	Intronic	chr5H	200394538	200404254	9039	-	chr5H	200363879	200414317	5491	-	HORVU.MOREX.r2.5HG0374350	HORVU.MOREX.r2.5HG0374360	0.8142	0.7333	0.6628	0.6121
TCONS_00058407	TCONS_00058400	cis_mRNA_overlap	Intronic	chr5H	200394538	200404254	9039	-	chr5H	200294441	200414317	2817	-	HORVU.MOREX.r2.5HG0374350	HORVU.MOREX.r2.5HG0374360	-0.2265	-0.0973	0.6628	0.6121
TCONS_00018729	TCONS_00011528	cis_mRNA_dw10k	5431	chr2H	11452918	11456291	1708	-	chr2H	11395768	11447488	4259	+	XLOC_013315	HORVU.MOREX.r2.2HG0083320	0.7808	0.805	0.4054	0.1515
TCONS_00049781	TCONS_00049769	cis_mRNA_dw10k	1596	chr5H	4259565	4261409	1232	+	chr5H	4252749	4257970	3898	+	HORVU.MOREX.r2.5HG0350560	HORVU.MOREX.r2.5HG0350560	0.3023	0.2328	1	1
TCONS_00005943	TCONS_00000363	cis_mRNA_dw10k	651	chr1H	12438591	12487515	1634	-	chr1H	12432611	12437941	4336	+	HORVU.MOREX.r2.1HG0004990	HORVU.MOREX.r2.1HG0004960	0.924	0.9636	0.8948	0.903
TCONS_00029059	TCONS_00029070	cis_mRNA_overlap	Sense	chr3H	397930635	397935413	4580	+	chr3H	397930936	397935413	2990	+	HORVU.MOREX.r2.3HG0228110	HORVU.MOREX.r2.3HG0228110	-0.3402	-0.3001	1	1
TCONS_00072524	TCONS_00067012	cis_mRNA_up10k	2509	chr6H	398475828	398482286	956	-	chr6H	398484794	398504447	12997	+	XLOC_051301	HORVU.MOREX.r2.6HG0495920	0.8771	0.6869	0.8176	0.8268
TCONS_00006576	TCONS_00006585	cis_mRNA_dw10k	1023	chr1H	56863948	56869858	2897	-	chr1H	56870880	56877789	4141	-	HORVU.MOREX.r2.1HG0014220	HORVU.MOREX.r2.1HG0014240	0.0553	-0.0065	0.5252	0.5046
TCONS_00087652	TCONS_00087649	cis_mRNA_overlap	Intronic	chr7H	611882303	611886521	1534	-	chr7H	611808723	611890278	1462	-	XLOC_062093	HORVU.MOREX.r2.7HG0614360	0.8292	0.8754	0.6659	0.8667
TCONS_00063310	TCONS_00063308	cis_mRNA_overlap	Sense	chr5H	592250630	592256190	4889	-	chr5H	592250630	592256019	3991	-	HORVU.MOREX.r2.5HG0445150	HORVU.MOREX.r2.5HG0445150	0.8843	0.7538	1	1
TCONS_00087610	TCONS_00087611	cis_mRNA_overlap	Sense	chr7H	609535251	609539831	2420	-	chr7H	609535251	609540193	1030	-	HORVU.MOREX.r2.7HG0613830	HORVU.MOREX.r2.7HG0613830	-0.4484	-0.4545	1	1
TCONS_00011401	TCONS_00011399	cis_mRNA_overlap	Sense	chr2H	8383623	8384727	362	+	chr2H	8381983	8384377	1635	+	HORVU.MOREX.r2.2HG0081750	HORVU.MOREX.r2.2HG0081740	0.8757	0.8667	0.8762	0.8667
TCONS_00011406	TCONS_00011399	cis_mRNA_dw10k	8579	chr2H	8392955	8394465	972	+	chr2H	8381983	8384377	1635	+	XLOC_008041	HORVU.MOREX.r2.2HG0081740	0.595	0.5152	0.5899	0.5152
TCONS_00018598	TCONS_00011399	cis_mRNA_dw10k	8892	chr2H	8393268	8394766	960	-	chr2H	8381983	8384377	1635	+	XLOC_013238	HORVU.MOREX.r2.2HG0081740	0.6144	0.6606	0.6107	0.6606
TCONS_00014146	TCONS_00021569	cis_mRNA_overlap	AntiSense	chr2H	295842293	295844569	1801	+	chr2H	295842261	295844030	1294	-	XLOC_010011	XLOC_015290	0.7533	0.6687	0.7588	0.6687
TCONS_00067010	TCONS_00067012	cis_mRNA_up10k	6621	chr6H	398471128	398478174	6397	+	chr6H	398484794	398504447	12997	+	XLOC_047394	HORVU.MOREX.r2.6HG0495920	0.9248	0.7697	0.9247	0.9273
TCONS_00081958	TCONS_00075122	cis_mRNA_dw10k	256	chr7H	12920408	12922847	2235	-	chr7H	12917892	12920153	1245	+	HORVU.MOREX.r2.7HG0533610	HORVU.MOREX.r2.7HG0533600	-0.698	-0.5394	-0.7285	-0.7091
TCONS_00007907	TCONS_00002202	cis_mRNA_up10k	7208	chr1H	248404036	248404940	271	-	chr1H	248412147	248415985	3342	+	XLOC_005553	HORVU.MOREX.r2.1HG0030690	0.4707	0.5829	0.0315	-0.178
TCONS_00083840	TCONS_00083839	cis_mRNA_overlap	Sense	chr7H	142564639	142570548	3793	-	chr7H	142564639	142570548	3382	-	HORVU.MOREX.r2.7HG0560350	HORVU.MOREX.r2.7HG0560350	0.2265	0.2393	1	1
TCONS_00076857	TCONS_00083751	cis_mRNA_overlap	AntiSense	chr7H	132298300	132301518	828	+	chr7H	132290973	132298955	2554	-	HORVU.MOREX.r2.7HG0559210	HORVU.MOREX.r2.7HG0559210	-0.5845	-0.6786	1	1
TCONS_00018948	TCONS_00018949	cis_mRNA_overlap	Sense	chr2H	19703078	19709448	3253	-	chr2H	19703078	19709475	2735	-	HORVU.MOREX.r2.2HG0086880	HORVU.MOREX.r2.2HG0086880	0.1655	0.116	1	1
TCONS_00057932	TCONS_00057934	cis_mRNA_overlap	Sense	chr5H	115257927	115265609	6506	-	chr5H	115257927	115268760	9679	-	HORVU.MOREX.r2.5HG0368290	HORVU.MOREX.r2.5HG0368290	-0.4398	-0.1557	1	1
TCONS_00011570	TCONS_00011571	cis_mRNA_overlap	Sense	chr2H	12774285	12779634	330	+	chr2H	12774320	12850072	507	+	HORVU.MOREX.r2.2HG0083860	HORVU.MOREX.r2.2HG0083880	0.7297	0.8182	0.5326	0.4909
TCONS_00006589	TCONS_00006585	cis_mRNA_overlap	Sense	chr1H	56873867	56877761	2345	-	chr1H	56870880	56877789	4141	-	HORVU.MOREX.r2.1HG0014240	HORVU.MOREX.r2.1HG0014240	0.5232	0.3826	1	1
TCONS_00088573	TCONS_00089507	cis_mRNA_overlap	AntiSense	chrUn	31344653	31350363	4399	+	chrUn	31344565	31358046	11308	-	XLOC_062734	HORVU.MOREX.r2.UnG0627730	0.7246	0.535	0.7614	0.7333
TCONS_00051343	TCONS_00051352	cis_mRNA_overlap	Sense	chr5H	152137192	152160012	1687	+	chr5H	152137406	152160012	3789	+	HORVU.MOREX.r2.5HG0371660	HORVU.MOREX.r2.5HG0371660	0.5986	0.6848	1	1
TCONS_00029068	TCONS_00029070	cis_mRNA_overlap	Sense	chr3H	397930802	397935413	4119	+	chr3H	397930936	397935413	2990	+	HORVU.MOREX.r2.3HG0228110	HORVU.MOREX.r2.3HG0228110	-0.1458	0.0522	1	1
TCONS_00002189	TCONS_00007896	cis_mRNA_dw10k	3429	chr1H	248344255	248347028	1688	+	chr1H	248350456	248354371	2255	-	XLOC_001593	HORVU.MOREX.r2.1HG0030580	0.1866	-0.0061	0.5981	0.4545
TCONS_00002189	TCONS_00002185	cis_mRNA_overlap	Intronic	chr1H	248344255	248347028	1688	+	chr1H	248340936	248399339	2090	+	XLOC_001593	HORVU.MOREX.r2.1HG0030570	-0.0884	-0.0522	-0.2659	-0.6242
TCONS_00089038	TCONS_00089041	cis_mRNA_up10k	6722	chrUn	73100877	73101874	806	+	chrUn	73108595	73109721	1028	+	XLOC_063095	HORVU.MOREX.r2.UnG0634140	0.7287	0.8061	0.609	0.5758
TCONS_00082115	TCONS_00082112	cis_mRNA_up10k	6324	chr7H	17802556	17802980	335	-	chr7H	17795075	17796233	472	-	XLOC_058115	HORVU.MOREX.r2.7HG0535630	0.6773	0.5883	0.9536	0.766
TCONS_00039194	TCONS_00039191	cis_mRNA_overlap	Sense	chr4H	1664895	1668117	1935	+	chr4H	1663625	1668117	2531	+	HORVU.MOREX.r2.4HG0276450	HORVU.MOREX.r2.4HG0276450	-0.7467	-0.7951	1	1
TCONS_00062923	TCONS_00062927	cis_mRNA_dw10k	138	chr5H	577716483	577719243	2538	-	chr5H	577719380	577731311	6882	-	HORVU.MOREX.r2.5HG0439240	HORVU.MOREX.r2.5HG0439250	0.888	0.903	0.352	0.6485
TCONS_00056601	TCONS_00056598	cis_mRNA_up10k	2778	chr5H	3062694	3066703	3912	-	chr5H	3047948	3059917	6010	-	XLOC_040079	HORVU.MOREX.r2.5HG0349990	0.0408	-0.1885	0.6225	0.2432
TCONS_00014147	TCONS_00021569	cis_mRNA_overlap	AntiSense	chr2H	295843089	295844569	1005	+	chr2H	295842261	295844030	1294	-	XLOC_010011	XLOC_015290	0.5944	0.472	0.7588	0.6687
TCONS_00060855	TCONS_00060856	cis_mRNA_overlap	Sense	chr5H	492278937	492284094	2157	-	chr5H	492278937	492284101	2087	-	HORVU.MOREX.r2.5HG0408260	HORVU.MOREX.r2.5HG0408260	-0.2061	-0.1785	1	1
TCONS_00043216	TCONS_00048480	cis_mRNA_up10k	234	chr4H	560714262	560720250	5688	+	chr4H	560706937	560714029	2735	-	HORVU.MOREX.r2.4HG0332250	HORVU.MOREX.r2.4HG0332240	0.8053	0.6364	-0.8123	-0.7576
TCONS_00013205	TCONS_00013200	cis_mRNA_overlap	Sense	chr2H	144681950	144684713	1469	+	chr2H	144679214	144684713	1695	+	HORVU.MOREX.r2.2HG0108820	HORVU.MOREX.r2.2HG0108820	0.3189	0.4604	1	1
TCONS_00005941	TCONS_00000363	cis_mRNA_up10k	1262	chr1H	12417849	12431350	659	-	chr1H	12432611	12437941	4336	+	HORVU.MOREX.r2.1HG0004940	HORVU.MOREX.r2.1HG0004960	0.9734	0.9758	0.9783	0.9879
TCONS_00039088	TCONS_00032373	cis_mRNA_dw10k	5562	chr3H	627847633	627848255	370	-	chr3H	627839627	627842072	1078	+	XLOC_027693	HORVU.MOREX.r2.3HG0275500	0.3859	0.7547	0.2907	0.7178
TCONS_00011404	TCONS_00011399	cis_mRNA_dw10k	8579	chr2H	8392955	8394465	972	+	chr2H	8381983	8384377	1635	+	XLOC_008041	HORVU.MOREX.r2.2HG0081740	0.595	0.5152	0.5899	0.5152
TCONS_00006572	TCONS_00006585	cis_mRNA_dw10k	1220	chr1H	56863948	56869661	2700	-	chr1H	56870880	56877789	4141	-	HORVU.MOREX.r2.1HG0014220	HORVU.MOREX.r2.1HG0014240	0.1206	0.1172	0.5252	0.5046
TCONS_00004842	TCONS_00004844	cis_mRNA_overlap	Overlapping	chr1H	496832675	496842934	519	+	chr1H	496836459	496840949	3732	+	HORVU.MOREX.r2.1HG0068260	HORVU.MOREX.r2.1HG0068260	0.8613	0.8303	1	1
TCONS_00014821	TCONS_00022220	cis_mRNA_dw10k	15	chr2H	401021291	401023089	1678	+	chr2H	401023103	401037621	2795	-	XLOC_010466	HORVU.MOREX.r2.2HG0130440	-0.5277	-0.6282	-0.7629	-0.8986
TCONS_00002190	TCONS_00007896	cis_mRNA_dw10k	2158	chr1H	248344255	248348299	2028	+	chr1H	248350456	248354371	2255	-	XLOC_001593	HORVU.MOREX.r2.1HG0030580	0.3459	0.2013	0.5981	0.4545
TCONS_00002190	TCONS_00002185	cis_mRNA_overlap	Intronic	chr1H	248344255	248348299	2028	+	chr1H	248340936	248399339	2090	+	XLOC_001593	HORVU.MOREX.r2.1HG0030570	0.1242	0.4679	-0.2659	-0.6242
TCONS_00003974	TCONS_00009568	cis_mRNA_overlap	AntiOverlapping	chr1H	450742877	450750121	647	+	chr1H	450744554	450747104	2463	-	HORVU.MOREX.r2.1HG0055790	HORVU.MOREX.r2.1HG0055790	0.0632	0.1945	1	1
TCONS_00076859	TCONS_00083751	cis_mRNA_overlap	AntiSense	chr7H	132298332	132301518	796	+	chr7H	132290973	132298955	2554	-	HORVU.MOREX.r2.7HG0559210	HORVU.MOREX.r2.7HG0559210	-0.0486	0.082	1	1
TCONS_00065051	TCONS_00065048	cis_mRNA_dw10k	213	chr6H	102326661	102335948	8926	+	chr6H	102313660	102326449	7160	+	HORVU.MOREX.r2.6HG0469490	HORVU.MOREX.r2.6HG0469460	-0.029	0.0582	0.9805	0.9273
TCONS_00047998	TCONS_00047997	cis_mRNA_up10k	1563	chr4H	508848628	508850948	942	-	chr4H	508845481	508847066	837	-	XLOC_033910	XLOC_033909	0.9775	0.9394	0.8713	0.8061
TCONS_00021960	TCONS_00021961	cis_mRNA_overlap	Sense	chr2H	364402495	364405262	1845	-	chr2H	364402495	364405436	1610	-	HORVU.MOREX.r2.2HG0126620	HORVU.MOREX.r2.2HG0126620	0.2608	0.2914	1	1
TCONS_00005654	TCONS_00005645	cis_mRNA_overlap	Sense	chr1H	3360067	3360972	576	-	chr1H	3217270	3361000	2382	-	HORVU.MOREX.r2.1HG0001390	HORVU.MOREX.r2.1HG0001390	0.6035	0.7212	1	1
TCONS_00018733	TCONS_00011528	cis_mRNA_dw10k	5431	chr2H	11452918	11456379	3375	-	chr2H	11395768	11447488	4259	+	XLOC_013315	HORVU.MOREX.r2.2HG0083320	-0.7166	-0.6074	0.4054	0.1515
TCONS_00018050	TCONS_00025354	cis_mRNA_up10k	3973	chr2H	662053739	662055705	1172	+	chr2H	662041423	662049767	7136	-	HORVU.MOREX.r2.2HG0176560	HORVU.MOREX.r2.2HG0176530	0.6874	0.697	0.6874	0.697
TCONS_00085846	TCONS_00085847	cis_mRNA_overlap	Sense	chr7H	473902215	473905324	2305	-	chr7H	473902215	473905342	1210	-	HORVU.MOREX.r2.7HG0589980	HORVU.MOREX.r2.7HG0589980	-0.0138	0.1152	1	1
TCONS_00002187	TCONS_00007896	cis_mRNA_dw10k	3429	chr1H	248344255	248347028	1688	+	chr1H	248350456	248354371	2255	-	XLOC_001593	HORVU.MOREX.r2.1HG0030580	0.1866	-0.0061	0.5981	0.4545
TCONS_00002187	TCONS_00002185	cis_mRNA_overlap	Intronic	chr1H	248344255	248347028	1688	+	chr1H	248340936	248399339	2090	+	XLOC_001593	HORVU.MOREX.r2.1HG0030570	-0.0884	-0.0522	-0.2659	-0.6242
TCONS_00058431	TCONS_00058430	cis_mRNA_overlap	Sense	chr5H	202671189	202675873	2283	-	chr5H	202671189	202675643	2633	-	HORVU.MOREX.r2.5HG0374610	HORVU.MOREX.r2.5HG0374610	0.6251	0.5215	1	1
TCONS_00061512	TCONS_00061510	cis_mRNA_up10k	2535	chr5H	519378967	519379967	431	-	chr5H	519371043	519376433	2067	-	XLOC_043456	HORVU.MOREX.r2.5HG0417950	-0.6247	-0.6646	-0.5647	-0.64
TCONS_00002879	TCONS_00002887	cis_mRNA_overlap	Sense	chr1H	343284247	343291481	3780	+	chr1H	343284297	343291481	3549	+	HORVU.MOREX.r2.1HG0040060	HORVU.MOREX.r2.1HG0040060	0.259	0.2242	1	1
TCONS_00002886	TCONS_00002887	cis_mRNA_overlap	Sense	chr1H	343284285	343291481	3848	+	chr1H	343284297	343291481	3549	+	HORVU.MOREX.r2.1HG0040060	HORVU.MOREX.r2.1HG0040060	0.7479	0.6606	1	1
TCONS_00088570	TCONS_00089507	cis_mRNA_dw10k	2408	chrUn	31340037	31342158	1884	+	chrUn	31344565	31358046	11308	-	HORVU.MOREX.r2.UnG0627710	HORVU.MOREX.r2.UnG0627730	0.7078	0.6687	0.8117	0.8182
TCONS_00029056	TCONS_00029070	cis_mRNA_overlap	Sense	chr3H	397930546	397935413	2972	+	chr3H	397930936	397935413	2990	+	HORVU.MOREX.r2.3HG0228110	HORVU.MOREX.r2.3HG0228110	0.0355	0.0969	1	1
TCONS_00013959	TCONS_00013957	cis_mRNA_overlap	Sense	chr2H	253601658	253606589	3723	+	chr2H	253601654	253606589	3598	+	HORVU.MOREX.r2.2HG0119160	HORVU.MOREX.r2.2HG0119160	-0.3336	-0.2708	1	1
TCONS_00079399	TCONS_00079406	cis_mRNA_up10k	3183	chr7H	507389819	507395542	4573	+	chr7H	507398724	507407177	3208	+	XLOC_056168	HORVU.MOREX.r2.7HG0594420	0.1389	-0.0788	0.6809	0.5152
TCONS_00002186	TCONS_00007896	cis_mRNA_dw10k	4205	chr1H	248344255	248346252	912	+	chr1H	248350456	248354371	2255	-	XLOC_001593	HORVU.MOREX.r2.1HG0030580	0.6398	0.6121	0.5981	0.4545
TCONS_00002186	TCONS_00002185	cis_mRNA_overlap	Intronic	chr1H	248344255	248346252	912	+	chr1H	248340936	248399339	2090	+	XLOC_001593	HORVU.MOREX.r2.1HG0030570	0.2745	0.2162	-0.2659	-0.6242
TCONS_00013958	TCONS_00013957	cis_mRNA_overlap	Sense	chr2H	253601658	253606589	2915	+	chr2H	253601654	253606589	3598	+	HORVU.MOREX.r2.2HG0119160	HORVU.MOREX.r2.2HG0119160	-0.0238	-0.1662	1	1
TCONS_00079407	TCONS_00079406	cis_mRNA_overlap	Sense	chr7H	507398804	507402280	531	+	chr7H	507398724	507407177	3208	+	HORVU.MOREX.r2.7HG0594420	HORVU.MOREX.r2.7HG0594420	-0.4626	-0.4815	1	1
TCONS_00082343	TCONS_00082344	cis_mRNA_overlap	Sense	chr7H	25967194	25972354	559	-	chr7H	25967763	25972354	4302	-	HORVU.MOREX.r2.7HG0539060	HORVU.MOREX.r2.7HG0539060	0.5384	0.4802	1	1
TCONS_00058401	TCONS_00058402	cis_mRNA_dw10k	120	chr5H	200360551	200363760	2216	-	chr5H	200363879	200414317	5491	-	HORVU.MOREX.r2.5HG0374320	HORVU.MOREX.r2.5HG0374360	0.8037	0.6319	0.5091	0.4255
TCONS_00058401	TCONS_00058400	cis_mRNA_overlap	Intronic	chr5H	200360551	200363760	2216	-	chr5H	200294441	200414317	2817	-	HORVU.MOREX.r2.5HG0374320	HORVU.MOREX.r2.5HG0374360	-0.1271	-0.1723	0.5091	0.4255
TCONS_00056706	TCONS_00049862	cis_mRNA_dw10k	4024	chr5H	6750939	6752597	1387	-	chr5H	6742517	6746916	2542	+	XLOC_040152	HORVU.MOREX.r2.5HG0351760	-0.1803	0.0075	0.7023	0.7818
TCONS_00006575	TCONS_00006585	cis_mRNA_dw10k	1033	chr1H	56863948	56869848	3119	-	chr1H	56870880	56877789	4141	-	HORVU.MOREX.r2.1HG0014220	HORVU.MOREX.r2.1HG0014240	-0.1808	0.02	0.5252	0.5046
TCONS_00006586	TCONS_00006585	cis_mRNA_overlap	Sense	chr1H	56870880	56877886	4159	-	chr1H	56870880	56877789	4141	-	HORVU.MOREX.r2.1HG0014240	HORVU.MOREX.r2.1HG0014240	-0.0023	0.2232	1	1
TCONS_00029066	TCONS_00029070	cis_mRNA_overlap	Sense	chr3H	397930652	397935413	4507	+	chr3H	397930936	397935413	2990	+	HORVU.MOREX.r2.3HG0228110	HORVU.MOREX.r2.3HG0228110	0.4361	0.4101	1	1
TCONS_00047202	TCONS_00047205	cis_mRNA_overlap	Sense	chr4H	385440366	385446994	905	-	chr4H	385440366	385447034	5377	-	HORVU.MOREX.r2.4HG0313650	HORVU.MOREX.r2.4HG0313650	-0.0176	0.0182	1	1
TCONS_00082111	TCONS_00082112	cis_mRNA_overlap	Sense	chr7H	17790460	17796233	422	-	chr7H	17795075	17796233	472	-	HORVU.MOREX.r2.7HG0535620	HORVU.MOREX.r2.7HG0535630	0.7844	0.4349	0.9177	0.5549
TCONS_00079398	TCONS_00079406	cis_mRNA_up10k	3183	chr7H	507389819	507395542	4573	+	chr7H	507398724	507407177	3208	+	XLOC_056168	HORVU.MOREX.r2.7HG0594420	0.1389	-0.0788	0.6809	0.5152
TCONS_00025852	TCONS_00032506	cis_mRNA_dw10k	9969	chr3H	4367048	4367853	726	+	chr3H	4377821	4383301	3516	-	XLOC_018336	HORVU.MOREX.r2.3HG0183110	0.6367	0.5238	-0.1277	0.0243
TCONS_00069644	TCONS_00069640	cis_mRNA_up10k	1124	chr6H	19169923	19175872	3707	-	chr6H	19163433	19168800	3908	-	HORVU.MOREX.r2.6HG0455580	HORVU.MOREX.r2.6HG0455570	0.0045	0.0396	0.9234	0.9273
TCONS_00018731	TCONS_00011528	cis_mRNA_dw10k	5431	chr2H	11452918	11456334	2701	-	chr2H	11395768	11447488	4259	+	XLOC_013315	HORVU.MOREX.r2.2HG0083320	0.5138	0.504	0.4054	0.1515
TCONS_00018595	TCONS_00011399	cis_mRNA_up10k	9373	chr2H	8370990	8372611	336	-	chr2H	8381983	8384377	1635	+	XLOC_013236	HORVU.MOREX.r2.2HG0081740	0.5164	0.503	0.6062	0.5152
TCONS_00011257	TCONS_00011258	cis_mRNA_up10k	5025	chr2H	3176934	3178540	883	+	chr2H	3183564	3187526	3350	+	XLOC_007957	HORVU.MOREX.r2.2HG0079990	0.8136	0.4909	0.5515	0.1515
TCONS_00060857	TCONS_00060856	cis_mRNA_overlap	Sense	chr5H	492278937	492284101	4072	-	chr5H	492278937	492284101	2087	-	HORVU.MOREX.r2.5HG0408260	HORVU.MOREX.r2.5HG0408260	-0.0221	0.0307	1	1
TCONS_00018047	TCONS_00025354	cis_mRNA_overlap	AntiSense	chr2H	662041494	662042087	347	+	chr2H	662041423	662049767	7136	-	HORVU.MOREX.r2.2HG0176510	HORVU.MOREX.r2.2HG0176530	0.6182	0.7455	0.7803	0.6606
TCONS_00005822	TCONS_00005823	cis_mRNA_overlap	Sense	chr1H	8294177	8301057	6733	-	chr1H	8294177	8301084	1803	-	HORVU.MOREX.r2.1HG0003600	HORVU.MOREX.r2.1HG0003600	0.656	0.614	1	1
TCONS_00029057	TCONS_00029070	cis_mRNA_overlap	Sense	chr3H	397930546	397935413	3726	+	chr3H	397930936	397935413	2990	+	HORVU.MOREX.r2.3HG0228110	HORVU.MOREX.r2.3HG0228110	0.4619	0.3831	1	1
TCONS_00058405	TCONS_00058402	cis_mRNA_overlap	Intronic	chr5H	200379809	200386446	6596	-	chr5H	200363879	200414317	5491	-	XLOC_041235	HORVU.MOREX.r2.5HG0374360	0.8163	0.7212	0.8168	0.7212
TCONS_00058405	TCONS_00058400	cis_mRNA_overlap	Intronic	chr5H	200379809	200386446	6596	-	chr5H	200294441	200414317	2817	-	XLOC_041235	HORVU.MOREX.r2.5HG0374360	-0.3092	-0.1763	0.8168	0.7212
TCONS_00020584	TCONS_00020586	cis_mRNA_overlap	Sense	chr2H	144278205	144284398	5371	-	chr2H	144278205	144284494	2474	-	HORVU.MOREX.r2.2HG0108740	HORVU.MOREX.r2.2HG0108740	-0.5593	-0.2622	1	1
TCONS_00079400	TCONS_00079406	cis_mRNA_up10k	3183	chr7H	507389819	507395542	4573	+	chr7H	507398724	507407177	3208	+	XLOC_056168	HORVU.MOREX.r2.7HG0594420	0.1389	-0.0788	0.6809	0.5152
TCONS_00002884	TCONS_00002887	cis_mRNA_overlap	Sense	chr1H	343284280	343291481	6586	+	chr1H	343284297	343291481	3549	+	HORVU.MOREX.r2.1HG0040060	HORVU.MOREX.r2.1HG0040060	0.6501	0.5515	1	1
TCONS_00006743	TCONS_00006733	cis_mRNA_overlap	Sense	chr1H	70879172	70882707	602	-	chr1H	70869671	70882031	5896	-	HORVU.MOREX.r2.1HG0016220	HORVU.MOREX.r2.1HG0016220	-0.4466	-0.3963	1	1
TCONS_00028290	TCONS_00028287	cis_mRNA_overlap	Intronic	chr3H	256739757	256745959	4849	+	chr3H	256732387	256795363	1270	+	HORVU.MOREX.r2.3HG0216860	HORVU.MOREX.r2.3HG0216860	0.4251	0.4062	1	1
TCONS_00028290	TCONS_00028282	cis_mRNA_overlap	Intronic	chr3H	256739757	256745959	4849	+	chr3H	256732371	256796084	2003	+	HORVU.MOREX.r2.3HG0216860	HORVU.MOREX.r2.3HG0216860	0.639	0.462	1	1
TCONS_00083733	TCONS_00076818	cis_mRNA_dw10k	634	chr7H	130456504	130458170	1561	-	chr7H	130448491	130455871	4400	+	HORVU.MOREX.r2.7HG0558960	HORVU.MOREX.r2.7HG0558950	0.5954	0.7691	0.6114	0.4565
TCONS_00041730	TCONS_00041733	cis_mRNA_overlap	Sense	chr4H	362012567	362015169	868	+	chr4H	362012567	362027534	12753	+	XLOC_029566	HORVU.MOREX.r2.4HG0311890	-0.5219	-0.5735	-0.0529	-0.1152
TCONS_00083264	TCONS_00083263	cis_mRNA_overlap	Intronic	chr7H	80515993	80519501	265	-	chr7H	80509361	80532783	657	-	HORVU.MOREX.r2.7HG0551570	HORVU.MOREX.r2.7HG0551580	0.895	0.7818	0.912	0.8788
TCONS_00020322	TCONS_00020320	cis_mRNA_overlap	Sense	chr2H	107650216	107655893	4067	-	chr2H	107650216	107655887	3694	-	HORVU.MOREX.r2.2HG0104610	HORVU.MOREX.r2.2HG0104610	0.4131	0.3576	1	1
TCONS_00051240	TCONS_00058054	cis_mRNA_overlap	AntiSense	chr5H	137242250	137242691	383	+	chr5H	137242333	137295081	18677	-	HORVU.MOREX.r2.5HG0370150	HORVU.MOREX.r2.5HG0370260	-0.043	-0.1713	0.6892	0.503
TCONS_00069162	TCONS_00069159	cis_mRNA_up10k	118	chr6H	1477090	1482238	4618	-	chr6H	1467734	1476973	7131	-	XLOC_048992	HORVU.MOREX.r2.6HG0448090	0.6603	0.2572	0.9869	0.9273
TCONS_00043246	TCONS_00048509	cis_mRNA_dw10k	4297	chr4H	560790829	560796366	377	+	chr4H	560800662	560804348	2023	-	XLOC_030582	HORVU.MOREX.r2.4HG0332330	0.3321	0.3697	0.7877	0.7939
TCONS_00043808	TCONS_00043809	cis_mRNA_overlap	Sense	chr4H	594438521	594441489	803	+	chr4H	594438521	594441489	1104	+	HORVU.MOREX.r2.4HG0339660	HORVU.MOREX.r2.4HG0339660	-0.1788	-0.0788	1	1
TCONS_00041275	TCONS_00041263	cis_mRNA_dw10k	6973	chr4H	260673432	260700975	4738	+	chr4H	260634134	260666460	9994	+	HORVU.MOREX.r2.4HG0305530	HORVU.MOREX.r2.4HG0305430	0.7648	0.4784	0.6992	0.7697
TCONS_00006726	TCONS_00006733	cis_mRNA_dw10k	4275	chr1H	70837167	70865397	5096	-	chr1H	70869671	70882031	5896	-	HORVU.MOREX.r2.1HG0016190	HORVU.MOREX.r2.1HG0016220	0.8408	0.7424	0.918	0.8571
TCONS_00016109	TCONS_00016108	cis_mRNA_overlap	Sense	chr2H	559238302	559242170	3352	+	chr2H	559238179	559242170	989	+	HORVU.MOREX.r2.2HG0148380	HORVU.MOREX.r2.2HG0148380	0.6058	0.3587	1	1
TCONS_00089446	TCONS_00088507	cis_mRNA_up10k	1053	chrUn	21540709	21548030	6575	-	chrUn	21549082	21563688	12284	+	XLOC_063418	HORVU.MOREX.r2.UnG0627010	0.3468	0.4062	0.9869	0.9758
TCONS_00051179	TCONS_00051180	cis_mRNA_overlap	Sense	chr5H	130766360	130773966	1088	+	chr5H	130766360	130783059	9554	+	HORVU.MOREX.r2.5HG0369680	HORVU.MOREX.r2.5HG0369710	0.2872	0.2901	0.7226	0.8303
TCONS_00048511	TCONS_00048509	cis_mRNA_overlap	Sense	chr4H	560800662	560804422	1135	-	chr4H	560800662	560804348	2023	-	HORVU.MOREX.r2.4HG0332330	HORVU.MOREX.r2.4HG0332330	0.0721	-0.1273	1	1
TCONS_00089443	TCONS_00088507	cis_mRNA_up10k	1424	chrUn	21540709	21547659	6204	-	chrUn	21549082	21563688	12284	+	XLOC_063418	HORVU.MOREX.r2.UnG0627010	0.8138	0.7939	0.9869	0.9758
TCONS_00063997	TCONS_00064004	cis_mRNA_overlap	Overlapping	chr6H	17294499	17320257	2331	+	chr6H	17298094	17300315	1995	+	HORVU.MOREX.r2.6HG0454730	HORVU.MOREX.r2.6HG0454730	-0.2573	-0.4062	1	1
TCONS_00071640	TCONS_00071655	cis_mRNA_overlap	Sense	chr6H	245475152	245488725	2443	-	chr6H	245475152	245488729	2681	-	HORVU.MOREX.r2.6HG0483610	HORVU.MOREX.r2.6HG0483610	-0.1435	-0.2013	1	1
TCONS_00071640	TCONS_00071647	cis_mRNA_overlap	Sense	chr6H	245475152	245488725	2443	-	chr6H	245475152	245488727	2720	-	HORVU.MOREX.r2.6HG0483610	HORVU.MOREX.r2.6HG0483610	-0.0232	-0.0692	1	1
TCONS_00043484	TCONS_00043480	cis_mRNA_dw10k	1751	chr4H	577532743	577537403	3177	+	chr4H	577524317	577530993	4437	+	HORVU.MOREX.r2.4HG0335720	HORVU.MOREX.r2.4HG0335720	0.0175	-0.2312	1	1
TCONS_00003396	TCONS_00003393	cis_mRNA_dw10k	2993	chr1H	397691549	397692946	1002	+	chr1H	397675999	397688557	7305	+	XLOC_002438	HORVU.MOREX.r2.1HG0047120	0.2549	0.503	0.2959	0.1879
TCONS_00047296	TCONS_00047292	cis_mRNA_overlap	Sense	chr4H	400826720	400835974	6864	-	chr4H	400826720	400835950	7435	-	HORVU.MOREX.r2.4HG0314730	HORVU.MOREX.r2.4HG0314730	-0.5017	-0.5511	1	1
TCONS_00041734	TCONS_00041733	cis_mRNA_overlap	Sense	chr4H	362012568	362027534	9092	+	chr4H	362012567	362027534	12753	+	HORVU.MOREX.r2.4HG0311890	HORVU.MOREX.r2.4HG0311890	0.1618	0.2164	1	1
TCONS_00045127	TCONS_00045112	cis_mRNA_up10k	260	chr4H	40430622	40444244	2443	-	chr4H	40376287	40430363	8517	-	HORVU.MOREX.r2.4HG0285660	HORVU.MOREX.r2.4HG0285590	0.5532	0.6398	0.3846	0.4329
TCONS_00045127	TCONS_00045119	cis_mRNA_up10k	260	chr4H	40430622	40444244	2443	-	chr4H	40411532	40430363	7329	-	HORVU.MOREX.r2.4HG0285660	HORVU.MOREX.r2.4HG0285630	0.0491	0.1741	0.6558	0.6727
TCONS_00027644	TCONS_00034205	cis_mRNA_overlap	AntiSense	chr3H	154124666	154132085	7147	+	chr3H	154131661	154136489	3383	-	HORVU.MOREX.r2.3HG0208210	HORVU.MOREX.r2.3HG0208220	-0.6262	-0.7455	-0.7619	-0.8424
TCONS_00076458	TCONS_00076456	cis_mRNA_overlap	Sense	chr7H	97584951	97590856	4499	+	chr7H	97584928	97595461	4172	+	HORVU.MOREX.r2.7HG0553810	HORVU.MOREX.r2.7HG0553810	-0.1904	-0.1341	1	1
TCONS_00060299	TCONS_00060300	cis_mRNA_overlap	Sense	chr5H	448013072	448019808	6550	-	chr5H	448013072	448019874	4046	-	HORVU.MOREX.r2.5HG0399960	HORVU.MOREX.r2.5HG0399960	-0.1736	-0.1152	1	1
TCONS_00035260	TCONS_00035252	cis_mRNA_overlap	Sense	chr3H	319009164	319011597	980	-	chr3H	319007368	319011554	3205	-	HORVU.MOREX.r2.3HG0221050	HORVU.MOREX.r2.3HG0221050	-0.0315	0.2606	1	1
TCONS_00082919	TCONS_00082918	cis_mRNA_overlap	Sense	chr7H	53403864	53405849	1885	-	chr7H	53403864	53405849	1753	-	HORVU.MOREX.r2.7HG0546500	HORVU.MOREX.r2.7HG0546500	0.1398	0.0303	1	1
TCONS_00023473	TCONS_00023477	cis_mRNA_dw10k	158	chr2H	555056120	555057985	1330	-	chr2H	555058142	555067478	3180	-	XLOC_016578	HORVU.MOREX.r2.2HG0147880	-0.8209	-0.9362	-0.7852	-0.7455
TCONS_00014918	TCONS_00014920	cis_mRNA_overlap	Overlapping	chr2H	420503951	420670443	1204	+	chr2H	420665623	420668803	2721	+	HORVU.MOREX.r2.2HG0131870	HORVU.MOREX.r2.2HG0131870	0.4715	0.31	1	1
TCONS_00018118	TCONS_00018115	cis_mRNA_dw10k	436	chr2H	663805778	663808172	2317	+	chr2H	663795028	663805343	5381	+	XLOC_012888	HORVU.MOREX.r2.2HG0177370	0.3729	0.6155	0.3732	0.6278
TCONS_00064010	TCONS_00064017	cis_mRNA_up10k	1901	chr6H	17362874	17366610	1408	+	chr6H	17368510	17372543	2067	+	XLOC_045260	HORVU.MOREX.r2.6HG0454760	0.3089	0.4062	0.5263	0.1273
TCONS_00027645	TCONS_00034205	cis_mRNA_overlap	AntiSense	chr3H	154124681	154132085	6174	+	chr3H	154131661	154136489	3383	-	HORVU.MOREX.r2.3HG0208210	HORVU.MOREX.r2.3HG0208220	-0.503	-0.5515	-0.7619	-0.8424
TCONS_00007905	TCONS_00002198	cis_mRNA_dw10k	6851	chr1H	248403523	248404555	399	-	chr1H	248394122	248396673	1938	+	XLOC_005552	HORVU.MOREX.r2.1HG0030670	0.6177	0.6848	0.6095	0.697
TCONS_00048792	TCONS_00048790	cis_mRNA_overlap	Sense	chr4H	580111428	580116894	1707	-	chr4H	580111428	580116879	1694	-	HORVU.MOREX.r2.4HG0336250	HORVU.MOREX.r2.4HG0336250	0.3885	0.0843	1	1
TCONS_00050260	TCONS_00050258	cis_mRNA_overlap	Sense	chr5H	25300375	25306020	4693	+	chr5H	25297976	25306020	7371	+	HORVU.MOREX.r2.5HG0356950	HORVU.MOREX.r2.5HG0356950	-0.204	-0.0969	1	1
TCONS_00054653	TCONS_00061748	cis_mRNA_up10k	4493	chr5H	527916114	527935836	524	+	chr5H	527908874	527911622	2164	-	XLOC_038687	HORVU.MOREX.r2.5HG0421310	-0.6018	-0.6201	-0.739	-0.6606
TCONS_00043485	TCONS_00043480	cis_mRNA_dw10k	2226	chr4H	577533218	577537403	4031	+	chr4H	577524317	577530993	4437	+	HORVU.MOREX.r2.4HG0335720	HORVU.MOREX.r2.4HG0335720	0.1725	0.167	1	1
TCONS_00050206	TCONS_00050198	cis_mRNA_dw10k	8602	chr5H	23130166	23136730	2587	+	chr5H	23117147	23121565	2942	+	HORVU.MOREX.r2.5HG0356330	HORVU.MOREX.r2.5HG0356310	0.632	0.3091	0.0179	-0.0973
TCONS_00038368	TCONS_00038370	cis_mRNA_dw10k	9460	chr3H	599773319	599775908	2565	-	chr3H	599785367	599790901	1919	-	XLOC_027150	HORVU.MOREX.r2.3HG0265270	0.0728	0.1313	-0.4546	-0.569
TCONS_00056959	TCONS_00056966	cis_mRNA_overlap	Sense	chr5H	18360121	18399959	440	-	chr5H	18373147	18428175	791	-	HORVU.MOREX.r2.5HG0355150	HORVU.MOREX.r2.5HG0355160	0.9938	0.9394	0.997	0.9515
TCONS_00086265	TCONS_00086273	cis_mRNA_dw10k	3919	chr7H	521560360	521582549	2729	-	chr7H	521586467	521594000	2859	-	HORVU.MOREX.r2.7HG0595750	HORVU.MOREX.r2.7HG0595760	0.2062	0.297	0.5535	0.6485
TCONS_00029069	TCONS_00029063	cis_mRNA_overlap	Sense	chr3H	397930802	397935413	3047	+	chr3H	397930642	397935413	3236	+	HORVU.MOREX.r2.3HG0228110	HORVU.MOREX.r2.3HG0228110	-0.778	-0.6935	1	1
TCONS_00056357	TCONS_00056359	cis_mRNA_overlap	Sense	chr5H	591712629	591718827	3141	+	chr5H	591712653	591718827	5187	+	HORVU.MOREX.r2.5HG0444900	HORVU.MOREX.r2.5HG0444900	-0.0763	-0.2242	1	1
TCONS_00045114	TCONS_00045104	cis_mRNA_up10k	1818	chr4H	40386392	40387808	458	-	chr4H	40376287	40384575	8184	-	XLOC_031908	HORVU.MOREX.r2.4HG0285590	0.3419	0.5758	0.3325	0.315
TCONS_00089448	TCONS_00088507	cis_mRNA_overlap	AntiSense	chrUn	21548531	21564679	14979	-	chrUn	21549082	21563688	12284	+	HORVU.MOREX.r2.UnG0627020	HORVU.MOREX.r2.UnG0627010	0.8515	0.7939	0.9588	0.9758
TCONS_00035249	TCONS_00035252	cis_mRNA_dw10k	2028	chr3H	318997252	319005341	299	-	chr3H	319007368	319011554	3205	-	XLOC_024921	HORVU.MOREX.r2.3HG0221050	0.4967	0.2485	0.8074	0.7576
TCONS_00001072	TCONS_00001071	cis_mRNA_overlap	Sense	chr1H	62937596	62942472	2788	+	chr1H	62937559	62942472	3385	+	HORVU.MOREX.r2.1HG0014950	HORVU.MOREX.r2.1HG0014950	0.4448	0.1099	1	1
TCONS_00050261	TCONS_00050258	cis_mRNA_overlap	Sense	chr5H	25301738	25306020	2667	+	chr5H	25297976	25306020	7371	+	HORVU.MOREX.r2.5HG0356950	HORVU.MOREX.r2.5HG0356950	-0.0185	0.1216	1	1
TCONS_00037551	TCONS_00037550	cis_mRNA_overlap	Sense	chr3H	558550968	558553662	853	-	chr3H	558550968	558553662	566	-	HORVU.MOREX.r2.3HG0252660	HORVU.MOREX.r2.3HG0252660	0.0037	-0.2918	1	1
TCONS_00018839	TCONS_00018841	cis_mRNA_dw10k	1683	chr2H	14844641	14846248	1360	-	chr2H	14847930	14851996	3866	-	XLOC_013390	HORVU.MOREX.r2.2HG0084890	-0.893	-0.8379	-0.887	-0.7792
TCONS_00061053	TCONS_00053965	cis_mRNA_up10k	2986	chr5H	499464781	499465755	906	-	chr5H	499468740	499481683	4164	+	HORVU.MOREX.r2.5HG0411140	HORVU.MOREX.r2.5HG0411150	-0.4398	-0.6606	-0.6713	-0.7212
TCONS_00056933	TCONS_00056931	cis_mRNA_overlap	Intronic	chr5H	18258823	18266131	959	-	chr5H	18226135	18272903	823	-	XLOC_040302	HORVU.MOREX.r2.5HG0355100	0.5587	0.6	0.7842	0.7697
TCONS_00004299	TCONS_00009886	cis_mRNA_up10k	6510	chr1H	473281639	473286633	1573	+	chr1H	473267677	473275130	6003	-	XLOC_003118	HORVU.MOREX.r2.1HG0060430	0.8021	0.7697	0.8958	0.8909
TCONS_00008917	TCONS_00008915	cis_mRNA_up10k	6525	chr1H	392644230	392646780	2450	-	chr1H	392624066	392637706	2172	-	HORVU.MOREX.r2.1HG0046530	HORVU.MOREX.r2.1HG0046500	-0.5283	-0.6809	0.0213	-0.1908
TCONS_00043487	TCONS_00043480	cis_mRNA_dw10k	2273	chr4H	577533265	577537403	3530	+	chr4H	577524317	577530993	4437	+	HORVU.MOREX.r2.4HG0335720	HORVU.MOREX.r2.4HG0335720	-0.2655	0	1	1
TCONS_00049417	TCONS_00044208	cis_mRNA_dw10k	7619	chr4H	614898515	614902261	1593	-	chr4H	614885477	614890897	1903	+	HORVU.MOREX.r2.4HG0345730	HORVU.MOREX.r2.4HG0345700	-0.4722	-0.535	0.482	0.4303
TCONS_00025763	TCONS_00032431	cis_mRNA_dw10k	7814	chr3H	2395152	2398507	452	+	chr3H	2406320	2409488	2437	-	HORVU.MOREX.r2.3HG0181950	HORVU.MOREX.r2.3HG0181960	-0.7534	-0.8667	-0.7625	-0.9152
TCONS_00025763	TCONS_00032425	cis_mRNA_dw10k	129	chr3H	2395152	2398507	452	+	chr3H	2398635	2409488	2689	-	HORVU.MOREX.r2.3HG0181950	HORVU.MOREX.r2.3HG0181960	0.2551	0.4152	-0.7625	-0.9152
TCONS_00025763	TCONS_00032433	cis_mRNA_dw10k	7814	chr3H	2395152	2398507	452	+	chr3H	2406320	2456622	2219	-	HORVU.MOREX.r2.3HG0181950	HORVU.MOREX.r2.3HG0181960	0.4422	0.6191	-0.7625	-0.9152
TCONS_00028787	TCONS_00028788	cis_mRNA_overlap	Sense	chr3H	358333545	358354054	1116	+	chr3H	358333566	358355148	1385	+	HORVU.MOREX.r2.3HG0224160	HORVU.MOREX.r2.3HG0224160	0.4935	0.462	1	1
TCONS_00089927	TCONS_00088935	cis_mRNA_dw10k	4717	chrUn	67870452	67871590	991	-	chrUn	67863856	67865736	1260	+	HORVU.MOREX.r2.UnG0632810	HORVU.MOREX.r2.UnG0632780	0.382	0.5394	0.1969	0.0182
TCONS_00089449	TCONS_00088507	cis_mRNA_overlap	AntiSense	chrUn	21548531	21564679	14979	-	chrUn	21549082	21563688	12284	+	HORVU.MOREX.r2.UnG0627020	HORVU.MOREX.r2.UnG0627010	0.8515	0.7939	0.9588	0.9758
TCONS_00051191	TCONS_00051180	cis_mRNA_overlap	Sense	chr5H	130768256	130783059	4401	+	chr5H	130766360	130783059	9554	+	HORVU.MOREX.r2.5HG0369710	HORVU.MOREX.r2.5HG0369710	0.1264	0.1741	1	1
TCONS_00000056	TCONS_00000058	cis_mRNA_overlap	Sense	chr1H	2380042	2384015	361	+	chr1H	2380718	2382783	909	+	HORVU.MOREX.r2.1HG0000930	HORVU.MOREX.r2.1HG0000930	0.9804	0.8788	1	1
TCONS_00052238	TCONS_00059218	cis_mRNA_overlap	AntiSense	chr5H	333639715	333640967	817	+	chr5H	333633895	333646619	7624	-	HORVU.MOREX.r2.5HG0385140	HORVU.MOREX.r2.5HG0385130	-0.6061	-0.6848	-0.6306	-0.6991
TCONS_00048789	TCONS_00048790	cis_mRNA_overlap	Sense	chr4H	580110857	580116948	2289	-	chr4H	580111428	580116879	1694	-	HORVU.MOREX.r2.4HG0336250	HORVU.MOREX.r2.4HG0336250	-0.1958	0.0619	1	1
TCONS_00000092	TCONS_00000089	cis_mRNA_dw10k	5436	chr1H	3541425	3544383	2361	+	chr1H	3530140	3535990	5731	+	XLOC_000067	HORVU.MOREX.r2.1HG0001470	0.8203	0.8424	0.8319	0.8146
TCONS_00004297	TCONS_00009886	cis_mRNA_up10k	6506	chr1H	473281635	473286633	1964	+	chr1H	473267677	473275130	6003	-	XLOC_003118	HORVU.MOREX.r2.1HG0060430	0.6983	0.8109	0.8958	0.8909
TCONS_00040790	TCONS_00046097	cis_mRNA_overlap	AntiSense	chr4H	162605501	162619996	4496	+	chr4H	162609479	162612186	1942	-	HORVU.MOREX.r2.4HG0298630	HORVU.MOREX.r2.4HG0298640	-0.385	-0.5394	0.0988	0.3091
TCONS_00081953	TCONS_00081951	cis_mRNA_up10k	6904	chr7H	12884800	12886269	904	-	chr7H	12876652	12877897	1215	-	HORVU.MOREX.r2.7HG0533570	HORVU.MOREX.r2.7HG0533560	0.3916	0.5152	0.3763	0.4788
TCONS_00076367	TCONS_00076365	cis_mRNA_dw10k	2862	chr7H	86617196	86617445	217	+	chr7H	86611002	86614335	2378	+	XLOC_054008	HORVU.MOREX.r2.7HG0552500	-0.2059	-0.1768	-0.4052	-0.5222
TCONS_00045117	TCONS_00045112	cis_mRNA_overlap	Intronic	chr4H	40406638	40408046	450	-	chr4H	40376287	40430363	8517	-	XLOC_031909	HORVU.MOREX.r2.4HG0285590	-0.5101	-0.4113	0.3006	0.2073
TCONS_00045117	TCONS_00045119	cis_mRNA_dw10k	3487	chr4H	40406638	40408046	450	-	chr4H	40411532	40430363	7329	-	XLOC_031909	HORVU.MOREX.r2.4HG0285630	0.9283	0.8545	0.599	0.503
TCONS_00035657	TCONS_00035659	cis_mRNA_overlap	Sense	chr3H	386562837	386570485	6786	-	chr3H	386562837	386570509	6889	-	HORVU.MOREX.r2.3HG0226780	HORVU.MOREX.r2.3HG0226780	-0.0324	-0.0547	1	1
TCONS_00029065	TCONS_00029063	cis_mRNA_overlap	Sense	chr3H	397930642	397935413	4254	+	chr3H	397930642	397935413	3236	+	HORVU.MOREX.r2.3HG0228110	HORVU.MOREX.r2.3HG0228110	-0.4899	-0.6636	1	1
TCONS_00051187	TCONS_00051180	cis_mRNA_overlap	Sense	chr5H	130768251	130783059	4509	+	chr5H	130766360	130783059	9554	+	HORVU.MOREX.r2.5HG0369710	HORVU.MOREX.r2.5HG0369710	0.5863	0.5254	1	1
TCONS_00049150	TCONS_00049144	cis_mRNA_overlap	Sense	chr4H	601305499	601317332	403	-	chr4H	601301657	601309025	1588	-	HORVU.MOREX.r2.4HG0341510	HORVU.MOREX.r2.4HG0341500	0.2277	-0.1411	0.9196	0.9636
TCONS_00041265	TCONS_00041263	cis_mRNA_overlap	Intronic	chr4H	260641538	260644679	2386	+	chr4H	260634134	260666460	9994	+	HORVU.MOREX.r2.4HG0305390	HORVU.MOREX.r2.4HG0305430	0.6444	0.7324	0.8607	0.8788
TCONS_00048793	TCONS_00048790	cis_mRNA_overlap	Sense	chr4H	580111428	580116960	2238	-	chr4H	580111428	580116879	1694	-	HORVU.MOREX.r2.4HG0336250	HORVU.MOREX.r2.4HG0336250	0.3936	0.097	1	1
TCONS_00081895	TCONS_00081893	cis_mRNA_overlap	Sense	chr7H	10862026	10866309	4189	-	chr7H	10862026	10866115	3536	-	HORVU.MOREX.r2.7HG0532690	HORVU.MOREX.r2.7HG0532690	0.2701	0.1715	1	1
TCONS_00050210	TCONS_00050200	cis_mRNA_dw10k	3025	chr5H	23139754	23153876	10113	+	chr5H	23123219	23136730	9080	+	HORVU.MOREX.r2.5HG0356360	HORVU.MOREX.r2.5HG0356320	0.6542	0.6565	-0.3463	-0.3939
TCONS_00089444	TCONS_00088507	cis_mRNA_up10k	1424	chrUn	21540709	21547659	6204	-	chrUn	21549082	21563688	12284	+	XLOC_063418	HORVU.MOREX.r2.UnG0627010	0.8138	0.7939	0.9869	0.9758
TCONS_00044547	TCONS_00039277	cis_mRNA_dw10k	1596	chr4H	5251128	5252763	1540	-	chr4H	5244660	5249533	1478	+	HORVU.MOREX.r2.4HG0277700	HORVU.MOREX.r2.4HG0277690	0.6884	0.7212	0.7936	0.6991
TCONS_00007900	TCONS_00002198	cis_mRNA_overlap	AntiOverlapping	chr1H	248367578	248421287	728	-	chr1H	248394122	248396673	1938	+	HORVU.MOREX.r2.1HG0030680	HORVU.MOREX.r2.1HG0030670	-0.3541	-0.5152	-0.3039	-0.4061
TCONS_00048791	TCONS_00048790	cis_mRNA_overlap	Sense	chr4H	580111428	580116879	1440	-	chr4H	580111428	580116879	1694	-	HORVU.MOREX.r2.4HG0336250	HORVU.MOREX.r2.4HG0336250	-0.1091	0.039	1	1
TCONS_00079420	TCONS_00086171	cis_mRNA_up10k	4011	chr7H	507831112	507832289	1157	+	chr7H	507821859	507827102	4568	-	XLOC_056177	HORVU.MOREX.r2.7HG0594530	-0.4385	-0.503	-0.7787	-0.7212
TCONS_00011306	TCONS_00011309	cis_mRNA_up10k	1107	chr2H	5038274	5043806	1056	+	chr2H	5044912	5047453	1853	+	HORVU.MOREX.r2.2HG0080550	HORVU.MOREX.r2.2HG0080550	0.8424	0.8303	1	1
TCONS_00007769	TCONS_00007771	cis_mRNA_overlap	Sense	chr1H	219974563	219980706	1232	-	chr1H	219974563	219980717	4932	-	HORVU.MOREX.r2.1HG0028680	HORVU.MOREX.r2.1HG0028680	0.1797	0.2516	1	1
TCONS_00047285	TCONS_00047292	cis_mRNA_overlap	Sense	chr4H	400826720	400834185	6477	-	chr4H	400826720	400835950	7435	-	HORVU.MOREX.r2.4HG0314710	HORVU.MOREX.r2.4HG0314730	-0.7477	-0.6582	0.197	0.2121
TCONS_00081191	TCONS_00088057	cis_mRNA_up10k	24	chr7H	626152782	626153313	497	+	chr7H	626130272	626152759	1366	-	XLOC_057484	HORVU.MOREX.r2.7HG0620520	-0.6858	-0.7004	0.6367	0.7306
TCONS_00035957	TCONS_00035959	cis_mRNA_overlap	Sense	chr3H	423329440	423333897	1210	-	chr3H	423329440	423551244	1403	-	HORVU.MOREX.r2.3HG0230720	HORVU.MOREX.r2.3HG0230780	0.6559	0.2606	0.4723	0.2727
TCONS_00003899	TCONS_00003896	cis_mRNA_overlap	Sense	chr1H	446965306	446981230	5925	+	chr1H	446965270	446981230	9748	+	HORVU.MOREX.r2.1HG0054850	HORVU.MOREX.r2.1HG0054850	-0.0289	0.0671	1	1
TCONS_00064001	TCONS_00064004	cis_mRNA_overlap	Overlapping	chr6H	17294500	17320257	2330	+	chr6H	17298094	17300315	1995	+	HORVU.MOREX.r2.6HG0454730	HORVU.MOREX.r2.6HG0454730	0.519	0.5237	1	1
TCONS_00067588	TCONS_00067589	cis_mRNA_overlap	Sense	chr6H	476137938	476154288	4484	+	chr6H	476137945	476154288	14855	+	HORVU.MOREX.r2.6HG0504250	HORVU.MOREX.r2.6HG0504250	-0.1637	-0.1914	1	1
TCONS_00014355	TCONS_00014352	cis_mRNA_overlap	Sense	chr2H	341074692	341083268	5201	+	chr2H	341074669	341083268	5948	+	HORVU.MOREX.r2.2HG0124340	HORVU.MOREX.r2.2HG0124340	0.9192	0.8483	1	1
TCONS_00027643	TCONS_00034205	cis_mRNA_overlap	AntiSense	chr3H	154119814	154132085	2251	+	chr3H	154131661	154136489	3383	-	HORVU.MOREX.r2.3HG0208210	HORVU.MOREX.r2.3HG0208220	-0.1901	0.0667	-0.7619	-0.8424
TCONS_00056200	TCONS_00056203	cis_mRNA_overlap	Sense	chr5H	587559088	587563243	3370	+	chr5H	587559244	587563243	1683	+	HORVU.MOREX.r2.5HG0442940	HORVU.MOREX.r2.5HG0442940	-0.3002	-0.3587	1	1
TCONS_00086318	TCONS_00086317	cis_mRNA_overlap	Sense	chr7H	527180510	527187965	6016	-	chr7H	527180510	527187943	5715	-	HORVU.MOREX.r2.7HG0596540	HORVU.MOREX.r2.7HG0596540	-0.5703	-0.2553	1	1
TCONS_00049148	TCONS_00049152	cis_mRNA_overlap	Sense	chr4H	601301657	601320965	1712	-	chr4H	601309444	601320859	5279	-	HORVU.MOREX.r2.4HG0341500	HORVU.MOREX.r2.4HG0341510	0.7353	0.6565	0.9196	0.9636
TCONS_00049148	TCONS_00049144	cis_mRNA_overlap	Sense	chr4H	601301657	601320965	1712	-	chr4H	601301657	601309025	1588	-	HORVU.MOREX.r2.4HG0341500	HORVU.MOREX.r2.4HG0341500	-0.5249	-0.4907	1	1
TCONS_00029059	TCONS_00029063	cis_mRNA_overlap	Sense	chr3H	397930635	397935413	4580	+	chr3H	397930642	397935413	3236	+	HORVU.MOREX.r2.3HG0228110	HORVU.MOREX.r2.3HG0228110	-0.0095	-0.0525	1	1
TCONS_00083267	TCONS_00083263	cis_mRNA_overlap	Intronic	chr7H	80518387	80532123	461	-	chr7H	80509361	80532783	657	-	HORVU.MOREX.r2.7HG0551570	HORVU.MOREX.r2.7HG0551580	-0.4329	-0.3952	0.912	0.8788
TCONS_00089445	TCONS_00088507	cis_mRNA_up10k	1108	chrUn	21540709	21547975	6520	-	chrUn	21549082	21563688	12284	+	XLOC_063418	HORVU.MOREX.r2.UnG0627010	0.3266	0.3939	0.9869	0.9758
TCONS_00045126	TCONS_00045119	cis_mRNA_up10k	260	chr4H	40430622	40440656	3044	-	chr4H	40411532	40430363	7329	-	HORVU.MOREX.r2.4HG0285660	HORVU.MOREX.r2.4HG0285630	0.8656	0.8182	0.6558	0.6727
TCONS_00043486	TCONS_00043480	cis_mRNA_dw10k	2226	chr4H	577533218	577537403	3602	+	chr4H	577524317	577530993	4437	+	HORVU.MOREX.r2.4HG0335720	HORVU.MOREX.r2.4HG0335720	-0.3557	-0.6731	1	1
TCONS_00050207	TCONS_00050198	cis_mRNA_dw10k	8605	chr5H	23130169	23136730	5436	+	chr5H	23117147	23121565	2942	+	HORVU.MOREX.r2.5HG0356320	HORVU.MOREX.r2.5HG0356310	-0.2553	-0.297	-0.523	-0.4316
TCONS_00050207	TCONS_00050200	cis_mRNA_overlap	Sense	chr5H	23130169	23136730	5436	+	chr5H	23123219	23136730	9080	+	HORVU.MOREX.r2.5HG0356320	HORVU.MOREX.r2.5HG0356320	-0.1641	-0.1534	1	1
TCONS_00082383	TCONS_00082380	cis_mRNA_overlap	Sense	chr7H	26955156	26955626	366	-	chr7H	26937318	26955626	1370	-	HORVU.MOREX.r2.7HG0539360	HORVU.MOREX.r2.7HG0539360	0.0908	-0.3861	1	1
TCONS_00086266	TCONS_00086273	cis_mRNA_dw10k	3788	chr7H	521560360	521582680	3918	-	chr7H	521586467	521594000	2859	-	HORVU.MOREX.r2.7HG0595750	HORVU.MOREX.r2.7HG0595760	0.4567	0.2848	0.5535	0.6485
TCONS_00064115	TCONS_00064113	cis_mRNA_overlap	Sense	chr6H	21951367	21953235	1735	+	chr6H	21943921	21953235	3166	+	HORVU.MOREX.r2.6HG0456220	HORVU.MOREX.r2.6HG0456210	0.4027	0.3587	0.7704	0.8182
TCONS_00047294	TCONS_00047292	cis_mRNA_overlap	Sense	chr4H	400826720	400835974	8595	-	chr4H	400826720	400835950	7435	-	HORVU.MOREX.r2.4HG0314730	HORVU.MOREX.r2.4HG0314730	0.3648	0.1864	1	1
TCONS_00011904	TCONS_00019051	cis_mRNA_dw10k	7184	chr2H	23832084	23840827	507	+	chr2H	23848010	23852369	1433	-	XLOC_008393	HORVU.MOREX.r2.2HG0088380	-0.0671	-0.3818	0.564	-0.0061
TCONS_00056934	TCONS_00056931	cis_mRNA_overlap	Intronic	chr5H	18263540	18264538	423	-	chr5H	18226135	18272903	823	-	XLOC_040303	HORVU.MOREX.r2.5HG0355100	0.2281	0.7176	0.5037	0.7823
TCONS_00062356	TCONS_00062358	cis_mRNA_dw10k	3099	chr5H	554110304	554110647	315	-	chr5H	554113745	554115975	1497	-	XLOC_044063	HORVU.MOREX.r2.5HG0430210	-0.5127	-0.5495	-0.4228	-0.4061
TCONS_00056961	TCONS_00056966	cis_mRNA_dw10k	5105	chr5H	18360499	18368043	388	-	chr5H	18373147	18428175	791	-	HORVU.MOREX.r2.5HG0355140	HORVU.MOREX.r2.5HG0355160	0.7529	0.6555	0.9761	0.7356
TCONS_00051343	TCONS_00051353	cis_mRNA_overlap	Sense	chr5H	152137192	152160012	1687	+	chr5H	152137413	152160012	2984	+	HORVU.MOREX.r2.5HG0371660	HORVU.MOREX.r2.5HG0371660	0.8494	0.8432	1	1
TCONS_00029068	TCONS_00029063	cis_mRNA_overlap	Sense	chr3H	397930802	397935413	4119	+	chr3H	397930642	397935413	3236	+	HORVU.MOREX.r2.3HG0228110	HORVU.MOREX.r2.3HG0228110	-0.5464	-0.5443	1	1
TCONS_00048825	TCONS_00048823	cis_mRNA_overlap	Sense	chr4H	581269902	581274395	3699	-	chr4H	581269902	581274334	3341	-	HORVU.MOREX.r2.4HG0336730	HORVU.MOREX.r2.4HG0336730	-0.3448	-0.3696	1	1
TCONS_00068979	TCONS_00068980	cis_mRNA_up10k	2929	chr6H	569252635	569254432	489	+	chr6H	569257360	569268288	9130	+	XLOC_048888	HORVU.MOREX.r2.6HG0525090	-0.1525	-0.1636	0.8768	0.8788
TCONS_00083265	TCONS_00083263	cis_mRNA_overlap	Intronic	chr7H	80518387	80519480	1070	-	chr7H	80509361	80532783	657	-	HORVU.MOREX.r2.7HG0551570	HORVU.MOREX.r2.7HG0551580	0.6444	0.7964	0.912	0.8788
TCONS_00082807	TCONS_00082804	cis_mRNA_up10k	740	chr7H	47128522	47129822	615	-	chr7H	47125336	47127783	2037	-	XLOC_058598	HORVU.MOREX.r2.7HG0544920	0.6366	0.7939	0.025	0.0486
TCONS_00069163	TCONS_00069159	cis_mRNA_up10k	118	chr6H	1477090	1482256	4636	-	chr6H	1467734	1476973	7131	-	XLOC_048992	HORVU.MOREX.r2.6HG0448090	0.4319	0.5918	0.9869	0.9273
TCONS_00043245	TCONS_00048509	cis_mRNA_dw10k	4418	chr4H	560790829	560796245	256	+	chr4H	560800662	560804348	2023	-	XLOC_030582	HORVU.MOREX.r2.4HG0332330	0.2099	0.2	0.7877	0.7939
TCONS_00047295	TCONS_00047292	cis_mRNA_overlap	Sense	chr4H	400826720	400835974	6981	-	chr4H	400826720	400835950	7435	-	HORVU.MOREX.r2.4HG0314710	HORVU.MOREX.r2.4HG0314730	-0.4467	-0.6924	0.197	0.2121
TCONS_00060855	TCONS_00060854	cis_mRNA_overlap	Sense	chr5H	492278937	492284094	2157	-	chr5H	492278937	492284090	3454	-	HORVU.MOREX.r2.5HG0408260	HORVU.MOREX.r2.5HG0408260	0.474	0.5289	1	1
TCONS_00085257	TCONS_00085256	cis_mRNA_overlap	Sense	chr7H	387796236	387801394	5052	-	chr7H	387796236	387801394	2683	-	HORVU.MOREX.r2.7HG0580970	HORVU.MOREX.r2.7HG0580970	0.0812	0.1945	1	1
TCONS_00013205	TCONS_00013204	cis_mRNA_overlap	Sense	chr2H	144681950	144684713	1469	+	chr2H	144680017	144684713	1727	+	HORVU.MOREX.r2.2HG0108820	HORVU.MOREX.r2.2HG0108820	-0.43	-0.5355	1	1
TCONS_00056974	TCONS_00056966	cis_mRNA_overlap	Intronic	chr5H	18393170	18399959	440	-	chr5H	18373147	18428175	791	-	HORVU.MOREX.r2.5HG0355150	HORVU.MOREX.r2.5HG0355160	0.2052	0.5107	0.997	0.9515
TCONS_00059701	TCONS_00059702	cis_mRNA_overlap	Sense	chr5H	389896179	389904785	3560	-	chr5H	389896179	389910280	5286	-	XLOC_042166	HORVU.MOREX.r2.5HG0391500	-0.6501	-0.3803	0.8384	0.9301
TCONS_00068978	TCONS_00068980	cis_mRNA_up10k	2929	chr6H	569252635	569254432	495	+	chr6H	569257360	569268288	9130	+	XLOC_048888	HORVU.MOREX.r2.6HG0525090	0.5489	0.6848	0.8768	0.8788
TCONS_00047352	TCONS_00041977	cis_mRNA_up10k	7610	chr4H	407258445	407260963	1971	-	chr4H	407268572	407273960	2499	+	HORVU.MOREX.r2.4HG0315270	HORVU.MOREX.r2.4HG0315280	0.6857	0.5758	-0.4595	-0.1459
TCONS_00086316	TCONS_00086317	cis_mRNA_overlap	Sense	chr7H	527180510	527187411	6775	-	chr7H	527180510	527187943	5715	-	HORVU.MOREX.r2.7HG0596540	HORVU.MOREX.r2.7HG0596540	-0.4505	-0.5515	1	1
TCONS_00039276	TCONS_00039277	cis_mRNA_up10k	3455	chr4H	5240119	5241206	887	+	chr4H	5244660	5249533	1478	+	XLOC_027810	HORVU.MOREX.r2.4HG0277690	0.885	0.7952	0.884	0.7952
TCONS_00023856	TCONS_00016397	cis_mRNA_up10k	1592	chr2H	582662356	582663018	476	-	chr2H	582664609	582668332	3633	+	XLOC_016855	HORVU.MOREX.r2.2HG0153110	-0.5086	-0.7052	0.1024	0.231
TCONS_00089447	TCONS_00088507	cis_mRNA_overlap	AntiSense	chrUn	21540709	21564680	22711	-	chrUn	21549082	21563688	12284	+	HORVU.MOREX.r2.UnG0627020	HORVU.MOREX.r2.UnG0627010	0.4299	0.3576	0.9588	0.9758
TCONS_00002197	TCONS_00002198	cis_mRNA_up10k	3566	chr1H	248388557	248390557	1016	+	chr1H	248394122	248396673	1938	+	HORVU.MOREX.r2.1HG0030660	HORVU.MOREX.r2.1HG0030670	0.4462	0.503	0.4821	0.503
TCONS_00052237	TCONS_00059218	cis_mRNA_overlap	AntiSense	chr5H	333639714	333640967	821	+	chr5H	333633895	333646619	7624	-	HORVU.MOREX.r2.5HG0385140	HORVU.MOREX.r2.5HG0385130	-0.2581	-0.3091	-0.6306	-0.6991
TCONS_00045479	TCONS_00045475	cis_mRNA_overlap	Sense	chr4H	90039635	90047725	1125	-	chr4H	90036121	90047725	3325	-	HORVU.MOREX.r2.4HG0290870	HORVU.MOREX.r2.4HG0290870	0.554	0.7333	1	1
TCONS_00056958	TCONS_00056966	cis_mRNA_overlap	Sense	chr5H	18360121	18374262	1010	-	chr5H	18373147	18428175	791	-	HORVU.MOREX.r2.5HG0355150	HORVU.MOREX.r2.5HG0355160	0.0957	0.4545	0.997	0.9515
TCONS_00031308	TCONS_00038023	cis_mRNA_overlap	AntiSense	chr3H	585043140	585049450	4998	+	chr3H	585043950	585074243	1492	-	HORVU.MOREX.r2.3HG0259880	HORVU.MOREX.r2.3HG0259880	-0.4173	-0.4788	1	1
TCONS_00032491	TCONS_00025830	cis_mRNA_dw10k	6751	chr3H	3719474	3720767	1197	-	chr3H	3708045	3712724	3191	+	XLOC_022996	HORVU.MOREX.r2.3HG0182920	0.7119	0.7295	-0.5547	-0.6201
TCONS_00051192	TCONS_00051180	cis_mRNA_overlap	Sense	chr5H	130768256	130783059	4502	+	chr5H	130766360	130783059	9554	+	HORVU.MOREX.r2.5HG0369710	HORVU.MOREX.r2.5HG0369710	0.785	0.5222	1	1
TCONS_00047810	TCONS_00042519	cis_mRNA_overlap	AntiSense	chr4H	482760593	482765408	1449	-	chr4H	482754323	482777534	13122	+	HORVU.MOREX.r2.4HG0322510	HORVU.MOREX.r2.4HG0322500	-0.5333	-0.3581	-0.3872	-0.3252
TCONS_00029056	TCONS_00029063	cis_mRNA_overlap	Sense	chr3H	397930546	397935413	2972	+	chr3H	397930642	397935413	3236	+	HORVU.MOREX.r2.3HG0228110	HORVU.MOREX.r2.3HG0228110	-0.3212	-0.3057	1	1
TCONS_00000091	TCONS_00000089	cis_mRNA_dw10k	4083	chr1H	3540072	3544383	3716	+	chr1H	3530140	3535990	5731	+	XLOC_000067	HORVU.MOREX.r2.1HG0001470	0.6704	0.6727	0.8319	0.8146
TCONS_00004298	TCONS_00009886	cis_mRNA_up10k	6509	chr1H	473281638	473286633	2577	+	chr1H	473267677	473275130	6003	-	XLOC_003118	HORVU.MOREX.r2.1HG0060430	0.7338	0.6606	0.8958	0.8909
TCONS_00071779	TCONS_00071776	cis_mRNA_overlap	Sense	chr6H	276657548	276671671	13308	-	chr6H	276657548	276671299	1358	-	HORVU.MOREX.r2.6HG0485330	HORVU.MOREX.r2.6HG0485330	0.0702	-0.1277	1	1
TCONS_00021417	TCONS_00021416	cis_mRNA_overlap	Sense	chr2H	264549670	264552355	1401	-	chr2H	264549670	264552355	1595	-	HORVU.MOREX.r2.2HG0119860	HORVU.MOREX.r2.2HG0119860	0.7497	0.8788	1	1
TCONS_00059523	TCONS_00059524	cis_mRNA_overlap	Sense	chr5H	370781158	370794176	2885	-	chr5H	370781158	370794181	2125	-	HORVU.MOREX.r2.5HG0389330	HORVU.MOREX.r2.5HG0389330	0.7797	0.7455	1	1
TCONS_00051181	TCONS_00051180	cis_mRNA_overlap	Sense	chr5H	130766364	130783059	2713	+	chr5H	130766360	130783059	9554	+	HORVU.MOREX.r2.5HG0369680	HORVU.MOREX.r2.5HG0369710	0.0927	0.058	0.7226	0.8303
TCONS_00029066	TCONS_00029063	cis_mRNA_overlap	Sense	chr3H	397930652	397935413	4507	+	chr3H	397930642	397935413	3236	+	HORVU.MOREX.r2.3HG0228110	HORVU.MOREX.r2.3HG0228110	-0.5916	-0.6338	1	1
TCONS_00003668	TCONS_00003669	cis_mRNA_overlap	Sense	chr1H	424068553	424072512	2597	+	chr1H	424068553	424072512	1424	+	HORVU.MOREX.r2.1HG0051000	HORVU.MOREX.r2.1HG0051000	0.3224	0.3212	1	1
TCONS_00014913	TCONS_00014914	cis_mRNA_up10k	6708	chr2H	420114532	420122758	537	+	chr2H	420129465	420154232	4945	+	XLOC_010537	HORVU.MOREX.r2.2HG0131830	-0.0816	-0.3647	0.4891	0.503
TCONS_00047202	TCONS_00047203	cis_mRNA_overlap	Sense	chr4H	385440366	385446994	905	-	chr4H	385440366	385446994	5750	-	HORVU.MOREX.r2.4HG0313650	HORVU.MOREX.r2.4HG0313650	-0.5982	-0.6242	1	1
TCONS_00020319	TCONS_00020320	cis_mRNA_overlap	Sense	chr2H	107650216	107655876	1828	-	chr2H	107650216	107655887	3694	-	HORVU.MOREX.r2.2HG0104610	HORVU.MOREX.r2.2HG0104610	-0.1176	-0.0545	1	1
TCONS_00008803	TCONS_00008802	cis_mRNA_overlap	Sense	chr1H	378134067	378135780	1314	-	chr1H	378130711	378135755	2209	-	XLOC_006209	HORVU.MOREX.r2.1HG0044550	0.3619	0.59	0.1964	0.4961
TCONS_00025764	TCONS_00032431	cis_mRNA_dw10k	6666	chr3H	2395152	2399655	438	+	chr3H	2406320	2409488	2437	-	HORVU.MOREX.r2.3HG0181950	HORVU.MOREX.r2.3HG0181960	-0.8024	-0.8406	-0.7625	-0.9152
TCONS_00025764	TCONS_00032425	cis_mRNA_overlap	AntiSense	chr3H	2395152	2399655	438	+	chr3H	2398635	2409488	2689	-	HORVU.MOREX.r2.3HG0181950	HORVU.MOREX.r2.3HG0181960	0.062	0.4203	-0.7625	-0.9152
TCONS_00025764	TCONS_00032433	cis_mRNA_dw10k	6666	chr3H	2395152	2399655	438	+	chr3H	2406320	2456622	2219	-	HORVU.MOREX.r2.3HG0181950	HORVU.MOREX.r2.3HG0181960	0.7184	0.9305	-0.7625	-0.9152
TCONS_00089928	TCONS_00088935	cis_mRNA_dw10k	4717	chrUn	67870452	67871590	991	-	chrUn	67863856	67865736	1260	+	HORVU.MOREX.r2.UnG0632810	HORVU.MOREX.r2.UnG0632780	0.382	0.5394	0.1969	0.0182
TCONS_00047284	TCONS_00047292	cis_mRNA_overlap	Sense	chr4H	400826720	400834166	6428	-	chr4H	400826720	400835950	7435	-	HORVU.MOREX.r2.4HG0314710	HORVU.MOREX.r2.4HG0314730	0.5936	0.5462	0.197	0.2121
TCONS_00060857	TCONS_00060854	cis_mRNA_overlap	Sense	chr5H	492278937	492284101	4072	-	chr5H	492278937	492284090	3454	-	HORVU.MOREX.r2.5HG0408260	HORVU.MOREX.r2.5HG0408260	-0.1284	-0.0788	1	1
TCONS_00043247	TCONS_00048509	cis_mRNA_dw10k	3949	chr4H	560790829	560796714	725	+	chr4H	560800662	560804348	2023	-	XLOC_030582	HORVU.MOREX.r2.4HG0332330	-0.2	-0.1515	0.7877	0.7939
TCONS_00029057	TCONS_00029063	cis_mRNA_overlap	Sense	chr3H	397930546	397935413	3726	+	chr3H	397930642	397935413	3236	+	HORVU.MOREX.r2.3HG0228110	HORVU.MOREX.r2.3HG0228110	0.0158	0.1596	1	1
TCONS_00021415	TCONS_00021416	cis_mRNA_overlap	Sense	chr2H	264549670	264552342	1143	-	chr2H	264549670	264552355	1595	-	HORVU.MOREX.r2.2HG0119860	HORVU.MOREX.r2.2HG0119860	0.4668	0.5829	1	1
TCONS_00032916	TCONS_00032919	cis_mRNA_overlap	Sense	chr3H	18392884	18414927	1144	-	chr3H	18412485	18414946	1508	-	HORVU.MOREX.r2.3HG0189220	HORVU.MOREX.r2.3HG0189220	-0.3549	-0.3939	1	1
TCONS_00041944	TCONS_00047292	cis_mRNA_dw10k	5806	chr4H	400788796	400820915	930	+	chr4H	400826720	400835950	7435	-	XLOC_029688	HORVU.MOREX.r2.4HG0314730	-0.615	-0.768	-0.3071	-0.4061
TCONS_00017237	TCONS_00024596	cis_mRNA_dw10k	196	chr2H	629999561	630001386	973	+	chr2H	630001581	630005397	3209	-	HORVU.MOREX.r2.2HG0164770	HORVU.MOREX.r2.2HG0164780	-0.4239	-0.2736	-0.5562	-0.5152
TCONS_00006773	TCONS_00006781	cis_mRNA_overlap	Sense	chr1H	74012092	74016263	2872	-	chr1H	74014205	74022043	5808	-	XLOC_004860	HORVU.MOREX.r2.1HG0016590	0.9021	0.9758	0.8063	0.9362
TCONS_00058433	TCONS_00058428	cis_mRNA_overlap	Sense	chr5H	202671189	202675880	4606	-	chr5H	202671189	202675643	1821	-	HORVU.MOREX.r2.5HG0374610	HORVU.MOREX.r2.5HG0374610	-0.3575	-0.3689	1	1
TCONS_00000793	TCONS_00000795	cis_mRNA_overlap	Sense	chr1H	33029141	33036180	1122	+	chr1H	33029142	33034504	4252	+	HORVU.MOREX.r2.1HG0010670	HORVU.MOREX.r2.1HG0010670	-0.3866	-0.5583	1	1
TCONS_00017611	TCONS_00017609	cis_mRNA_overlap	Sense	chr2H	644862077	644873825	8867	+	chr2H	644862075	644873825	10383	+	HORVU.MOREX.r2.2HG0170180	HORVU.MOREX.r2.2HG0170180	0.5616	0.7212	1	1
TCONS_00056784	TCONS_00049944	cis_mRNA_overlap	AntiIntronic	chr5H	9688263	9690839	1410	-	chr5H	9681088	9702147	6871	+	HORVU.MOREX.r2.5HG0352940	HORVU.MOREX.r2.5HG0352960	0.6626	0.6	0.7312	0.7455
TCONS_00043808	TCONS_00049003	cis_mRNA_dw10k	1878	chr4H	594438521	594441489	803	+	chr4H	594443366	594449884	4378	-	HORVU.MOREX.r2.4HG0339660	HORVU.MOREX.r2.4HG0339670	0.0225	-0.0545	-0.5849	-0.5636
TCONS_00048988	TCONS_00043796	cis_mRNA_dw10k	501	chr4H	593762856	593768593	5317	-	chr4H	593755880	593762356	6354	+	HORVU.MOREX.r2.4HG0339490	HORVU.MOREX.r2.4HG0339480	-0.1126	-0.1094	0.558	0.4061
TCONS_00041275	TCONS_00041260	cis_mRNA_overlap	Sense	chr4H	260673432	260700975	4738	+	chr4H	260634077	260700975	22709	+	HORVU.MOREX.r2.4HG0305530	HORVU.MOREX.r2.4HG0305430	-0.3259	-0.1889	0.6992	0.7697
TCONS_00063344	TCONS_00063343	cis_mRNA_overlap	Intronic	chr5H	593037635	593056127	203	-	chr5H	593037141	593108239	671	-	HORVU.MOREX.r2.5HG0445650	HORVU.MOREX.r2.5HG0445650	-0.307	-0.2901	1	1
TCONS_00071640	TCONS_00071652	cis_mRNA_overlap	Sense	chr6H	245475152	245488725	2443	-	chr6H	245475152	245488729	8532	-	HORVU.MOREX.r2.6HG0483610	HORVU.MOREX.r2.6HG0483610	0.65	0.5758	1	1
TCONS_00030852	TCONS_00030855	cis_mRNA_overlap	Overlapping	chr3H	562657699	562737370	293	+	chr3H	562686361	562691116	1516	+	HORVU.MOREX.r2.3HG0253640	HORVU.MOREX.r2.3HG0253640	-0.2209	-0.2461	1	1
TCONS_00006775	TCONS_00006781	cis_mRNA_overlap	Sense	chr1H	74012092	74016263	2870	-	chr1H	74014205	74022043	5808	-	XLOC_004860	HORVU.MOREX.r2.1HG0016590	-0.6935	-0.7309	0.8063	0.9362
TCONS_00047296	TCONS_00047298	cis_mRNA_overlap	Sense	chr4H	400826720	400835974	6864	-	chr4H	400826720	400835996	7860	-	HORVU.MOREX.r2.4HG0314730	HORVU.MOREX.r2.4HG0314730	0.0306	0.0061	1	1
TCONS_00047296	TCONS_00047301	cis_mRNA_overlap	Sense	chr4H	400826720	400835974	6864	-	chr4H	400826720	400836202	7265	-	HORVU.MOREX.r2.4HG0314730	HORVU.MOREX.r2.4HG0314730	-0.3599	-0.3765	1	1
TCONS_00013844	TCONS_00013846	cis_mRNA_overlap	Sense	chr2H	234195884	234200371	3958	+	chr2H	234195885	234200371	3681	+	HORVU.MOREX.r2.2HG0117720	HORVU.MOREX.r2.2HG0117720	0.4009	0.4012	1	1
TCONS_00080077	TCONS_00080074	cis_mRNA_overlap	Sense	chr7H	570824931	570833005	3672	+	chr7H	570814802	570833005	4555	+	HORVU.MOREX.r2.7HG0603360	HORVU.MOREX.r2.7HG0603360	-0.0294	0.0406	1	1
TCONS_00030853	TCONS_00030855	cis_mRNA_overlap	Overlapping	chr3H	562657699	562746038	566	+	chr3H	562686361	562691116	1516	+	HORVU.MOREX.r2.3HG0253640	HORVU.MOREX.r2.3HG0253640	-0.1316	-0.1515	1	1
TCONS_00081403	TCONS_00088255	cis_mRNA_overlap	AntiSense	chr7H	632548688	632557455	414	+	chr7H	632548689	632561613	2382	-	HORVU.MOREX.r2.7HG0623470	HORVU.MOREX.r2.7HG0623480	0.4249	0.6	-0.5322	-0.5515
TCONS_00076458	TCONS_00076459	cis_mRNA_overlap	Sense	chr7H	97584951	97590856	4499	+	chr7H	97584966	97590856	5652	+	HORVU.MOREX.r2.7HG0553810	HORVU.MOREX.r2.7HG0553810	-0.1002	-0.0426	1	1
TCONS_00026969	TCONS_00026974	cis_mRNA_up10k	8450	chr3H	64717775	64721661	2203	+	chr3H	64730110	64738452	5541	+	HORVU.MOREX.r2.3HG0198560	HORVU.MOREX.r2.3HG0198570	0.4939	0.5092	0.4841	0.5494
TCONS_00035260	TCONS_00035254	cis_mRNA_overlap	Sense	chr3H	319009164	319011597	980	-	chr3H	319007368	319011555	2413	-	HORVU.MOREX.r2.3HG0221050	HORVU.MOREX.r2.3HG0221050	0.2824	-0.0182	1	1
TCONS_00020752	TCONS_00020749	cis_mRNA_overlap	Sense	chr2H	168403765	168412342	2612	-	chr2H	168398286	168411534	8379	-	HORVU.MOREX.r2.2HG0111190	HORVU.MOREX.r2.2HG0111190	-0.1457	-0.2848	1	1
TCONS_00007629	TCONS_00007630	cis_mRNA_overlap	Sense	chr1H	187827252	187838063	1370	-	chr1H	187827252	187838063	10699	-	HORVU.MOREX.r2.1HG0026860	HORVU.MOREX.r2.1HG0026860	0.211	-0.0182	1	1
TCONS_00005942	TCONS_00000370	cis_mRNA_up10k	8781	chr1H	12417849	12431350	659	-	chr1H	12440130	12510248	2391	+	HORVU.MOREX.r2.1HG0004940	HORVU.MOREX.r2.1HG0005040	0.9499	0.7939	-0.581	-0.6121
TCONS_00017613	TCONS_00017609	cis_mRNA_overlap	Sense	chr2H	644862083	644863880	1713	+	chr2H	644862075	644873825	10383	+	HORVU.MOREX.r2.2HG0170150	HORVU.MOREX.r2.2HG0170180	0.2439	0.0909	0.8187	0.8424
TCONS_00011192	TCONS_00011190	cis_mRNA_overlap	Intronic	chr2H	1165358	1167607	1118	+	chr2H	1159667	1232023	4497	+	XLOC_007916	HORVU.MOREX.r2.2HG0079180	0.4448	0.7027	0.7185	0.7691
TCONS_00058123	TCONS_00058114	cis_mRNA_overlap	Sense	chr5H	140680210	140709355	3756	-	chr5H	140556598	140709504	18287	-	HORVU.MOREX.r2.5HG0370680	HORVU.MOREX.r2.5HG0370680	-0.2391	-0.2942	1	1
TCONS_00058123	TCONS_00058112	cis_mRNA_overlap	Sense	chr5H	140680210	140709355	3756	-	chr5H	140556598	140709433	17507	-	HORVU.MOREX.r2.5HG0370680	HORVU.MOREX.r2.5HG0370680	-0.2971	-0.4924	1	1
TCONS_00075035	TCONS_00075027	cis_mRNA_dw10k	1184	chr7H	10393357	10396522	2805	+	chr7H	10365659	10392174	4060	+	XLOC_053029	HORVU.MOREX.r2.7HG0532360	-0.2922	-0.4614	0.6181	0.3114
TCONS_00025115	TCONS_00025112	cis_mRNA_overlap	Sense	chr2H	652577385	652582718	4790	-	chr2H	652570956	652586843	9929	-	HORVU.MOREX.r2.2HG0172980	HORVU.MOREX.r2.2HG0172980	0.167	0.122	1	1
TCONS_00087193	TCONS_00087190	cis_mRNA_overlap	Sense	chr7H	592036621	592092614	1826	-	chr7H	592036621	592041273	3583	-	HORVU.MOREX.r2.7HG0608470	HORVU.MOREX.r2.7HG0608470	-0.0454	0.0061	1	1
TCONS_00048984	TCONS_00043796	cis_mRNA_dw10k	501	chr4H	593762856	593768493	4734	-	chr4H	593755880	593762356	6354	+	HORVU.MOREX.r2.4HG0339490	HORVU.MOREX.r2.4HG0339480	0.3562	0.531	0.558	0.4061
TCONS_00030341	TCONS_00037065	cis_mRNA_overlap	AntiSense	chr3H	528686236	528701587	915	+	chr3H	528686407	528702175	3917	-	HORVU.MOREX.r2.3HG0246390	HORVU.MOREX.r2.3HG0246400	-0.2994	0.0673	-0.7323	-0.6727
TCONS_00017930	TCONS_00017932	cis_mRNA_up10k	2565	chr2H	656087519	656092340	1917	+	chr2H	656094904	656095880	872	+	XLOC_012754	HORVU.MOREX.r2.2HG0174300	-0.4199	-0.5636	-0.5109	-0.6565
TCONS_00034045	TCONS_00034039	cis_mRNA_overlap	Sense	chr3H	129695516	129702025	1138	-	chr3H	129689248	129702061	5119	-	HORVU.MOREX.r2.3HG0205970	HORVU.MOREX.r2.3HG0205970	-0.1725	-0.1738	1	1
TCONS_00034045	TCONS_00034037	cis_mRNA_overlap	Sense	chr3H	129695516	129702025	1138	-	chr3H	129689248	129702054	5016	-	HORVU.MOREX.r2.3HG0205970	HORVU.MOREX.r2.3HG0205970	0.7649	0.5238	1	1
TCONS_00040807	TCONS_00046130	cis_mRNA_dw10k	93	chr4H	164398224	164403359	2881	+	chr4H	164403451	164407834	3959	-	HORVU.MOREX.r2.4HG0298930	HORVU.MOREX.r2.4HG0298940	0.0349	-0.0182	0.5572	0.4545
TCONS_00035249	TCONS_00035254	cis_mRNA_dw10k	2028	chr3H	318997252	319005341	299	-	chr3H	319007368	319011555	2413	-	XLOC_024921	HORVU.MOREX.r2.3HG0221050	-0.1582	-0.297	0.8074	0.7576
TCONS_00058098	TCONS_00058103	cis_mRNA_overlap	Sense	chr5H	140544824	140595480	4987	-	chr5H	140556598	140583988	23144	-	HORVU.MOREX.r2.5HG0370570	HORVU.MOREX.r2.5HG0370570	0.1747	0.3168	1	1
TCONS_00058098	TCONS_00058112	cis_mRNA_overlap	Sense	chr5H	140544824	140595480	4987	-	chr5H	140556598	140709433	17507	-	HORVU.MOREX.r2.5HG0370570	HORVU.MOREX.r2.5HG0370680	0.7331	0.7306	-0.2902	-0.2485
TCONS_00054371	TCONS_00061461	cis_mRNA_dw10k	8129	chr5H	518085727	518090142	1705	+	chr5H	518098270	518141835	30474	-	HORVU.MOREX.r2.5HG0417280	HORVU.MOREX.r2.5HG0417430	0.1777	0.156	0.5305	0.2857
TCONS_00058100	TCONS_00058103	cis_mRNA_overlap	Sense	chr5H	140544824	140595495	6394	-	chr5H	140556598	140583988	23144	-	HORVU.MOREX.r2.5HG0370570	HORVU.MOREX.r2.5HG0370570	0.9276	0.8909	1	1
TCONS_00058100	TCONS_00058114	cis_mRNA_overlap	Sense	chr5H	140544824	140595495	6394	-	chr5H	140556598	140709504	18287	-	HORVU.MOREX.r2.5HG0370570	HORVU.MOREX.r2.5HG0370680	0.4339	0.5557	-0.2902	-0.2485
TCONS_00058100	TCONS_00058112	cis_mRNA_overlap	Sense	chr5H	140544824	140595495	6394	-	chr5H	140556598	140709433	17507	-	HORVU.MOREX.r2.5HG0370570	HORVU.MOREX.r2.5HG0370680	0.4884	0.5515	-0.2902	-0.2485
TCONS_00074695	TCONS_00074697	cis_mRNA_up10k	6377	chr7H	1734278	1736738	1282	+	chr7H	1743114	1921668	4462	+	XLOC_052809	HORVU.MOREX.r2.7HG0527440	0.891	0.747	-0.3517	-0.6628
TCONS_00074695	TCONS_00074693	cis_mRNA_overlap	Intronic	chr7H	1734278	1736738	1282	+	chr7H	1661416	1773243	3532	+	XLOC_052809	HORVU.MOREX.r2.7HG0527420	0.6822	0.7441	-0.6142	-0.5128
TCONS_00012232	TCONS_00012234	cis_mRNA_overlap	Sense	chr2H	43844138	43847294	892	+	chr2H	43844387	43848262	1788	+	XLOC_008642	HORVU.MOREX.r2.2HG0093690	-0.5615	-0.7964	-0.2781	-0.4182
TCONS_00007452	TCONS_00007440	cis_mRNA_overlap	Sense	chr1H	151529222	151555030	11338	-	chr1H	151510167	151555030	32623	-	HORVU.MOREX.r2.1HG0024470	HORVU.MOREX.r2.1HG0024470	-0.2543	-0.3354	1	1
TCONS_00011448	TCONS_00018625	cis_mRNA_up10k	5046	chr2H	9436240	9440318	2557	+	chr2H	9427808	9431195	3030	-	HORVU.MOREX.r2.2HG0082140	HORVU.MOREX.r2.2HG0082120	-0.5145	-0.4404	0.8828	0.903
TCONS_00015628	TCONS_00023010	cis_mRNA_dw10k	702	chr2H	507651697	507654752	2031	+	chr2H	507655453	507657903	2035	-	HORVU.MOREX.r2.2HG0141630	HORVU.MOREX.r2.2HG0141640	-0.5356	-0.1707	-0.2872	-0.0915
TCONS_00011180	TCONS_00011190	cis_mRNA_overlap	Sense	chr2H	1133024	1167607	932	+	chr2H	1159667	1232023	4497	+	HORVU.MOREX.r2.2HG0079180	HORVU.MOREX.r2.2HG0079180	0.7993	0.7265	1	1
TCONS_00010551	TCONS_00005035	cis_mRNA_up10k	2743	chr1H	502427542	502520019	1199	-	chr1H	502522761	502525111	2240	+	HORVU.MOREX.r2.1HG0070940	HORVU.MOREX.r2.1HG0070950	0.4622	0.4024	0.7009	0.6768
TCONS_00058096	TCONS_00058103	cis_mRNA_overlap	Sense	chr5H	140544824	140595460	6339	-	chr5H	140556598	140583988	23144	-	HORVU.MOREX.r2.5HG0370570	HORVU.MOREX.r2.5HG0370570	0.1041	0.2461	1	1
TCONS_00058096	TCONS_00058112	cis_mRNA_overlap	Sense	chr5H	140544824	140595460	6339	-	chr5H	140556598	140709433	17507	-	HORVU.MOREX.r2.5HG0370570	HORVU.MOREX.r2.5HG0370680	0.558	0.6786	-0.2902	-0.2485
TCONS_00010561	TCONS_00005035	cis_mRNA_up10k	2748	chr1H	502518018	502520014	869	-	chr1H	502522761	502525111	2240	+	HORVU.MOREX.r2.1HG0070940	HORVU.MOREX.r2.1HG0070950	0.0305	0.1741	0.7009	0.6768
TCONS_00040805	TCONS_00046130	cis_mRNA_dw10k	93	chr4H	164398187	164403359	3126	+	chr4H	164403451	164407834	3959	-	HORVU.MOREX.r2.4HG0298930	HORVU.MOREX.r2.4HG0298940	0.1619	0.1459	0.5572	0.4545
TCONS_00006664	TCONS_00001081	cis_mRNA_dw10k	1067	chr1H	65186612	65187646	408	-	chr1H	65179056	65185546	2808	+	HORVU.MOREX.r2.1HG0015110	HORVU.MOREX.r2.1HG0015100	-0.1463	-0.3465	-0.2037	-0.5305
TCONS_00005944	TCONS_00000370	cis_mRNA_overlap	AntiIntronic	chr1H	12441579	12488721	423	-	chr1H	12440130	12510248	2391	+	HORVU.MOREX.r2.1HG0004990	HORVU.MOREX.r2.1HG0005040	0.7349	0.7939	-0.4244	-0.4909
TCONS_00037692	TCONS_00030949	cis_mRNA_up10k	1256	chr3H	567012636	567016171	816	-	chr3H	567017426	567023135	2452	+	HORVU.MOREX.r2.3HG0254980	HORVU.MOREX.r2.3HG0254990	0.2493	0.2242	0.4358	0.5152
TCONS_00056940	TCONS_00056946	cis_mRNA_dw10k	4247	chr5H	18313338	18313781	328	-	chr5H	18318027	18340430	798	-	XLOC_040304	HORVU.MOREX.r2.5HG0355130	0.9907	0.6565	0.9746	0.5654
TCONS_00056940	TCONS_00056950	cis_mRNA_dw10k	4247	chr5H	18313338	18313781	328	-	chr5H	18318027	18340473	841	-	XLOC_040304	HORVU.MOREX.r2.5HG0355130	0.9515	0.1816	0.9746	0.5654
TCONS_00061139	TCONS_00061138	cis_mRNA_overlap	Sense	chr5H	502661326	502663955	1529	-	chr5H	502661326	502663955	1416	-	HORVU.MOREX.r2.5HG0412370	HORVU.MOREX.r2.5HG0412370	0.6001	0.5167	1	1
TCONS_00040790	TCONS_00040783	cis_mRNA_overlap	Sense	chr4H	162605501	162619996	4496	+	chr4H	162605459	162619695	7132	+	HORVU.MOREX.r2.4HG0298630	HORVU.MOREX.r2.4HG0298650	0.6343	0.3939	0.394	0.4303
TCONS_00068169	TCONS_00068165	cis_mRNA_overlap	Sense	chr6H	529486385	529490012	1960	+	chr6H	529483506	529490012	2934	+	HORVU.MOREX.r2.6HG0512850	HORVU.MOREX.r2.6HG0512850	0.3344	0.278	1	1
TCONS_00048986	TCONS_00043796	cis_mRNA_dw10k	501	chr4H	593762856	593768580	5292	-	chr4H	593755880	593762356	6354	+	HORVU.MOREX.r2.4HG0339490	HORVU.MOREX.r2.4HG0339480	0.2624	0.3161	0.558	0.4061
TCONS_00049150	TCONS_00049146	cis_mRNA_overlap	Intronic	chr4H	601305499	601317332	403	-	chr4H	601301657	601320859	1741	-	HORVU.MOREX.r2.4HG0341510	HORVU.MOREX.r2.4HG0341500	0.1744	0.3865	0.9196	0.9636
TCONS_00041265	TCONS_00041260	cis_mRNA_overlap	Intronic	chr4H	260641538	260644679	2386	+	chr4H	260634077	260700975	22709	+	HORVU.MOREX.r2.4HG0305390	HORVU.MOREX.r2.4HG0305430	-0.0236	-0.2284	0.8607	0.8788
TCONS_00045089	TCONS_00039863	cis_mRNA_dw10k	5163	chr4H	38877206	38881776	919	-	chr4H	38857904	38872044	2810	+	HORVU.MOREX.r2.4HG0285390	HORVU.MOREX.r2.4HG0285370	0.7675	0.6848	-0.3482	-0.383
TCONS_00012487	TCONS_00012485	cis_mRNA_overlap	Sense	chr2H	63746827	63748775	1668	+	chr2H	63744276	63748775	1878	+	HORVU.MOREX.r2.2HG0097900	HORVU.MOREX.r2.2HG0097900	0.2168	0.3526	1	1
TCONS_00058121	TCONS_00058114	cis_mRNA_overlap	Intronic	chr5H	140649000	140652244	3175	-	chr5H	140556598	140709504	18287	-	XLOC_041034	HORVU.MOREX.r2.5HG0370680	0.3944	0.5001	-0.0682	-0.2606
TCONS_00058121	TCONS_00058112	cis_mRNA_overlap	Intronic	chr5H	140649000	140652244	3175	-	chr5H	140556598	140709433	17507	-	XLOC_041034	HORVU.MOREX.r2.5HG0370680	0.8358	0.4788	-0.0682	-0.2606
TCONS_00017606	TCONS_00017609	cis_mRNA_overlap	Sense	chr2H	644862057	644873825	9586	+	chr2H	644862075	644873825	10383	+	HORVU.MOREX.r2.2HG0170180	HORVU.MOREX.r2.2HG0170180	-0.0015	0.2013	1	1
TCONS_00047285	TCONS_00047298	cis_mRNA_overlap	Sense	chr4H	400826720	400834185	6477	-	chr4H	400826720	400835996	7860	-	HORVU.MOREX.r2.4HG0314710	HORVU.MOREX.r2.4HG0314730	0.5195	0.4924	0.197	0.2121
TCONS_00006774	TCONS_00006781	cis_mRNA_overlap	Sense	chr1H	74012092	74016263	3259	-	chr1H	74014205	74022043	5808	-	XLOC_004860	HORVU.MOREX.r2.1HG0016590	-0.24	-0.3286	0.8063	0.9362
TCONS_00063345	TCONS_00063343	cis_mRNA_overlap	Sense	chr5H	593042164	593056126	607	-	chr5H	593037141	593108239	671	-	HORVU.MOREX.r2.5HG0445650	HORVU.MOREX.r2.5HG0445650	-0.0519	0.058	1	1
TCONS_00040040	TCONS_00040037	cis_mRNA_overlap	Sense	chr4H	55888927	55892987	3820	+	chr4H	55888913	55892987	1971	+	HORVU.MOREX.r2.4HG0287700	HORVU.MOREX.r2.4HG0287700	0.1168	0.0282	1	1
TCONS_00006778	TCONS_00006781	cis_mRNA_overlap	Overlapping	chr1H	74012092	74080197	1929	-	chr1H	74014205	74022043	5808	-	HORVU.MOREX.r2.1HG0016590	HORVU.MOREX.r2.1HG0016590	0.937	0.8563	1	1
TCONS_00049148	TCONS_00049146	cis_mRNA_overlap	Sense	chr4H	601301657	601320965	1712	-	chr4H	601301657	601320859	1741	-	HORVU.MOREX.r2.4HG0341500	HORVU.MOREX.r2.4HG0341500	0.3448	0.441	1	1
TCONS_00013973	TCONS_00013978	cis_mRNA_overlap	Sense	chr2H	257655292	257662574	6745	+	chr2H	257655399	257662574	6120	+	HORVU.MOREX.r2.2HG0119390	HORVU.MOREX.r2.2HG0119390	0.4619	0.311	1	1
TCONS_00005943	TCONS_00000370	cis_mRNA_overlap	AntiSense	chr1H	12438591	12487515	1634	-	chr1H	12440130	12510248	2391	+	HORVU.MOREX.r2.1HG0004990	HORVU.MOREX.r2.1HG0005040	0.8825	0.9394	-0.4244	-0.4909
TCONS_00005624	TCONS_00005620	cis_mRNA_up10k	3342	chr1H	2612977	2645358	678	-	chr1H	2591337	2609636	1333	-	HORVU.MOREX.r2.1HG0001060	HORVU.MOREX.r2.1HG0001050	0.6606	0.2626	0.1986	0.2
TCONS_00035384	TCONS_00028687	cis_mRNA_overlap	AntiSense	chr3H	343281471	343282711	1147	-	chr3H	343276473	343283206	4100	+	HORVU.MOREX.r2.3HG0222820	HORVU.MOREX.r2.3HG0222810	0.5535	0.6	0.3081	0.5273
TCONS_00017608	TCONS_00017609	cis_mRNA_overlap	Sense	chr2H	644862071	644938709	3274	+	chr2H	644862075	644873825	10383	+	HORVU.MOREX.r2.2HG0170150	HORVU.MOREX.r2.2HG0170180	0.5225	0.3455	0.8187	0.8424
TCONS_00066930	TCONS_00072443	cis_mRNA_overlap	AntiSense	chr6H	389466876	389471651	2871	+	chr6H	389471480	389478625	3159	-	HORVU.MOREX.r2.6HG0494640	HORVU.MOREX.r2.6HG0494650	0.1873	0.0552	-0.6255	-0.6364
TCONS_00080078	TCONS_00080074	cis_mRNA_overlap	Sense	chr7H	570826966	570833005	4356	+	chr7H	570814802	570833005	4555	+	HORVU.MOREX.r2.7HG0603360	HORVU.MOREX.r2.7HG0603360	-0.2814	-0.1765	1	1
TCONS_00013843	TCONS_00013846	cis_mRNA_overlap	Sense	chr2H	234195877	234200371	3105	+	chr2H	234195885	234200371	3681	+	HORVU.MOREX.r2.2HG0117720	HORVU.MOREX.r2.2HG0117720	0.0658	0.189	1	1
TCONS_00032268	TCONS_00038938	cis_mRNA_dw10k	3796	chr3H	622862276	622865610	2988	+	chr3H	622869405	622877916	986	-	XLOC_022835	HORVU.MOREX.r2.3HG0273650	0.8593	0.7333	0.5664	0.4424
TCONS_00058124	TCONS_00058114	cis_mRNA_overlap	Sense	chr5H	140687381	140709416	5878	-	chr5H	140556598	140709504	18287	-	HORVU.MOREX.r2.5HG0370680	HORVU.MOREX.r2.5HG0370680	-0.0333	-0.1482	1	1
TCONS_00058124	TCONS_00058112	cis_mRNA_overlap	Sense	chr5H	140687381	140709416	5878	-	chr5H	140556598	140709433	17507	-	HORVU.MOREX.r2.5HG0370680	HORVU.MOREX.r2.5HG0370680	-0.6175	-0.8061	1	1
TCONS_00089545	TCONS_00088597	cis_mRNA_overlap	AntiSense	chrUn	34369367	34372779	2505	-	chrUn	34365438	34372861	6516	+	XLOC_063481	HORVU.MOREX.r2.UnG0627990	-0.6113	-0.5222	0.8235	0.7697
TCONS_00047294	TCONS_00047298	cis_mRNA_overlap	Sense	chr4H	400826720	400835974	8595	-	chr4H	400826720	400835996	7860	-	HORVU.MOREX.r2.4HG0314730	HORVU.MOREX.r2.4HG0314730	-0.5577	-0.6485	1	1
TCONS_00047294	TCONS_00047301	cis_mRNA_overlap	Sense	chr4H	400826720	400835974	8595	-	chr4H	400826720	400836202	7265	-	HORVU.MOREX.r2.4HG0314730	HORVU.MOREX.r2.4HG0314730	-0.1718	-0.1989	1	1
TCONS_00048985	TCONS_00043796	cis_mRNA_dw10k	501	chr4H	593762856	593768493	3850	-	chr4H	593755880	593762356	6354	+	HORVU.MOREX.r2.4HG0339490	HORVU.MOREX.r2.4HG0339480	0.0334	0.1033	0.558	0.4061
TCONS_00058101	TCONS_00058114	cis_mRNA_overlap	Sense	chr5H	140544824	140709355	5553	-	chr5H	140556598	140709504	18287	-	HORVU.MOREX.r2.5HG0370680	HORVU.MOREX.r2.5HG0370680	0.0298	0.0776	1	1
TCONS_00058101	TCONS_00058112	cis_mRNA_overlap	Sense	chr5H	140544824	140709355	5553	-	chr5H	140556598	140709433	17507	-	HORVU.MOREX.r2.5HG0370680	HORVU.MOREX.r2.5HG0370680	-0.2232	-0.4512	1	1
TCONS_00082473	TCONS_00082477	cis_mRNA_dw10k	6205	chr7H	29585150	29587170	1641	-	chr7H	29593374	29609208	1567	-	XLOC_058358	HORVU.MOREX.r2.7HG0540380	-0.3019	-0.3039	0.5604	0.7455
TCONS_00031319	TCONS_00038025	cis_mRNA_overlap	AntiSense	chr3H	585301218	585307193	4179	+	chr3H	585300898	585327915	1574	-	HORVU.MOREX.r2.3HG0259940	HORVU.MOREX.r2.3HG0259960	-0.5441	-0.3077	0.1785	0.4667
TCONS_00062923	TCONS_00062925	cis_mRNA_dw10k	138	chr5H	577716483	577719243	2538	-	chr5H	577719380	577731302	6563	-	HORVU.MOREX.r2.5HG0439240	HORVU.MOREX.r2.5HG0439250	0.2432	0.32	0.352	0.6485
TCONS_00020217	TCONS_00020219	cis_mRNA_dw10k	462	chr2H	99648480	99650747	1012	-	chr2H	99651208	99656462	3567	-	HORVU.MOREX.r2.2HG0103180	HORVU.MOREX.r2.2HG0103180	0.6885	0.6383	1	1
TCONS_00048484	TCONS_00043221	cis_mRNA_dw10k	1607	chr4H	560739874	560744927	4847	-	chr4H	560731890	560738268	4662	+	XLOC_034233	HORVU.MOREX.r2.4HG0332280	0.275	0.3091	0.5859	0.7333
TCONS_00083554	TCONS_00083555	cis_mRNA_overlap	Sense	chr7H	113311801	113314461	880	-	chr7H	113311801	113314524	920	-	HORVU.MOREX.r2.7HG0556400	HORVU.MOREX.r2.7HG0556400	0.1615	0.3161	1	1
TCONS_00005758	TCONS_00000186	cis_mRNA_up10k	247	chr1H	5969414	5970077	577	-	chr1H	5970323	5991188	2414	+	XLOC_004174	HORVU.MOREX.r2.1HG0002660	-0.5838	-0.8156	-0.5865	-0.8156
TCONS_00078442	TCONS_00085184	cis_mRNA_dw10k	7053	chr7H	376199334	376201351	1903	+	chr7H	376208403	376218512	5182	-	HORVU.MOREX.r2.7HG0580020	HORVU.MOREX.r2.7HG0580070	0.4295	0.2485	0.5747	0.4788
TCONS_00005941	TCONS_00000370	cis_mRNA_up10k	8781	chr1H	12417849	12431350	659	-	chr1H	12440130	12510248	2391	+	HORVU.MOREX.r2.1HG0004940	HORVU.MOREX.r2.1HG0005040	0.9206	0.9273	-0.581	-0.6121
TCONS_00039088	TCONS_00032375	cis_mRNA_overlap	AntiIntronic	chr3H	627847633	627848255	370	-	chr3H	627840131	627905104	1079	+	XLOC_027693	HORVU.MOREX.r2.3HG0275500	0.2321	0.6933	0.2907	0.7178
TCONS_00032267	TCONS_00038938	cis_mRNA_dw10k	3796	chr3H	622862273	622865610	2991	+	chr3H	622869405	622877916	986	-	XLOC_022835	HORVU.MOREX.r2.3HG0273650	0.1122	0.3598	0.5664	0.4424
TCONS_00021911	TCONS_00021912	cis_mRNA_dw10k	1387	chr2H	357738268	357738738	371	-	chr2H	357740124	357757502	3755	-	XLOC_015505	HORVU.MOREX.r2.2HG0125770	-0.5092	-0.503	-0.2423	-0.2
TCONS_00047036	TCONS_00047031	cis_mRNA_up10k	7783	chr4H	355245954	355259028	5141	-	chr4H	355229543	355238172	7701	-	HORVU.MOREX.r2.4HG0311450	HORVU.MOREX.r2.4HG0311380	0.9607	0.9483	0.952	0.936
TCONS_00058126	TCONS_00058114	cis_mRNA_overlap	Sense	chr5H	140687381	140709504	5963	-	chr5H	140556598	140709504	18287	-	HORVU.MOREX.r2.5HG0370680	HORVU.MOREX.r2.5HG0370680	0.2043	0.3602	1	1
TCONS_00058126	TCONS_00058112	cis_mRNA_overlap	Sense	chr5H	140687381	140709504	5963	-	chr5H	140556598	140709433	17507	-	HORVU.MOREX.r2.5HG0370680	HORVU.MOREX.r2.5HG0370680	0.1299	0.0778	1	1
TCONS_00040808	TCONS_00046130	cis_mRNA_dw10k	93	chr4H	164398229	164403359	2291	+	chr4H	164403451	164407834	3959	-	HORVU.MOREX.r2.4HG0298930	HORVU.MOREX.r2.4HG0298940	0.3685	0.5046	0.5572	0.4545
TCONS_00043229	TCONS_00043221	cis_mRNA_dw10k	1574	chr4H	560739841	560746494	6447	+	chr4H	560731890	560738268	4662	+	XLOC_030576	HORVU.MOREX.r2.4HG0332280	0.1522	0.3939	0.7514	0.8303
TCONS_00058120	TCONS_00058103	cis_mRNA_up10k	1935	chr5H	140585922	140587926	601	-	chr5H	140556598	140583988	23144	-	XLOC_041033	HORVU.MOREX.r2.5HG0370570	0.8543	0.8303	0.8346	0.7818
TCONS_00058120	TCONS_00058112	cis_mRNA_overlap	Intronic	chr5H	140585922	140587926	601	-	chr5H	140556598	140709433	17507	-	XLOC_041033	HORVU.MOREX.r2.5HG0370680	0.3792	0.6364	-0.2126	-0.1273
TCONS_00041277	TCONS_00041260	cis_mRNA_overlap	Intronic	chr4H	260693701	260698111	4307	+	chr4H	260634077	260700975	22709	+	XLOC_029215	HORVU.MOREX.r2.4HG0305430	-0.4366	-0.4075	0.9399	0.9152
TCONS_00058097	TCONS_00058103	cis_mRNA_overlap	Sense	chr5H	140544824	140595464	4957	-	chr5H	140556598	140583988	23144	-	HORVU.MOREX.r2.5HG0370570	HORVU.MOREX.r2.5HG0370570	0.8941	0.8788	1	1
TCONS_00058097	TCONS_00058114	cis_mRNA_overlap	Sense	chr5H	140544824	140595464	4957	-	chr5H	140556598	140709504	18287	-	HORVU.MOREX.r2.5HG0370570	HORVU.MOREX.r2.5HG0370680	0.7646	0.7717	-0.2902	-0.2485
TCONS_00007524	TCONS_00007523	cis_mRNA_overlap	Sense	chr1H	164382779	164386490	3600	-	chr1H	164382779	164386455	2554	-	HORVU.MOREX.r2.1HG0025600	HORVU.MOREX.r2.1HG0025600	0.6079	0.5167	1	1
TCONS_00015967	TCONS_00023354	cis_mRNA_dw10k	297	chr2H	545863863	545867909	3907	+	chr2H	545868205	545931910	1543	-	XLOC_011283	HORVU.MOREX.r2.2HG0146430	0.5312	0.4559	0.117	-0.1879
TCONS_00033025	TCONS_00026372	cis_mRNA_dw10k	3800	chr3H	22270680	22271587	332	-	chr3H	22256717	22266881	5118	+	HORVU.MOREX.r2.3HG0190870	HORVU.MOREX.r2.3HG0190840	-0.1343	-0.6874	0.3048	0.1155
TCONS_00000187	TCONS_00000186	cis_mRNA_overlap	Sense	chr1H	5970324	6048509	924	+	chr1H	5970323	5991188	2414	+	HORVU.MOREX.r2.1HG0002670	HORVU.MOREX.r2.1HG0002660	-0.5506	-0.5583	-0.6688	-0.7915
TCONS_00063341	TCONS_00063343	cis_mRNA_overlap	Sense	chr5H	593037141	593050504	694	-	chr5H	593037141	593108239	671	-	XLOC_044782	HORVU.MOREX.r2.5HG0445650	0.2144	0.2901	0.7946	0.8667
TCONS_00058125	TCONS_00058114	cis_mRNA_overlap	Sense	chr5H	140687381	140709504	6120	-	chr5H	140556598	140709504	18287	-	HORVU.MOREX.r2.5HG0370680	HORVU.MOREX.r2.5HG0370680	-0.2893	-0.321	1	1
TCONS_00058125	TCONS_00058112	cis_mRNA_overlap	Sense	chr5H	140687381	140709504	6120	-	chr5H	140556598	140709433	17507	-	HORVU.MOREX.r2.5HG0370680	HORVU.MOREX.r2.5HG0370680	-0.4009	-0.4545	1	1
TCONS_00011449	TCONS_00018625	cis_mRNA_up10k	5447	chr2H	9436641	9440318	2630	+	chr2H	9427808	9431195	3030	-	HORVU.MOREX.r2.2HG0082140	HORVU.MOREX.r2.2HG0082120	0.3963	0.2997	0.8828	0.903
TCONS_00058431	TCONS_00058428	cis_mRNA_overlap	Sense	chr5H	202671189	202675873	2283	-	chr5H	202671189	202675643	1821	-	HORVU.MOREX.r2.5HG0374610	HORVU.MOREX.r2.5HG0374610	-0.5853	-0.7073	1	1
TCONS_00034871	TCONS_00034869	cis_mRNA_overlap	Sense	chr3H	245835264	245865331	9445	-	chr3H	245826667	245865343	2679	-	HORVU.MOREX.r2.3HG0216090	HORVU.MOREX.r2.3HG0216090	0.5358	0.4316	1	1
TCONS_00048987	TCONS_00043796	cis_mRNA_dw10k	501	chr4H	593762856	593768593	4051	-	chr4H	593755880	593762356	6354	+	HORVU.MOREX.r2.4HG0339490	HORVU.MOREX.r2.4HG0339480	0.12	0.0183	0.558	0.4061
TCONS_00013845	TCONS_00013846	cis_mRNA_overlap	Sense	chr2H	234195885	234200371	2567	+	chr2H	234195885	234200371	3681	+	HORVU.MOREX.r2.2HG0117720	HORVU.MOREX.r2.2HG0117720	0.2342	0.1232	1	1
TCONS_00068168	TCONS_00068165	cis_mRNA_overlap	Sense	chr6H	529486067	529490012	2989	+	chr6H	529483506	529490012	2934	+	HORVU.MOREX.r2.6HG0512850	HORVU.MOREX.r2.6HG0512850	0.1456	0.2651	1	1
TCONS_00017610	TCONS_00017609	cis_mRNA_overlap	Sense	chr2H	644862075	644873825	9680	+	chr2H	644862075	644873825	10383	+	HORVU.MOREX.r2.2HG0170180	HORVU.MOREX.r2.2HG0170180	0.2917	0.3091	1	1
TCONS_00065955	TCONS_00071448	cis_mRNA_overlap	AntiOverlapping	chr6H	212130331	212139756	2357	+	chr6H	212131100	212137244	5556	-	HORVU.MOREX.r2.6HG0481200	HORVU.MOREX.r2.6HG0481200	0.0466	0.1098	1	1
TCONS_00055402	TCONS_00055397	cis_mRNA_overlap	Sense	chr5H	556609013	556611918	1574	+	chr5H	556608741	556614440	2011	+	HORVU.MOREX.r2.5HG0431150	HORVU.MOREX.r2.5HG0431150	0.7322	0.7333	1	1
TCONS_00079196	TCONS_00079197	cis_mRNA_overlap	Sense	chr7H	485374283	485381938	4985	+	chr7H	485374344	485383176	1751	+	HORVU.MOREX.r2.7HG0591260	HORVU.MOREX.r2.7HG0591260	0.0223	0.0426	1	1
TCONS_00025852	TCONS_00032504	cis_mRNA_dw10k	9969	chr3H	4367048	4367853	726	+	chr3H	4377821	4383290	3505	-	XLOC_018336	HORVU.MOREX.r2.3HG0183110	-0.5468	-0.304	-0.1277	0.0243
TCONS_00050054	TCONS_00050055	cis_mRNA_overlap	Sense	chr5H	14761532	14764268	2484	+	chr5H	14761604	14764268	1206	+	HORVU.MOREX.r2.5HG0354240	HORVU.MOREX.r2.5HG0354240	0.1731	0.1216	1	1
TCONS_00069644	TCONS_00069641	cis_mRNA_up10k	1124	chr6H	19169923	19175872	3707	-	chr6H	19163433	19168800	3225	-	HORVU.MOREX.r2.6HG0455580	HORVU.MOREX.r2.6HG0455570	-0.2589	-0.1982	0.9234	0.9273
TCONS_00051556	TCONS_00051555	cis_mRNA_overlap	Sense	chr5H	209588665	209598060	8952	+	chr5H	209588658	209613149	2771	+	XLOC_036413	HORVU.MOREX.r2.5HG0374950	0.7443	0.7091	-0.0688	-0.1394
TCONS_00086518	TCONS_00086519	cis_mRNA_overlap	Sense	chr7H	545042678	545047295	3684	-	chr7H	545042678	545047321	2763	-	HORVU.MOREX.r2.7HG0598850	HORVU.MOREX.r2.7HG0598850	0.2328	-0.1829	1	1
TCONS_00023154	TCONS_00023156	cis_mRNA_dw10k	8489	chr2H	526568379	526574246	1815	-	chr2H	526582734	526590958	3447	-	XLOC_016361	HORVU.MOREX.r2.2HG0143910	0.5486	0.544	0.5224	0.5833
TCONS_00040806	TCONS_00046130	cis_mRNA_dw10k	93	chr4H	164398196	164403359	2345	+	chr4H	164403451	164407834	3959	-	HORVU.MOREX.r2.4HG0298930	HORVU.MOREX.r2.4HG0298940	0.0545	0.2188	0.5572	0.4545
TCONS_00021528	TCONS_00021527	cis_mRNA_overlap	Sense	chr2H	288432874	288437287	1176	-	chr2H	288432874	288437262	2717	-	HORVU.MOREX.r2.2HG0121070	HORVU.MOREX.r2.2HG0121070	-0.2224	-0.1155	1	1
TCONS_00058099	TCONS_00058103	cis_mRNA_overlap	Sense	chr5H	140544824	140595485	4648	-	chr5H	140556598	140583988	23144	-	HORVU.MOREX.r2.5HG0370570	HORVU.MOREX.r2.5HG0370570	0.5757	0.6606	1	1
TCONS_00058099	TCONS_00058112	cis_mRNA_overlap	Sense	chr5H	140544824	140595485	4648	-	chr5H	140556598	140709433	17507	-	HORVU.MOREX.r2.5HG0370570	HORVU.MOREX.r2.5HG0370680	0.6215	0.6364	-0.2902	-0.2485
TCONS_00003295	TCONS_00003302	cis_mRNA_overlap	Sense	chr1H	387918945	387923181	1746	+	chr1H	387919432	387923181	1353	+	HORVU.MOREX.r2.1HG0045860	HORVU.MOREX.r2.1HG0045860	-0.4981	-0.4526	1	1
TCONS_00012233	TCONS_00012234	cis_mRNA_overlap	Sense	chr2H	43844138	43847294	2080	+	chr2H	43844387	43848262	1788	+	XLOC_008642	HORVU.MOREX.r2.2HG0093690	0.5705	0.6079	-0.2781	-0.4182
TCONS_00081500	TCONS_00074697	cis_mRNA_overlap	AntiIntronic	chr7H	1839156	1846803	325	-	chr7H	1743114	1921668	4462	+	HORVU.MOREX.r2.7HG0527490	HORVU.MOREX.r2.7HG0527440	-0.4682	-0.5301	0.3837	0.2918
TCONS_00040804	TCONS_00046130	cis_mRNA_dw10k	93	chr4H	164398187	164403359	2914	+	chr4H	164403451	164407834	3959	-	HORVU.MOREX.r2.4HG0298930	HORVU.MOREX.r2.4HG0298940	0.3355	0.4316	0.5572	0.4545
TCONS_00024004	TCONS_00024003	cis_mRNA_overlap	Sense	chr2H	597914885	597918293	3197	-	chr2H	597914885	597918291	2701	-	HORVU.MOREX.r2.2HG0155590	HORVU.MOREX.r2.2HG0155590	-0.3017	-0.3221	1	1
TCONS_00017931	TCONS_00017932	cis_mRNA_up10k	2565	chr2H	656087519	656092340	1688	+	chr2H	656094904	656095880	872	+	XLOC_012754	HORVU.MOREX.r2.2HG0174300	-0.322	-0.3546	-0.5109	-0.6565
TCONS_00006779	TCONS_00006781	cis_mRNA_overlap	Overlapping	chr1H	74012092	74080226	1939	-	chr1H	74014205	74022043	5808	-	HORVU.MOREX.r2.1HG0016590	HORVU.MOREX.r2.1HG0016590	0.9713	0.9175	1	1
TCONS_00027888	TCONS_00027874	cis_mRNA_overlap	Sense	chr3H	186249547	186257596	2843	+	chr3H	186229199	186274359	25485	+	HORVU.MOREX.r2.3HG0211490	HORVU.MOREX.r2.3HG0211480	0.1371	0.2901	0.6362	0.5515
TCONS_00006780	TCONS_00006781	cis_mRNA_overlap	Sense	chr1H	74014205	74016285	1769	-	chr1H	74014205	74022043	5808	-	XLOC_004860	HORVU.MOREX.r2.1HG0016590	0.8546	0.7947	0.8063	0.9362
TCONS_00017612	TCONS_00017609	cis_mRNA_overlap	Sense	chr2H	644862079	644938709	3998	+	chr2H	644862075	644873825	10383	+	HORVU.MOREX.r2.2HG0170150	HORVU.MOREX.r2.2HG0170180	0.5675	0.7091	0.8187	0.8424
TCONS_00006773	TCONS_00006776	cis_mRNA_overlap	Sense	chr1H	74012092	74016263	2872	-	chr1H	74012092	74022071	8465	-	XLOC_004860	HORVU.MOREX.r2.1HG0016590	-0.7562	-0.7671	0.8063	0.9362
TCONS_00006773	TCONS_00006786	cis_mRNA_dw10k	1104	chr1H	74012092	74016263	2872	-	chr1H	74017366	74085659	4645	-	XLOC_004860	HORVU.MOREX.r2.1HG0016590	0.6289	0.7575	0.8063	0.9362
TCONS_00034766	TCONS_00028149	cis_mRNA_up10k	747	chr3H	228143670	228173143	28362	-	chr3H	228173889	228181893	6263	+	HORVU.MOREX.r2.3HG0214790	HORVU.MOREX.r2.3HG0214800	0.8976	0.9636	0.5889	0.5273
TCONS_00000570	TCONS_00000572	cis_mRNA_overlap	Sense	chr1H	21465769	21470709	2425	+	chr1H	21465776	21470709	1369	+	HORVU.MOREX.r2.1HG0007760	HORVU.MOREX.r2.1HG0007760	-0.2754	-0.1394	1	1
TCONS_00017697	TCONS_00025029	cis_mRNA_dw10k	188	chr2H	648991653	649054675	530	+	chr2H	649054862	649066846	4283	-	HORVU.MOREX.r2.2HG0171430	HORVU.MOREX.r2.2HG0171440	-0.6294	-0.7818	-0.6659	-0.6485
TCONS_00021606	TCONS_00021601	cis_mRNA_overlap	Sense	chr2H	300678022	300719567	6740	-	chr2H	300661010	300696026	2779	-	HORVU.MOREX.r2.2HG0121850	HORVU.MOREX.r2.2HG0121850	-0.6643	-0.6242	1	1
TCONS_00054327	TCONS_00061411	cis_mRNA_overlap	AntiSense	chr5H	516790918	516800541	8039	+	chr5H	516795225	516803594	5857	-	HORVU.MOREX.r2.5HG0416600	HORVU.MOREX.r2.5HG0416600	-0.5093	-0.6242	1	1
TCONS_00089695	TCONS_00088707	cis_mRNA_overlap	AntiSense	chrUn	47770700	47773536	1800	-	chrUn	47770701	47774440	2703	+	XLOC_063581	XLOC_062822	0.4509	0.5222	0.4509	0.5222
TCONS_00013807	TCONS_00013809	cis_mRNA_overlap	Sense	chr2H	227284226	227295431	3488	+	chr2H	227284239	227295431	3340	+	HORVU.MOREX.r2.2HG0117170	HORVU.MOREX.r2.2HG0117170	-0.1388	-0.0183	1	1
TCONS_00007119	TCONS_00001471	cis_mRNA_dw10k	98	chr1H	112965833	112974229	3492	-	chr1H	112950629	112965736	10574	+	XLOC_005084	HORVU.MOREX.r2.1HG0021050	0.7545	0.8303	0.8797	0.8061
TCONS_00056784	TCONS_00049942	cis_mRNA_overlap	AntiSense	chr5H	9688263	9690839	1410	-	chr5H	9681088	9690270	8237	+	HORVU.MOREX.r2.5HG0352940	HORVU.MOREX.r2.5HG0352930	0.6335	0.5273	0.8507	0.7091
TCONS_00089446	TCONS_00088504	cis_mRNA_up10k	23	chrUn	21540709	21548030	6575	-	chrUn	21548052	21563688	13314	+	XLOC_063418	HORVU.MOREX.r2.UnG0627010	-0.1995	-0.2328	0.9869	0.9758
TCONS_00043913	TCONS_00043910	cis_mRNA_overlap	Sense	chr4H	600916469	600918780	1845	+	chr4H	600915712	600918780	1591	+	HORVU.MOREX.r2.4HG0341290	HORVU.MOREX.r2.4HG0341290	0.3567	0.5706	1	1
TCONS_00071464	TCONS_00071465	cis_mRNA_overlap	Sense	chr6H	215097966	215108019	9978	-	chr6H	215097966	215108020	9972	-	HORVU.MOREX.r2.6HG0481360	HORVU.MOREX.r2.6HG0481360	-0.4864	-0.4146	1	1
TCONS_00045097	TCONS_00045098	cis_mRNA_dw10k	3000	chr4H	39920317	39922454	1139	-	chr4H	39925453	39931074	4042	-	XLOC_031902	XLOC_031903	0.9096	0.8879	0.8957	0.9273
TCONS_00089443	TCONS_00088504	cis_mRNA_up10k	394	chrUn	21540709	21547659	6204	-	chrUn	21548052	21563688	13314	+	XLOC_063418	HORVU.MOREX.r2.UnG0627010	0.6305	0.6444	0.9869	0.9758
TCONS_00012817	TCONS_00020185	cis_mRNA_up10k	186	chr2H	97554670	97563031	731	+	chr2H	97550526	97554485	2530	-	HORVU.MOREX.r2.2HG0102950	HORVU.MOREX.r2.2HG0102940	0.6044	0.5883	-0.3303	-0.503
TCONS_00071640	TCONS_00071639	cis_mRNA_overlap	Sense	chr6H	245475152	245488725	2443	-	chr6H	245475152	245488718	2378	-	HORVU.MOREX.r2.6HG0483610	HORVU.MOREX.r2.6HG0483610	-0.1416	-0.1741	1	1
TCONS_00071640	TCONS_00071637	cis_mRNA_overlap	Sense	chr6H	245475152	245488725	2443	-	chr6H	245475152	245488711	2664	-	HORVU.MOREX.r2.6HG0483610	HORVU.MOREX.r2.6HG0483610	0.7976	0.7939	1	1
TCONS_00015821	TCONS_00023151	cis_mRNA_up10k	412	chr2H	526559264	526566343	4651	+	chr2H	526548853	526558853	9446	-	HORVU.MOREX.r2.2HG0143850	HORVU.MOREX.r2.2HG0143830	0.6594	0.7439	0.0056	-0.2165
TCONS_00027067	TCONS_00027062	cis_mRNA_overlap	Sense	chr3H	76030579	76052195	1934	+	chr3H	76030559	76052195	1491	+	HORVU.MOREX.r2.3HG0200090	HORVU.MOREX.r2.3HG0200090	0.3429	0.3938	1	1
TCONS_00006775	TCONS_00006776	cis_mRNA_overlap	Sense	chr1H	74012092	74016263	2870	-	chr1H	74012092	74022071	8465	-	XLOC_004860	HORVU.MOREX.r2.1HG0016590	0.6827	0.7749	0.8063	0.9362
TCONS_00006775	TCONS_00006786	cis_mRNA_dw10k	1104	chr1H	74012092	74016263	2870	-	chr1H	74017366	74085659	4645	-	XLOC_004860	HORVU.MOREX.r2.1HG0016590	-0.5344	-0.6154	0.8063	0.9362
TCONS_00072843	TCONS_00072836	cis_mRNA_up10k	6622	chr6H	450863308	450883748	2283	-	chr6H	450852085	450856687	2770	-	HORVU.MOREX.r2.6HG0500900	HORVU.MOREX.r2.6HG0500890	0.2938	0.2548	0.858	0.8424
TCONS_00007122	TCONS_00001471	cis_mRNA_dw10k	370	chr1H	112966105	112974229	3220	-	chr1H	112950629	112965736	10574	+	XLOC_005084	HORVU.MOREX.r2.1HG0021050	0.7759	0.7697	0.8797	0.8061
TCONS_00022285	TCONS_00022289	cis_mRNA_dw10k	2841	chr2H	411487705	411502139	1254	-	chr2H	411504979	411518732	3946	-	HORVU.MOREX.r2.2HG0131240	HORVU.MOREX.r2.2HG0131300	0.829	0.7234	0.7414	0.8085
TCONS_00022285	TCONS_00022288	cis_mRNA_dw10k	2841	chr2H	411487705	411502139	1254	-	chr2H	411504979	411518554	6254	-	HORVU.MOREX.r2.2HG0131240	HORVU.MOREX.r2.2HG0131300	0.6795	0.6848	0.7414	0.8085
TCONS_00001477	TCONS_00001471	cis_mRNA_dw10k	168	chr1H	112965903	112972435	1628	+	chr1H	112950629	112965736	10574	+	XLOC_001065	HORVU.MOREX.r2.1HG0021050	0.9112	0.9515	0.2757	0.4182
TCONS_00061435	TCONS_00061438	cis_mRNA_dw10k	899	chr5H	517563531	517571123	2121	-	chr5H	517572021	517575488	1256	-	HORVU.MOREX.r2.5HG0416980	HORVU.MOREX.r2.5HG0416990	0.4397	0.4182	0.7028	0.4012
TCONS_00079404	TCONS_00079408	cis_mRNA_up10k	3945	chr7H	507395629	507397610	1818	+	chr7H	507401554	507406794	2971	+	HORVU.MOREX.r2.7HG0594410	HORVU.MOREX.r2.7HG0594420	0.4514	0.2121	0.677	0.6121
TCONS_00088281	TCONS_00088287	cis_mRNA_dw10k	1961	chr7H	633603431	633707741	1110	-	chr7H	633709701	633711360	1150	-	HORVU.MOREX.r2.7HG0623920	HORVU.MOREX.r2.7HG0623940	-0.4853	-0.6121	-0.4847	-0.6
TCONS_00007124	TCONS_00001471	cis_mRNA_dw10k	9767	chr1H	112975502	112979212	1402	-	chr1H	112950629	112965736	10574	+	XLOC_005085	HORVU.MOREX.r2.1HG0021050	0.9083	0.8545	0.8302	0.7697
TCONS_00013811	TCONS_00013809	cis_mRNA_overlap	Sense	chr2H	227290819	227295431	4473	+	chr2H	227284239	227295431	3340	+	HORVU.MOREX.r2.2HG0117190	HORVU.MOREX.r2.2HG0117170	-0.1284	-0.0976	0.5239	0.6
TCONS_00075510	TCONS_00082414	cis_mRNA_up10k	3196	chr7H	28221479	28224028	1773	+	chr7H	28212109	28218284	2806	-	XLOC_053392	HORVU.MOREX.r2.7HG0539680	-0.0618	0.0308	-0.5748	-0.4097
TCONS_00009869	TCONS_00009867	cis_mRNA_overlap	Sense	chr1H	472646887	472650082	2374	-	chr1H	472646887	472650058	1796	-	HORVU.MOREX.r2.1HG0060280	HORVU.MOREX.r2.1HG0060280	0.1971	0.3415	1	1
TCONS_00065428	TCONS_00065426	cis_mRNA_overlap	Sense	chr6H	144030918	144036992	5547	+	chr6H	144030912	144036992	2631	+	HORVU.MOREX.r2.6HG0474750	HORVU.MOREX.r2.6HG0474750	0.2758	0.2979	1	1
TCONS_00011987	TCONS_00011994	cis_mRNA_up10k	3799	chr2H	27940805	27943911	1645	+	chr2H	27947709	27953867	2645	+	XLOC_008460	HORVU.MOREX.r2.2HG0089870	0.8628	0.8909	0.8627	0.8424
TCONS_00011192	TCONS_00011178	cis_mRNA_overlap	Intronic	chr2H	1165358	1167607	1118	+	chr2H	1128248	1232023	4425	+	XLOC_007916	HORVU.MOREX.r2.2HG0079180	0.6107	0.7941	0.7185	0.7691
TCONS_00013663	TCONS_00013660	cis_mRNA_dw10k	5129	chr2H	208373287	208376536	2063	+	chr2H	208364586	208368159	1382	+	HORVU.MOREX.r2.2HG0115460	HORVU.MOREX.r2.2HG0115450	-0.0449	-0.0969	0.4994	0.5107
TCONS_00075035	TCONS_00075026	cis_mRNA_overlap	Sense	chr7H	10393357	10396522	2805	+	chr7H	10365560	10396522	4532	+	XLOC_053029	HORVU.MOREX.r2.7HG0532360	0.9965	0.6139	0.6181	0.3114
TCONS_00050260	TCONS_00050254	cis_mRNA_overlap	Sense	chr5H	25300375	25306020	4693	+	chr5H	25297976	25306020	7566	+	HORVU.MOREX.r2.5HG0356950	HORVU.MOREX.r2.5HG0356950	-0.3531	-0.3366	1	1
TCONS_00066162	TCONS_00066167	cis_mRNA_overlap	Sense	chr6H	246535005	246543103	7721	+	chr6H	246535403	246560382	4941	+	HORVU.MOREX.r2.6HG0483720	HORVU.MOREX.r2.6HG0483720	0.0293	0.1394	1	1
TCONS_00045099	TCONS_00045098	cis_mRNA_up10k	190	chr4H	39931263	39933458	988	-	chr4H	39925453	39931074	4042	-	XLOC_031904	XLOC_031903	0.9269	0.903	0.9269	0.903
TCONS_00027065	TCONS_00027062	cis_mRNA_overlap	Sense	chr3H	76030568	76052195	1462	+	chr3H	76030559	76052195	1491	+	HORVU.MOREX.r2.3HG0200090	HORVU.MOREX.r2.3HG0200090	-0.634	-0.5735	1	1
TCONS_00021846	TCONS_00021843	cis_mRNA_overlap	Sense	chr2H	346368280	346370662	1816	-	chr2H	346366678	346370625	1290	-	HORVU.MOREX.r2.2HG0124880	HORVU.MOREX.r2.2HG0124880	-0.0942	-0.0522	1	1
TCONS_00089448	TCONS_00088504	cis_mRNA_overlap	AntiSense	chrUn	21548531	21564679	14979	-	chrUn	21548052	21563688	13314	+	HORVU.MOREX.r2.UnG0627020	HORVU.MOREX.r2.UnG0627010	0.5296	0.6444	0.9588	0.9758
TCONS_00071061	TCONS_00065426	cis_mRNA_up10k	743	chr6H	144015704	144030170	3646	-	chr6H	144030912	144036992	2631	+	HORVU.MOREX.r2.6HG0474720	HORVU.MOREX.r2.6HG0474750	-0.1184	0.1155	0.9028	0.903
TCONS_00059674	TCONS_00059679	cis_mRNA_overlap	Sense	chr5H	387741521	387747503	3163	-	chr5H	387741521	387747946	4342	-	HORVU.MOREX.r2.5HG0391060	HORVU.MOREX.r2.5HG0391060	0.0588	0.1164	1	1
TCONS_00050261	TCONS_00050254	cis_mRNA_overlap	Sense	chr5H	25301738	25306020	2667	+	chr5H	25297976	25306020	7566	+	HORVU.MOREX.r2.5HG0356950	HORVU.MOREX.r2.5HG0356950	0.5593	0.6067	1	1
TCONS_00009865	TCONS_00009867	cis_mRNA_overlap	Sense	chr1H	472646887	472650032	2328	-	chr1H	472646887	472650058	1796	-	HORVU.MOREX.r2.1HG0060280	HORVU.MOREX.r2.1HG0060280	0.3247	0.3754	1	1
TCONS_00011448	TCONS_00011445	cis_mRNA_overlap	Sense	chr2H	9436240	9440318	2557	+	chr2H	9435844	9440318	1882	+	HORVU.MOREX.r2.2HG0082140	HORVU.MOREX.r2.2HG0082140	-0.0889	0.0243	1	1
TCONS_00079401	TCONS_00079408	cis_mRNA_up10k	6013	chr7H	507392111	507395542	2281	+	chr7H	507401554	507406794	2971	+	XLOC_056168	HORVU.MOREX.r2.7HG0594420	-0.1213	-0.058	0.6809	0.5152
TCONS_00023195	TCONS_00023197	cis_mRNA_overlap	Sense	chr2H	529847553	529851912	3697	-	chr2H	529847553	529851967	2147	-	HORVU.MOREX.r2.2HG0144310	HORVU.MOREX.r2.2HG0144310	-0.2079	-0.2249	1	1
TCONS_00043984	TCONS_00043982	cis_mRNA_overlap	Sense	chr4H	603701862	603706624	4040	+	chr4H	603701703	603706624	3922	+	HORVU.MOREX.r2.4HG0342320	HORVU.MOREX.r2.4HG0342320	0.4139	0.2918	1	1
TCONS_00072965	TCONS_00072967	cis_mRNA_overlap	Sense	chr6H	463596171	463598557	2281	-	chr6H	463596171	463599408	2370	-	HORVU.MOREX.r2.6HG0502480	HORVU.MOREX.r2.6HG0502480	0.2593	0.2918	1	1
TCONS_00006574	TCONS_00006568	cis_mRNA_up10k	413	chr1H	56863948	56869830	3101	-	chr1H	56858516	56863536	1198	-	HORVU.MOREX.r2.1HG0014220	HORVU.MOREX.r2.1HG0014210	0.371	0.519	-0.6016	-0.4303
TCONS_00088045	TCONS_00081174	cis_mRNA_up10k	1113	chr7H	625677342	625678288	691	-	chr7H	625679400	625682463	1313	+	HORVU.MOREX.r2.7HG0620390	HORVU.MOREX.r2.7HG0620400	0.6402	0.5303	0.886	0.8124
TCONS_00087485	TCONS_00087491	cis_mRNA_overlap	Sense	chr7H	605219752	605344669	534	-	chr7H	605220725	605222405	988	-	HORVU.MOREX.r2.7HG0612500	HORVU.MOREX.r2.7HG0612500	-0.1935	-0.3095	1	1
TCONS_00087485	TCONS_00087487	cis_mRNA_overlap	Overlapping	chr7H	605219752	605344669	534	-	chr7H	605220072	605221655	399	-	HORVU.MOREX.r2.7HG0612500	HORVU.MOREX.r2.7HG0612490	-0.5263	-0.3631	-0.387	-0.1459
TCONS_00018042	TCONS_00018046	cis_mRNA_up10k	7268	chr2H	662031640	662034209	814	+	chr2H	662041476	662043144	1525	+	XLOC_012841	HORVU.MOREX.r2.2HG0176510	0.8428	0.8303	0.7683	0.7818
TCONS_00061436	TCONS_00061438	cis_mRNA_dw10k	167	chr5H	517563531	517571855	1938	-	chr5H	517572021	517575488	1256	-	HORVU.MOREX.r2.5HG0416980	HORVU.MOREX.r2.5HG0416990	0.6104	0.2638	0.7028	0.4012
TCONS_00035723	TCONS_00035725	cis_mRNA_overlap	Sense	chr3H	394307753	394328145	4269	-	chr3H	394307753	394328147	3171	-	HORVU.MOREX.r2.3HG0227780	HORVU.MOREX.r2.3HG0227780	-0.2537	-0.3689	1	1
TCONS_00018639	TCONS_00018637	cis_mRNA_overlap	Sense	chr2H	9553421	9557307	982	-	chr2H	9553421	9557307	3551	-	HORVU.MOREX.r2.2HG0082280	HORVU.MOREX.r2.2HG0082280	-0.202	-0.1515	1	1
TCONS_00011180	TCONS_00011178	cis_mRNA_overlap	Intronic	chr2H	1133024	1167607	932	+	chr2H	1128248	1232023	4425	+	HORVU.MOREX.r2.2HG0079180	HORVU.MOREX.r2.2HG0079180	0.8467	0.8081	1	1
TCONS_00089449	TCONS_00088504	cis_mRNA_overlap	AntiSense	chrUn	21548531	21564679	14979	-	chrUn	21548052	21563688	13314	+	HORVU.MOREX.r2.UnG0627020	HORVU.MOREX.r2.UnG0627010	0.5296	0.6444	0.9588	0.9758
TCONS_00015423	TCONS_00015424	cis_mRNA_overlap	Sense	chr2H	481049530	481054408	3878	+	chr2H	481049530	481068216	8217	+	HORVU.MOREX.r2.2HG0138290	HORVU.MOREX.r2.2HG0138320	0.8879	0.8545	0.8488	0.8424
TCONS_00011989	TCONS_00011994	cis_mRNA_up10k	3799	chr2H	27940807	27943911	710	+	chr2H	27947709	27953867	2645	+	XLOC_008460	HORVU.MOREX.r2.2HG0089870	-0.1219	-0.1758	0.8627	0.8424
TCONS_00071068	TCONS_00065426	cis_mRNA_up10k	679	chr6H	144023986	144030234	4636	-	chr6H	144030912	144036992	2631	+	HORVU.MOREX.r2.6HG0474720	HORVU.MOREX.r2.6HG0474750	0.7299	0.5679	0.9028	0.903
TCONS_00006573	TCONS_00006568	cis_mRNA_up10k	413	chr1H	56863948	56869821	2856	-	chr1H	56858516	56863536	1198	-	HORVU.MOREX.r2.1HG0014220	HORVU.MOREX.r2.1HG0014210	-0.5642	-0.444	-0.6016	-0.4303
TCONS_00001464	TCONS_00001471	cis_mRNA_up10k	2309	chr1H	112947122	112948321	1055	+	chr1H	112950629	112965736	10574	+	XLOC_001063	HORVU.MOREX.r2.1HG0021050	0.7059	0.6606	0.6714	0.6
TCONS_00014878	TCONS_00022288	cis_mRNA_overlap	AntiIntronic	chr2H	411508593	411509938	814	+	chr2H	411504979	411518554	6254	-	XLOC_010514	HORVU.MOREX.r2.2HG0131300	-0.4237	-0.5758	-0.0417	-0.304
TCONS_00069229	TCONS_00069233	cis_mRNA_dw10k	2767	chr6H	4310899	4354746	1431	-	chr6H	4357512	4358599	848	-	HORVU.MOREX.r2.6HG0449100	HORVU.MOREX.r2.6HG0449120	-0.6431	-0.7091	0.8632	0.903
TCONS_00029294	TCONS_00035998	cis_mRNA_dw10k	1567	chr3H	428515890	428520148	4050	+	chr3H	428521714	428529052	6768	-	HORVU.MOREX.r2.3HG0231410	HORVU.MOREX.r2.3HG0231430	0.5457	0.4909	0.5644	0.5636
TCONS_00050210	TCONS_00050203	cis_mRNA_dw10k	3025	chr5H	23139754	23153876	10113	+	chr5H	23123224	23136730	8246	+	HORVU.MOREX.r2.5HG0356360	HORVU.MOREX.r2.5HG0356320	-0.5684	-0.5882	-0.3463	-0.3939
TCONS_00089444	TCONS_00088504	cis_mRNA_up10k	394	chrUn	21540709	21547659	6204	-	chrUn	21548052	21563688	13314	+	XLOC_063418	HORVU.MOREX.r2.UnG0627010	0.6305	0.6444	0.9869	0.9758
TCONS_00006578	TCONS_00006568	cis_mRNA_up10k	7345	chr1H	56870880	56877655	5255	-	chr1H	56858516	56863536	1198	-	HORVU.MOREX.r2.1HG0014240	HORVU.MOREX.r2.1HG0014210	-0.6587	-0.7052	-0.4704	-0.3647
TCONS_00065424	TCONS_00065426	cis_mRNA_overlap	Sense	chr6H	144030897	144037865	4910	+	chr6H	144030912	144036992	2631	+	HORVU.MOREX.r2.6HG0474750	HORVU.MOREX.r2.6HG0474750	0.5127	0.5488	1	1
TCONS_00033503	TCONS_00033496	cis_mRNA_up10k	445	chr3H	60774076	60781722	3632	-	chr3H	60758446	60773632	13218	-	XLOC_023729	HORVU.MOREX.r2.3HG0198050	0.9873	0.9726	0.9745	0.9483
TCONS_00071063	TCONS_00065426	cis_mRNA_up10k	713	chr6H	144015704	144030200	4658	-	chr6H	144030912	144036992	2631	+	HORVU.MOREX.r2.6HG0474720	HORVU.MOREX.r2.6HG0474750	0.2897	0.4195	0.9028	0.903
TCONS_00006774	TCONS_00006776	cis_mRNA_overlap	Sense	chr1H	74012092	74016263	3259	-	chr1H	74012092	74022071	8465	-	XLOC_004860	HORVU.MOREX.r2.1HG0016590	0.2777	0.1788	0.8063	0.9362
TCONS_00006774	TCONS_00006786	cis_mRNA_dw10k	1104	chr1H	74012092	74016263	3259	-	chr1H	74017366	74085659	4645	-	XLOC_004860	HORVU.MOREX.r2.1HG0016590	-0.2382	-0.1404	0.8063	0.9362
TCONS_00086169	TCONS_00079416	cis_mRNA_up10k	3083	chr7H	507407616	507410109	396	-	chr7H	507413191	507418787	2112	+	XLOC_061080	HORVU.MOREX.r2.7HG0594470	0.4896	0.5394	0.5032	0.5515
TCONS_00058231	TCONS_00051416	cis_mRNA_overlap	AntiIntronic	chr5H	165255222	165256084	754	-	chr5H	165230529	165258820	2623	+	XLOC_041119	HORVU.MOREX.r2.5HG0372420	0.4176	0.5273	0.5548	0.6606
TCONS_00014446	TCONS_00014445	cis_mRNA_overlap	Sense	chr2H	355833937	355838012	1363	+	chr2H	355833879	355838012	3949	+	HORVU.MOREX.r2.2HG0125400	HORVU.MOREX.r2.2HG0125400	-0.057	0.0667	1	1
TCONS_00072842	TCONS_00072836	cis_mRNA_up10k	6478	chr6H	450863164	450883749	2419	-	chr6H	450852085	450856687	2770	-	HORVU.MOREX.r2.6HG0500900	HORVU.MOREX.r2.6HG0500890	0.069	0.0856	0.858	0.8424
TCONS_00006778	TCONS_00006776	cis_mRNA_overlap	Sense	chr1H	74012092	74080197	1929	-	chr1H	74012092	74022071	8465	-	HORVU.MOREX.r2.1HG0016590	HORVU.MOREX.r2.1HG0016590	-0.8295	-0.7754	1	1
TCONS_00006778	TCONS_00006786	cis_mRNA_overlap	Sense	chr1H	74012092	74080197	1929	-	chr1H	74017366	74085659	4645	-	HORVU.MOREX.r2.1HG0016590	HORVU.MOREX.r2.1HG0016590	0.728	0.7579	1	1
TCONS_00005647	TCONS_00005643	cis_mRNA_overlap	Intronic	chr1H	3343488	3353757	1014	-	chr1H	3217270	3359685	3786	-	HORVU.MOREX.r2.1HG0001380	HORVU.MOREX.r2.1HG0001350	-0.2073	-0.1912	0.5666	0.5394
TCONS_00036362	TCONS_00036365	cis_mRNA_overlap	Sense	chr3H	467425208	467429173	3180	-	chr3H	467425208	467429184	2447	-	HORVU.MOREX.r2.3HG0236290	HORVU.MOREX.r2.3HG0236290	0.1513	0.3079	1	1
TCONS_00079403	TCONS_00079408	cis_mRNA_up10k	3945	chr7H	507395629	507397610	1818	+	chr7H	507401554	507406794	2971	+	HORVU.MOREX.r2.7HG0594410	HORVU.MOREX.r2.7HG0594420	0.4514	0.2121	0.677	0.6121
TCONS_00014355	TCONS_00014354	cis_mRNA_overlap	Sense	chr2H	341074692	341083268	5201	+	chr2H	341074692	341083268	5251	+	HORVU.MOREX.r2.2HG0124340	HORVU.MOREX.r2.2HG0124340	0.9351	0.6552	1	1
TCONS_00041308	TCONS_00041302	cis_mRNA_overlap	Sense	chr4H	265673472	265677429	3388	+	chr4H	265673411	265677429	2629	+	HORVU.MOREX.r2.4HG0306050	HORVU.MOREX.r2.4HG0306050	0.2726	0.3343	1	1
TCONS_00071129	TCONS_00065544	cis_mRNA_up10k	455	chr6H	155475755	155478951	1557	-	chr6H	155479405	155486624	2253	+	HORVU.MOREX.r2.6HG0475720	HORVU.MOREX.r2.6HG0475730	-0.4093	-0.3455	0.4318	0.535
TCONS_00006576	TCONS_00006568	cis_mRNA_up10k	413	chr1H	56863948	56869858	2897	-	chr1H	56858516	56863536	1198	-	HORVU.MOREX.r2.1HG0014220	HORVU.MOREX.r2.1HG0014210	-0.3903	-0.3818	-0.6016	-0.4303
TCONS_00062285	TCONS_00055218	cis_mRNA_up10k	201	chr5H	550500695	550505262	1700	-	chr5H	550505462	550511026	1637	+	HORVU.MOREX.r2.5HG0429040	HORVU.MOREX.r2.5HG0429050	0.1245	-0.0923	0.5133	0.6
TCONS_00089445	TCONS_00088504	cis_mRNA_up10k	78	chrUn	21540709	21547975	6520	-	chrUn	21548052	21563688	13314	+	XLOC_063418	HORVU.MOREX.r2.UnG0627010	0.032	0.3404	0.9869	0.9758
TCONS_00011988	TCONS_00011994	cis_mRNA_up10k	3799	chr2H	27940805	27943911	1645	+	chr2H	27947709	27953867	2645	+	XLOC_008460	HORVU.MOREX.r2.2HG0089870	0.8628	0.8909	0.8627	0.8424
TCONS_00045096	TCONS_00045098	cis_mRNA_dw10k	3426	chr4H	39920317	39922028	1172	-	chr4H	39925453	39931074	4042	-	XLOC_031902	XLOC_031903	-0.2274	-0.0424	0.8957	0.9273
TCONS_00000569	TCONS_00000572	cis_mRNA_overlap	Sense	chr1H	21465769	21470709	4097	+	chr1H	21465776	21470709	1369	+	HORVU.MOREX.r2.1HG0007760	HORVU.MOREX.r2.1HG0007760	-0.1302	-0.1879	1	1
TCONS_00071065	TCONS_00065426	cis_mRNA_up10k	692	chr6H	144015704	144030221	4217	-	chr6H	144030912	144036992	2631	+	HORVU.MOREX.r2.6HG0474720	HORVU.MOREX.r2.6HG0474750	0.5616	0.5593	0.9028	0.903
TCONS_00007116	TCONS_00001471	cis_mRNA_up10k	2021	chr1H	112947085	112948609	1380	-	chr1H	112950629	112965736	10574	+	XLOC_005081	HORVU.MOREX.r2.1HG0021050	-0.0226	-0.1636	0.6279	0.5758
TCONS_00023194	TCONS_00023197	cis_mRNA_overlap	Sense	chr2H	529847553	529851912	4084	-	chr2H	529847553	529851967	2147	-	HORVU.MOREX.r2.2HG0144310	HORVU.MOREX.r2.2HG0144310	0.8192	0.7295	1	1
TCONS_00050207	TCONS_00050203	cis_mRNA_overlap	Sense	chr5H	23130169	23136730	5436	+	chr5H	23123224	23136730	8246	+	HORVU.MOREX.r2.5HG0356320	HORVU.MOREX.r2.5HG0356320	0.1353	0.3373	1	1
TCONS_00038639	TCONS_00031945	cis_mRNA_overlap	AntiIntronic	chr3H	610965150	610967992	1738	-	chr3H	610957081	610969079	4176	+	HORVU.MOREX.r2.3HG0269290	HORVU.MOREX.r2.3HG0269280	0.3938	0.0225	0.6847	0.503
TCONS_00071067	TCONS_00065426	cis_mRNA_up10k	743	chr6H	144023986	144030170	3157	-	chr6H	144030912	144036992	2631	+	HORVU.MOREX.r2.6HG0474720	HORVU.MOREX.r2.6HG0474750	0.5619	0.4195	0.9028	0.903
TCONS_00064115	TCONS_00064111	cis_mRNA_dw10k	642	chr6H	21951367	21953235	1735	+	chr6H	21943921	21950726	1982	+	HORVU.MOREX.r2.6HG0456220	HORVU.MOREX.r2.6HG0456210	-0.0329	0.079	0.7704	0.8182
TCONS_00064115	TCONS_00064119	cis_mRNA_up10k	9034	chr6H	21951367	21953235	1735	+	chr6H	21962268	21966061	1425	+	HORVU.MOREX.r2.6HG0456220	HORVU.MOREX.r2.6HG0456240	0.4189	0.4265	-0.6053	-0.6485
TCONS_00021605	TCONS_00021601	cis_mRNA_overlap	Sense	chr2H	300678022	300715605	2841	-	chr2H	300661010	300696026	2779	-	HORVU.MOREX.r2.2HG0121850	HORVU.MOREX.r2.2HG0121850	-0.5883	-0.6505	1	1
TCONS_00004267	TCONS_00004265	cis_mRNA_overlap	Sense	chr1H	469223783	469228082	3994	+	chr1H	469223516	469228082	3072	+	HORVU.MOREX.r2.1HG0059880	HORVU.MOREX.r2.1HG0059880	-0.1025	-0.0788	1	1
TCONS_00082473	TCONS_00082478	cis_mRNA_dw10k	6205	chr7H	29585150	29587170	1641	-	chr7H	29593374	29609234	1573	-	XLOC_058358	HORVU.MOREX.r2.7HG0540380	0.4656	0.2485	0.5604	0.7455
TCONS_00051343	TCONS_00051348	cis_mRNA_overlap	Sense	chr5H	152137192	152160012	1687	+	chr5H	152137312	152163009	2767	+	HORVU.MOREX.r2.5HG0371660	HORVU.MOREX.r2.5HG0371660	0.6712	0.6121	1	1
TCONS_00051343	TCONS_00051346	cis_mRNA_overlap	Sense	chr5H	152137192	152160012	1687	+	chr5H	152137312	152160012	3867	+	HORVU.MOREX.r2.5HG0371660	HORVU.MOREX.r2.5HG0371660	0.2746	0.2485	1	1
TCONS_00059368	TCONS_00059369	cis_mRNA_overlap	Sense	chr5H	350181473	350187635	5044	-	chr5H	350181473	350187757	2695	-	HORVU.MOREX.r2.5HG0387210	HORVU.MOREX.r2.5HG0387210	0.4636	0.1394	1	1
TCONS_00007123	TCONS_00001471	cis_mRNA_dw10k	370	chr1H	112966105	112974230	3221	-	chr1H	112950629	112965736	10574	+	XLOC_005084	HORVU.MOREX.r2.1HG0021050	0.0565	0.1803	0.8797	0.8061
TCONS_00084145	TCONS_00084141	cis_mRNA_overlap	Sense	chr7H	184577614	184584115	498	-	chr7H	184558009	184578250	2980	-	XLOC_059606	HORVU.MOREX.r2.7HG0565370	0.0084	0.0522	0.51	0.5879
TCONS_00059701	TCONS_00059706	cis_mRNA_overlap	Sense	chr5H	389896179	389904785	3560	-	chr5H	389901688	389910294	4388	-	XLOC_042166	HORVU.MOREX.r2.5HG0391500	0.2797	0.227	0.8384	0.9301
TCONS_00003779	TCONS_00009347	cis_mRNA_overlap	AntiSense	chr1H	435531876	435532222	242	+	chr1H	435531773	435537721	2325	-	XLOC_002737	HORVU.MOREX.r2.1HG0052840	-0.8095	-0.816	-0.6916	-0.6688
TCONS_00089447	TCONS_00088504	cis_mRNA_overlap	AntiSense	chrUn	21540709	21564680	22711	-	chrUn	21548052	21563688	13314	+	HORVU.MOREX.r2.UnG0627020	HORVU.MOREX.r2.UnG0627010	0.2672	0.1033	0.9588	0.9758
TCONS_00006572	TCONS_00006568	cis_mRNA_up10k	413	chr1H	56863948	56869661	2700	-	chr1H	56858516	56863536	1198	-	HORVU.MOREX.r2.1HG0014220	HORVU.MOREX.r2.1HG0014210	0.0712	0.0065	-0.6016	-0.4303
TCONS_00054328	TCONS_00061411	cis_mRNA_overlap	AntiSense	chr5H	516790994	516795508	2532	+	chr5H	516795225	516803594	5857	-	HORVU.MOREX.r2.5HG0416590	HORVU.MOREX.r2.5HG0416600	-0.5785	-0.7477	0.1025	-0.1037
TCONS_00011174	TCONS_00011178	cis_mRNA_up10k	20	chr2H	1127699	1128229	405	+	chr2H	1128248	1232023	4425	+	XLOC_007915	HORVU.MOREX.r2.2HG0079180	-0.8034	-0.7693	-0.9012	-0.7952
TCONS_00043624	TCONS_00048863	cis_mRNA_overlap	AntiSense	chr4H	583218985	583221678	2511	+	chr4H	583212928	583219000	3436	-	XLOC_030851	HORVU.MOREX.r2.4HG0337320	0.752	0.7212	-0.3976	-0.3576
TCONS_00005654	TCONS_00005643	cis_mRNA_up10k	383	chr1H	3360067	3360972	576	-	chr1H	3217270	3359685	3786	-	HORVU.MOREX.r2.1HG0001390	HORVU.MOREX.r2.1HG0001350	0.6076	0.6242	0.7838	0.7455
TCONS_00033006	TCONS_00033008	cis_mRNA_dw10k	8807	chr3H	21372113	21395188	549	-	chr3H	21403994	21407980	3488	-	XLOC_023380	HORVU.MOREX.r2.3HG0190500	0.6932	0.7213	0.2981	0.5461
TCONS_00011449	TCONS_00011445	cis_mRNA_overlap	Sense	chr2H	9436641	9440318	2630	+	chr2H	9435844	9440318	1882	+	HORVU.MOREX.r2.2HG0082140	HORVU.MOREX.r2.2HG0082140	-0.2254	-0.0851	1	1
TCONS_00032491	TCONS_00025827	cis_mRNA_dw10k	5975	chr3H	3719474	3720767	1197	-	chr3H	3702514	3713500	2690	+	XLOC_022996	HORVU.MOREX.r2.3HG0182920	0.6694	0.7774	-0.5547	-0.6201
TCONS_00009866	TCONS_00009867	cis_mRNA_overlap	Sense	chr1H	472646887	472650047	2348	-	chr1H	472646887	472650058	1796	-	HORVU.MOREX.r2.1HG0060280	HORVU.MOREX.r2.1HG0060280	0.0171	0.1277	1	1
TCONS_00065427	TCONS_00065426	cis_mRNA_overlap	Sense	chr6H	144030917	144036992	3444	+	chr6H	144030912	144036992	2631	+	HORVU.MOREX.r2.6HG0474750	HORVU.MOREX.r2.6HG0474750	-0.1808	-0.0479	1	1
TCONS_00079399	TCONS_00079408	cis_mRNA_up10k	6013	chr7H	507389819	507395542	4573	+	chr7H	507401554	507406794	2971	+	XLOC_056168	HORVU.MOREX.r2.7HG0594420	0.6645	0.6242	0.6809	0.5152
TCONS_00079407	TCONS_00079408	cis_mRNA_overlap	Sense	chr7H	507398804	507402280	531	+	chr7H	507401554	507406794	2971	+	HORVU.MOREX.r2.7HG0594420	HORVU.MOREX.r2.7HG0594420	0.5336	0.519	1	1
TCONS_00011998	TCONS_00011994	cis_mRNA_dw10k	1540	chr2H	27955406	27956726	822	+	chr2H	27947709	27953867	2645	+	XLOC_008463	HORVU.MOREX.r2.2HG0089870	0.4537	0.5152	0.4216	0.3455
TCONS_00006575	TCONS_00006568	cis_mRNA_up10k	413	chr1H	56863948	56869848	3119	-	chr1H	56858516	56863536	1198	-	HORVU.MOREX.r2.1HG0014220	HORVU.MOREX.r2.1HG0014210	-0.6019	-0.544	-0.6016	-0.4303
TCONS_00052943	TCONS_00060034	cis_mRNA_up10k	8059	chr5H	423267356	423277025	1243	+	chr5H	423253989	423259298	2148	-	XLOC_037446	HORVU.MOREX.r2.5HG0396260	-0.5345	-0.8061	-0.5345	-0.8061
TCONS_00056460	TCONS_00056459	cis_mRNA_overlap	Sense	chr5H	594633004	594635409	1600	+	chr5H	594632999	594635409	2200	+	HORVU.MOREX.r2.5HG0446410	HORVU.MOREX.r2.5HG0446410	-0.229	-0.1879	1	1
TCONS_00063592	TCONS_00069233	cis_mRNA_up10k	284	chr6H	4358882	4360280	1300	+	chr6H	4357512	4358599	848	-	XLOC_044967	HORVU.MOREX.r2.6HG0449120	0.6832	0.6565	0.5795	0.6444
TCONS_00017698	TCONS_00025029	cis_mRNA_dw10k	1267	chr2H	649052663	649053596	679	+	chr2H	649054862	649066846	4283	-	XLOC_012578	HORVU.MOREX.r2.2HG0171440	-0.5373	-0.541	-0.7121	-0.6505
TCONS_00079398	TCONS_00079408	cis_mRNA_up10k	6013	chr7H	507389819	507395542	4573	+	chr7H	507401554	507406794	2971	+	XLOC_056168	HORVU.MOREX.r2.7HG0594420	0.6645	0.6242	0.6809	0.5152
TCONS_00023441	TCONS_00023438	cis_mRNA_overlap	Intronic	chr2H	553317536	553318643	1022	-	chr2H	553301879	553319103	5893	-	XLOC_016557	HORVU.MOREX.r2.2HG0147510	0.657	0.811	0.3133	0.297
TCONS_00079196	TCONS_00079201	cis_mRNA_overlap	Sense	chr7H	485374283	485381938	4985	+	chr7H	485374541	485383176	2090	+	HORVU.MOREX.r2.7HG0591260	HORVU.MOREX.r2.7HG0591260	0.7542	0.5583	1	1
TCONS_00023154	TCONS_00023155	cis_mRNA_dw10k	8489	chr2H	526568379	526574246	1815	-	chr2H	526582734	526590937	4734	-	XLOC_016361	HORVU.MOREX.r2.2HG0143910	0.105	0.108	0.5224	0.5833
TCONS_00003295	TCONS_00003294	cis_mRNA_overlap	Sense	chr1H	387918945	387923181	1746	+	chr1H	387918940	387923181	3034	+	HORVU.MOREX.r2.1HG0045860	HORVU.MOREX.r2.1HG0045860	0.4377	0.315	1	1
TCONS_00018626	TCONS_00011445	cis_mRNA_up10k	4641	chr2H	9427808	9431204	3205	-	chr2H	9435844	9440318	1882	+	HORVU.MOREX.r2.2HG0082120	HORVU.MOREX.r2.2HG0082140	0.2323	0.2121	0.8828	0.903
TCONS_00000669	TCONS_00006207	cis_mRNA_dw10k	3278	chr1H	26058738	26059492	506	+	chr1H	26062769	26067411	3262	-	HORVU.MOREX.r2.1HG0008910	HORVU.MOREX.r2.1HG0008940	-0.107	-0.041	0.63	0.5382
TCONS_00000834	TCONS_00000833	cis_mRNA_overlap	Sense	chr1H	35942162	35944398	1657	+	chr1H	35940657	35944398	1810	+	XLOC_000577	HORVU.MOREX.r2.1HG0011200	0.7475	0.8085	0.7475	0.8085
TCONS_00006779	TCONS_00006776	cis_mRNA_overlap	Sense	chr1H	74012092	74080226	1939	-	chr1H	74012092	74022071	8465	-	HORVU.MOREX.r2.1HG0016590	HORVU.MOREX.r2.1HG0016590	-0.7023	-0.5457	1	1
TCONS_00006779	TCONS_00006786	cis_mRNA_overlap	Sense	chr1H	74012092	74080226	1939	-	chr1H	74017366	74085659	4645	-	HORVU.MOREX.r2.1HG0016590	HORVU.MOREX.r2.1HG0016590	0.5539	0.5342	1	1
TCONS_00018047	TCONS_00018046	cis_mRNA_overlap	Sense	chr2H	662041494	662042087	347	+	chr2H	662041476	662043144	1525	+	HORVU.MOREX.r2.2HG0176510	HORVU.MOREX.r2.2HG0176510	0.5035	0.6	1	1
TCONS_00027888	TCONS_00027880	cis_mRNA_overlap	Intronic	chr3H	186249547	186257596	2843	+	chr3H	186244069	186274359	16611	+	HORVU.MOREX.r2.3HG0211490	HORVU.MOREX.r2.3HG0211500	0.3021	0.2253	0.675	0.697
TCONS_00053956	TCONS_00053955	cis_mRNA_overlap	Sense	chr5H	499173907	499184261	10171	+	chr5H	499173859	499184261	7788	+	HORVU.MOREX.r2.5HG0411000	HORVU.MOREX.r2.5HG0411000	0.7186	0.5951	1	1
TCONS_00071130	TCONS_00065544	cis_mRNA_up10k	337	chr6H	155475755	155479069	1417	-	chr6H	155479405	155486624	2253	+	HORVU.MOREX.r2.6HG0475720	HORVU.MOREX.r2.6HG0475730	0.6965	0.697	0.4318	0.535
TCONS_00086168	TCONS_00079416	cis_mRNA_up10k	4125	chr7H	507405338	507409067	1461	-	chr7H	507413191	507418787	2112	+	XLOC_061080	HORVU.MOREX.r2.7HG0594470	0.6406	0.5758	0.5032	0.5515
TCONS_00086168	TCONS_00079408	cis_mRNA_overlap	AntiSense	chr7H	507405338	507409067	1461	-	chr7H	507401554	507406794	2971	+	XLOC_061080	HORVU.MOREX.r2.7HG0594420	0.6198	0.5636	0.4936	0.4182
TCONS_00007727	TCONS_00007728	cis_mRNA_overlap	Sense	chr1H	209849159	209853806	2747	-	chr1H	209849159	209854110	2968	-	HORVU.MOREX.r2.1HG0028150	HORVU.MOREX.r2.1HG0028150	0.8839	0.7401	1	1
TCONS_00016933	TCONS_00016934	cis_mRNA_up10k	6926	chr2H	615711036	615734403	1949	+	chr2H	615741328	615752021	6654	+	HORVU.MOREX.r2.2HG0160120	HORVU.MOREX.r2.2HG0160140	-0.4512	-0.5294	-0.5206	-0.6606
TCONS_00013607	TCONS_00021007	cis_mRNA_overlap	AntiSense	chr2H	204175841	204178749	1246	+	chr2H	204176627	204183174	3670	-	HORVU.MOREX.r2.2HG0114730	HORVU.MOREX.r2.2HG0114740	0.6204	0.6018	0.3107	0.3697
TCONS_00027063	TCONS_00027062	cis_mRNA_overlap	Sense	chr3H	76030568	76031917	874	+	chr3H	76030559	76052195	1491	+	HORVU.MOREX.r2.3HG0200090	HORVU.MOREX.r2.3HG0200090	0.1185	0.2458	1	1
TCONS_00006780	TCONS_00006776	cis_mRNA_overlap	Sense	chr1H	74014205	74016285	1769	-	chr1H	74012092	74022071	8465	-	XLOC_004860	HORVU.MOREX.r2.1HG0016590	-0.8622	-0.7786	0.8063	0.9362
TCONS_00006780	TCONS_00006786	cis_mRNA_dw10k	1082	chr1H	74014205	74016285	1769	-	chr1H	74017366	74085659	4645	-	XLOC_004860	HORVU.MOREX.r2.1HG0016590	0.6696	0.8018	0.8063	0.9362
TCONS_00079400	TCONS_00079408	cis_mRNA_up10k	6013	chr7H	507389819	507395542	4573	+	chr7H	507401554	507406794	2971	+	XLOC_056168	HORVU.MOREX.r2.7HG0594420	0.6645	0.6242	0.6809	0.5152
TCONS_00018772	TCONS_00018773	cis_mRNA_overlap	Sense	chr2H	12510007	12528899	339	-	chr2H	12510016	12512763	2615	-	HORVU.MOREX.r2.2HG0083800	HORVU.MOREX.r2.2HG0083800	0.7702	0.6848	1	1
TCONS_00006743	TCONS_00006742	cis_mRNA_overlap	Sense	chr1H	70879172	70882707	602	-	chr1H	70876697	70882699	2455	-	HORVU.MOREX.r2.1HG0016220	HORVU.MOREX.r2.1HG0016220	-0.2971	-0.3303	1	1
TCONS_00028290	TCONS_00028280	cis_mRNA_overlap	Intronic	chr3H	256739757	256745959	4849	+	chr3H	256732371	256795363	1405	+	HORVU.MOREX.r2.3HG0216860	HORVU.MOREX.r2.3HG0216860	0.3979	0.2675	1	1
TCONS_00010504	TCONS_00004954	cis_mRNA_dw10k	5736	chr1H	500102994	500105893	1679	-	chr1H	500052356	500097259	1996	+	HORVU.MOREX.r2.1HG0069860	HORVU.MOREX.r2.1HG0069800	-0.1327	-0.1875	-0.5882	-0.5883
TCONS_00019638	TCONS_00019639	cis_mRNA_overlap	Sense	chr2H	53914209	53917205	2200	-	chr2H	53914209	53917641	1965	-	HORVU.MOREX.r2.2HG0095990	HORVU.MOREX.r2.2HG0095990	-0.0983	-0.1616	1	1
TCONS_00033606	TCONS_00027026	cis_mRNA_dw10k	1947	chr3H	73353520	73354173	442	-	chr3H	73342532	73351574	8777	+	HORVU.MOREX.r2.3HG0199570	HORVU.MOREX.r2.3HG0199550	0.5275	0.4726	0.2719	0.1459
TCONS_00088629	TCONS_00089608	cis_mRNA_up10k	4290	chrUn	37882237	37886582	3756	+	chrUn	37861211	37877948	2694	-	XLOC_062765	HORVU.MOREX.r2.UnG0628570	0.5905	0.2335	-0.2834	-0.297
TCONS_00006583	TCONS_00006571	cis_mRNA_up10k	1413	chr1H	56870880	56877788	5717	-	chr1H	56863948	56869468	3492	-	HORVU.MOREX.r2.1HG0014240	HORVU.MOREX.r2.1HG0014220	0.4326	0.4404	0.5252	0.5046
TCONS_00075664	TCONS_00075639	cis_mRNA_dw10k	237	chr7H	35740993	35742616	617	+	chr7H	35605233	35740757	3377	+	XLOC_053497	HORVU.MOREX.r2.7HG0541730	0.7131	0.6404	0.6347	0.5883
TCONS_00013800	TCONS_00021176	cis_mRNA_dw10k	7565	chr2H	226371947	226377653	1675	+	chr2H	226385217	226389837	3572	-	XLOC_009794	HORVU.MOREX.r2.2HG0117070	0.7937	0.7697	0.84	0.903
TCONS_00020256	TCONS_00020255	cis_mRNA_overlap	Sense	chr2H	102972472	102976200	3413	-	chr2H	102972472	102976197	2222	-	HORVU.MOREX.r2.2HG0103850	HORVU.MOREX.r2.2HG0103850	-0.4737	-0.3119	1	1
TCONS_00051554	TCONS_00051557	cis_mRNA_up10k	360	chr5H	209588658	209598060	9373	+	chr5H	209598419	209613149	14708	+	XLOC_036413	HORVU.MOREX.r2.5HG0374950	0.9529	0.9605	-0.0688	-0.1394
TCONS_00011402	TCONS_00011389	cis_mRNA_dw10k	6074	chr2H	8383623	8384727	362	+	chr2H	8373977	8377550	2183	+	HORVU.MOREX.r2.2HG0081750	HORVU.MOREX.r2.2HG0081730	0.4615	0.4352	0.6801	0.4756
TCONS_00020009	TCONS_00020011	cis_mRNA_overlap	Sense	chr2H	81745731	81786191	549	-	chr2H	81784764	81786191	1092	-	HORVU.MOREX.r2.2HG0101000	HORVU.MOREX.r2.2HG0101000	0.9907	0.7416	1	1
TCONS_00063344	TCONS_00063342	cis_mRNA_overlap	Sense	chr5H	593037635	593056127	203	-	chr5H	593037141	593056127	697	-	HORVU.MOREX.r2.5HG0445650	HORVU.MOREX.r2.5HG0445650	0.1942	0.0909	1	1
TCONS_00071640	TCONS_00071650	cis_mRNA_overlap	Sense	chr6H	245475152	245488725	2443	-	chr6H	245475152	245488727	8757	-	HORVU.MOREX.r2.6HG0483610	HORVU.MOREX.r2.6HG0483610	0.6083	0.503	1	1
TCONS_00001574	TCONS_00007182	cis_mRNA_overlap	AntiSense	chr1H	126883447	126887181	1409	+	chr1H	126882336	126883448	908	-	XLOC_001132	HORVU.MOREX.r2.1HG0022110	0.3561	0.4802	0.7158	0.6768
TCONS_00001574	TCONS_00001565	cis_mRNA_dw10k	3041	chr1H	126883447	126887181	1409	+	chr1H	126877628	126880407	1166	+	XLOC_001132	HORVU.MOREX.r2.1HG0022090	-0.5255	-0.3769	0.0085	0.103
TCONS_00043484	TCONS_00043481	cis_mRNA_dw10k	1751	chr4H	577532743	577537403	3177	+	chr4H	577524317	577530993	4254	+	HORVU.MOREX.r2.4HG0335720	HORVU.MOREX.r2.4HG0335720	0.7937	0.7091	1	1
TCONS_00043484	TCONS_00043477	cis_mRNA_dw10k	1751	chr4H	577532743	577537403	3177	+	chr4H	577524317	577530993	4727	+	HORVU.MOREX.r2.4HG0335720	HORVU.MOREX.r2.4HG0335720	0.387	0.5775	1	1
TCONS_00046793	TCONS_00046791	cis_mRNA_overlap	Sense	chr4H	300005873	300008978	778	-	chr4H	300005873	300008904	962	-	HORVU.MOREX.r2.4HG0307630	HORVU.MOREX.r2.4HG0307630	-0.1645	-0.1341	1	1
TCONS_00078359	TCONS_00078357	cis_mRNA_overlap	Sense	chr7H	364018743	364024125	1673	+	chr7H	364018742	364024125	3958	+	HORVU.MOREX.r2.7HG0579120	HORVU.MOREX.r2.7HG0579120	-0.2759	-0.3592	1	1
TCONS_00084883	TCONS_00084886	cis_mRNA_overlap	Sense	chr7H	315241056	315274958	3234	-	chr7H	315253342	315298745	44715	-	HORVU.MOREX.r2.7HG0576490	HORVU.MOREX.r2.7HG0576510	0.6541	0.6951	-0.8424	-0.7576
TCONS_00078362	TCONS_00078357	cis_mRNA_overlap	Sense	chr7H	364019382	364024125	3871	+	chr7H	364018742	364024125	3958	+	HORVU.MOREX.r2.7HG0579120	HORVU.MOREX.r2.7HG0579120	0.5217	0.5222	1	1
TCONS_00001876	TCONS_00001877	cis_mRNA_overlap	Sense	chr1H	178852896	178855626	2640	+	chr1H	178852923	178855626	1368	+	HORVU.MOREX.r2.1HG0026430	HORVU.MOREX.r2.1HG0026430	0.3466	0.1885	1	1
TCONS_00008979	TCONS_00003411	cis_mRNA_dw10k	3063	chr1H	399535964	399539155	698	-	chr1H	399528442	399532902	2879	+	XLOC_006343	HORVU.MOREX.r2.1HG0047440	0.8422	0.697	0.3387	0.3091
TCONS_00018593	TCONS_00011389	cis_mRNA_up10k	1009	chr2H	8369336	8372969	2912	-	chr2H	8373977	8377550	2183	+	XLOC_013236	HORVU.MOREX.r2.2HG0081730	0.0237	0.087	0.8689	0.689
TCONS_00018597	TCONS_00011389	cis_mRNA_dw10k	9936	chr2H	8387485	8388873	819	-	chr2H	8373977	8377550	2183	+	XLOC_013237	HORVU.MOREX.r2.2HG0081730	0.4742	0.3482	0.6403	0.3415
TCONS_00054722	TCONS_00054716	cis_mRNA_overlap	Sense	chr5H	530037979	530041049	1293	+	chr5H	530032426	530041049	2845	+	HORVU.MOREX.r2.5HG0422060	HORVU.MOREX.r2.5HG0422050	0.249	0.3283	0.9148	0.903
TCONS_00089412	TCONS_00089416	cis_mRNA_overlap	Sense	chrUn	18580336	18582253	790	-	chrUn	18580336	18585551	2726	-	XLOC_063397	HORVU.MOREX.r2.UnG0626740	0.6198	0.5289	-0.3586	-0.4438
TCONS_00088633	TCONS_00089608	cis_mRNA_up10k	4601	chrUn	37882548	37886582	3445	+	chrUn	37861211	37877948	2694	-	XLOC_062765	HORVU.MOREX.r2.UnG0628570	-0.4486	-0.5152	-0.2834	-0.297
TCONS_00011384	TCONS_00011389	cis_mRNA_up10k	8571	chr2H	8363604	8365407	1534	+	chr2H	8373977	8377550	2183	+	HORVU.MOREX.r2.2HG0081720	HORVU.MOREX.r2.2HG0081730	0.4238	0.2611	0.6122	0.6646
TCONS_00088630	TCONS_00089608	cis_mRNA_up10k	4371	chrUn	37882318	37886582	3675	+	chrUn	37861211	37877948	2694	-	XLOC_062765	HORVU.MOREX.r2.UnG0628570	0.5518	0.4062	-0.2834	-0.297
TCONS_00005942	TCONS_00000371	cis_mRNA_up10k	8930	chr1H	12417849	12431350	659	-	chr1H	12440279	12507012	2235	+	HORVU.MOREX.r2.1HG0004940	HORVU.MOREX.r2.1HG0004980	-0.6078	-0.4878	-0.8592	-0.7091
TCONS_00006581	TCONS_00006571	cis_mRNA_up10k	1413	chr1H	56870880	56877781	5499	-	chr1H	56863948	56869468	3492	-	HORVU.MOREX.r2.1HG0014240	HORVU.MOREX.r2.1HG0014220	0.0667	0.1575	0.5252	0.5046
TCONS_00010764	TCONS_00010767	cis_mRNA_dw10k	3524	chr1H	509164033	509174049	2690	-	chr1H	509177572	509188725	10091	-	HORVU.MOREX.r2.1HG0073780	HORVU.MOREX.r2.1HG0073860	-0.7261	-0.7256	-0.3699	-0.3091
TCONS_00064010	TCONS_00064015	cis_mRNA_up10k	1901	chr6H	17362874	17366610	1408	+	chr6H	17368510	17372543	2475	+	XLOC_045260	HORVU.MOREX.r2.6HG0454760	0.4842	0.6444	0.5263	0.1273
TCONS_00079237	TCONS_00085976	cis_mRNA_overlap	AntiSense	chr7H	489448303	489458849	1990	+	chr7H	489451268	489458109	1353	-	HORVU.MOREX.r2.7HG0591730	HORVU.MOREX.r2.7HG0591730	-0.6757	-0.6201	1	1
TCONS_00050260	TCONS_00050259	cis_mRNA_overlap	Sense	chr5H	25300375	25306020	4693	+	chr5H	25297976	25306020	3064	+	HORVU.MOREX.r2.5HG0356950	HORVU.MOREX.r2.5HG0356950	0.2733	0.3665	1	1
TCONS_00011400	TCONS_00011389	cis_mRNA_dw10k	6074	chr2H	8383623	8384727	362	+	chr2H	8373977	8377550	2183	+	HORVU.MOREX.r2.2HG0081750	HORVU.MOREX.r2.2HG0081730	0.4615	0.4352	0.6801	0.4756
TCONS_00049799	TCONS_00049800	cis_mRNA_overlap	Sense	chr5H	5004770	5010990	714	+	chr5H	5004770	5011691	1242	+	HORVU.MOREX.r2.5HG0350900	HORVU.MOREX.r2.5HG0350900	-0.5512	-0.8141	1	1
TCONS_00032292	TCONS_00039003	cis_mRNA_dw10k	4377	chr3H	624187843	624194838	2872	+	chr3H	624199214	624201451	873	-	HORVU.MOREX.r2.3HG0274270	HORVU.MOREX.r2.3HG0274280	-0.7577	-0.6918	-0.7473	-0.6074
TCONS_00043485	TCONS_00043481	cis_mRNA_dw10k	2226	chr4H	577533218	577537403	4031	+	chr4H	577524317	577530993	4254	+	HORVU.MOREX.r2.4HG0335720	HORVU.MOREX.r2.4HG0335720	0.6674	0.6013	1	1
TCONS_00043485	TCONS_00043477	cis_mRNA_dw10k	2226	chr4H	577533218	577537403	4031	+	chr4H	577524317	577530993	4727	+	HORVU.MOREX.r2.4HG0335720	HORVU.MOREX.r2.4HG0335720	0.2064	0.2464	1	1
TCONS_00002093	TCONS_00002090	cis_mRNA_overlap	Sense	chr1H	230885518	230890975	4412	+	chr1H	230884981	230901094	4576	+	HORVU.MOREX.r2.1HG0029360	HORVU.MOREX.r2.1HG0029360	0.5236	0.503	1	1
TCONS_00056959	TCONS_00056973	cis_mRNA_overlap	Sense	chr5H	18360121	18399959	440	-	chr5H	18386493	18428351	1039	-	HORVU.MOREX.r2.5HG0355150	HORVU.MOREX.r2.5HG0355160	0.9921	0.8875	0.997	0.9515
TCONS_00086265	TCONS_00086276	cis_mRNA_dw10k	3919	chr7H	521560360	521582549	2729	-	chr7H	521586467	521594000	3753	-	HORVU.MOREX.r2.7HG0595750	HORVU.MOREX.r2.7HG0595760	-0.5096	-0.5222	0.5535	0.6485
TCONS_00030341	TCONS_00037066	cis_mRNA_overlap	AntiSense	chr3H	528686236	528701587	915	+	chr3H	528686407	528702175	3333	-	HORVU.MOREX.r2.3HG0246390	HORVU.MOREX.r2.3HG0246390	-0.914	-0.7877	1	1
TCONS_00054482	TCONS_00061601	cis_mRNA_overlap	AntiSense	chr5H	521755429	521756212	659	+	chr5H	521755849	521765081	2409	-	HORVU.MOREX.r2.5HG0418990	HORVU.MOREX.r2.5HG0419000	0.3422	0.4182	0.657	0.5394
TCONS_00085212	TCONS_00085203	cis_mRNA_overlap	Sense	chr7H	377972352	377979138	5890	-	chr7H	377951616	377979129	9544	-	HORVU.MOREX.r2.7HG0580330	HORVU.MOREX.r2.7HG0580330	0.4961	0.4111	1	1
TCONS_00038228	TCONS_00031505	cis_mRNA_dw10k	5120	chr3H	594411340	594412230	313	-	chr3H	594401794	594406221	1020	+	XLOC_027032	HORVU.MOREX.r2.3HG0262730	-0.6195	-0.6606	-0.6195	-0.6606
TCONS_00021177	TCONS_00021176	cis_mRNA_overlap	Sense	chr2H	226385217	226390665	4788	-	chr2H	226385217	226389837	3572	-	HORVU.MOREX.r2.2HG0117070	HORVU.MOREX.r2.2HG0117070	0.8069	0.8283	1	1
TCONS_00015139	TCONS_00015137	cis_mRNA_overlap	Sense	chr2H	443445138	443448686	3060	+	chr2H	443445116	443448686	1178	+	HORVU.MOREX.r2.2HG0134570	HORVU.MOREX.r2.2HG0134570	0.9604	0.9323	1	1
TCONS_00001569	TCONS_00007182	cis_mRNA_overlap	AntiSense	chr1H	126883447	126887181	3155	+	chr1H	126882336	126883448	908	-	XLOC_001132	HORVU.MOREX.r2.1HG0022110	0.2562	-0.1738	0.7158	0.6768
TCONS_00050261	TCONS_00050259	cis_mRNA_overlap	Sense	chr5H	25301738	25306020	2667	+	chr5H	25297976	25306020	3064	+	HORVU.MOREX.r2.5HG0356950	HORVU.MOREX.r2.5HG0356950	-0.3917	-0.4329	1	1
TCONS_00045025	TCONS_00045021	cis_mRNA_up10k	5252	chr4H	33369813	33377636	236	-	chr4H	33354172	33364562	2542	-	XLOC_031854	HORVU.MOREX.r2.4HG0284560	-0.1414	-0.1094	0.5746	0.4788
TCONS_00085199	TCONS_00085203	cis_mRNA_dw10k	1080	chr7H	377939468	377950537	3839	-	chr7H	377951616	377979129	9544	-	XLOC_060365	HORVU.MOREX.r2.7HG0580330	0.5822	0.497	0.8577	0.8545
TCONS_00089414	TCONS_00089416	cis_mRNA_overlap	Sense	chrUn	18580336	18583406	538	-	chrUn	18580336	18585551	2726	-	XLOC_063397	HORVU.MOREX.r2.UnG0626740	-0.6892	-0.629	-0.3586	-0.4438
TCONS_00028182	TCONS_00034807	cis_mRNA_up10k	5306	chr3H	235338309	235347538	2644	+	chr3H	235327366	235333004	4870	-	HORVU.MOREX.r2.3HG0215340	XLOC_024619	-0.0044	0.0182	0.7778	0.7295
TCONS_00063245	TCONS_00063248	cis_mRNA_dw10k	9781	chr5H	590019138	590022006	830	-	chr5H	590031786	590039397	3352	-	XLOC_044710	HORVU.MOREX.r2.5HG0444190	0.5872	0.7043	0.5151	0.4438
TCONS_00006587	TCONS_00006571	cis_mRNA_up10k	1413	chr1H	56870880	56877886	4436	-	chr1H	56863948	56869468	3492	-	HORVU.MOREX.r2.1HG0014240	HORVU.MOREX.r2.1HG0014220	-0.3898	-0.5124	0.5252	0.5046
TCONS_00082741	TCONS_00082743	cis_mRNA_overlap	Sense	chr7H	44100230	44105986	2226	-	chr7H	44103131	44105811	2565	-	HORVU.MOREX.r2.7HG0544230	HORVU.MOREX.r2.7HG0544230	0.7725	0.7576	1	1
TCONS_00082741	TCONS_00082739	cis_mRNA_overlap	Sense	chr7H	44100230	44105986	2226	-	chr7H	44100230	44105866	2735	-	HORVU.MOREX.r2.7HG0544230	HORVU.MOREX.r2.7HG0544230	0.7402	0.7576	1	1
TCONS_00030547	TCONS_00037292	cis_mRNA_dw10k	608	chr3H	542883592	542885223	831	+	chr3H	542885830	542888657	2654	-	HORVU.MOREX.r2.3HG0249350	HORVU.MOREX.r2.3HG0249360	0.1602	0.1152	0.5204	0.3939
TCONS_00005898	TCONS_00005900	cis_mRNA_dw10k	8489	chr1H	11342575	11344958	826	-	chr1H	11353446	11362387	3169	-	XLOC_004267	HORVU.MOREX.r2.1HG0004560	0.9753	0.9387	0.8306	0.7333
TCONS_00043487	TCONS_00043481	cis_mRNA_dw10k	2273	chr4H	577533265	577537403	3530	+	chr4H	577524317	577530993	4254	+	HORVU.MOREX.r2.4HG0335720	HORVU.MOREX.r2.4HG0335720	-0.5867	-0.6191	1	1
TCONS_00043487	TCONS_00043477	cis_mRNA_dw10k	2273	chr4H	577533265	577537403	3530	+	chr4H	577524317	577530993	4727	+	HORVU.MOREX.r2.4HG0335720	HORVU.MOREX.r2.4HG0335720	-0.5131	-0.5457	1	1
TCONS_00013799	TCONS_00021176	cis_mRNA_dw10k	7565	chr2H	226371901	226377653	5660	+	chr2H	226385217	226389837	3572	-	XLOC_009794	HORVU.MOREX.r2.2HG0117070	0.8163	0.6606	0.84	0.903
TCONS_00008696	TCONS_00008692	cis_mRNA_up10k	400	chr1H	368093684	368098131	2475	-	chr1H	368089270	368093285	3776	-	HORVU.MOREX.r2.1HG0043170	HORVU.MOREX.r2.1HG0043160	0.1793	0.2918	0.6825	0.6727
TCONS_00049417	TCONS_00049416	cis_mRNA_overlap	Sense	chr4H	614898515	614902261	1593	-	chr4H	614898515	614902261	2536	-	HORVU.MOREX.r2.4HG0345730	HORVU.MOREX.r2.4HG0345730	0.1079	0.2364	1	1
TCONS_00045073	TCONS_00045075	cis_mRNA_dw10k	195	chr4H	36611710	36612959	524	-	chr4H	36613153	36623270	2312	-	HORVU.MOREX.r2.4HG0285110	HORVU.MOREX.r2.4HG0285130	-0.5615	-0.7697	0.0044	-0.0667
TCONS_00001571	TCONS_00007182	cis_mRNA_overlap	AntiSense	chr1H	126883447	126887181	2529	+	chr1H	126882336	126883448	908	-	XLOC_001132	HORVU.MOREX.r2.1HG0022110	0.0684	0.2446	0.7158	0.6768
TCONS_00045072	TCONS_00045075	cis_mRNA_dw10k	236	chr4H	36611710	36612918	483	-	chr4H	36613153	36623270	2312	-	HORVU.MOREX.r2.4HG0285110	HORVU.MOREX.r2.4HG0285130	-0.6233	-0.7091	0.0044	-0.0667
TCONS_00028866	TCONS_00028868	cis_mRNA_up10k	1734	chr3H	373280262	373283349	2585	+	chr3H	373285082	373298066	3668	+	XLOC_020437	HORVU.MOREX.r2.3HG0225480	-0.6462	-0.7056	-0.4612	-0.2848
TCONS_00046966	TCONS_00046968	cis_mRNA_overlap	Sense	chr4H	344154902	344159184	2147	-	chr4H	344154902	344159184	2980	-	HORVU.MOREX.r2.4HG0310530	HORVU.MOREX.r2.4HG0310530	0.1321	0.1515	1	1
TCONS_00075659	TCONS_00075639	cis_mRNA_overlap	Intronic	chr7H	35725352	35731419	350	+	chr7H	35605233	35740757	3377	+	HORVU.MOREX.r2.7HG0541740	HORVU.MOREX.r2.7HG0541730	0.5913	0.4377	0.3166	0.3818
TCONS_00076849	TCONS_00076851	cis_mRNA_overlap	Sense	chr7H	131912391	131917005	1104	+	chr7H	131912453	131939187	2118	+	HORVU.MOREX.r2.7HG0559150	HORVU.MOREX.r2.7HG0559160	0.3836	0.2501	0.6697	0.7378
TCONS_00020257	TCONS_00020255	cis_mRNA_overlap	Sense	chr2H	102972472	102976200	3128	-	chr2H	102972472	102976197	2222	-	HORVU.MOREX.r2.2HG0103850	HORVU.MOREX.r2.2HG0103850	0.3529	-0.0182	1	1
TCONS_00018594	TCONS_00011389	cis_mRNA_up10k	880	chr2H	8369336	8373098	1765	-	chr2H	8373977	8377550	2183	+	XLOC_013236	HORVU.MOREX.r2.2HG0081730	0.6118	0.5222	0.8689	0.689
TCONS_00005944	TCONS_00000371	cis_mRNA_overlap	AntiIntronic	chr1H	12441579	12488721	423	-	chr1H	12440279	12507012	2235	+	HORVU.MOREX.r2.1HG0004990	HORVU.MOREX.r2.1HG0004980	-0.2085	-0.1159	-0.6392	-0.5879
TCONS_00076697	TCONS_00076696	cis_mRNA_overlap	Sense	chr7H	116731124	116737365	2429	+	chr7H	116731123	116737365	2188	+	HORVU.MOREX.r2.7HG0556810	HORVU.MOREX.r2.7HG0556810	0.5705	0.4724	1	1
TCONS_00056000	TCONS_00055993	cis_mRNA_dw10k	1584	chr5H	579914276	579915860	1498	+	chr5H	579885803	579912693	2883	+	HORVU.MOREX.r2.5HG0440110	HORVU.MOREX.r2.5HG0440090	-0.501	-0.263	0.0119	0.0061
TCONS_00011387	TCONS_00011389	cis_mRNA_up10k	3205	chr2H	8369330	8370773	722	+	chr2H	8373977	8377550	2183	+	XLOC_008036	HORVU.MOREX.r2.2HG0081730	0.2488	0.4352	0.6053	0.4207
TCONS_00075665	TCONS_00075639	cis_mRNA_dw10k	237	chr7H	35740993	35744683	540	+	chr7H	35605233	35740757	3377	+	HORVU.MOREX.r2.7HG0541760	HORVU.MOREX.r2.7HG0541730	-0.9231	-0.9005	-0.3434	-0.503
TCONS_00006578	TCONS_00006571	cis_mRNA_up10k	1413	chr1H	56870880	56877655	5255	-	chr1H	56863948	56869468	3492	-	HORVU.MOREX.r2.1HG0014240	HORVU.MOREX.r2.1HG0014220	0.2718	0.3395	0.5252	0.5046
TCONS_00069868	TCONS_00069873	cis_mRNA_dw10k	8896	chr6H	30341987	30346531	1671	-	chr6H	30355426	30359268	1724	-	HORVU.MOREX.r2.6HG0458550	HORVU.MOREX.r2.6HG0458560	0.8166	0.768	0.2427	0.1152
TCONS_00065392	TCONS_00065393	cis_mRNA_overlap	Sense	chr6H	141450692	141455199	4210	+	chr6H	141450694	141455199	2790	+	HORVU.MOREX.r2.6HG0474370	HORVU.MOREX.r2.6HG0474370	0.2722	0.3769	1	1
TCONS_00001573	TCONS_00007182	cis_mRNA_overlap	AntiSense	chr1H	126883447	126887181	2101	+	chr1H	126882336	126883448	908	-	XLOC_001132	HORVU.MOREX.r2.1HG0022110	0.054	0.1986	0.7158	0.6768
TCONS_00008693	TCONS_00008692	cis_mRNA_overlap	Sense	chr1H	368089270	368093349	3978	-	chr1H	368089270	368093285	3776	-	HORVU.MOREX.r2.1HG0043160	HORVU.MOREX.r2.1HG0043160	-0.3939	-0.304	1	1
TCONS_00049796	TCONS_00049795	cis_mRNA_overlap	Sense	chr5H	4980750	4984082	1759	+	chr5H	4980729	4984342	982	+	HORVU.MOREX.r2.5HG0350870	HORVU.MOREX.r2.5HG0350870	0.4467	0.4545	1	1
TCONS_00065050	TCONS_00065046	cis_mRNA_dw10k	213	chr6H	102326661	102335948	8490	+	chr6H	102313562	102326449	8084	+	HORVU.MOREX.r2.6HG0469490	HORVU.MOREX.r2.6HG0469460	0.8849	0.903	0.9805	0.9273
TCONS_00007769	TCONS_00007767	cis_mRNA_overlap	Sense	chr1H	219974563	219980706	1232	-	chr1H	219974563	219980693	4908	-	HORVU.MOREX.r2.1HG0028680	HORVU.MOREX.r2.1HG0028680	-0.0731	0.0519	1	1
TCONS_00084882	TCONS_00084886	cis_mRNA_overlap	Sense	chr7H	315241056	315274958	3265	-	chr7H	315253342	315298745	44715	-	HORVU.MOREX.r2.7HG0576490	HORVU.MOREX.r2.7HG0576510	-0.1965	-0.0612	-0.8424	-0.7576
TCONS_00080042	TCONS_00086776	cis_mRNA_dw10k	7541	chr7H	568235888	568244083	308	+	chr7H	568251623	568257675	2618	-	XLOC_056615	HORVU.MOREX.r2.7HG0602740	-0.8036	-0.697	-0.7615	-0.6364
TCONS_00063246	TCONS_00063248	cis_mRNA_dw10k	9772	chr5H	590019138	590022015	899	-	chr5H	590031786	590039397	3352	-	XLOC_044710	HORVU.MOREX.r2.5HG0444190	0.0583	0.2736	0.5151	0.4438
TCONS_00058798	TCONS_00058799	cis_mRNA_overlap	Sense	chr5H	276395463	276400277	3454	-	chr5H	276395463	276400297	3276	-	HORVU.MOREX.r2.5HG0379690	HORVU.MOREX.r2.5HG0379690	0.7139	0.8085	1	1
TCONS_00010835	TCONS_00010836	cis_mRNA_overlap	Sense	chr1H	510905530	510908897	3267	-	chr1H	510905530	510911572	4682	-	XLOC_007678	HORVU.MOREX.r2.1HG0074640	-0.7657	-0.8636	0.332	0.281
TCONS_00084359	TCONS_00084358	cis_mRNA_overlap	Sense	chr7H	214930406	214946769	758	-	chr7H	214926878	214956507	3989	-	XLOC_059766	HORVU.MOREX.r2.7HG0568830	-0.7897	-0.8499	-0.344	-0.3404
TCONS_00069213	TCONS_00069212	cis_mRNA_overlap	Intronic	chr6H	3300597	3302266	471	-	chr6H	3269817	3355182	5393	-	XLOC_049030	HORVU.MOREX.r2.6HG0448800	-0.5434	-0.6981	0.6852	0.5616
TCONS_00069213	TCONS_00069207	cis_mRNA_overlap	Intronic	chr6H	3300597	3302266	471	-	chr6H	3268996	3355184	5876	-	XLOC_049030	HORVU.MOREX.r2.6HG0448800	-0.5396	-0.5737	0.6852	0.5616
TCONS_00088003	TCONS_00081137	cis_mRNA_overlap	AntiOverlapping	chr7H	624005205	624025025	512	-	chr7H	624014916	624018852	3819	+	HORVU.MOREX.r2.7HG0619810	HORVU.MOREX.r2.7HG0619810	0.6307	0.6606	1	1
TCONS_00063345	TCONS_00063342	cis_mRNA_overlap	Sense	chr5H	593042164	593056126	607	-	chr5H	593037141	593056127	697	-	HORVU.MOREX.r2.5HG0445650	HORVU.MOREX.r2.5HG0445650	0.6131	0.503	1	1
TCONS_00078363	TCONS_00078357	cis_mRNA_overlap	Sense	chr7H	364019382	364024125	3510	+	chr7H	364018742	364024125	3958	+	HORVU.MOREX.r2.7HG0579120	HORVU.MOREX.r2.7HG0579120	-0.1663	-0.1656	1	1
TCONS_00046792	TCONS_00046791	cis_mRNA_overlap	Sense	chr4H	300005873	300008954	704	-	chr4H	300005873	300008904	962	-	HORVU.MOREX.r2.4HG0307630	HORVU.MOREX.r2.4HG0307630	-0.5825	-0.561	1	1
TCONS_00004957	TCONS_00004954	cis_mRNA_overlap	Intronic	chr1H	500085309	500087312	1732	+	chr1H	500052356	500097259	1996	+	HORVU.MOREX.r2.1HG0069840	HORVU.MOREX.r2.1HG0069800	-0.4442	-0.4182	-0.6767	-0.6485
TCONS_00067588	TCONS_00067587	cis_mRNA_overlap	Sense	chr6H	476137938	476154288	4484	+	chr6H	476137938	476154288	16087	+	HORVU.MOREX.r2.6HG0504250	HORVU.MOREX.r2.6HG0504250	0.6095	0.4424	1	1
TCONS_00014355	TCONS_00014356	cis_mRNA_overlap	Sense	chr2H	341074692	341083268	5201	+	chr2H	341074700	341083268	4804	+	HORVU.MOREX.r2.2HG0124340	HORVU.MOREX.r2.2HG0124340	0.8724	0.7156	1	1
TCONS_00045115	TCONS_00045110	cis_mRNA_overlap	Intronic	chr4H	40386392	40392401	1346	-	chr4H	40376287	40429093	8685	-	XLOC_031908	HORVU.MOREX.r2.4HG0285590	0.4959	0.5636	0.3325	0.315
TCONS_00040118	TCONS_00040121	cis_mRNA_up10k	4375	chr4H	66245294	66248457	1612	+	chr4H	66252831	66258430	5391	+	HORVU.MOREX.r2.4HG0288750	HORVU.MOREX.r2.4HG0288760	-0.5488	-0.6626	-0.3211	-0.1879
TCONS_00088628	TCONS_00089608	cis_mRNA_up10k	4218	chrUn	37882165	37886582	3828	+	chrUn	37861211	37877948	2694	-	XLOC_062765	HORVU.MOREX.r2.UnG0628570	-0.4903	-0.5394	-0.2834	-0.297
TCONS_00051762	TCONS_00058701	cis_mRNA_up10k	2579	chr5H	253106226	253111405	2521	+	chr5H	253059960	253103648	34808	-	HORVU.MOREX.r2.5HG0378200	HORVU.MOREX.r2.5HG0378190	0.625	0.462	-0.1117	-0.0303
TCONS_00006579	TCONS_00006571	cis_mRNA_up10k	1413	chr1H	56870880	56877721	4579	-	chr1H	56863948	56869468	3492	-	HORVU.MOREX.r2.1HG0014240	HORVU.MOREX.r2.1HG0014220	0.2078	0.0226	0.5252	0.5046
TCONS_00049781	TCONS_00049772	cis_mRNA_dw10k	1596	chr5H	4259565	4261409	1232	+	chr5H	4252749	4257970	3898	+	HORVU.MOREX.r2.5HG0350560	HORVU.MOREX.r2.5HG0350560	0.3023	0.2328	1	1
TCONS_00003984	TCONS_00009579	cis_mRNA_overlap	AntiSense	chr1H	451606369	451613243	6306	+	chr1H	451607199	451611949	3957	-	HORVU.MOREX.r2.1HG0055940	HORVU.MOREX.r2.1HG0055950	-0.6055	-0.5152	-0.2827	-0.3455
TCONS_00005943	TCONS_00000371	cis_mRNA_overlap	AntiSense	chr1H	12438591	12487515	1634	-	chr1H	12440279	12507012	2235	+	HORVU.MOREX.r2.1HG0004990	HORVU.MOREX.r2.1HG0004980	-0.3771	-0.3781	-0.6392	-0.5879
TCONS_00021821	TCONS_00021819	cis_mRNA_overlap	Sense	chr2H	342872947	342873941	717	-	chr2H	342872676	342873941	501	-	HORVU.MOREX.r2.2HG0124610	HORVU.MOREX.r2.2HG0124610	-0.2516	-0.291	1	1
TCONS_00062629	TCONS_00062630	cis_mRNA_overlap	Sense	chr5H	565420650	565423709	1746	-	chr5H	565420650	565425031	2826	-	HORVU.MOREX.r2.5HG0434730	HORVU.MOREX.r2.5HG0434730	0.2691	0.4263	1	1
TCONS_00044285	TCONS_00044283	cis_mRNA_dw10k	6190	chr4H	618582471	618583112	543	+	chr4H	618574343	618576282	1476	+	HORVU.MOREX.r2.4HG0346910	HORVU.MOREX.r2.4HG0346890	-0.0915	0.1636	0.3955	0.5106
TCONS_00085862	TCONS_00085861	cis_mRNA_overlap	Intronic	chr7H	475128421	475139201	10683	-	chr7H	475109397	475148080	7815	-	XLOC_060867	HORVU.MOREX.r2.7HG0590120	0.9559	0.9423	0.9579	0.9423
TCONS_00011401	TCONS_00011389	cis_mRNA_dw10k	6074	chr2H	8383623	8384727	362	+	chr2H	8373977	8377550	2183	+	HORVU.MOREX.r2.2HG0081750	HORVU.MOREX.r2.2HG0081730	0.4615	0.4352	0.6801	0.4756
TCONS_00045126	TCONS_00045110	cis_mRNA_up10k	1530	chr4H	40430622	40440656	3044	-	chr4H	40376287	40429093	8685	-	HORVU.MOREX.r2.4HG0285660	HORVU.MOREX.r2.4HG0285590	0.5157	0.5152	0.3846	0.4329
TCONS_00043486	TCONS_00043481	cis_mRNA_dw10k	2226	chr4H	577533218	577537403	3602	+	chr4H	577524317	577530993	4254	+	HORVU.MOREX.r2.4HG0335720	HORVU.MOREX.r2.4HG0335720	0.3283	0.1216	1	1
TCONS_00043486	TCONS_00043477	cis_mRNA_dw10k	2226	chr4H	577533218	577537403	3602	+	chr4H	577524317	577530993	4727	+	HORVU.MOREX.r2.4HG0335720	HORVU.MOREX.r2.4HG0335720	0.7603	0.7043	1	1
TCONS_00082243	TCONS_00075369	cis_mRNA_overlap	AntiSense	chr7H	22441550	22443242	938	-	chr7H	22437337	22441777	1781	+	HORVU.MOREX.r2.7HG0537510	HORVU.MOREX.r2.7HG0537500	-0.5186	-0.5758	-0.0792	-0.1641
TCONS_00032268	TCONS_00038939	cis_mRNA_dw10k	3796	chr3H	622862276	622865610	2988	+	chr3H	622869405	622878359	1429	-	XLOC_022835	HORVU.MOREX.r2.3HG0273650	0.6982	0.7576	0.5664	0.4424
TCONS_00024769	TCONS_00017458	cis_mRNA_up10k	5248	chr2H	637618401	637621879	1068	-	chr2H	637627126	637633264	1547	+	HORVU.MOREX.r2.2HG0167760	HORVU.MOREX.r2.2HG0167770	0.7188	0.8424	0.719	0.8424
TCONS_00082383	TCONS_00082382	cis_mRNA_overlap	Sense	chr7H	26955156	26955626	366	-	chr7H	26954022	26955625	1317	-	HORVU.MOREX.r2.7HG0539360	HORVU.MOREX.r2.7HG0539360	-0.2082	-0.5331	1	1
TCONS_00075675	TCONS_00075668	cis_mRNA_overlap	Sense	chr7H	35823612	35832762	296	+	chr7H	35797571	35824322	1474	+	HORVU.MOREX.r2.7HG0541800	HORVU.MOREX.r2.7HG0541770	-0.337	-0.4062	0.6836	0.5222
TCONS_00085818	TCONS_00079076	cis_mRNA_up10k	8034	chr7H	469172612	469174809	447	-	chr7H	469182842	469185220	1449	+	HORVU.MOREX.r2.7HG0589500	HORVU.MOREX.r2.7HG0589510	0.541	0.6688	0.4667	0.4182
TCONS_00021979	TCONS_00021970	cis_mRNA_overlap	Sense	chr2H	364684680	364685963	636	-	chr2H	364678129	364685974	3319	-	XLOC_015548	HORVU.MOREX.r2.2HG0126680	-0.5224	-0.462	-0.2607	-0.1277
TCONS_00086266	TCONS_00086276	cis_mRNA_dw10k	3788	chr7H	521560360	521582680	3918	-	chr7H	521586467	521594000	3753	-	HORVU.MOREX.r2.7HG0595750	HORVU.MOREX.r2.7HG0595760	-0.6655	-0.5222	0.5535	0.6485
TCONS_00038639	TCONS_00031952	cis_mRNA_overlap	AntiIntronic	chr3H	610965150	610967992	1738	-	chr3H	610957305	610969079	3952	+	HORVU.MOREX.r2.3HG0269290	HORVU.MOREX.r2.3HG0269280	0.4269	-0.0788	0.6847	0.503
TCONS_00064115	TCONS_00069711	cis_mRNA_overlap	AntiSense	chr6H	21951367	21953235	1735	+	chr6H	21950700	21953582	1904	-	HORVU.MOREX.r2.6HG0456220	HORVU.MOREX.r2.6HG0456220	0.0117	0.0973	1	1
TCONS_00078365	TCONS_00078357	cis_mRNA_overlap	Sense	chr7H	364019382	364024125	3447	+	chr7H	364018742	364024125	3958	+	HORVU.MOREX.r2.7HG0579120	HORVU.MOREX.r2.7HG0579120	-0.3144	-0.3604	1	1
TCONS_00006589	TCONS_00006571	cis_mRNA_up10k	4400	chr1H	56873867	56877761	2345	-	chr1H	56863948	56869468	3492	-	HORVU.MOREX.r2.1HG0014240	HORVU.MOREX.r2.1HG0014220	0.2911	0.3242	0.5252	0.5046
TCONS_00058800	TCONS_00058799	cis_mRNA_overlap	Sense	chr5H	276395463	276400297	1915	-	chr5H	276395463	276400297	3276	-	HORVU.MOREX.r2.5HG0379690	HORVU.MOREX.r2.5HG0379690	0.7156	0.5654	1	1
TCONS_00082473	TCONS_00082481	cis_mRNA_dw10k	6205	chr7H	29585150	29587170	1641	-	chr7H	29593374	29609247	1669	-	XLOC_058358	HORVU.MOREX.r2.7HG0540380	-0.7097	-0.4788	0.5604	0.7455
TCONS_00051764	TCONS_00058701	cis_mRNA_up10k	2594	chr5H	253106241	253111405	4059	+	chr5H	253059960	253103648	34808	-	HORVU.MOREX.r2.5HG0378200	HORVU.MOREX.r2.5HG0378190	0.5272	0.4545	-0.1117	-0.0303
TCONS_00008695	TCONS_00008692	cis_mRNA_up10k	400	chr1H	368093684	368098131	3144	-	chr1H	368089270	368093285	3776	-	HORVU.MOREX.r2.1HG0043170	HORVU.MOREX.r2.1HG0043160	-0.0191	-0.1128	0.6825	0.6727
TCONS_00085257	TCONS_00085258	cis_mRNA_overlap	Sense	chr7H	387796236	387801394	5052	-	chr7H	387796236	387801394	3727	-	HORVU.MOREX.r2.7HG0580970	HORVU.MOREX.r2.7HG0580970	-0.5575	-0.4802	1	1
TCONS_00013205	TCONS_00013202	cis_mRNA_overlap	Sense	chr2H	144681950	144684713	1469	+	chr2H	144679989	144684713	1892	+	HORVU.MOREX.r2.2HG0108820	HORVU.MOREX.r2.2HG0108820	-0.502	-0.5065	1	1
TCONS_00028864	TCONS_00028868	cis_mRNA_up10k	1734	chr3H	373280208	373283349	2747	+	chr3H	373285082	373298066	3668	+	XLOC_020437	HORVU.MOREX.r2.3HG0225480	-0.7782	-0.7538	-0.4612	-0.2848
TCONS_00076850	TCONS_00076851	cis_mRNA_overlap	Sense	chr7H	131912436	131915923	408	+	chr7H	131912453	131939187	2118	+	HORVU.MOREX.r2.7HG0559150	HORVU.MOREX.r2.7HG0559160	0.6547	0.5753	0.6697	0.7378
TCONS_00005941	TCONS_00000371	cis_mRNA_up10k	8930	chr1H	12417849	12431350	659	-	chr1H	12440279	12507012	2235	+	HORVU.MOREX.r2.1HG0004940	HORVU.MOREX.r2.1HG0004980	-0.4266	-0.4024	-0.8592	-0.7091
TCONS_00056974	TCONS_00056973	cis_mRNA_overlap	Intronic	chr5H	18393170	18399959	440	-	chr5H	18386493	18428351	1039	-	HORVU.MOREX.r2.5HG0355150	HORVU.MOREX.r2.5HG0355160	0.1748	0.428	0.997	0.9515
TCONS_00028664	TCONS_00035366	cis_mRNA_up10k	3249	chr3H	340361245	340363693	2373	+	chr3H	340353966	340357997	1264	-	XLOC_020279	HORVU.MOREX.r2.3HG0222510	0.6618	0.4909	0.5803	0.4303
TCONS_00059701	TCONS_00059709	cis_mRNA_dw10k	358	chr5H	389896179	389904785	3560	-	chr5H	389905142	389910279	4958	-	XLOC_042166	HORVU.MOREX.r2.5HG0391500	0.1145	-0.1758	0.8384	0.9301
TCONS_00032267	TCONS_00038939	cis_mRNA_dw10k	3796	chr3H	622862273	622865610	2991	+	chr3H	622869405	622878359	1429	-	XLOC_022835	HORVU.MOREX.r2.3HG0273650	-0.3896	-0.0549	0.5664	0.4424
TCONS_00008972	TCONS_00008973	cis_mRNA_overlap	Sense	chr1H	399192213	399193265	847	-	chr1H	399192213	399210709	3106	-	HORVU.MOREX.r2.1HG0047400	HORVU.MOREX.r2.1HG0047420	-0.6269	-0.5688	-0.6319	-0.5688
TCONS_00026141	TCONS_00026144	cis_mRNA_up10k	2697	chr3H	14107099	14109720	2536	+	chr3H	14112416	14115494	2340	+	HORVU.MOREX.r2.3HG0187490	HORVU.MOREX.r2.3HG0187510	-0.5263	-0.3891	-0.0447	0.2067
TCONS_00011386	TCONS_00011389	cis_mRNA_up10k	3379	chr2H	8369330	8370599	547	+	chr2H	8373977	8377550	2183	+	XLOC_008036	HORVU.MOREX.r2.2HG0081730	-0.1667	-0.1667	0.6053	0.4207
TCONS_00040370	TCONS_00040371	cis_mRNA_overlap	Overlapping	chr4H	100916010	100923997	368	+	chr4H	100917412	100918893	1007	+	XLOC_028586	XLOC_028587	0.9856	0.9515	0.9856	0.9515
TCONS_00001570	TCONS_00007182	cis_mRNA_overlap	AntiSense	chr1H	126883447	126887181	2449	+	chr1H	126882336	126883448	908	-	XLOC_001132	HORVU.MOREX.r2.1HG0022110	0.3492	0.4123	0.7158	0.6768
TCONS_00021582	TCONS_00021579	cis_mRNA_overlap	Intronic	chr2H	299550248	299566414	15961	-	chr2H	299506983	299573740	2854	-	HORVU.MOREX.r2.2HG0121760	HORVU.MOREX.r2.2HG0121720	0.6068	0.6322	0.558	0.6727
TCONS_00005897	TCONS_00005900	cis_mRNA_dw10k	8489	chr1H	11342575	11344958	835	-	chr1H	11353446	11362387	3169	-	XLOC_004267	HORVU.MOREX.r2.1HG0004560	-0.9547	-0.8774	0.8306	0.7333
TCONS_00063341	TCONS_00063342	cis_mRNA_overlap	Sense	chr5H	593037141	593050504	694	-	chr5H	593037141	593056127	697	-	XLOC_044782	HORVU.MOREX.r2.5HG0445650	0.6533	0.6242	0.7946	0.8667
TCONS_00065051	TCONS_00065046	cis_mRNA_dw10k	213	chr6H	102326661	102335948	8926	+	chr6H	102313562	102326449	8084	+	HORVU.MOREX.r2.6HG0469490	HORVU.MOREX.r2.6HG0469460	0.5213	0.5593	0.9805	0.9273
TCONS_00027123	TCONS_00027124	cis_mRNA_overlap	Sense	chr3H	81895940	81899338	3292	+	chr3H	81895940	81899338	1428	+	HORVU.MOREX.r2.3HG0200740	HORVU.MOREX.r2.3HG0200740	0.9494	0.903	1	1
TCONS_00039001	TCONS_00039003	cis_mRNA_overlap	Sense	chr3H	624162092	624201465	665	-	chr3H	624199214	624201451	873	-	HORVU.MOREX.r2.3HG0274260	HORVU.MOREX.r2.3HG0274280	-0.6236	-0.5152	-0.5937	-0.5515
TCONS_00082343	TCONS_00075471	cis_mRNA_dw10k	789	chr7H	25967194	25972354	559	-	chr7H	25960394	25966406	3121	+	HORVU.MOREX.r2.7HG0539060	HORVU.MOREX.r2.7HG0539040	-0.3215	-0.5289	-0.3563	-0.4788
TCONS_00082343	TCONS_00082347	cis_mRNA_dw10k	4580	chr7H	25967194	25972354	559	-	chr7H	25976933	25981960	3446	-	HORVU.MOREX.r2.7HG0539060	HORVU.MOREX.r2.7HG0539070	0.4713	0.503	-0.0826	0.2242
TCONS_00014166	TCONS_00021579	cis_mRNA_overlap	AntiIntronic	chr2H	299542723	299548502	4526	+	chr2H	299506983	299573740	2854	-	HORVU.MOREX.r2.2HG0121730	HORVU.MOREX.r2.2HG0121720	0.3346	0.2606	0.4448	0.5106
TCONS_00006586	TCONS_00006571	cis_mRNA_up10k	1413	chr1H	56870880	56877886	4159	-	chr1H	56863948	56869468	3492	-	HORVU.MOREX.r2.1HG0014240	HORVU.MOREX.r2.1HG0014220	0.6179	0.6223	0.5252	0.5046
TCONS_00008697	TCONS_00008692	cis_mRNA_up10k	400	chr1H	368093684	368098170	3135	-	chr1H	368089270	368093285	3776	-	HORVU.MOREX.r2.1HG0043170	HORVU.MOREX.r2.1HG0043160	0.4951	0.4207	0.6825	0.6727
TCONS_00065955	TCONS_00065954	cis_mRNA_overlap	Sense	chr6H	212130331	212139756	2357	+	chr6H	212130324	212139756	3179	+	HORVU.MOREX.r2.6HG0481200	HORVU.MOREX.r2.6HG0481200	0.7209	0.4985	1	1
TCONS_00081888	TCONS_00081890	cis_mRNA_dw10k	4866	chr7H	10810345	10814473	3731	-	chr7H	10819338	10821300	1663	-	HORVU.MOREX.r2.7HG0532640	HORVU.MOREX.r2.7HG0532650	0.918	0.7212	0.9312	0.7212
TCONS_00010502	TCONS_00004954	cis_mRNA_dw10k	1357	chr1H	500098615	500105945	7023	-	chr1H	500052356	500097259	1996	+	HORVU.MOREX.r2.1HG0069850	HORVU.MOREX.r2.1HG0069800	0.3694	0.6163	-0.0443	-0.1273
TCONS_00030705	TCONS_00030704	cis_mRNA_dw10k	105	chr3H	554232428	554233030	458	+	chr3H	554228257	554232324	2547	+	XLOC_021721	HORVU.MOREX.r2.3HG0251640	0.9814	0.9323	0.9785	0.9369
TCONS_00063697	TCONS_00063696	cis_mRNA_overlap	Sense	chr6H	7946593	7948821	702	+	chr6H	7946592	7956539	6692	+	HORVU.MOREX.r2.6HG0450450	HORVU.MOREX.r2.6HG0450450	-0.8823	-0.8495	1	1
TCONS_00051556	TCONS_00051557	cis_mRNA_up10k	360	chr5H	209588665	209598060	8952	+	chr5H	209598419	209613149	14708	+	XLOC_036413	HORVU.MOREX.r2.5HG0374950	0.8537	0.7818	-0.0688	-0.1394
TCONS_00086518	TCONS_00086517	cis_mRNA_overlap	Sense	chr7H	545042678	545047295	3684	-	chr7H	545042678	545047063	4134	-	HORVU.MOREX.r2.7HG0598850	HORVU.MOREX.r2.7HG0598850	-0.5866	-0.4207	1	1
TCONS_00031127	TCONS_00031118	cis_mRNA_dw10k	5828	chr3H	575294760	575295845	575	+	chr3H	575276203	575288933	12057	+	HORVU.MOREX.r2.3HG0257570	HORVU.MOREX.r2.3HG0257540	0.418	0.5	0.7494	0.462
TCONS_00001572	TCONS_00007182	cis_mRNA_overlap	AntiSense	chr1H	126883447	126887181	1692	+	chr1H	126882336	126883448	908	-	XLOC_001132	HORVU.MOREX.r2.1HG0022110	0.1533	0.318	0.7158	0.6768
TCONS_00016436	TCONS_00016433	cis_mRNA_dw10k	3540	chr2H	584567997	584570261	1544	+	chr2H	584556846	584564458	6016	+	HORVU.MOREX.r2.2HG0153460	HORVU.MOREX.r2.2HG0153430	0.6169	0.5394	0.4426	0.3818
TCONS_00087536	TCONS_00087537	cis_mRNA_overlap	Sense	chr7H	606167337	606172186	4532	-	chr7H	606167337	606172236	3017	-	HORVU.MOREX.r2.7HG0612810	HORVU.MOREX.r2.7HG0612810	-0.2243	-0.3578	1	1
TCONS_00018595	TCONS_00011389	cis_mRNA_up10k	1367	chr2H	8370990	8372611	336	-	chr2H	8373977	8377550	2183	+	XLOC_013236	HORVU.MOREX.r2.2HG0081730	0.5105	0.4352	0.8689	0.689
TCONS_00054721	TCONS_00054716	cis_mRNA_overlap	Sense	chr5H	530037793	530041049	2078	+	chr5H	530032426	530041049	2845	+	HORVU.MOREX.r2.5HG0422060	HORVU.MOREX.r2.5HG0422050	0.7192	0.4788	0.9148	0.903
TCONS_00004234	TCONS_00004233	cis_mRNA_overlap	Sense	chr1H	466046199	466048166	1702	+	chr1H	466046177	466048166	1054	+	HORVU.MOREX.r2.1HG0059360	HORVU.MOREX.r2.1HG0059360	0.0592	0.0184	1	1
TCONS_00006743	TCONS_00006740	cis_mRNA_overlap	Sense	chr1H	70879172	70882707	602	-	chr1H	70873969	70882707	4897	-	HORVU.MOREX.r2.1HG0016220	HORVU.MOREX.r2.1HG0016220	0.4441	0.5432	1	1
TCONS_00006743	TCONS_00006737	cis_mRNA_overlap	Sense	chr1H	70879172	70882707	602	-	chr1H	70869671	70882701	6147	-	HORVU.MOREX.r2.1HG0016220	HORVU.MOREX.r2.1HG0016220	-0.0154	0.0671	1	1
TCONS_00014933	TCONS_00014923	cis_mRNA_overlap	Sense	chr2H	420928548	420933019	3434	+	chr2H	420795960	420930317	1525	+	HORVU.MOREX.r2.2HG0131910	HORVU.MOREX.r2.2HG0131910	0.2308	-0.0973	1	1
TCONS_00089155	TCONS_00090111	cis_mRNA_overlap	AntiSense	chrUn	78533054	78533834	663	+	chrUn	78532647	78535173	2409	-	XLOC_063198	HORVU.MOREX.r2.UnG0635770	-0.4095	-0.6848	0.362	0.0061
TCONS_00028290	TCONS_00028283	cis_mRNA_overlap	Intronic	chr3H	256739757	256745959	4849	+	chr3H	256732371	256796084	1999	+	HORVU.MOREX.r2.3HG0216860	HORVU.MOREX.r2.3HG0216860	-0.4105	-0.2663	1	1
TCONS_00013765	TCONS_00013776	cis_mRNA_up10k	274	chr2H	223685512	223695588	5406	+	chr2H	223695861	223701531	4583	+	HORVU.MOREX.r2.2HG0116760	HORVU.MOREX.r2.2HG0116780	0.9586	0.9119	0.7042	0.6606
TCONS_00058952	TCONS_00058951	cis_mRNA_overlap	Sense	chr5H	305174344	305180162	2169	-	chr5H	305172993	305184392	9261	-	HORVU.MOREX.r2.5HG0381960	HORVU.MOREX.r2.5HG0381970	-0.0691	0.0488	0.6088	0.5758
TCONS_00041239	TCONS_00041235	cis_mRNA_overlap	Sense	chr4H	257332674	257336447	3302	+	chr4H	257332673	257336447	1346	+	HORVU.MOREX.r2.4HG0305110	HORVU.MOREX.r2.4HG0305110	-0.1717	-0.3455	1	1
TCONS_00087969	TCONS_00081103	cis_mRNA_overlap	AntiIntronic	chr7H	623412009	623416707	4192	-	chr7H	623369658	623424014	1032	+	HORVU.MOREX.r2.7HG0619380	HORVU.MOREX.r2.7HG0619360	-0.7275	-0.7333	0.8058	0.8303
TCONS_00051240	TCONS_00058059	cis_mRNA_dw10k	2555	chr5H	137242250	137242691	383	+	chr5H	137245245	137295068	25660	-	HORVU.MOREX.r2.5HG0370150	HORVU.MOREX.r2.5HG0370260	0.5812	0.0365	0.6892	0.503
TCONS_00007119	TCONS_00001467	cis_mRNA_dw10k	98	chr1H	112965833	112974229	3492	-	chr1H	112949208	112965736	11995	+	XLOC_005084	HORVU.MOREX.r2.1HG0021050	0.2875	0.5048	0.8797	0.8061
TCONS_00013770	TCONS_00013776	cis_mRNA_overlap	Overlapping	chr2H	223685534	223737193	7185	+	chr2H	223695861	223701531	4583	+	HORVU.MOREX.r2.2HG0116760	HORVU.MOREX.r2.2HG0116780	-0.0569	-0.1976	0.7042	0.6606
TCONS_00056784	TCONS_00049946	cis_mRNA_overlap	AntiSense	chr5H	9688263	9690839	1410	-	chr5H	9690738	9702147	4158	+	HORVU.MOREX.r2.5HG0352940	HORVU.MOREX.r2.5HG0352960	0.7027	0.6242	0.7312	0.7455
TCONS_00006726	TCONS_00006740	cis_mRNA_dw10k	8573	chr1H	70837167	70865397	5096	-	chr1H	70873969	70882707	4897	-	HORVU.MOREX.r2.1HG0016190	HORVU.MOREX.r2.1HG0016220	-0.9447	-0.7143	0.918	0.8571
TCONS_00006726	TCONS_00006737	cis_mRNA_dw10k	4275	chr1H	70837167	70865397	5096	-	chr1H	70869671	70882701	6147	-	HORVU.MOREX.r2.1HG0016190	HORVU.MOREX.r2.1HG0016220	0.3632	0.4847	0.918	0.8571
TCONS_00063997	TCONS_00063998	cis_mRNA_overlap	Sense	chr6H	17294499	17320257	2331	+	chr6H	17294499	17323588	5694	+	HORVU.MOREX.r2.6HG0454730	HORVU.MOREX.r2.6HG0454740	-0.256	-0.4062	0.8561	0.7697
TCONS_00043236	TCONS_00043230	cis_mRNA_dw10k	8273	chr4H	560761665	560764762	2867	+	chr4H	560748482	560753393	4122	+	XLOC_030579	HORVU.MOREX.r2.4HG0332300	0.4958	0.6099	0.5408	0.6018
TCONS_00087967	TCONS_00081103	cis_mRNA_overlap	AntiIntronic	chr7H	623412009	623416706	4042	-	chr7H	623369658	623424014	1032	+	HORVU.MOREX.r2.7HG0619380	HORVU.MOREX.r2.7HG0619360	0.8937	0.9636	0.8058	0.8303
TCONS_00074959	TCONS_00074960	cis_mRNA_overlap	Sense	chr7H	8148607	8150032	992	+	chr7H	8148607	8152312	1721	+	XLOC_052980	HORVU.MOREX.r2.7HG0531240	0.34	0.4191	0.9536	0.8812
TCONS_00019795	TCONS_00019796	cis_mRNA_dw10k	219	chr2H	64151364	64153515	672	-	chr2H	64153733	64155711	901	-	XLOC_014081	XLOC_014082	0.9787	0.9273	0.9787	0.9273
TCONS_00013777	TCONS_00013776	cis_mRNA_dw10k	4971	chr2H	223706501	223721894	5217	+	chr2H	223695861	223701531	4583	+	HORVU.MOREX.r2.2HG0116810	HORVU.MOREX.r2.2HG0116780	0.9608	0.9301	0.8659	0.903
TCONS_00027067	TCONS_00027066	cis_mRNA_overlap	Sense	chr3H	76030579	76052195	1934	+	chr3H	76030578	76052195	1955	+	HORVU.MOREX.r2.3HG0200090	HORVU.MOREX.r2.3HG0200090	-0.6926	-0.4073	1	1
TCONS_00078359	TCONS_00078353	cis_mRNA_overlap	Sense	chr7H	364018743	364024125	1673	+	chr7H	364018738	364024125	4870	+	HORVU.MOREX.r2.7HG0579120	HORVU.MOREX.r2.7HG0579120	0.5479	0.4798	1	1
TCONS_00081610	TCONS_00081589	cis_mRNA_overlap	Intronic	chr7H	3641294	3642562	685	-	chr7H	3387109	3666840	4553	-	HORVU.MOREX.r2.7HG0528660	HORVU.MOREX.r2.7HG0528520	-0.4256	-0.5519	0.6354	0.614
TCONS_00078362	TCONS_00078353	cis_mRNA_overlap	Sense	chr7H	364019382	364024125	3871	+	chr7H	364018738	364024125	4870	+	HORVU.MOREX.r2.7HG0579120	HORVU.MOREX.r2.7HG0579120	-0.4507	-0.4802	1	1
TCONS_00007122	TCONS_00001467	cis_mRNA_dw10k	370	chr1H	112966105	112974229	3220	-	chr1H	112949208	112965736	11995	+	XLOC_005084	HORVU.MOREX.r2.1HG0021050	0.1793	0.3606	0.8797	0.8061
TCONS_00007913	TCONS_00007909	cis_mRNA_up10k	2325	chr1H	248412093	248413823	1234	-	chr1H	248405478	248409769	3288	-	XLOC_005556	HORVU.MOREX.r2.1HG0030680	-0.0112	0.5797	-0.2306	-0.2901
TCONS_00041244	TCONS_00041235	cis_mRNA_overlap	Sense	chr4H	257332782	257336447	849	+	chr4H	257332673	257336447	1346	+	HORVU.MOREX.r2.4HG0305110	HORVU.MOREX.r2.4HG0305110	-0.0773	0.1394	1	1
TCONS_00035415	TCONS_00035409	cis_mRNA_overlap	Sense	chr3H	347890811	347896554	4549	-	chr3H	347866429	347896554	6598	-	XLOC_025031	HORVU.MOREX.r2.3HG0223220	0.6721	0.6748	0.4383	0.3939
TCONS_00038851	TCONS_00038848	cis_mRNA_up10k	3350	chr3H	619891720	619893411	1613	-	chr3H	619881329	619888371	6938	-	XLOC_027541	HORVU.MOREX.r2.3HG0272670	-0.6922	-0.6485	-0.6505	-0.7455
TCONS_00033088	TCONS_00026450	cis_mRNA_dw10k	549	chr3H	25842887	25843657	518	-	chr3H	25836830	25842339	4542	+	XLOC_023443	HORVU.MOREX.r2.3HG0191920	0.4628	0.697	0.4491	0.6688
TCONS_00076458	TCONS_00076452	cis_mRNA_overlap	Sense	chr7H	97584951	97590856	4499	+	chr7H	97584916	97590856	4940	+	HORVU.MOREX.r2.7HG0553810	HORVU.MOREX.r2.7HG0553810	0.1862	-0.1311	1	1
TCONS_00023473	TCONS_00023478	cis_mRNA_dw10k	158	chr2H	555056120	555057985	1330	-	chr2H	555058142	555067478	3264	-	XLOC_016578	HORVU.MOREX.r2.2HG0147880	-0.0361	-0.152	-0.7852	-0.7455
TCONS_00007124	TCONS_00001467	cis_mRNA_dw10k	9767	chr1H	112975502	112979212	1402	-	chr1H	112949208	112965736	11995	+	XLOC_005085	HORVU.MOREX.r2.1HG0021050	0.1361	0.4917	0.8302	0.7697
TCONS_00074156	TCONS_00068675	cis_mRNA_dw10k	423	chr6H	556919470	556921311	1105	-	chr6H	556916658	556919048	1892	+	HORVU.MOREX.r2.6HG0520460	HORVU.MOREX.r2.6HG0520450	0.5937	0.3939	-0.1127	-0.0545
TCONS_00064010	TCONS_00064013	cis_mRNA_up10k	261	chr6H	17362874	17366610	1408	+	chr6H	17366870	17370529	2268	+	XLOC_045260	HORVU.MOREX.r2.6HG0454760	0.3768	0.0438	0.5263	0.1273
TCONS_00036488	TCONS_00036485	cis_mRNA_overlap	Sense	chr3H	480522776	480525262	946	-	chr3H	480522776	480525259	2385	-	HORVU.MOREX.r2.3HG0238330	HORVU.MOREX.r2.3HG0238330	-0.0486	-0.0675	1	1
TCONS_00073949	TCONS_00073948	cis_mRNA_overlap	Sense	chr6H	547812737	547817590	4748	-	chr6H	547812737	547817590	1964	-	HORVU.MOREX.r2.6HG0517480	HORVU.MOREX.r2.6HG0517480	-0.3578	-0.3445	1	1
TCONS_00043234	TCONS_00043230	cis_mRNA_dw10k	1457	chr4H	560754849	560759330	2137	+	chr4H	560748482	560753393	4122	+	XLOC_030578	HORVU.MOREX.r2.4HG0332300	0.6126	0.6747	0.643	0.5758
TCONS_00013769	TCONS_00013776	cis_mRNA_overlap	Overlapping	chr2H	223685534	223737193	5584	+	chr2H	223695861	223701531	4583	+	HORVU.MOREX.r2.2HG0116760	HORVU.MOREX.r2.2HG0116780	0.18	-0.0488	0.7042	0.6606
TCONS_00041242	TCONS_00041235	cis_mRNA_overlap	Sense	chr4H	257332774	257336447	1309	+	chr4H	257332673	257336447	1346	+	HORVU.MOREX.r2.4HG0305110	HORVU.MOREX.r2.4HG0305110	0.3062	0.3689	1	1
TCONS_00023271	TCONS_00023275	cis_mRNA_dw10k	6062	chr2H	538864909	538867657	2391	-	chr2H	538873718	538875961	2057	-	HORVU.MOREX.r2.2HG0145310	HORVU.MOREX.r2.2HG0145320	0.4703	0.3537	0.5936	0.0608
TCONS_00011192	TCONS_00011189	cis_mRNA_overlap	Intronic	chr2H	1165358	1167607	1118	+	chr2H	1159667	1232023	4497	+	XLOC_007916	HORVU.MOREX.r2.2HG0079180	0.9573	0.8138	0.7185	0.7691
TCONS_00058954	TCONS_00058951	cis_mRNA_overlap	Sense	chr5H	305174344	305180196	2212	-	chr5H	305172993	305184392	9261	-	HORVU.MOREX.r2.5HG0381960	HORVU.MOREX.r2.5HG0381970	0.043	-0.0851	0.6088	0.5758
TCONS_00025115	TCONS_00025110	cis_mRNA_overlap	Sense	chr2H	652577385	652582718	4790	-	chr2H	652551323	652586843	22867	-	HORVU.MOREX.r2.2HG0172980	HORVU.MOREX.r2.2HG0172980	0.5569	0.4909	1	1
TCONS_00079991	TCONS_00086738	cis_mRNA_overlap	AntiSense	chr7H	564637073	564638354	1203	+	chr7H	564636991	564645011	3113	-	HORVU.MOREX.r2.7HG0602150	HORVU.MOREX.r2.7HG0602150	0.3347	0.304	1	1
TCONS_00026018	TCONS_00032665	cis_mRNA_dw10k	1086	chr3H	10226047	10228682	1574	+	chr3H	10229767	10235586	2650	-	HORVU.MOREX.r2.3HG0185470	HORVU.MOREX.r2.3HG0185480	0.5325	0.6121	0.1741	0.2242
TCONS_00089283	TCONS_00088376	cis_mRNA_dw10k	1641	chrUn	5700631	5707806	6449	-	chrUn	5680910	5698991	16747	+	HORVU.MOREX.r2.UnG0624980	HORVU.MOREX.r2.UnG0624960	0.9506	0.9636	0.9236	0.9152
TCONS_00081957	TCONS_00081965	cis_mRNA_dw10k	1656	chr7H	12920408	12922466	1873	-	chr7H	12924121	12939309	3994	-	HORVU.MOREX.r2.7HG0533610	HORVU.MOREX.r2.7HG0533640	0.3705	0.4045	-0.948	-0.8909
TCONS_00027065	TCONS_00027066	cis_mRNA_overlap	Sense	chr3H	76030568	76052195	1462	+	chr3H	76030578	76052195	1955	+	HORVU.MOREX.r2.3HG0200090	HORVU.MOREX.r2.3HG0200090	0.4431	0.1758	1	1
TCONS_00041234	TCONS_00041235	cis_mRNA_overlap	Sense	chr4H	257332669	257336447	1325	+	chr4H	257332673	257336447	1346	+	HORVU.MOREX.r2.4HG0305110	HORVU.MOREX.r2.4HG0305110	-0.0936	-0.1636	1	1
TCONS_00089448	TCONS_00089451	cis_mRNA_dw10k	1106	chrUn	21548531	21564679	14979	-	chrUn	21565784	21572169	1563	-	HORVU.MOREX.r2.UnG0627020	HORVU.MOREX.r2.UnG0627030	0.722	0.7212	0.7989	0.7697
TCONS_00048485	TCONS_00043230	cis_mRNA_up10k	249	chr4H	560747296	560748234	627	-	chr4H	560748482	560753393	4122	+	XLOC_034234	HORVU.MOREX.r2.4HG0332300	0.4652	0.785	0.584	0.697
TCONS_00059674	TCONS_00059676	cis_mRNA_overlap	Sense	chr5H	387741521	387747503	3163	-	chr5H	387741521	387747834	2557	-	HORVU.MOREX.r2.5HG0391060	HORVU.MOREX.r2.5HG0391060	-0.0469	-0.0182	1	1
TCONS_00058098	TCONS_00058105	cis_mRNA_overlap	Sense	chr5H	140544824	140595480	4987	-	chr5H	140556598	140595461	16509	-	HORVU.MOREX.r2.5HG0370570	HORVU.MOREX.r2.5HG0370570	0.3032	-0.1945	1	1
TCONS_00010206	TCONS_00010209	cis_mRNA_overlap	Sense	chr1H	490364167	490370546	3701	-	chr1H	490364167	490370571	2329	-	HORVU.MOREX.r2.1HG0065510	HORVU.MOREX.r2.1HG0065510	0.2817	0.1394	1	1
TCONS_00013768	TCONS_00013776	cis_mRNA_overlap	Overlapping	chr2H	223685513	223737193	4419	+	chr2H	223695861	223701531	4583	+	HORVU.MOREX.r2.2HG0116760	HORVU.MOREX.r2.2HG0116780	0.5282	0.3964	0.7042	0.6606
TCONS_00037551	TCONS_00037549	cis_mRNA_overlap	Sense	chr3H	558550968	558553662	853	-	chr3H	558550968	558552545	1223	-	HORVU.MOREX.r2.3HG0252660	HORVU.MOREX.r2.3HG0252660	0.0543	0.0243	1	1
TCONS_00024694	TCONS_00017346	cis_mRNA_up10k	1608	chr2H	633480050	633480816	691	-	chr2H	633482423	633491810	5272	+	XLOC_017480	HORVU.MOREX.r2.2HG0166400	0.1661	0.5244	0.1891	0.7379
TCONS_00024694	TCONS_00017347	cis_mRNA_up10k	1608	chr2H	633480050	633480816	691	-	chr2H	633482423	633491810	3681	+	XLOC_017480	HORVU.MOREX.r2.2HG0166400	0.2139	0.5244	0.1891	0.7379
TCONS_00058100	TCONS_00058105	cis_mRNA_overlap	Sense	chr5H	140544824	140595495	6394	-	chr5H	140556598	140595461	16509	-	HORVU.MOREX.r2.5HG0370570	HORVU.MOREX.r2.5HG0370570	0.4702	0.6383	1	1
TCONS_00029817	TCONS_00036485	cis_mRNA_dw10k	7081	chr3H	480511624	480515696	2670	+	chr3H	480522776	480525259	2385	-	XLOC_021091	HORVU.MOREX.r2.3HG0238330	0.546	0.5031	-0.1655	-0.1707
TCONS_00026019	TCONS_00032665	cis_mRNA_dw10k	1086	chr3H	10226047	10228682	1574	+	chr3H	10229767	10235586	2650	-	HORVU.MOREX.r2.3HG0185470	HORVU.MOREX.r2.3HG0185480	0.5325	0.6121	0.1741	0.2242
TCONS_00089284	TCONS_00088376	cis_mRNA_dw10k	1641	chrUn	5700631	5707807	6450	-	chrUn	5680910	5698991	16747	+	HORVU.MOREX.r2.UnG0624980	HORVU.MOREX.r2.UnG0624960	0.9653	0.9273	0.9236	0.9152
TCONS_00046974	TCONS_00046978	cis_mRNA_overlap	Sense	chr4H	345015743	345018221	791	-	chr4H	345015743	345021213	2033	-	HORVU.MOREX.r2.4HG0310590	HORVU.MOREX.r2.4HG0310590	0.8326	0.8182	1	1
TCONS_00088045	TCONS_00081180	cis_mRNA_up10k	1121	chr7H	625677342	625678288	691	-	chr7H	625679408	625685484	2474	+	HORVU.MOREX.r2.7HG0620390	HORVU.MOREX.r2.7HG0620400	-0.61	-0.5545	0.886	0.8124
TCONS_00014932	TCONS_00014923	cis_mRNA_overlap	Sense	chr2H	420928548	420933019	2653	+	chr2H	420795960	420930317	1525	+	HORVU.MOREX.r2.2HG0131910	HORVU.MOREX.r2.2HG0131910	0.5885	0.5654	1	1
TCONS_00087485	TCONS_00087489	cis_mRNA_overlap	Overlapping	chr7H	605219752	605344669	534	-	chr7H	605220072	605222411	438	-	HORVU.MOREX.r2.7HG0612500	HORVU.MOREX.r2.7HG0612500	0.9819	0.9245	1	1
TCONS_00046982	TCONS_00046978	cis_mRNA_overlap	Sense	chr4H	345019343	345021210	1242	-	chr4H	345015743	345021213	2033	-	HORVU.MOREX.r2.4HG0310600	HORVU.MOREX.r2.4HG0310590	0.5966	0.6	0.8427	0.8303
TCONS_00041241	TCONS_00041235	cis_mRNA_overlap	Sense	chr4H	257332680	257336447	1528	+	chr4H	257332673	257336447	1346	+	HORVU.MOREX.r2.4HG0305110	HORVU.MOREX.r2.4HG0305110	0.4576	0.3297	1	1
TCONS_00064006	TCONS_00063998	cis_mRNA_dw10k	279	chr6H	17323866	17345958	659	+	chr6H	17294499	17323588	5694	+	HORVU.MOREX.r2.6HG0454750	HORVU.MOREX.r2.6HG0454740	0.6608	0.5583	0.0684	0.2727
TCONS_00087965	TCONS_00081103	cis_mRNA_overlap	AntiIntronic	chr7H	623412009	623416706	2833	-	chr7H	623369658	623424014	1032	+	HORVU.MOREX.r2.7HG0619380	HORVU.MOREX.r2.7HG0619360	-0.5202	-0.6775	0.8058	0.8303
TCONS_00013767	TCONS_00013776	cis_mRNA_overlap	Overlapping	chr2H	223685512	223737193	7111	+	chr2H	223695861	223701531	4583	+	HORVU.MOREX.r2.2HG0116760	HORVU.MOREX.r2.2HG0116780	0.4789	0.5701	0.7042	0.6606
TCONS_00011180	TCONS_00011189	cis_mRNA_overlap	Sense	chr2H	1133024	1167607	932	+	chr2H	1159667	1232023	4497	+	HORVU.MOREX.r2.2HG0079180	HORVU.MOREX.r2.2HG0079180	0.8111	0.7241	1	1
TCONS_00010210	TCONS_00010209	cis_mRNA_overlap	Sense	chr1H	490364167	490370571	6290	-	chr1H	490364167	490370571	2329	-	HORVU.MOREX.r2.1HG0065510	HORVU.MOREX.r2.1HG0065510	0.3686	0.4316	1	1
TCONS_00026017	TCONS_00032665	cis_mRNA_dw10k	1086	chr3H	10226047	10228682	1574	+	chr3H	10229767	10235586	2650	-	HORVU.MOREX.r2.3HG0185470	HORVU.MOREX.r2.3HG0185480	0.5325	0.6121	0.1741	0.2242
TCONS_00013773	TCONS_00013776	cis_mRNA_overlap	Overlapping	chr2H	223685545	223737193	7182	+	chr2H	223695861	223701531	4583	+	HORVU.MOREX.r2.2HG0116760	HORVU.MOREX.r2.2HG0116780	0.1209	0.1945	0.7042	0.6606
TCONS_00088582	TCONS_00089530	cis_mRNA_dw10k	6496	chrUn	32932321	32937646	3751	+	chrUn	32944141	32949031	1933	-	XLOC_062739	HORVU.MOREX.r2.UnG0627860	0.381	0.4332	0.5803	0.5628
TCONS_00029581	TCONS_00029574	cis_mRNA_overlap	Sense	chr3H	459479757	459505959	24929	+	chr3H	459479729	459505959	5955	+	HORVU.MOREX.r2.3HG0235110	HORVU.MOREX.r2.3HG0235110	0.8014	0.6788	1	1
TCONS_00029809	TCONS_00036485	cis_mRNA_dw10k	7081	chr3H	480510510	480515696	3236	+	chr3H	480522776	480525259	2385	-	XLOC_021091	HORVU.MOREX.r2.3HG0238330	0.4695	0.613	-0.1655	-0.1707
TCONS_00089449	TCONS_00089451	cis_mRNA_dw10k	1106	chrUn	21548531	21564679	14979	-	chrUn	21565784	21572169	1563	-	HORVU.MOREX.r2.UnG0627020	HORVU.MOREX.r2.UnG0627030	0.722	0.7212	0.7989	0.7697
TCONS_00011241	TCONS_00011238	cis_mRNA_dw10k	416	chr2H	2351301	2354460	1616	+	chr2H	2346162	2350886	3582	+	HORVU.MOREX.r2.2HG0079750	HORVU.MOREX.r2.2HG0079750	0.6416	0.4802	1	1
TCONS_00011051	TCONS_00011049	cis_mRNA_overlap	Sense	chr1H	518637481	518649959	4181	-	chr1H	518637481	518649937	3286	-	HORVU.MOREX.r2.1HG0077430	HORVU.MOREX.r2.1HG0077430	-0.7016	-0.5775	1	1
TCONS_00062134	TCONS_00062137	cis_mRNA_dw10k	2066	chr5H	545788445	545815013	1291	-	chr5H	545817078	545823556	1572	-	HORVU.MOREX.r2.5HG0427140	HORVU.MOREX.r2.5HG0427180	-0.305	-0.1102	-0.3503	-0.5167
TCONS_00036306	TCONS_00029611	cis_mRNA_up10k	5940	chr3H	462176891	462179422	1269	-	chr3H	462185361	462192186	1964	+	HORVU.MOREX.r2.3HG0235510	HORVU.MOREX.r2.3HG0235520	0.053	-0.231	0.7856	0.8545
TCONS_00089332	TCONS_00088435	cis_mRNA_dw10k	3332	chrUn	8692960	8694018	656	-	chrUn	8683901	8689629	967	+	HORVU.MOREX.r2.UnG0625780	HORVU.MOREX.r2.UnG0625760	0.2494	0.0887	0.6115	0.3091
TCONS_00016012	TCONS_00016011	cis_mRNA_overlap	Sense	chr2H	549855922	549859108	2907	+	chr2H	549855896	549859108	1936	+	HORVU.MOREX.r2.2HG0147110	HORVU.MOREX.r2.2HG0147110	-0.3287	-0.3708	1	1
TCONS_00046975	TCONS_00046978	cis_mRNA_overlap	Sense	chr4H	345015743	345019249	2239	-	chr4H	345015743	345021213	2033	-	HORVU.MOREX.r2.4HG0310590	HORVU.MOREX.r2.4HG0310590	0.1502	0.2848	1	1
TCONS_00046966	TCONS_00046969	cis_mRNA_overlap	Sense	chr4H	344154902	344159184	2147	-	chr4H	344154902	344159184	3520	-	HORVU.MOREX.r2.4HG0310530	HORVU.MOREX.r2.4HG0310530	0.481	0.4255	1	1
TCONS_00058096	TCONS_00058105	cis_mRNA_overlap	Sense	chr5H	140544824	140595460	6339	-	chr5H	140556598	140595461	16509	-	HORVU.MOREX.r2.5HG0370570	HORVU.MOREX.r2.5HG0370570	-0.0147	0.0823	1	1
TCONS_00066449	TCONS_00071957	cis_mRNA_overlap	AntiSense	chr6H	311600012	311600402	289	+	chr6H	311599229	311615508	2435	-	HORVU.MOREX.r2.6HG0487850	HORVU.MOREX.r2.6HG0487850	0.3744	0.4012	1	1
TCONS_00014822	TCONS_00022222	cis_mRNA_dw10k	15	chr2H	401021354	401023089	1603	+	chr2H	401023103	401037630	5749	-	XLOC_010466	HORVU.MOREX.r2.2HG0130440	-0.4873	-0.5593	-0.7629	-0.8986
TCONS_00041237	TCONS_00041235	cis_mRNA_overlap	Sense	chr4H	257332673	257336447	2691	+	chr4H	257332673	257336447	1346	+	HORVU.MOREX.r2.4HG0305110	HORVU.MOREX.r2.4HG0305110	-0.4971	-0.3939	1	1
TCONS_00052238	TCONS_00059221	cis_mRNA_dw10k	562	chr5H	333639715	333640967	817	+	chr5H	333641528	333646727	2078	-	HORVU.MOREX.r2.5HG0385140	HORVU.MOREX.r2.5HG0385150	-0.8075	-0.7818	-0.5697	-0.6606
TCONS_00037726	TCONS_00037728	cis_mRNA_dw10k	8204	chr3H	568266664	568268033	890	-	chr3H	568276236	568280200	3592	-	XLOC_026666	HORVU.MOREX.r2.3HG0255390	0.5718	0.4134	-0.1587	-0.1702
TCONS_00066068	TCONS_00066069	cis_mRNA_overlap	Sense	chr6H	232329408	232333606	1715	+	chr6H	232329409	232333606	1567	+	HORVU.MOREX.r2.6HG0482540	HORVU.MOREX.r2.6HG0482540	-0.1772	-0.3576	1	1
TCONS_00001464	TCONS_00001467	cis_mRNA_up10k	888	chr1H	112947122	112948321	1055	+	chr1H	112949208	112965736	11995	+	XLOC_001063	HORVU.MOREX.r2.1HG0021050	-0.0831	0.1639	0.6714	0.6
TCONS_00074137	TCONS_00074135	cis_mRNA_up10k	9445	chr6H	556429948	556431674	1412	-	chr6H	556412574	556420504	3530	-	XLOC_052476	HORVU.MOREX.r2.6HG0520230	-0.4303	-0.5168	0.3947	0.189
TCONS_00056940	TCONS_00056942	cis_mRNA_dw10k	4247	chr5H	18313338	18313781	328	-	chr5H	18318027	18324736	873	-	XLOC_040304	HORVU.MOREX.r2.5HG0355120	0.7422	0.6303	0.9314	0.693
TCONS_00056940	TCONS_00056947	cis_mRNA_dw10k	4247	chr5H	18313338	18313781	328	-	chr5H	18318027	18340436	804	-	XLOC_040304	HORVU.MOREX.r2.5HG0355130	0.9636	0.4207	0.9746	0.5654
TCONS_00043237	TCONS_00043230	cis_mRNA_dw10k	8275	chr4H	560761667	560764762	2865	+	chr4H	560748482	560753393	4122	+	XLOC_030579	HORVU.MOREX.r2.4HG0332300	0.2124	0.4848	0.5408	0.6018
TCONS_00062126	TCONS_00055083	cis_mRNA_dw10k	490	chr5H	545659614	545660619	672	-	chr5H	545648364	545659125	5666	+	XLOC_043900	HORVU.MOREX.r2.5HG0427020	0.258	0.3415	0.5072	0.4451
TCONS_00076697	TCONS_00076699	cis_mRNA_overlap	Sense	chr7H	116731124	116737365	2429	+	chr7H	116731144	116737365	2432	+	HORVU.MOREX.r2.7HG0556810	HORVU.MOREX.r2.7HG0556810	0.3712	0.4739	1	1
TCONS_00031104	TCONS_00037846	cis_mRNA_dw10k	7777	chr3H	574685005	574689329	1459	+	chr3H	574697105	574706741	6830	-	HORVU.MOREX.r2.3HG0257260	HORVU.MOREX.r2.3HG0257280	0.6195	0.5273	0.8755	0.7818
TCONS_00039312	TCONS_00039316	cis_mRNA_up10k	8524	chr4H	6746889	6750217	2051	+	chr4H	6758740	6759627	580	+	HORVU.MOREX.r2.4HG0278250	HORVU.MOREX.r2.4HG0278260	0.6689	0.6485	0.167	0.3576
TCONS_00005013	TCONS_00005016	cis_mRNA_up10k	4687	chr1H	501787991	501789558	809	+	chr1H	501794244	501798116	2860	+	HORVU.MOREX.r2.1HG0070600	HORVU.MOREX.r2.1HG0070620	-0.2986	-0.2733	-0.4038	-0.5058
TCONS_00013771	TCONS_00013776	cis_mRNA_overlap	Overlapping	chr2H	223685535	223737193	4270	+	chr2H	223695861	223701531	4583	+	HORVU.MOREX.r2.2HG0116760	HORVU.MOREX.r2.2HG0116780	0.034	0	0.7042	0.6606
TCONS_00001870	TCONS_00001868	cis_mRNA_overlap	Sense	chr1H	178791235	178795075	1409	+	chr1H	178791224	178795075	2336	+	HORVU.MOREX.r2.1HG0026410	HORVU.MOREX.r2.1HG0026410	0.1875	0.0122	1	1
TCONS_00081895	TCONS_00081892	cis_mRNA_overlap	Sense	chr7H	10862026	10866309	4189	-	chr7H	10862026	10866106	2765	-	HORVU.MOREX.r2.7HG0532690	HORVU.MOREX.r2.7HG0532690	0.1806	0.2842	1	1
TCONS_00012886	TCONS_00012885	cis_mRNA_overlap	Sense	chr2H	104107454	104113809	5436	+	chr2H	104107423	104113809	1728	+	HORVU.MOREX.r2.2HG0104130	HORVU.MOREX.r2.2HG0104130	0.6899	0.734	1	1
TCONS_00038688	TCONS_00038686	cis_mRNA_overlap	Sense	chr3H	613525697	613529470	1948	-	chr3H	613524643	613529477	3272	-	HORVU.MOREX.r2.3HG0270130	HORVU.MOREX.r2.3HG0270120	0.8958	0.4424	0.8936	0.4424
TCONS_00043239	TCONS_00043230	cis_mRNA_dw10k	8276	chr4H	560761668	560764762	1834	+	chr4H	560748482	560753393	4122	+	XLOC_030579	HORVU.MOREX.r2.4HG0332300	-0.2192	-0.1065	0.5408	0.6018
TCONS_00007900	TCONS_00007909	cis_mRNA_overlap	Overlapping	chr1H	248367578	248421287	728	-	chr1H	248405478	248409769	3288	-	HORVU.MOREX.r2.1HG0030680	HORVU.MOREX.r2.1HG0030680	-0.1515	-0.2422	1	1
TCONS_00045596	TCONS_00045595	cis_mRNA_overlap	Sense	chr4H	103615438	103619855	3950	-	chr4H	103615438	103619850	1836	-	HORVU.MOREX.r2.4HG0292470	HORVU.MOREX.r2.4HG0292470	-0.176	-0.1277	1	1
TCONS_00087966	TCONS_00081103	cis_mRNA_overlap	AntiIntronic	chr7H	623412009	623416706	3831	-	chr7H	623369658	623424014	1032	+	HORVU.MOREX.r2.7HG0619380	HORVU.MOREX.r2.7HG0619360	-0.4024	-0.5273	0.8058	0.8303
TCONS_00065050	TCONS_00065044	cis_mRNA_dw10k	213	chr6H	102326661	102335948	8490	+	chr6H	102313550	102326449	9281	+	HORVU.MOREX.r2.6HG0469490	HORVU.MOREX.r2.6HG0469460	-0.6889	-0.6869	0.9805	0.9273
TCONS_00029810	TCONS_00036485	cis_mRNA_dw10k	7081	chr3H	480510527	480515696	3219	+	chr3H	480522776	480525259	2385	-	XLOC_021091	HORVU.MOREX.r2.3HG0238330	-0.5572	-0.4286	-0.1655	-0.1707
TCONS_00000173	TCONS_00000182	cis_mRNA_up10k	3321	chr1H	5698719	5721678	521	+	chr1H	5724998	5733655	1067	+	HORVU.MOREX.r2.1HG0002570	HORVU.MOREX.r2.1HG0002580	0.9604	0.8138	0.7288	0.6383
TCONS_00046979	TCONS_00046978	cis_mRNA_overlap	Sense	chr4H	345015743	345021214	2801	-	chr4H	345015743	345021213	2033	-	HORVU.MOREX.r2.4HG0310590	HORVU.MOREX.r2.4HG0310590	0.8707	0.8476	1	1
TCONS_00078363	TCONS_00078353	cis_mRNA_overlap	Sense	chr7H	364019382	364024125	3510	+	chr7H	364018738	364024125	4870	+	HORVU.MOREX.r2.7HG0579120	HORVU.MOREX.r2.7HG0579120	0.2989	0.2733	1	1
TCONS_00058231	TCONS_00051414	cis_mRNA_overlap	AntiIntronic	chr5H	165255222	165256084	754	-	chr5H	165230402	165258820	7288	+	XLOC_041119	HORVU.MOREX.r2.5HG0372420	0.1382	0.2	0.5548	0.6606
TCONS_00081956	TCONS_00081965	cis_mRNA_dw10k	1656	chr7H	12920408	12922466	785	-	chr7H	12924121	12939309	3994	-	HORVU.MOREX.r2.7HG0533610	HORVU.MOREX.r2.7HG0533640	-0.6982	-0.7042	-0.948	-0.8909
TCONS_00064001	TCONS_00063998	cis_mRNA_overlap	Sense	chr6H	17294500	17320257	2330	+	chr6H	17294499	17323588	5694	+	HORVU.MOREX.r2.6HG0454730	HORVU.MOREX.r2.6HG0454740	-0.3645	-0.2651	0.8561	0.7697
TCONS_00035872	TCONS_00035875	cis_mRNA_dw10k	2241	chr3H	414374888	414378434	633	-	chr3H	414380674	414381943	987	-	XLOC_025355	HORVU.MOREX.r2.3HG0229730	0.7456	0.7774	0.2377	0.3222
TCONS_00048486	TCONS_00043230	cis_mRNA_up10k	249	chr4H	560747296	560748234	626	-	chr4H	560748482	560753393	4122	+	XLOC_034234	HORVU.MOREX.r2.4HG0332300	0.4674	0.4411	0.584	0.697
TCONS_00014355	TCONS_00014353	cis_mRNA_overlap	Sense	chr2H	341074692	341083268	5201	+	chr2H	341074687	341083268	5077	+	HORVU.MOREX.r2.2HG0124340	HORVU.MOREX.r2.2HG0124340	0.985	0.9323	1	1
TCONS_00014355	TCONS_00014361	cis_mRNA_overlap	Sense	chr2H	341074692	341083268	5201	+	chr2H	341078814	341083268	2282	+	HORVU.MOREX.r2.2HG0124340	HORVU.MOREX.r2.2HG0124340	-0.2489	-0.3095	1	1
TCONS_00041245	TCONS_00041235	cis_mRNA_overlap	Sense	chr4H	257332818	257336447	1628	+	chr4H	257332673	257336447	1346	+	HORVU.MOREX.r2.4HG0305110	HORVU.MOREX.r2.4HG0305110	-0.4144	-0.3818	1	1
TCONS_00005624	TCONS_00005618	cis_mRNA_up10k	3329	chr1H	2612977	2645358	678	-	chr1H	2585061	2609649	3430	-	HORVU.MOREX.r2.1HG0001060	HORVU.MOREX.r2.1HG0001050	0.5196	0.4565	0.1986	0.2
TCONS_00007363	TCONS_00007361	cis_mRNA_overlap	Sense	chr1H	137987683	137997079	8298	-	chr1H	137987683	137997063	6509	-	HORVU.MOREX.r2.1HG0023350	HORVU.MOREX.r2.1HG0023350	0.2004	0.0396	1	1
TCONS_00000417	TCONS_00000415	cis_mRNA_overlap	Intronic	chr1H	13302226	13303351	650	+	chr1H	13294054	13345897	2359	+	XLOC_000278	HORVU.MOREX.r2.1HG0005440	0.2738	0.6	0.0018	0.1641
TCONS_00001869	TCONS_00001868	cis_mRNA_overlap	Sense	chr1H	178791235	178795075	2930	+	chr1H	178791224	178795075	2336	+	HORVU.MOREX.r2.1HG0026410	HORVU.MOREX.r2.1HG0026410	0.4102	0.3769	1	1
TCONS_00007116	TCONS_00001467	cis_mRNA_up10k	600	chr1H	112947085	112948609	1380	-	chr1H	112949208	112965736	11995	+	XLOC_005081	HORVU.MOREX.r2.1HG0021050	0.3009	0.1639	0.6279	0.5758
TCONS_00087968	TCONS_00081103	cis_mRNA_overlap	AntiIntronic	chr7H	623412009	623416707	2856	-	chr7H	623369658	623424014	1032	+	HORVU.MOREX.r2.7HG0619380	HORVU.MOREX.r2.7HG0619360	0.6287	0.6833	0.8058	0.8303
TCONS_00066127	TCONS_00071594	cis_mRNA_dw10k	110	chr6H	239382921	239398863	6838	+	chr6H	239398972	239405499	6442	-	HORVU.MOREX.r2.6HG0483170	HORVU.MOREX.r2.6HG0483180	0.5658	0.3697	0.5728	0.5957
TCONS_00081958	TCONS_00081965	cis_mRNA_dw10k	1275	chr7H	12920408	12922847	2235	-	chr7H	12924121	12939309	3994	-	HORVU.MOREX.r2.7HG0533610	HORVU.MOREX.r2.7HG0533640	-0.672	-0.7042	-0.948	-0.8909
TCONS_00075675	TCONS_00075666	cis_mRNA_dw10k	6770	chr7H	35823612	35832762	296	+	chr7H	35797484	35816843	1371	+	HORVU.MOREX.r2.7HG0541800	HORVU.MOREX.r2.7HG0541770	-0.1606	-0.2142	0.6836	0.5222
TCONS_00038639	TCONS_00031942	cis_mRNA_overlap	AntiIntronic	chr3H	610965150	610967992	1738	-	chr3H	610957063	610969079	4469	+	HORVU.MOREX.r2.3HG0269290	HORVU.MOREX.r2.3HG0269280	-0.3015	-0.2901	0.6847	0.503
TCONS_00057932	TCONS_00057938	cis_mRNA_overlap	Sense	chr5H	115257927	115265609	6506	-	chr5H	115257927	115268978	9272	-	HORVU.MOREX.r2.5HG0368290	HORVU.MOREX.r2.5HG0368290	0.4974	0.5532	1	1
TCONS_00062133	TCONS_00062137	cis_mRNA_dw10k	4264	chr5H	545785807	545812815	1734	-	chr5H	545817078	545823556	1572	-	HORVU.MOREX.r2.5HG0427140	HORVU.MOREX.r2.5HG0427180	-0.4272	-0.5754	-0.3503	-0.5167
TCONS_00041243	TCONS_00041235	cis_mRNA_overlap	Sense	chr4H	257332780	257336447	2346	+	chr4H	257332673	257336447	1346	+	HORVU.MOREX.r2.4HG0305110	HORVU.MOREX.r2.4HG0305110	0.1496	0.1159	1	1
TCONS_00078365	TCONS_00078353	cis_mRNA_overlap	Sense	chr7H	364019382	364024125	3447	+	chr7H	364018738	364024125	4870	+	HORVU.MOREX.r2.7HG0579120	HORVU.MOREX.r2.7HG0579120	0.2249	0.1951	1	1
TCONS_00007123	TCONS_00001467	cis_mRNA_dw10k	370	chr1H	112966105	112974230	3221	-	chr1H	112949208	112965736	11995	+	XLOC_005084	HORVU.MOREX.r2.1HG0021050	0.4768	0.2026	0.8797	0.8061
TCONS_00014934	TCONS_00014923	cis_mRNA_overlap	Sense	chr2H	420928548	420933019	3832	+	chr2H	420795960	420930317	1525	+	HORVU.MOREX.r2.2HG0131910	HORVU.MOREX.r2.2HG0131910	0.4758	0.462	1	1
TCONS_00013205	TCONS_00013197	cis_mRNA_overlap	Sense	chr2H	144681950	144684713	1469	+	chr2H	144677173	144684713	2920	+	HORVU.MOREX.r2.2HG0108820	HORVU.MOREX.r2.2HG0108820	0.2346	0.0045	1	1
TCONS_00089282	TCONS_00088376	cis_mRNA_dw10k	1641	chrUn	5700631	5707806	6449	-	chrUn	5680910	5698991	16747	+	HORVU.MOREX.r2.UnG0624980	HORVU.MOREX.r2.UnG0624960	0.9506	0.9636	0.9236	0.9152
TCONS_00059701	TCONS_00059704	cis_mRNA_overlap	Sense	chr5H	389896179	389904785	3560	-	chr5H	389901688	389910280	3297	-	XLOC_042166	HORVU.MOREX.r2.5HG0391500	0.6593	0.6565	0.8384	0.9301
TCONS_00058120	TCONS_00058105	cis_mRNA_overlap	Intronic	chr5H	140585922	140587926	601	-	chr5H	140556598	140595461	16509	-	XLOC_041033	HORVU.MOREX.r2.5HG0370570	0.1037	0.4742	0.8346	0.7818
TCONS_00089447	TCONS_00089451	cis_mRNA_dw10k	1105	chrUn	21540709	21564680	22711	-	chrUn	21565784	21572169	1563	-	HORVU.MOREX.r2.UnG0627020	HORVU.MOREX.r2.UnG0627030	0.3473	0.2727	0.7989	0.7697
TCONS_00058097	TCONS_00058105	cis_mRNA_overlap	Sense	chr5H	140544824	140595464	4957	-	chr5H	140556598	140595461	16509	-	HORVU.MOREX.r2.5HG0370570	HORVU.MOREX.r2.5HG0370570	0.2904	0.4924	1	1
TCONS_00014821	TCONS_00022222	cis_mRNA_dw10k	15	chr2H	401021291	401023089	1678	+	chr2H	401023103	401037630	5749	-	XLOC_010466	HORVU.MOREX.r2.2HG0130440	-0.6485	-0.8125	-0.7629	-0.8986
TCONS_00052237	TCONS_00059221	cis_mRNA_dw10k	562	chr5H	333639714	333640967	821	+	chr5H	333641528	333646727	2078	-	HORVU.MOREX.r2.5HG0385140	HORVU.MOREX.r2.5HG0385150	-0.5768	-0.5152	-0.5697	-0.6606
TCONS_00065051	TCONS_00065044	cis_mRNA_dw10k	213	chr6H	102326661	102335948	8926	+	chr6H	102313550	102326449	9281	+	HORVU.MOREX.r2.6HG0469490	HORVU.MOREX.r2.6HG0469460	-0.5796	-0.6159	0.9805	0.9273
TCONS_00041240	TCONS_00041235	cis_mRNA_overlap	Sense	chr4H	257332675	257336447	1081	+	chr4H	257332673	257336447	1346	+	HORVU.MOREX.r2.4HG0305110	HORVU.MOREX.r2.4HG0305110	-0.003	-0.0424	1	1
TCONS_00043624	TCONS_00048862	cis_mRNA_overlap	AntiSense	chr4H	583218985	583221678	2511	+	chr4H	583212928	583219000	3409	-	XLOC_030851	HORVU.MOREX.r2.4HG0337320	-0.5984	-0.6606	-0.3976	-0.3576
TCONS_00005913	TCONS_00000343	cis_mRNA_up10k	4958	chr1H	11725517	11726508	394	-	chr1H	11731465	11733081	1535	+	XLOC_004274	HORVU.MOREX.r2.1HG0004640	-0.5201	-0.6848	-0.5201	-0.6848
TCONS_00053663	TCONS_00060712	cis_mRNA_overlap	AntiSense	chr5H	483559153	483560203	456	+	chr5H	483559400	483563447	3393	-	HORVU.MOREX.r2.5HG0406350	HORVU.MOREX.r2.5HG0406350	0.1599	0.2147	1	1
TCONS_00010207	TCONS_00010209	cis_mRNA_overlap	Sense	chr1H	490364167	490370546	5357	-	chr1H	490364167	490370571	2329	-	HORVU.MOREX.r2.1HG0065510	HORVU.MOREX.r2.1HG0065510	-0.1209	-0.1816	1	1
TCONS_00013772	TCONS_00013776	cis_mRNA_overlap	Overlapping	chr2H	223685538	223737193	5546	+	chr2H	223695861	223701531	4583	+	HORVU.MOREX.r2.2HG0116760	HORVU.MOREX.r2.2HG0116780	0.3876	0.4116	0.7042	0.6606
TCONS_00046976	TCONS_00046978	cis_mRNA_overlap	Sense	chr4H	345015743	345021201	1639	-	chr4H	345015743	345021213	2033	-	HORVU.MOREX.r2.4HG0310590	HORVU.MOREX.r2.4HG0310590	0.0357	0.0061	1	1
TCONS_00088580	TCONS_00089530	cis_mRNA_dw10k	8120	chrUn	32931685	32936022	2763	+	chrUn	32944141	32949031	1933	-	XLOC_062739	HORVU.MOREX.r2.UnG0627860	0.3799	0.4085	0.5803	0.5628
TCONS_00019333	TCONS_00012121	cis_mRNA_overlap	AntiIntronic	chr2H	36830286	36839535	5266	-	chr2H	36822957	36844824	4995	+	HORVU.MOREX.r2.2HG0091820	HORVU.MOREX.r2.2HG0091810	-0.5061	-0.6209	0.0135	-0.103
TCONS_00025629	TCONS_00025623	cis_mRNA_overlap	Sense	chr2H	671589836	671595921	2426	-	chr2H	671579114	671595920	4010	-	HORVU.MOREX.r2.2HG0180290	HORVU.MOREX.r2.2HG0180280	0.6987	0.878	-0.1723	-0.0061
TCONS_00013778	TCONS_00013776	cis_mRNA_dw10k	6239	chr2H	223707769	223721894	3945	+	chr2H	223695861	223701531	4583	+	HORVU.MOREX.r2.2HG0116810	HORVU.MOREX.r2.2HG0116780	0.9514	0.8936	0.8659	0.903
TCONS_00013766	TCONS_00013776	cis_mRNA_overlap	Overlapping	chr2H	223685512	223737193	5655	+	chr2H	223695861	223701531	4583	+	HORVU.MOREX.r2.2HG0116760	HORVU.MOREX.r2.2HG0116780	0.1476	0.0486	0.7042	0.6606
TCONS_00043238	TCONS_00043230	cis_mRNA_dw10k	8276	chr4H	560761668	560764762	2864	+	chr4H	560748482	560753393	4122	+	XLOC_030579	HORVU.MOREX.r2.4HG0332300	0.2974	0.4718	0.5408	0.6018
TCONS_00079196	TCONS_00079194	cis_mRNA_overlap	Sense	chr7H	485374283	485381938	4985	+	chr7H	485374153	485383176	2575	+	HORVU.MOREX.r2.7HG0591260	HORVU.MOREX.r2.7HG0591260	0.8693	0.8146	1	1
TCONS_00089331	TCONS_00088435	cis_mRNA_dw10k	3332	chrUn	8692960	8694018	656	-	chrUn	8683901	8689629	967	+	HORVU.MOREX.r2.UnG0625780	HORVU.MOREX.r2.UnG0625760	0.2494	0.0887	0.6115	0.3091
TCONS_00000175	TCONS_00000182	cis_mRNA_up10k	2228	chr1H	5700181	5722771	327	+	chr1H	5724998	5733655	1067	+	HORVU.MOREX.r2.1HG0002570	HORVU.MOREX.r2.1HG0002580	0.981	0.9469	0.7288	0.6383
TCONS_00084508	TCONS_00077813	cis_mRNA_overlap	AntiSense	chr7H	243499046	243505859	1943	-	chr7H	243504939	243507394	1156	+	HORVU.MOREX.r2.7HG0571490	HORVU.MOREX.r2.7HG0571490	-0.2838	-0.1651	1	1
TCONS_00000180	TCONS_00000182	cis_mRNA_up10k	2228	chr1H	5722139	5722771	612	+	chr1H	5724998	5733655	1067	+	XLOC_000120	HORVU.MOREX.r2.1HG0002580	0.8863	0.7263	0.5664	0.4802
TCONS_00087970	TCONS_00081103	cis_mRNA_overlap	AntiIntronic	chr7H	623412009	623416707	3359	-	chr7H	623369658	623424014	1032	+	HORVU.MOREX.r2.7HG0619380	HORVU.MOREX.r2.7HG0619360	0.9062	0.9273	0.8058	0.8303
TCONS_00089532	TCONS_00089530	cis_mRNA_up10k	5442	chrUn	32954472	32956183	940	-	chrUn	32944141	32949031	1933	-	HORVU.MOREX.r2.UnG0627870	HORVU.MOREX.r2.UnG0627860	0.6359	0.5681	0.9812	0.8665
TCONS_00058099	TCONS_00058105	cis_mRNA_overlap	Sense	chr5H	140544824	140595485	4648	-	chr5H	140556598	140595461	16509	-	HORVU.MOREX.r2.5HG0370570	HORVU.MOREX.r2.5HG0370570	0.1094	0.1641	1	1
TCONS_00002201	TCONS_00007909	cis_mRNA_dw10k	6140	chr1H	248398267	248399339	384	+	chr1H	248405478	248409769	3288	-	XLOC_001592	HORVU.MOREX.r2.1HG0030680	-0.393	-0.5276	0.5591	0.5152
TCONS_00074670	TCONS_00074667	cis_mRNA_dw10k	6574	chr7H	1221945	1233932	696	+	chr7H	1193966	1215372	5466	+	HORVU.MOREX.r2.7HG0527230	HORVU.MOREX.r2.7HG0527220	-0.8348	-0.7301	-0.5336	-0.5583
TCONS_00001144	TCONS_00001143	cis_mRNA_overlap	Sense	chr1H	70259373	70261997	826	+	chr1H	70259237	70264513	3311	+	XLOC_000818	HORVU.MOREX.r2.1HG0015990	0.6971	0.4303	0.852	0.693
TCONS_00027888	TCONS_00027877	cis_mRNA_overlap	Intronic	chr3H	186249547	186257596	2843	+	chr3H	186229199	186274359	22837	+	HORVU.MOREX.r2.3HG0211490	HORVU.MOREX.r2.3HG0211480	0.9118	0.9423	0.6362	0.5515
TCONS_00053956	TCONS_00053952	cis_mRNA_overlap	Sense	chr5H	499173907	499184261	10171	+	chr5H	499173832	499184261	9324	+	HORVU.MOREX.r2.5HG0411000	HORVU.MOREX.r2.5HG0411000	-0.6285	-0.3048	1	1
TCONS_00027063	TCONS_00027066	cis_mRNA_overlap	Sense	chr3H	76030568	76031917	874	+	chr3H	76030578	76052195	1955	+	HORVU.MOREX.r2.3HG0200090	HORVU.MOREX.r2.3HG0200090	-0.2382	-0.2727	1	1
TCONS_00060713	TCONS_00060712	cis_mRNA_overlap	Sense	chr5H	483559400	483563447	835	-	chr5H	483559400	483563447	3393	-	HORVU.MOREX.r2.5HG0406350	HORVU.MOREX.r2.5HG0406350	0.6683	0.4303	1	1
TCONS_00019396	TCONS_00019400	cis_mRNA_dw10k	3260	chr2H	40501217	40504622	923	-	chr2H	40507881	40511197	2873	-	XLOC_013797	HORVU.MOREX.r2.2HG0092810	-0.0994	0.0426	0.5783	0.5879
TCONS_00006773	TCONS_00006787	cis_mRNA_dw10k	1104	chr1H	74012092	74016263	2872	-	chr1H	74017366	74085659	4652	-	XLOC_004860	HORVU.MOREX.r2.1HG0016590	0.6995	0.64	0.8063	0.9362
TCONS_00001302	TCONS_00001301	cis_mRNA_overlap	Sense	chr1H	88049094	88051611	2218	+	chr1H	88049093	88069982	13370	+	HORVU.MOREX.r2.1HG0018640	HORVU.MOREX.r2.1HG0018670	-0.5948	-0.3708	0.08	0.2371
TCONS_00012700	TCONS_00012701	cis_mRNA_overlap	Sense	chr2H	81618250	81621372	2621	+	chr2H	81618250	81621372	2141	+	HORVU.MOREX.r2.2HG0100940	HORVU.MOREX.r2.2HG0100940	0.7861	0.5515	1	1
TCONS_00002883	TCONS_00002882	cis_mRNA_overlap	Sense	chr1H	343284280	343291481	5073	+	chr1H	343284273	343291481	3541	+	HORVU.MOREX.r2.1HG0040060	HORVU.MOREX.r2.1HG0040060	-0.2953	-0.6646	1	1
TCONS_00000570	TCONS_00000571	cis_mRNA_overlap	Sense	chr1H	21465769	21470709	2425	+	chr1H	21465769	21470709	1376	+	HORVU.MOREX.r2.1HG0007760	HORVU.MOREX.r2.1HG0007760	0.2554	0.2901	1	1
TCONS_00058433	TCONS_00058429	cis_mRNA_overlap	Sense	chr5H	202671189	202675880	4606	-	chr5H	202671189	202675643	2865	-	HORVU.MOREX.r2.5HG0374610	HORVU.MOREX.r2.5HG0374610	0.1842	0.1159	1	1
TCONS_00010217	TCONS_00010218	cis_mRNA_overlap	Sense	chr1H	490587406	490596092	3617	-	chr1H	490587406	490596218	2228	-	HORVU.MOREX.r2.1HG0065590	HORVU.MOREX.r2.1HG0065590	0.2538	0.304	1	1
TCONS_00024877	TCONS_00024881	cis_mRNA_dw10k	6538	chr2H	641956760	641961039	2969	-	chr2H	641967576	641986029	1690	-	XLOC_017625	HORVU.MOREX.r2.2HG0169400	0.1277	-0.1707	-0.4869	-0.7455
TCONS_00039836	TCONS_00039833	cis_mRNA_dw10k	1504	chr4H	36611730	36612951	496	+	chr4H	36607759	36610227	1845	+	HORVU.MOREX.r2.4HG0285110	HORVU.MOREX.r2.4HG0285100	0.2097	0.24	0.9368	0.9515
TCONS_00048988	TCONS_00043793	cis_mRNA_dw10k	501	chr4H	593762856	593768593	5317	-	chr4H	593751164	593762356	5359	+	HORVU.MOREX.r2.4HG0339490	HORVU.MOREX.r2.4HG0339480	-0.0853	-0.0909	0.558	0.4061
TCONS_00027430	TCONS_00027424	cis_mRNA_overlap	Sense	chr3H	123246414	123251502	2466	+	chr3H	123246401	123251502	1927	+	HORVU.MOREX.r2.3HG0205290	HORVU.MOREX.r2.3HG0205290	-0.5583	-0.458	1	1
TCONS_00038824	TCONS_00038825	cis_mRNA_dw10k	8148	chr3H	618912592	618915541	2762	-	chr3H	618923688	618930878	6133	-	XLOC_027522	HORVU.MOREX.r2.3HG0272310	0.6918	0.7455	0.6043	0.6364
TCONS_00071640	TCONS_00071656	cis_mRNA_overlap	Sense	chr6H	245475152	245488725	2443	-	chr6H	245475152	245488737	2765	-	HORVU.MOREX.r2.6HG0483610	HORVU.MOREX.r2.6HG0483610	-0.2804	-0.266	1	1
TCONS_00015821	TCONS_00023152	cis_mRNA_overlap	AntiSense	chr2H	526559264	526566343	4651	+	chr2H	526561772	526563774	1414	-	HORVU.MOREX.r2.2HG0143850	HORVU.MOREX.r2.2HG0143860	0.1745	0.2188	0.7588	0.7599
TCONS_00087750	TCONS_00080878	cis_mRNA_dw10k	404	chr7H	616152385	616152728	344	-	chr7H	616141776	616151982	9688	+	XLOC_062174	HORVU.MOREX.r2.7HG0616010	-0.6735	-0.7455	-0.748	-0.6848
TCONS_00006775	TCONS_00006787	cis_mRNA_dw10k	1104	chr1H	74012092	74016263	2870	-	chr1H	74017366	74085659	4652	-	XLOC_004860	HORVU.MOREX.r2.1HG0016590	-0.1626	-0.1707	0.8063	0.9362
TCONS_00051848	TCONS_00051849	cis_mRNA_overlap	Sense	chr5H	267569201	267574614	4551	+	chr5H	267569214	267574614	1566	+	HORVU.MOREX.r2.5HG0379090	HORVU.MOREX.r2.5HG0379090	0.2027	0.1273	1	1
TCONS_00030338	TCONS_00030339	cis_mRNA_up10k	724	chr3H	528677201	528680361	2991	+	chr3H	528681084	528684545	980	+	HORVU.MOREX.r2.3HG0246370	HORVU.MOREX.r2.3HG0246380	-0.5924	-0.7455	-0.6934	-0.5758
TCONS_00080330	TCONS_00080331	cis_mRNA_overlap	Sense	chr7H	586336051	586345755	9483	+	chr7H	586336051	586352237	5882	+	HORVU.MOREX.r2.7HG0607040	HORVU.MOREX.r2.7HG0607040	0.9401	0.9726	1	1
TCONS_00060299	TCONS_00053180	cis_mRNA_up10k	1320	chr5H	448013072	448019808	6550	-	chr5H	448021127	448023440	1966	+	HORVU.MOREX.r2.5HG0399960	HORVU.MOREX.r2.5HG0399970	0.5833	0.4182	-0.6789	-0.7091
TCONS_00054722	TCONS_00054718	cis_mRNA_overlap	Sense	chr5H	530037979	530041049	1293	+	chr5H	530032703	530041049	2970	+	HORVU.MOREX.r2.5HG0422060	HORVU.MOREX.r2.5HG0422050	0.4064	0.6444	0.9148	0.903
TCONS_00024451	TCONS_00017102	cis_mRNA_dw10k	283	chr2H	624153731	624155933	647	-	chr2H	624147946	624153449	4108	+	HORVU.MOREX.r2.2HG0162670	HORVU.MOREX.r2.2HG0162660	0.1088	0.4134	0.54	0.5957
TCONS_00009811	TCONS_00009812	cis_mRNA_overlap	Sense	chr1H	467758533	467765584	2734	-	chr1H	467758533	467765633	2061	-	HORVU.MOREX.r2.1HG0059730	HORVU.MOREX.r2.1HG0059730	-0.8116	-0.8545	1	1
TCONS_00014565	TCONS_00014568	cis_mRNA_overlap	Sense	chr2H	371959081	371987015	27219	+	chr2H	371959117	371987015	27515	+	HORVU.MOREX.r2.2HG0127180	HORVU.MOREX.r2.2HG0127180	0.5416	0.5994	1	1
TCONS_00051228	TCONS_00051231	cis_mRNA_overlap	Sense	chr5H	134639414	134645264	4302	+	chr5H	134639415	134645264	1713	+	HORVU.MOREX.r2.5HG0369990	HORVU.MOREX.r2.5HG0369990	0.2205	0.2501	1	1
TCONS_00002343	TCONS_00002338	cis_mRNA_overlap	Sense	chr1H	267315333	267323084	4602	+	chr1H	267301537	267339649	25017	+	XLOC_001693	HORVU.MOREX.r2.1HG0032550	-0.3881	-0.5222	0.7082	0.697
TCONS_00064010	TCONS_00064011	cis_mRNA_up10k	189	chr6H	17362874	17366610	1408	+	chr6H	17366798	17372543	3599	+	XLOC_045260	HORVU.MOREX.r2.6HG0454760	0.4405	0.1459	0.5263	0.1273
TCONS_00024875	TCONS_00024881	cis_mRNA_dw10k	6538	chr2H	641946073	641961039	2952	-	chr2H	641967576	641986029	1690	-	XLOC_017625	HORVU.MOREX.r2.2HG0169400	-0.2025	-0.3685	-0.4869	-0.7455
TCONS_00088109	TCONS_00081239	cis_mRNA_overlap	AntiSense	chr7H	627691542	627692021	299	-	chr7H	627688203	627703725	9005	+	HORVU.MOREX.r2.7HG0621260	HORVU.MOREX.r2.7HG0621260	-0.2673	-0.5754	1	1
TCONS_00048902	TCONS_00043715	cis_mRNA_dw10k	3623	chr4H	587546955	587548401	612	-	chr4H	587534455	587543333	4575	+	XLOC_034517	HORVU.MOREX.r2.4HG0338220	0.5961	0.4316	0.5184	0.4545
TCONS_00011192	TCONS_00011186	cis_mRNA_overlap	Intronic	chr2H	1165358	1167607	1118	+	chr2H	1159584	1233979	5421	+	XLOC_007916	HORVU.MOREX.r2.2HG0079180	-0.0776	0.2876	0.7185	0.7691
TCONS_00075035	TCONS_00075024	cis_mRNA_dw10k	1184	chr7H	10393357	10396522	2805	+	chr7H	10364683	10392174	4208	+	XLOC_053029	HORVU.MOREX.r2.7HG0532360	-0.4612	-0.7006	0.6181	0.3114
TCONS_00066162	TCONS_00066165	cis_mRNA_overlap	Sense	chr6H	246535005	246543103	7721	+	chr6H	246535403	246556244	4541	+	HORVU.MOREX.r2.6HG0483720	HORVU.MOREX.r2.6HG0483720	0.6801	0.6444	1	1
TCONS_00038917	TCONS_00038918	cis_mRNA_overlap	Sense	chr3H	621837048	621839357	1730	-	chr3H	621837048	621839357	2172	-	HORVU.MOREX.r2.3HG0273340	HORVU.MOREX.r2.3HG0273340	0.7692	0.6788	1	1
TCONS_00089283	TCONS_00088378	cis_mRNA_dw10k	1641	chrUn	5700631	5707806	6449	-	chrUn	5696716	5698991	1693	+	HORVU.MOREX.r2.UnG0624980	HORVU.MOREX.r2.UnG0624960	0.9121	0.8909	0.9236	0.9152
TCONS_00045070	TCONS_00039833	cis_mRNA_overlap	AntiSense	chr4H	36607835	36610129	1671	-	chr4H	36607759	36610227	1845	+	HORVU.MOREX.r2.4HG0285100	HORVU.MOREX.r2.4HG0285100	0.4678	0.6319	1	1
TCONS_00048984	TCONS_00043793	cis_mRNA_dw10k	501	chr4H	593762856	593768493	4734	-	chr4H	593751164	593762356	5359	+	HORVU.MOREX.r2.4HG0339490	HORVU.MOREX.r2.4HG0339480	-0.3111	-0.2162	0.558	0.4061
TCONS_00030341	TCONS_00037069	cis_mRNA_overlap	AntiSense	chr3H	528686236	528701587	915	+	chr3H	528694687	528702175	2924	-	HORVU.MOREX.r2.3HG0246390	HORVU.MOREX.r2.3HG0246400	-0.5935	-0.7195	-0.7323	-0.6727
TCONS_00030341	TCONS_00030339	cis_mRNA_dw10k	1692	chr3H	528686236	528701587	915	+	chr3H	528681084	528684545	980	+	HORVU.MOREX.r2.3HG0246390	HORVU.MOREX.r2.3HG0246380	-0.4117	-0.31	-0.557	-0.4667
TCONS_00035134	TCONS_00028490	cis_mRNA_dw10k	1307	chr3H	298972936	298984358	2111	-	chr3H	298968158	298971630	1284	+	HORVU.MOREX.r2.3HG0219700	HORVU.MOREX.r2.3HG0219690	0.1817	0.3415	0.7938	0.766
TCONS_00048485	TCONS_00043220	cis_mRNA_dw10k	9029	chr4H	560747296	560748234	627	-	chr4H	560731890	560738268	3241	+	XLOC_034234	HORVU.MOREX.r2.4HG0332280	0.6285	0.4061	0.4817	0.4424
TCONS_00050146	TCONS_00050141	cis_mRNA_overlap	Sense	chr5H	20564285	20566084	1156	+	chr5H	20553984	20566084	5117	+	HORVU.MOREX.r2.5HG0355570	HORVU.MOREX.r2.5HG0355550	0.0274	0.0823	0.6876	0.8268
TCONS_00009450	TCONS_00009451	cis_mRNA_overlap	Sense	chr1H	443306798	443308962	1945	-	chr1H	443306798	443308986	1028	-	HORVU.MOREX.r2.1HG0054190	HORVU.MOREX.r2.1HG0054190	0.3341	0.2242	1	1
TCONS_00025365	TCONS_00018055	cis_mRNA_dw10k	4557	chr2H	662085977	662087536	772	-	chr2H	662079495	662081421	1120	+	XLOC_017987	HORVU.MOREX.r2.2HG0176630	0.3333	0.4203	0.5799	0.7152
TCONS_00002345	TCONS_00002338	cis_mRNA_overlap	Sense	chr1H	267315395	267323084	4540	+	chr1H	267301537	267339649	25017	+	XLOC_001693	HORVU.MOREX.r2.1HG0032550	-0.2776	-0.2768	0.7082	0.697
TCONS_00034569	TCONS_00034566	cis_mRNA_up10k	2115	chr3H	195432303	195436861	3401	-	chr3H	195388507	195430189	3384	-	HORVU.MOREX.r2.3HG0212390	HORVU.MOREX.r2.3HG0212350	0.2542	0.2006	0.581	0.4303
TCONS_00089284	TCONS_00088378	cis_mRNA_dw10k	1641	chrUn	5700631	5707807	6450	-	chrUn	5696716	5698991	1693	+	HORVU.MOREX.r2.UnG0624980	HORVU.MOREX.r2.UnG0624960	0.9118	0.8545	0.9236	0.9152
TCONS_00079562	TCONS_00086324	cis_mRNA_dw10k	8633	chr7H	527492643	527500388	2806	+	chr7H	527509020	527510512	1080	-	HORVU.MOREX.r2.7HG0596580	HORVU.MOREX.r2.7HG0596600	-0.2254	-0.3199	0.5239	0.5152
TCONS_00056933	TCONS_00056936	cis_mRNA_dw10k	5751	chr5H	18258823	18266131	959	-	chr5H	18271881	18278185	776	-	XLOC_040302	HORVU.MOREX.r2.5HG0355100	0.3303	0.6991	0.7842	0.7697
TCONS_00028182	TCONS_00034806	cis_mRNA_up10k	5310	chr3H	235338309	235347538	2644	+	chr3H	235327366	235333000	5526	-	HORVU.MOREX.r2.3HG0215340	XLOC_024619	-0.3445	-0.4127	0.7778	0.7295
TCONS_00087485	TCONS_00087494	cis_mRNA_overlap	Overlapping	chr7H	605219752	605344669	534	-	chr7H	605233800	605235105	763	-	HORVU.MOREX.r2.7HG0612500	HORVU.MOREX.r2.7HG0612510	0.9897	0.9273	0.688	0.5636
TCONS_00082461	TCONS_00075535	cis_mRNA_up10k	4306	chr7H	29271642	29273233	997	-	chr7H	29277538	29283455	4572	+	XLOC_058349	HORVU.MOREX.r2.7HG0540200	0.3412	0.5957	0.1402	0.3091
TCONS_00078965	TCONS_00085724	cis_mRNA_dw10k	7981	chr7H	455394609	455398839	4055	+	chr7H	455406819	455409266	2084	-	HORVU.MOREX.r2.7HG0588000	HORVU.MOREX.r2.7HG0588010	0.1818	0.1636	0.5309	0.503
TCONS_00027427	TCONS_00027424	cis_mRNA_overlap	Sense	chr3H	123246411	123251502	1740	+	chr3H	123246401	123251502	1927	+	HORVU.MOREX.r2.3HG0205290	HORVU.MOREX.r2.3HG0205290	-0.1632	-0.2101	1	1
TCONS_00011180	TCONS_00011186	cis_mRNA_overlap	Sense	chr2H	1133024	1167607	932	+	chr2H	1159584	1233979	5421	+	HORVU.MOREX.r2.2HG0079180	HORVU.MOREX.r2.2HG0079180	0.3567	0.3814	1	1
TCONS_00045073	TCONS_00039833	cis_mRNA_dw10k	1484	chr4H	36611710	36612959	524	-	chr4H	36607759	36610227	1845	+	HORVU.MOREX.r2.4HG0285110	HORVU.MOREX.r2.4HG0285100	0.6919	0.7792	0.9368	0.9515
TCONS_00076962	TCONS_00076968	cis_mRNA_up10k	3581	chr7H	143944268	143946855	755	+	chr7H	143950435	143957932	6250	+	XLOC_054425	HORVU.MOREX.r2.7HG0560540	-0.6438	-0.5794	0.8579	0.7056
TCONS_00015423	TCONS_00015420	cis_mRNA_overlap	Sense	chr2H	481049530	481054408	3878	+	chr2H	481049493	481068216	6524	+	HORVU.MOREX.r2.2HG0138290	HORVU.MOREX.r2.2HG0138320	0.076	0.0909	0.8488	0.8424
TCONS_00002337	TCONS_00002338	cis_mRNA_overlap	Sense	chr1H	267301537	267309384	6258	+	chr1H	267301537	267339649	25017	+	HORVU.MOREX.r2.1HG0032540	HORVU.MOREX.r2.1HG0032550	0.8637	0.8909	0.257	0.2121
TCONS_00045072	TCONS_00039833	cis_mRNA_dw10k	1484	chr4H	36611710	36612918	483	-	chr4H	36607759	36610227	1845	+	HORVU.MOREX.r2.4HG0285110	HORVU.MOREX.r2.4HG0285100	0.6841	0.6688	0.9368	0.9515
TCONS_00002347	TCONS_00002338	cis_mRNA_overlap	Sense	chr1H	267329693	267342182	5696	+	chr1H	267301537	267339649	25017	+	HORVU.MOREX.r2.1HG0032550	HORVU.MOREX.r2.1HG0032550	0.6757	0.7173	1	1
TCONS_00002885	TCONS_00002882	cis_mRNA_overlap	Sense	chr1H	343284280	343291481	4150	+	chr1H	343284273	343291481	3541	+	HORVU.MOREX.r2.1HG0040060	HORVU.MOREX.r2.1HG0040060	0.0455	-0.2767	1	1
TCONS_00070782	TCONS_00070783	cis_mRNA_overlap	Sense	chr6H	111274033	111286516	2957	-	chr6H	111274033	111286519	2524	-	HORVU.MOREX.r2.6HG0470600	HORVU.MOREX.r2.6HG0470600	-0.3089	-0.0816	1	1
TCONS_00009452	TCONS_00009451	cis_mRNA_overlap	Sense	chr1H	443306798	443308986	1062	-	chr1H	443306798	443308986	1028	-	HORVU.MOREX.r2.1HG0054190	HORVU.MOREX.r2.1HG0054190	0.3471	0.1945	1	1
TCONS_00056940	TCONS_00056951	cis_mRNA_dw10k	4247	chr5H	18313338	18313781	328	-	chr5H	18318027	18340481	849	-	XLOC_040304	HORVU.MOREX.r2.5HG0355130	0.9746	0.4075	0.9746	0.5654
TCONS_00076697	TCONS_00076700	cis_mRNA_overlap	Sense	chr7H	116731124	116737365	2429	+	chr7H	116732524	116737365	4017	+	HORVU.MOREX.r2.7HG0556810	HORVU.MOREX.r2.7HG0556810	0.7311	0.7424	1	1
TCONS_00075324	TCONS_00082193	cis_mRNA_overlap	AntiSense	chr7H	20279855	20280913	976	+	chr7H	20280762	20308481	3280	-	HORVU.MOREX.r2.7HG0536840	HORVU.MOREX.r2.7HG0536850	0.7493	0.6748	0.6572	0.5758
TCONS_00048986	TCONS_00043793	cis_mRNA_dw10k	501	chr4H	593762856	593768580	5292	-	chr4H	593751164	593762356	5359	+	HORVU.MOREX.r2.4HG0339490	HORVU.MOREX.r2.4HG0339480	0.3454	0.2727	0.558	0.4061
TCONS_00001870	TCONS_00001873	cis_mRNA_overlap	Sense	chr1H	178791235	178795075	1409	+	chr1H	178791267	178795075	1382	+	HORVU.MOREX.r2.1HG0026410	HORVU.MOREX.r2.1HG0026410	-0.167	-0.3576	1	1
TCONS_00045845	TCONS_00045846	cis_mRNA_overlap	Sense	chr4H	135688501	135689821	810	-	chr4H	135688501	135697209	7362	-	XLOC_032415	HORVU.MOREX.r2.4HG0295800	0.7496	0.5883	0.0886	0.2901
TCONS_00045089	TCONS_00039862	cis_mRNA_dw10k	5163	chr4H	38877206	38881776	919	-	chr4H	38857904	38872044	4522	+	HORVU.MOREX.r2.4HG0285390	HORVU.MOREX.r2.4HG0285370	-0.5905	-0.7356	-0.3482	-0.383
TCONS_00012487	TCONS_00012481	cis_mRNA_overlap	Sense	chr2H	63746827	63748775	1668	+	chr2H	63744125	63748775	2037	+	HORVU.MOREX.r2.2HG0097900	HORVU.MOREX.r2.2HG0097900	0.1641	0.3373	1	1
TCONS_00036256	TCONS_00029568	cis_mRNA_up10k	900	chr3H	459035275	459040530	4563	-	chr3H	459041429	459043647	1469	+	HORVU.MOREX.r2.3HG0235020	HORVU.MOREX.r2.3HG0235030	0.5408	0.6152	-0.3442	-0.2242
TCONS_00024876	TCONS_00024881	cis_mRNA_dw10k	6845	chr2H	641956760	641960732	1465	-	chr2H	641967576	641986029	1690	-	XLOC_017625	HORVU.MOREX.r2.2HG0169400	-0.4461	-0.31	-0.4869	-0.7455
TCONS_00003157	TCONS_00008717	cis_mRNA_up10k	54	chr1H	370860594	370864968	1946	+	chr1H	370850358	370860541	4803	-	HORVU.MOREX.r2.1HG0043640	HORVU.MOREX.r2.1HG0043630	-0.5054	-0.5515	-0.3171	-0.3343
TCONS_00021333	TCONS_00013932	cis_mRNA_dw10k	6747	chr2H	251765248	251769819	457	-	chr2H	251752454	251758502	5094	+	HORVU.MOREX.r2.2HG0118960	HORVU.MOREX.r2.2HG0118890	0.3941	0.2102	0.5701	0.6786
TCONS_00006774	TCONS_00006787	cis_mRNA_dw10k	1104	chr1H	74012092	74016263	3259	-	chr1H	74017366	74085659	4652	-	XLOC_004860	HORVU.MOREX.r2.1HG0016590	0.2273	0.1581	0.8063	0.9362
TCONS_00088003	TCONS_00081136	cis_mRNA_overlap	AntiOverlapping	chr7H	624005205	624025025	512	-	chr7H	624014915	624018852	2613	+	HORVU.MOREX.r2.7HG0619810	HORVU.MOREX.r2.7HG0619810	-0.7479	-0.697	1	1
TCONS_00032438	TCONS_00025772	cis_mRNA_dw10k	3237	chr3H	2549107	2563970	428	-	chr3H	2537279	2545871	5265	+	HORVU.MOREX.r2.3HG0182060	HORVU.MOREX.r2.3HG0182040	0.5413	0.5882	-0.5877	-0.6833
TCONS_00006778	TCONS_00006787	cis_mRNA_overlap	Sense	chr1H	74012092	74080197	1929	-	chr1H	74017366	74085659	4652	-	HORVU.MOREX.r2.1HG0016590	HORVU.MOREX.r2.1HG0016590	0.6951	0.7697	1	1
TCONS_00048486	TCONS_00043220	cis_mRNA_dw10k	9029	chr4H	560747296	560748234	626	-	chr4H	560731890	560738268	3241	+	XLOC_034234	HORVU.MOREX.r2.4HG0332280	0.5794	0.3576	0.4817	0.4424
TCONS_00056200	TCONS_00056199	cis_mRNA_overlap	Sense	chr5H	587559088	587563243	3370	+	chr5H	587559088	587563243	1973	+	HORVU.MOREX.r2.5HG0442940	HORVU.MOREX.r2.5HG0442940	0.455	0.535	1	1
TCONS_00041308	TCONS_00041307	cis_mRNA_overlap	Sense	chr4H	265673472	265677429	3388	+	chr4H	265673472	265677429	2551	+	HORVU.MOREX.r2.4HG0306050	HORVU.MOREX.r2.4HG0306050	0.3262	0.3769	1	1
TCONS_00079561	TCONS_00086324	cis_mRNA_dw10k	8633	chr7H	527492643	527500388	2806	+	chr7H	527509020	527510512	1080	-	HORVU.MOREX.r2.7HG0596580	HORVU.MOREX.r2.7HG0596600	0.5266	0.5152	0.5239	0.5152
TCONS_00056703	TCONS_00056698	cis_mRNA_up10k	371	chr5H	6739972	6741618	857	-	chr5H	6733084	6739602	4802	-	XLOC_040150	HORVU.MOREX.r2.5HG0351730	0.8435	0.8061	0.8463	0.8061
TCONS_00024878	TCONS_00024881	cis_mRNA_dw10k	6547	chr2H	641959307	641961030	1628	-	chr2H	641967576	641986029	1690	-	XLOC_017625	HORVU.MOREX.r2.2HG0169400	0.3636	0.2727	-0.4869	-0.7455
TCONS_00002349	TCONS_00002338	cis_mRNA_dw10k	189	chr1H	267339837	267342182	2255	+	chr1H	267301537	267339649	25017	+	XLOC_001693	HORVU.MOREX.r2.1HG0032550	0.6738	0.7212	0.7082	0.697
TCONS_00078962	TCONS_00085724	cis_mRNA_dw10k	7981	chr7H	455394554	455398839	4117	+	chr7H	455406819	455409266	2084	-	HORVU.MOREX.r2.7HG0588000	HORVU.MOREX.r2.7HG0588010	0.1826	0.1879	0.5309	0.503
TCONS_00024874	TCONS_00024881	cis_mRNA_dw10k	6538	chr2H	641946073	641961039	2952	-	chr2H	641967576	641986029	1690	-	XLOC_017625	HORVU.MOREX.r2.2HG0169400	-0.3374	0.0182	-0.4869	-0.7455
TCONS_00044285	TCONS_00049494	cis_mRNA_up10k	3599	chr4H	618582471	618583112	543	+	chr4H	618564833	618578873	5154	-	HORVU.MOREX.r2.4HG0346910	HORVU.MOREX.r2.4HG0346900	-0.0684	-0.1033	-0.6489	-0.5273
TCONS_00000569	TCONS_00000571	cis_mRNA_overlap	Sense	chr1H	21465769	21470709	4097	+	chr1H	21465769	21470709	1376	+	HORVU.MOREX.r2.1HG0007760	HORVU.MOREX.r2.1HG0007760	0.4629	0.4062	1	1
TCONS_00045071	TCONS_00039833	cis_mRNA_overlap	AntiSense	chr4H	36607835	36610129	1666	-	chr4H	36607759	36610227	1845	+	HORVU.MOREX.r2.4HG0285100	HORVU.MOREX.r2.4HG0285100	0.65	0.4602	1	1
TCONS_00001869	TCONS_00001873	cis_mRNA_overlap	Sense	chr1H	178791235	178795075	2930	+	chr1H	178791267	178795075	1382	+	HORVU.MOREX.r2.1HG0026410	HORVU.MOREX.r2.1HG0026410	0.4293	0.0424	1	1
TCONS_00079725	TCONS_00079727	cis_mRNA_overlap	Sense	chr7H	545309761	545315806	5938	+	chr7H	545309772	545336338	12653	+	HORVU.MOREX.r2.7HG0598880	HORVU.MOREX.r2.7HG0598880	0.7488	0.7538	1	1
TCONS_00003444	TCONS_00003442	cis_mRNA_overlap	Sense	chr1H	403656871	403659692	2639	+	chr1H	403655823	403659692	2758	+	HORVU.MOREX.r2.1HG0047810	HORVU.MOREX.r2.1HG0047810	-0.8178	-0.903	1	1
TCONS_00033023	TCONS_00026357	cis_mRNA_up10k	9405	chr3H	22106258	22111194	4810	-	chr3H	22120598	22124381	3243	+	XLOC_023393	HORVU.MOREX.r2.3HG0190750	-0.5844	-0.6271	-0.5855	-0.6316
TCONS_00082383	TCONS_00082370	cis_mRNA_overlap	Sense	chr7H	26955156	26955626	366	-	chr7H	26864313	26955625	1337	-	HORVU.MOREX.r2.7HG0539360	HORVU.MOREX.r2.7HG0539330	-0.6546	-0.8387	-0.0954	0.0303
TCONS_00035135	TCONS_00028490	cis_mRNA_dw10k	1307	chr3H	298972936	298984368	2214	-	chr3H	298968158	298971630	1284	+	HORVU.MOREX.r2.3HG0219700	HORVU.MOREX.r2.3HG0219690	0.6148	0.6991	0.7938	0.766
TCONS_00038639	TCONS_00031949	cis_mRNA_overlap	AntiIntronic	chr3H	610965150	610967992	1738	-	chr3H	610957102	610969079	4155	+	HORVU.MOREX.r2.3HG0269290	HORVU.MOREX.r2.3HG0269280	-0.0985	-0.1398	0.6847	0.503
TCONS_00064115	TCONS_00064117	cis_mRNA_up10k	9027	chr6H	21951367	21953235	1735	+	chr6H	21962261	21966061	1449	+	HORVU.MOREX.r2.6HG0456220	HORVU.MOREX.r2.6HG0456240	-0.5958	-0.5289	-0.6053	-0.6485
TCONS_00089545	TCONS_00089543	cis_mRNA_up10k	6562	chrUn	34369367	34372779	2505	-	chrUn	34359419	34362806	1318	-	XLOC_063481	HORVU.MOREX.r2.UnG0627980	0.5863	0.3939	0.5876	0.3939
TCONS_00089545	TCONS_00088593	cis_mRNA_overlap	AntiSense	chrUn	34369367	34372779	2505	-	chrUn	34362856	34372861	7748	+	XLOC_063481	HORVU.MOREX.r2.UnG0627990	-0.0562	-0.0065	0.8235	0.7697
TCONS_00056934	TCONS_00056936	cis_mRNA_dw10k	7344	chr5H	18263540	18264538	423	-	chr5H	18271881	18278185	776	-	XLOC_040303	HORVU.MOREX.r2.5HG0355100	-0.1446	0.3826	0.5037	0.7823
TCONS_00048985	TCONS_00043793	cis_mRNA_dw10k	501	chr4H	593762856	593768493	3850	-	chr4H	593751164	593762356	5359	+	HORVU.MOREX.r2.4HG0339490	HORVU.MOREX.r2.4HG0339480	-0.099	-0.0182	0.558	0.4061
TCONS_00002344	TCONS_00002338	cis_mRNA_overlap	Sense	chr1H	267315395	267323084	4551	+	chr1H	267301537	267339649	25017	+	XLOC_001693	HORVU.MOREX.r2.1HG0032550	0.3377	0.6565	0.7082	0.697
TCONS_00014566	TCONS_00014568	cis_mRNA_overlap	Sense	chr2H	371959107	371987015	26838	+	chr2H	371959117	371987015	27515	+	HORVU.MOREX.r2.2HG0127180	HORVU.MOREX.r2.2HG0127180	0.5994	0.8558	1	1
TCONS_00084145	TCONS_00084143	cis_mRNA_overlap	Sense	chr7H	184577614	184584115	498	-	chr7H	184558009	184584146	2970	-	XLOC_059606	HORVU.MOREX.r2.7HG0565370	0.1114	0.2	0.51	0.5879
TCONS_00048484	TCONS_00043220	cis_mRNA_dw10k	1607	chr4H	560739874	560744927	4847	-	chr4H	560731890	560738268	3241	+	XLOC_034233	HORVU.MOREX.r2.4HG0332280	0.5948	0.6606	0.5859	0.7333
TCONS_00035133	TCONS_00028490	cis_mRNA_dw10k	1307	chr3H	298972936	298984336	2055	-	chr3H	298968158	298971630	1284	+	HORVU.MOREX.r2.3HG0219700	HORVU.MOREX.r2.3HG0219690	0.0138	0.0912	0.7938	0.766
TCONS_00089282	TCONS_00088378	cis_mRNA_dw10k	1641	chrUn	5700631	5707806	6449	-	chrUn	5696716	5698991	1693	+	HORVU.MOREX.r2.UnG0624980	HORVU.MOREX.r2.UnG0624960	0.9121	0.8909	0.9236	0.9152
TCONS_00008951	TCONS_00008950	cis_mRNA_overlap	Sense	chr1H	396360644	396367346	3456	-	chr1H	396360644	396367346	2109	-	HORVU.MOREX.r2.1HG0046960	HORVU.MOREX.r2.1HG0046960	-0.2771	-0.1273	1	1
TCONS_00059701	TCONS_00059707	cis_mRNA_overlap	Sense	chr5H	389896179	389904785	3560	-	chr5H	389901688	389910294	2621	-	XLOC_042166	HORVU.MOREX.r2.5HG0391500	0.8115	0.8424	0.8384	0.9301
TCONS_00009449	TCONS_00009451	cis_mRNA_overlap	Sense	chr1H	443306798	443308920	1847	-	chr1H	443306798	443308986	1028	-	HORVU.MOREX.r2.1HG0054190	HORVU.MOREX.r2.1HG0054190	0.5085	0.3818	1	1
[truncated: 1,361 more rows]
