# Supplementary material for: Comparative transcriptome analysis reveals key long noncoding RNAs for cadmium tolerance in Tibetan hull-less barley
Source: Front Plant Sci. 2025 May 22;16:1572490. doi: 10.3389/fpls.2025.1572490 (PMC12138524; doi:10.3389/fpls.2025.1572490)
Supplement: Supplementary file 1 [file DataSheet1.zip › Table S4. Overview of trans-acting lncRNAs classifications.xlsx]

## Sheet: tran.cor.filter
Table S4. Overview of trans-acting lncRNAs classifications
mRNA	lncRNA	mRNA_rnaplex_start_end	lncRNA_rnaplex_start_end	minimum_free_energy	mRNA_gene_id	lncRNA_gene_id	pearson_rna	spearman_rna	pearson_gene	spearman_gene
HORVU.MOREX.r2.1HG0000020.1	TCONS_00051474	8272259	31431	-644.7	HORVU.MOREX.r2.1HG0000020	HORVU.MOREX.r2.5HG0373370	0.9579	0.8667	0.9592	0.8667
HORVU.MOREX.r2.1HG0000020.1	TCONS_00072580	13626	203707	-1510.8	HORVU.MOREX.r2.1HG0000020	HORVU.MOREX.r2.6HG0496840	0.9423	0.9394	0.7552	0.7939
HORVU.MOREX.r2.1HG0000030.1	TCONS_00006943	11613	241626	-950.3	HORVU.MOREX.r2.1HG0000030	HORVU.MOREX.r2.1HG0018530	-0.9145	-0.9394	0.3382	0.3333
HORVU.MOREX.r2.1HG0000030.1	TCONS_00041128	31454	81626	-818.6	HORVU.MOREX.r2.1HG0000030	HORVU.MOREX.r2.4HG0303520	-0.9132	-0.8909	-0.8393	-0.8545
HORVU.MOREX.r2.1HG0000900.1	TCONS_00088129	1843	41889	-396.1	HORVU.MOREX.r2.1HG0000900	XLOC_062455	0.9283	0.7939	0.8954	0.693
HORVU.MOREX.r2.1HG0000900.1	TCONS_00018040	1845	46195473	-338.4	HORVU.MOREX.r2.1HG0000900	HORVU.MOREX.r2.2HG0176430	0.8916	0.8303	0.2044	0.0667
HORVU.MOREX.r2.1HG0000980.1	TCONS_00014708	1528	53575	-239.4	HORVU.MOREX.r2.1HG0000980	XLOC_010391	0.9273	0.9273	0.9501	0.8182
HORVU.MOREX.r2.1HG0000980.1	TCONS_00013640	10521	186733	-248	HORVU.MOREX.r2.1HG0000980	XLOC_009693	0.9246	0.8545	0.5395	0.4182
HORVU.MOREX.r2.1HG0000990.1	TCONS_00024924	3559	24564	-282.5	HORVU.MOREX.r2.1HG0000990	HORVU.MOREX.r2.2HG0169880	0.9934	0.8024	0.9934	0.8024
HORVU.MOREX.r2.1HG0000990.1	TCONS_00000134	9559	11661747	-221.2	HORVU.MOREX.r2.1HG0000990	XLOC_000089	0.9913	0.903	0.3006	0.7697
HORVU.MOREX.r2.1HG0001060.1	TCONS_00051693	4562	192760	-267	HORVU.MOREX.r2.1HG0001060	HORVU.MOREX.r2.5HG0376870	0.9683	0.6637	0.2785	0.1152
HORVU.MOREX.r2.1HG0001060.1	TCONS_00049952	2566	1591	-248.3	HORVU.MOREX.r2.1HG0001060	HORVU.MOREX.r2.5HG0353000	0.8731	0.4866	0.737	0.4424
HORVU.MOREX.r2.1HG0001380.1	TCONS_00019750	4471256	2788	-387.6	HORVU.MOREX.r2.1HG0001380	HORVU.MOREX.r2.2HG0097500	-0.8841	-0.9442	0.9601	0.7455
HORVU.MOREX.r2.1HG0001380.1	TCONS_00087968	11416	3301764	-738.8	HORVU.MOREX.r2.1HG0001380	HORVU.MOREX.r2.7HG0619380	0.7292	0.2008	0.2372	-0.0909
HORVU.MOREX.r2.1HG0001510.1	TCONS_00052200	13410	182611	-268	HORVU.MOREX.r2.1HG0001510	HORVU.MOREX.r2.5HG0384580	0.9802	0.9726	0.7299	0.6261
HORVU.MOREX.r2.1HG0001510.1	TCONS_00014389	19407	154585	-191.8	HORVU.MOREX.r2.1HG0001510	HORVU.MOREX.r2.2HG0124820	0.9623	0.8196	0.8248	0.8693
HORVU.MOREX.r2.1HG0001560.1	TCONS_00036312	8191770	7909	-445.7	HORVU.MOREX.r2.1HG0001560	XLOC_025658	0.9388	0.8801	0.9388	0.8801
HORVU.MOREX.r2.1HG0001560.1	TCONS_00024924	6421430	5686	-334.6	HORVU.MOREX.r2.1HG0001560	HORVU.MOREX.r2.2HG0169880	0.9381	0.8815	0.9381	0.8815
HORVU.MOREX.r2.1HG0001970.1	TCONS_00000134	11143	4691616	-394.7	HORVU.MOREX.r2.1HG0001970	XLOC_000089	0.9756	0.903	0.3239	0.7697
HORVU.MOREX.r2.1HG0001970.1	TCONS_00056934	532975	1409	-159.6	HORVU.MOREX.r2.1HG0001970	XLOC_040303	0.9696	0.8211	0.9696	0.8211
HORVU.MOREX.r2.1HG0002210.1	TCONS_00013617	31062	91092	-584.1	HORVU.MOREX.r2.1HG0002210	XLOC_009677	0.9641	0.9636	0.9641	0.9636
HORVU.MOREX.r2.1HG0002210.1	TCONS_00045936	241956	2702	-402.6	HORVU.MOREX.r2.1HG0002210	HORVU.MOREX.r2.4HG0296940	0.9608	0.9758	0.9732	0.9636
HORVU.MOREX.r2.1HG0002460.1	TCONS_00003396	6688	19726	-402.5	HORVU.MOREX.r2.1HG0002460	XLOC_002438	0.939	0.9179	0.7124	0.7455
HORVU.MOREX.r2.1HG0002460.1	TCONS_00046326	1686	3601	-389.3	HORVU.MOREX.r2.1HG0002460	HORVU.MOREX.r2.4HG0301050	0.9068	0.8091	0.2266	0.3818
HORVU.MOREX.r2.1HG0002510.1	TCONS_00052423	4071210	2738	-381.1	HORVU.MOREX.r2.1HG0002510	XLOC_037038	0.9659	0.7455	0.9659	0.7455
HORVU.MOREX.r2.1HG0002510.1	TCONS_00028080	31413	11352567	-647.1	HORVU.MOREX.r2.1HG0002510	HORVU.MOREX.r2.3HG0214060	0.9634	0.7442	-0.6244	-0.5394
HORVU.MOREX.r2.1HG0002880.1	TCONS_00084698	7621597	1730	-500.2	HORVU.MOREX.r2.1HG0002880	HORVU.MOREX.r2.7HG0573870	0.9124	0.9273	0.9015	0.903
HORVU.MOREX.r2.1HG0002880.1	TCONS_00055178	5331366	5741	-544.7	HORVU.MOREX.r2.1HG0002880	HORVU.MOREX.r2.5HG0428420	-0.9114	-0.8788	0.2207	0.3939
HORVU.MOREX.r2.1HG0002940.1	TCONS_00071313	11055	661134	-512.2	HORVU.MOREX.r2.1HG0002940	XLOC_050473	-0.942	-0.8293	-0.942	-0.8293
HORVU.MOREX.r2.1HG0002940.1	TCONS_00083084	133650	1496	-228.8	HORVU.MOREX.r2.1HG0002940	XLOC_058806	0.9392	0.8303	0.9392	0.8303
HORVU.MOREX.r2.1HG0003950.1	TCONS_00021157	12854	17334596	-1187.8	HORVU.MOREX.r2.1HG0003950	XLOC_015041	0.9798	0.9758	0.9795	0.9666
HORVU.MOREX.r2.1HG0003950.1	TCONS_00000526	12856	13214165	-1406.9	HORVU.MOREX.r2.1HG0003950	HORVU.MOREX.r2.1HG0007130	0.9725	0.9273	0.9514	0.8909
HORVU.MOREX.r2.1HG0003970.1	TCONS_00007511	4362732	52272	-1048.4	HORVU.MOREX.r2.1HG0003970	XLOC_005287	0.9756	0.7964	0.967	0.5762
HORVU.MOREX.r2.1HG0003970.1	TCONS_00064212	630894	1242	-115.7	HORVU.MOREX.r2.1HG0003970	XLOC_045394	0.9739	0.9374	0.9514	0.642
HORVU.MOREX.r2.1HG0005340.1	TCONS_00045937	161902	1676	-367.6	HORVU.MOREX.r2.1HG0005340	HORVU.MOREX.r2.4HG0296940	0.9638	0.9515	0.9764	0.9758
HORVU.MOREX.r2.1HG0005340.1	TCONS_00045937	161902	1676	-367.6	HORVU.MOREX.r2.1HG0005340	HORVU.MOREX.r2.4HG0296940	0.9638	0.9515	0.9764	0.9758
HORVU.MOREX.r2.1HG0005370.1	TCONS_00073177	9556	3580	-407.6	HORVU.MOREX.r2.1HG0005370	HORVU.MOREX.r2.6HG0505870	0.96	0.8875	0.96	0.8875
HORVU.MOREX.r2.1HG0005370.1	TCONS_00027853	9579	2595	-375.6	HORVU.MOREX.r2.1HG0005370	HORVU.MOREX.r2.3HG0211400	-0.9415	-0.9273	-0.6761	-0.5879
HORVU.MOREX.r2.1HG0006180.1	TCONS_00067530	2871985	11668	-831.5	HORVU.MOREX.r2.1HG0006180	HORVU.MOREX.r2.6HG0503320	0.98	0.9129	0.9315	0.903
HORVU.MOREX.r2.1HG0006180.1	TCONS_00040595	166733	1532	-303.5	HORVU.MOREX.r2.1HG0006180	XLOC_028753	0.9745	0.9758	-0.1917	-0.1515
HORVU.MOREX.r2.1HG0006250.1	TCONS_00008426	21075	371092	-548.2	HORVU.MOREX.r2.1HG0006250	HORVU.MOREX.r2.1HG0039130	-0.9465	-0.9152	-0.9325	-0.903
HORVU.MOREX.r2.1HG0006250.1	TCONS_00043518	51075	191081	-668.6	HORVU.MOREX.r2.1HG0006250	XLOC_030781	0.9459	0.8788	0.9459	0.8788
HORVU.MOREX.r2.1HG0006390.1	TCONS_00088840	2403	20451	-225.6	HORVU.MOREX.r2.1HG0006390	HORVU.MOREX.r2.UnG0631040	0.9824	0.6418	0.9822	0.6418
HORVU.MOREX.r2.1HG0006390.1	TCONS_00088840	2403	20451	-225.6	HORVU.MOREX.r2.1HG0006390	HORVU.MOREX.r2.UnG0631040	0.9824	0.6418	0.9822	0.6418
HORVU.MOREX.r2.1HG0006820.1	TCONS_00089348	1481042	34865	-356.9	HORVU.MOREX.r2.1HG0006820	XLOC_063349	0.967	0.6539	0.3241	0.7191
HORVU.MOREX.r2.1HG0006820.1	TCONS_00034672	21398	4671873	-634.7	HORVU.MOREX.r2.1HG0006820	HORVU.MOREX.r2.3HG0213770	0.9589	0.6939	0.1512	-0.0938
HORVU.MOREX.r2.1HG0007410.1	TCONS_00046326	2534	75591	-370.2	HORVU.MOREX.r2.1HG0007410	HORVU.MOREX.r2.4HG0301050	0.9488	0.938	0.4769	0.4303
HORVU.MOREX.r2.1HG0007410.1	TCONS_00046326	2534	75591	-370.2	HORVU.MOREX.r2.1HG0007410	HORVU.MOREX.r2.4HG0301050	0.9488	0.938	0.4769	0.4303
HORVU.MOREX.r2.1HG0007530.1	TCONS_00006106	13711958	3574	-194.4	HORVU.MOREX.r2.1HG0007530	XLOC_004413	0.9718	0.922	0.9281	0.8718
HORVU.MOREX.r2.1HG0007530.1	TCONS_00028503	22996	12918	-1237.5	HORVU.MOREX.r2.1HG0007530	HORVU.MOREX.r2.3HG0219860	0.9225	0.7957	0.7883	0.6687
HORVU.MOREX.r2.1HG0011090.1	TCONS_00040012	2871221	2902	-395.6	HORVU.MOREX.r2.1HG0011090	XLOC_028324	0.9506	0.845	0.9506	0.845
HORVU.MOREX.r2.1HG0011090.1	TCONS_00082958	6991306	1537	-331.9	HORVU.MOREX.r2.1HG0011090	XLOC_058707	0.9437	0.693	0.9646	0.7052
HORVU.MOREX.r2.1HG0011150.1	TCONS_00013299	48480	6412	-237.6	HORVU.MOREX.r2.1HG0011150	HORVU.MOREX.r2.2HG0110230	0.9659	0.9394	0.4581	0.4182
HORVU.MOREX.r2.1HG0011150.1	TCONS_00057405	1471	4473	-286.8	HORVU.MOREX.r2.1HG0011150	HORVU.MOREX.r2.5HG0360990	0.9246	0.9394	-0.2668	-0.1394
HORVU.MOREX.r2.1HG0011160.1	TCONS_00042384	7421461	1632	-364.6	HORVU.MOREX.r2.1HG0011160	XLOC_029978	-0.895	-0.8667	-0.895	-0.8667
HORVU.MOREX.r2.1HG0011160.1	TCONS_00024795	5101654	21111	-493.4	HORVU.MOREX.r2.1HG0011160	XLOC_017555	-0.8831	-0.8667	-0.8831	-0.8667
HORVU.MOREX.r2.1HG0011520.1	TCONS_00055190	15315	440785	-190.5	HORVU.MOREX.r2.1HG0011520	HORVU.MOREX.r2.5HG0428530	-0.9417	-0.8545	-0.8228	-0.4788
HORVU.MOREX.r2.1HG0011520.1	TCONS_00004267	39319	23356	-181.5	HORVU.MOREX.r2.1HG0011520	HORVU.MOREX.r2.1HG0059880	-0.885	-0.6	-0.8727	-0.5636
HORVU.MOREX.r2.1HG0011580.1	TCONS_00003949	501733	201795	-847.9	HORVU.MOREX.r2.1HG0011580	XLOC_002868	0.9839	0.9758	0.9118	0.8061
HORVU.MOREX.r2.1HG0011580.1	TCONS_00016550	21743	1381847	-693.4	HORVU.MOREX.r2.1HG0011580	XLOC_011728	0.9832	0.9483	0.9794	0.9483
HORVU.MOREX.r2.1HG0011940.1	TCONS_00045936	102829	15711	-403.6	HORVU.MOREX.r2.1HG0011940	HORVU.MOREX.r2.4HG0296940	0.9642	0.9636	0.9769	1
HORVU.MOREX.r2.1HG0011940.1	TCONS_00045936	102829	15711	-403.6	HORVU.MOREX.r2.1HG0011940	HORVU.MOREX.r2.4HG0296940	0.9642	0.9636	0.9769	1
HORVU.MOREX.r2.1HG0012500.1	TCONS_00031801	161494	851595	-635.6	HORVU.MOREX.r2.1HG0012500	XLOC_022513	-0.9546	-0.9152	-0.9686	-0.9394
HORVU.MOREX.r2.1HG0012500.1	TCONS_00047870	22488	1434	-267.5	HORVU.MOREX.r2.1HG0012500	XLOC_033808	-0.9519	-0.8909	-0.9398	-0.8667
HORVU.MOREX.r2.1HG0012520.1	TCONS_00028701	21373	1421526	-716.5	HORVU.MOREX.r2.1HG0012520	HORVU.MOREX.r2.3HG0222940	0.964	0.8424	0.9632	0.9515
HORVU.MOREX.r2.1HG0012520.1	TCONS_00028701	21373	1421526	-716.5	HORVU.MOREX.r2.1HG0012520	HORVU.MOREX.r2.3HG0222940	0.964	0.8424	0.9632	0.9515
HORVU.MOREX.r2.1HG0013150.1	TCONS_00081115	14965	311016	-531.8	HORVU.MOREX.r2.1HG0013150	XLOC_057436	0.9572	0.9179	0.9572	0.9179
HORVU.MOREX.r2.1HG0013150.1	TCONS_00066483	3978	1811146	-545.9	HORVU.MOREX.r2.1HG0013150	HORVU.MOREX.r2.6HG0488250	-0.9526	-0.7818	-0.2439	-0.0424
HORVU.MOREX.r2.1HG0013370.1	TCONS_00029966	29258	1194	-113.2	HORVU.MOREX.r2.1HG0013370	XLOC_021194	-0.9663	-0.9758	-0.9642	-0.9515
HORVU.MOREX.r2.1HG0013370.1	TCONS_00047075	435838	1385	-206	HORVU.MOREX.r2.1HG0013370	XLOC_033239	0.9533	0.8909	0.9533	0.8909
HORVU.MOREX.r2.1HG0013420.1	TCONS_00088312	213927	1734	-325.9	HORVU.MOREX.r2.1HG0013420	HORVU.MOREX.r2.7HG0624070	0.976	0.9515	0.9278	0.9394
HORVU.MOREX.r2.1HG0013420.1	TCONS_00088312	213927	1734	-325.9	HORVU.MOREX.r2.1HG0013420	HORVU.MOREX.r2.7HG0624070	0.976	0.9515	0.9278	0.9394
HORVU.MOREX.r2.1HG0013730.1	TCONS_00076187	7461234	1467	-259.3	HORVU.MOREX.r2.1HG0013730	HORVU.MOREX.r2.7HG0549590	0.8675	0.8667	0.8221	0.6565
HORVU.MOREX.r2.1HG0013730.1	TCONS_00057882	105868	2742	-421.4	HORVU.MOREX.r2.1HG0013730	HORVU.MOREX.r2.5HG0367820	0.7664	0.8667	0.6996	0.6444
HORVU.MOREX.r2.1HG0013750.1	TCONS_00071028	1660	76747	-473.3	HORVU.MOREX.r2.1HG0013750	HORVU.MOREX.r2.6HG0474100	-0.9708	-0.9636	-0.9708	-0.9636
HORVU.MOREX.r2.1HG0013750.1	TCONS_00071028	1660	76747	-473.3	HORVU.MOREX.r2.1HG0013750	HORVU.MOREX.r2.6HG0474100	-0.9708	-0.9636	-0.9708	-0.9636
HORVU.MOREX.r2.1HG0013930.1	TCONS_00057398	11401	191427	-714.1	HORVU.MOREX.r2.1HG0013930	HORVU.MOREX.r2.5HG0360970	-0.9381	-0.8788	-0.2983	-0.0667
HORVU.MOREX.r2.1HG0013930.1	TCONS_00090027	3451051	1679	-341.8	HORVU.MOREX.r2.1HG0013930	XLOC_063867	-0.9234	-0.8667	-0.9234	-0.8667
HORVU.MOREX.r2.1HG0014010.1	TCONS_00043841	8431268	1440	-266.6	HORVU.MOREX.r2.1HG0014010	XLOC_030997	0.971	0.9273	0.971	0.9273
HORVU.MOREX.r2.1HG0014010.1	TCONS_00073177	41314	1771502	-726.9	HORVU.MOREX.r2.1HG0014010	HORVU.MOREX.r2.6HG0505870	0.9668	0.9848	0.9668	0.9848
HORVU.MOREX.r2.1HG0014060.1	TCONS_00059571	21303818	591692	-849.9	HORVU.MOREX.r2.1HG0014060	XLOC_042083	0.946	0.8424	0.946	0.8424
HORVU.MOREX.r2.1HG0014060.1	TCONS_00004610	23821	62789955	-1837.9	HORVU.MOREX.r2.1HG0014060	HORVU.MOREX.r2.1HG0064610	0.9346	0.9394	-0.3368	-0.1152
HORVU.MOREX.r2.1HG0014470.1	TCONS_00021683	31242	52316503	-645	HORVU.MOREX.r2.1HG0014470	HORVU.MOREX.r2.2HG0122830	-0.9238	-0.903	-0.3205	-0.3091
HORVU.MOREX.r2.1HG0014470.1	TCONS_00060388	81283	8632169	-495.7	HORVU.MOREX.r2.1HG0014470	XLOC_042645	0.8885	0.8061	0.2828	0.1515
HORVU.MOREX.r2.1HG0014650.1	TCONS_00000200	11291352	1194	-122.6	HORVU.MOREX.r2.1HG0014650	XLOC_000134	0.9688	0.8545	0.9688	0.8545
HORVU.MOREX.r2.1HG0014650.1	TCONS_00089487	284656	10379	-186.5	HORVU.MOREX.r2.1HG0014650	XLOC_063441	0.9637	0.7566	0.9637	0.7566
HORVU.MOREX.r2.1HG0015010.1	TCONS_00016515	2581394	41126	-514.3	HORVU.MOREX.r2.1HG0015010	XLOC_011700	-0.968	-0.9515	-0.968	-0.9515
HORVU.MOREX.r2.1HG0015010.1	TCONS_00077862	101439	841547	-637.4	HORVU.MOREX.r2.1HG0015010	XLOC_055069	0.9515	0.9515	0.9515	0.9515
HORVU.MOREX.r2.1HG0015070.1	TCONS_00050937	31424	41417	-771.4	HORVU.MOREX.r2.1HG0015070	HORVU.MOREX.r2.5HG0366470	0.9534	0.903	0.931	0.9152
HORVU.MOREX.r2.1HG0015070.1	TCONS_00018016	2821373	11064	-566.9	HORVU.MOREX.r2.1HG0015070	HORVU.MOREX.r2.2HG0175830	-0.9518	-0.8788	-0.9555	-0.9515
HORVU.MOREX.r2.1HG0015370.1	TCONS_00035029	12988	1269515623	-1309.2	HORVU.MOREX.r2.1HG0015370	HORVU.MOREX.r2.3HG0218310	-0.7002	-0.6322	-0.5913	-0.4863
HORVU.MOREX.r2.1HG0015370.1	TCONS_00051033	142989	1338616403	-1370.4	HORVU.MOREX.r2.1HG0015370	HORVU.MOREX.r2.5HG0367520	0.689	0.8511	0.7469	0.6
HORVU.MOREX.r2.1HG0015410.1	TCONS_00043518	5922057	11495	-609.8	HORVU.MOREX.r2.1HG0015410	XLOC_030781	-0.9707	-0.9152	-0.9707	-0.9152
HORVU.MOREX.r2.1HG0015410.1	TCONS_00052423	2361039	1778	-371.1	HORVU.MOREX.r2.1HG0015410	XLOC_037038	-0.9701	-0.8909	-0.9701	-0.8909
HORVU.MOREX.r2.1HG0015470.1	TCONS_00085199	13149	33114	-1327.2	HORVU.MOREX.r2.1HG0015470	XLOC_060365	0.9808	0.9879	0.9808	0.9879
HORVU.MOREX.r2.1HG0015470.1	TCONS_00049716	63142	83087	-1333.9	HORVU.MOREX.r2.1HG0015470	XLOC_035122	0.9779	0.9152	0.9562	0.9273
HORVU.MOREX.r2.1HG0015630.1	TCONS_00057398	411575	261510	-711.4	HORVU.MOREX.r2.1HG0015630	HORVU.MOREX.r2.5HG0360970	-0.9723	-0.903	-0.1785	-0.1152
HORVU.MOREX.r2.1HG0015630.1	TCONS_00013617	11575	371604	-626.9	HORVU.MOREX.r2.1HG0015630	XLOC_009677	0.9605	0.8667	0.9605	0.8667
HORVU.MOREX.r2.1HG0015680.1	TCONS_00059571	11262	81342	-711.5	HORVU.MOREX.r2.1HG0015680	XLOC_042083	0.9549	0.9273	0.9549	0.9273
HORVU.MOREX.r2.1HG0015680.1	TCONS_00004610	371315	62937630	-759.7	HORVU.MOREX.r2.1HG0015680	HORVU.MOREX.r2.1HG0064610	0.9356	0.9515	-0.1754	-0.0303
HORVU.MOREX.r2.1HG0015920.1	TCONS_00022235	31365	941474	-600.2	HORVU.MOREX.r2.1HG0015920	HORVU.MOREX.r2.2HG0130640	0.9184	0.7284	-0.4848	-0.3818
HORVU.MOREX.r2.1HG0015920.1	TCONS_00023686	2731246	4971	-433.3	HORVU.MOREX.r2.1HG0015920	XLOC_016730	0.8942	0.7176	0.8743	0.8545
HORVU.MOREX.r2.1HG0016540.1	TCONS_00014531	1444	16252081	-204.1	HORVU.MOREX.r2.1HG0016540	HORVU.MOREX.r2.2HG0126560	0.9848	0.936	0.8659	0.8024
HORVU.MOREX.r2.1HG0016540.1	TCONS_00014528	13443	367830	-223.2	HORVU.MOREX.r2.1HG0016540	HORVU.MOREX.r2.2HG0126560	0.9731	0.8506	0.8659	0.8024
HORVU.MOREX.r2.1HG0016580.1	TCONS_00060242	16833260	21561	-707.7	HORVU.MOREX.r2.1HG0016580	XLOC_042541	0.9555	0.862	0.3508	0.2908
HORVU.MOREX.r2.1HG0016580.1	TCONS_00088129	23733279	2902	-441.3	HORVU.MOREX.r2.1HG0016580	XLOC_062455	0.9421	0.8128	0.9114	0.8153
HORVU.MOREX.r2.1HG0016800.1	TCONS_00028701	1675	100762	-375.8	HORVU.MOREX.r2.1HG0016800	HORVU.MOREX.r2.3HG0222940	0.9613	0.8909	0.9182	0.9273
HORVU.MOREX.r2.1HG0016800.1	TCONS_00028701	1675	100762	-375.8	HORVU.MOREX.r2.1HG0016800	HORVU.MOREX.r2.3HG0222940	0.9613	0.8909	0.9182	0.9273
HORVU.MOREX.r2.1HG0017020.1	TCONS_00049952	211131	11164	-505.1	HORVU.MOREX.r2.1HG0017020	HORVU.MOREX.r2.5HG0353000	0.8507	0.7441	-0.357	-0.3697
HORVU.MOREX.r2.1HG0017020.1	TCONS_00051033	11143	1478215938	-588	HORVU.MOREX.r2.1HG0017020	HORVU.MOREX.r2.5HG0367520	0.8418	0.7809	-0.5074	-0.3091
HORVU.MOREX.r2.1HG0017110.1	TCONS_00086468	61013	43735404	-564	HORVU.MOREX.r2.1HG0017110	XLOC_061272	0.9742	0.9544	0.9742	0.9544
HORVU.MOREX.r2.1HG0017110.1	TCONS_00086085	330911	2578	-289.5	HORVU.MOREX.r2.1HG0017110	XLOC_061013	0.9447	0.7818	0.8271	0.6242
HORVU.MOREX.r2.1HG0017380.1	TCONS_00076185	254689	4424	-231.1	HORVU.MOREX.r2.1HG0017380	HORVU.MOREX.r2.7HG0549540	0.9522	0.9515	0.9522	0.9515
HORVU.MOREX.r2.1HG0017380.1	TCONS_00070191	116758	8660	-322.6	HORVU.MOREX.r2.1HG0017380	XLOC_049725	0.9492	0.8857	0.1773	-0.0182
HORVU.MOREX.r2.1HG0017390.1	TCONS_00051474	36926	3611304	-444.9	HORVU.MOREX.r2.1HG0017390	HORVU.MOREX.r2.5HG0373370	0.9795	0.9394	0.9699	0.9394
HORVU.MOREX.r2.1HG0017390.1	TCONS_00010866	2925	14917	-694.4	HORVU.MOREX.r2.1HG0017390	HORVU.MOREX.r2.1HG0074990	0.9708	0.8303	0.9708	0.8303
HORVU.MOREX.r2.1HG0019270.1	TCONS_00081115	61052	8991972	-459	HORVU.MOREX.r2.1HG0019270	XLOC_057436	0.9443	0.9483	0.9443	0.9483
HORVU.MOREX.r2.1HG0019270.1	TCONS_00051474	271050	2191292	-457.3	HORVU.MOREX.r2.1HG0019270	HORVU.MOREX.r2.5HG0373370	0.9429	0.903	0.9345	0.903
HORVU.MOREX.r2.1HG0019310.1	TCONS_00017698	9771671	1671	-286.1	HORVU.MOREX.r2.1HG0019310	XLOC_012578	-0.9628	-0.8754	-0.9628	-0.8754
HORVU.MOREX.r2.1HG0019310.1	TCONS_00084666	12507	6283064	-960.5	HORVU.MOREX.r2.1HG0019310	HORVU.MOREX.r2.7HG0573570	0.9495	0.8909	0.8144	0.9273
HORVU.MOREX.r2.1HG0019390.1	TCONS_00062852	4406	1368	-241.4	HORVU.MOREX.r2.1HG0019390	HORVU.MOREX.r2.5HG0438090	-0.9801	-0.9515	-0.9172	-0.903
HORVU.MOREX.r2.1HG0019390.1	TCONS_00033894	111555	1111620	-704.7	HORVU.MOREX.r2.1HG0019390	HORVU.MOREX.r2.3HG0203920	0.9604	0.8268	0.8589	0.8545
HORVU.MOREX.r2.1HG0020990.1	TCONS_00009487	12453075	21785	-1055.8	HORVU.MOREX.r2.1HG0020990	HORVU.MOREX.r2.1HG0054640	-0.9692	-0.9636	-0.7866	-0.6242
HORVU.MOREX.r2.1HG0020990.1	TCONS_00009487	12453075	21785	-1055.8	HORVU.MOREX.r2.1HG0020990	HORVU.MOREX.r2.1HG0054640	-0.9692	-0.9636	-0.7866	-0.6242
HORVU.MOREX.r2.1HG0021040.1	TCONS_00048107	1345	588958	-147.3	HORVU.MOREX.r2.1HG0021040	HORVU.MOREX.r2.4HG0327120	0.9323	0.8303	0.5792	0.6242
HORVU.MOREX.r2.1HG0021040.1	TCONS_00084949	9348	12521622	-146.3	HORVU.MOREX.r2.1HG0021040	XLOC_060184	0.9297	0.8632	0.6748	0.6727
HORVU.MOREX.r2.1HG0021180.1	TCONS_00006528	20482651	1582	-283.6	HORVU.MOREX.r2.1HG0021180	HORVU.MOREX.r2.1HG0013540	0.9473	0.8037	0.4971	0.3576
HORVU.MOREX.r2.1HG0021180.1	TCONS_00045937	20842819	1719	-423.4	HORVU.MOREX.r2.1HG0021180	HORVU.MOREX.r2.4HG0296940	0.9471	0.9273	0.9117	0.9394
HORVU.MOREX.r2.1HG0021990.1	TCONS_00090145	14399	15402	-227.5	HORVU.MOREX.r2.1HG0021990	XLOC_063971	0.9566	0.9483	0.849	0.7939
HORVU.MOREX.r2.1HG0021990.1	TCONS_00083233	5803054	12444	-1112.5	HORVU.MOREX.r2.1HG0021990	XLOC_058915	0.9345	0.8571	0.8697	0.7939
HORVU.MOREX.r2.1HG0022060.1	TCONS_00051474	11295	51322	-617.6	HORVU.MOREX.r2.1HG0022060	HORVU.MOREX.r2.5HG0373370	0.9676	0.8545	0.9573	0.8545
HORVU.MOREX.r2.1HG0022060.1	TCONS_00010866	1551216	91043	-802.5	HORVU.MOREX.r2.1HG0022060	HORVU.MOREX.r2.1HG0074990	0.9652	0.8667	0.9652	0.8667
HORVU.MOREX.r2.1HG0023430.1	TCONS_00057515	31712	151681	-763.1	HORVU.MOREX.r2.1HG0023430	XLOC_040639	-0.9572	-0.9152	-0.9572	-0.9152
HORVU.MOREX.r2.1HG0023430.1	TCONS_00005913	140554	4393	-193	HORVU.MOREX.r2.1HG0023430	XLOC_004274	-0.9535	-0.9758	-0.9535	-0.9758
HORVU.MOREX.r2.1HG0023650.1	TCONS_00065095	129715	9586	-285.4	HORVU.MOREX.r2.1HG0023650	XLOC_046048	0.9723	0.9636	0.9723	0.9636
HORVU.MOREX.r2.1HG0023650.1	TCONS_00080549	2721	206934	-325.8	HORVU.MOREX.r2.1HG0023650	HORVU.MOREX.r2.7HG0610650	0.9514	0.9152	0.9444	0.9152
HORVU.MOREX.r2.1HG0024240.1	TCONS_00010866	841127	91043	-709.9	HORVU.MOREX.r2.1HG0024240	HORVU.MOREX.r2.1HG0074990	0.9908	0.8545	0.9884	0.8545
HORVU.MOREX.r2.1HG0024240.1	TCONS_00010866	841127	91043	-709.9	HORVU.MOREX.r2.1HG0024240	HORVU.MOREX.r2.1HG0074990	0.9908	0.8545	0.9884	0.8545
HORVU.MOREX.r2.1HG0025030.1	TCONS_00051033	41384	1499116395	-701.2	HORVU.MOREX.r2.1HG0025030	HORVU.MOREX.r2.5HG0367520	0.8126	0.766	0.7192	0.5515
HORVU.MOREX.r2.1HG0025030.1	TCONS_00049952	351380	161420	-588.8	HORVU.MOREX.r2.1HG0025030	HORVU.MOREX.r2.5HG0353000	0.7992	0.7576	0.8146	0.7333
HORVU.MOREX.r2.1HG0025820.1	TCONS_00013640	4801443	6948	-410.9	HORVU.MOREX.r2.1HG0025820	XLOC_009693	0.973	0.9605	0.6533	0.6565
HORVU.MOREX.r2.1HG0025820.1	TCONS_00000207	18352149	4278	-118.4	HORVU.MOREX.r2.1HG0025820	XLOC_000138	-0.9552	-0.9179	-0.9552	-0.9179
HORVU.MOREX.r2.1HG0026810.1	TCONS_00089569	548880	1336	-184.8	HORVU.MOREX.r2.1HG0026810	XLOC_063497	0.9633	0.9394	0.9633	0.9394
HORVU.MOREX.r2.1HG0026810.1	TCONS_00028701	12898	2761194	-428.3	HORVU.MOREX.r2.1HG0026810	HORVU.MOREX.r2.3HG0222940	-0.9577	-0.8909	-0.8489	-0.8061
HORVU.MOREX.r2.1HG0026980.1	TCONS_00012501	1216	119360	-157.1	HORVU.MOREX.r2.1HG0026980	HORVU.MOREX.r2.2HG0097960	0.7323	0.5338	-0.0834	0.2606
HORVU.MOREX.r2.1HG0026980.1	TCONS_00080896	24215	11341374	-144.4	HORVU.MOREX.r2.1HG0026980	HORVU.MOREX.r2.7HG0616300	-0.6547	-0.5583	0.1324	0.0182
HORVU.MOREX.r2.1HG0027460.1	TCONS_00089934	41364	351400	-606.9	HORVU.MOREX.r2.1HG0027460	XLOC_063779	0.946	0.9273	0.3396	0.5636
HORVU.MOREX.r2.1HG0027460.1	TCONS_00009718	21365	24243781	-569.9	HORVU.MOREX.r2.1HG0027460	HORVU.MOREX.r2.1HG0058340	0.917	0.9636	0.5442	0.5515
HORVU.MOREX.r2.1HG0027480.1	TCONS_00037921	61651	3593	-290.5	HORVU.MOREX.r2.1HG0027480	XLOC_026814	-0.9656	-0.9273	-0.871	-0.6485
HORVU.MOREX.r2.1HG0027480.1	TCONS_00049194	2643	6645	-378.2	HORVU.MOREX.r2.1HG0027480	XLOC_034726	0.9574	0.7091	0.9574	0.7091
HORVU.MOREX.r2.1HG0028620.1	TCONS_00045936	13192	30239	-119.3	HORVU.MOREX.r2.1HG0028620	HORVU.MOREX.r2.4HG0296940	0.7315	0.7697	0.6779	0.6242
HORVU.MOREX.r2.1HG0028620.1	TCONS_00045937	13192	11223	-116.4	HORVU.MOREX.r2.1HG0028620	HORVU.MOREX.r2.4HG0296940	0.722	0.7576	0.6779	0.6242
HORVU.MOREX.r2.1HG0029940.1	TCONS_00045936	3201046	10711	-385.6	HORVU.MOREX.r2.1HG0029940	HORVU.MOREX.r2.4HG0296940	0.9756	0.9758	0.9631	0.9394
HORVU.MOREX.r2.1HG0029940.1	TCONS_00045936	3201046	10711	-385.6	HORVU.MOREX.r2.1HG0029940	HORVU.MOREX.r2.4HG0296940	0.9756	0.9758	0.9631	0.9394
HORVU.MOREX.r2.1HG0030180.1	TCONS_00028078	10935	2241186	-456.4	HORVU.MOREX.r2.1HG0030180	HORVU.MOREX.r2.3HG0214060	0.988	0.9515	0.9127	0.8424
HORVU.MOREX.r2.1HG0030180.1	TCONS_00052033	4932	1661118	-485.6	HORVU.MOREX.r2.1HG0030180	XLOC_036755	0.9704	0.9159	-0.3654	-0.2
HORVU.MOREX.r2.1HG0031700.1	TCONS_00051693	1868	2481107	-429.4	HORVU.MOREX.r2.1HG0031700	HORVU.MOREX.r2.5HG0376870	0.9662	0.9605	0.4005	0.2848
HORVU.MOREX.r2.1HG0031700.1	TCONS_00051693	1868	2481107	-429.4	HORVU.MOREX.r2.1HG0031700	HORVU.MOREX.r2.5HG0376870	0.9662	0.9605	0.4005	0.2848
HORVU.MOREX.r2.1HG0032300.1	TCONS_00035192	5393136	12556	-1289.2	HORVU.MOREX.r2.1HG0032300	XLOC_024885	0.963	0.9273	0.8877	0.7939
HORVU.MOREX.r2.1HG0032300.1	TCONS_00037921	26903303	10594	-362.2	HORVU.MOREX.r2.1HG0032300	XLOC_026814	0.9405	0.8667	0.9328	0.9152
HORVU.MOREX.r2.1HG0032340.1	TCONS_00001957	21441	11362	-751.8	HORVU.MOREX.r2.1HG0032340	XLOC_001420	-0.9638	-0.9273	-0.9638	-0.9273
HORVU.MOREX.r2.1HG0032340.1	TCONS_00084179	84412	1333	-228.7	HORVU.MOREX.r2.1HG0032340	XLOC_059627	-0.9575	-0.9394	-0.9575	-0.9394
HORVU.MOREX.r2.1HG0032520.1	TCONS_00088490	15503	81605	-230.3	HORVU.MOREX.r2.1HG0032520	HORVU.MOREX.r2.UnG0626600	-0.9753	-0.951	-0.9371	-0.8909
HORVU.MOREX.r2.1HG0032520.1	TCONS_00088490	15503	81605	-230.3	HORVU.MOREX.r2.1HG0032520	HORVU.MOREX.r2.UnG0626600	-0.9753	-0.951	-0.9371	-0.8909
HORVU.MOREX.r2.1HG0033820.1	TCONS_00045937	2761007	1700	-361.3	HORVU.MOREX.r2.1HG0033820	HORVU.MOREX.r2.4HG0296940	0.9818	0.9879	0.9606	0.9758
HORVU.MOREX.r2.1HG0033820.1	TCONS_00045937	2761007	1700	-361.3	HORVU.MOREX.r2.1HG0033820	HORVU.MOREX.r2.4HG0296940	0.9818	0.9879	0.9606	0.9758
HORVU.MOREX.r2.1HG0034470.1	TCONS_00049959	11568	511640	-858.9	HORVU.MOREX.r2.1HG0034470	XLOC_035296	0.984	0.9758	0.8477	0.8545
HORVU.MOREX.r2.1HG0034470.1	TCONS_00066343	11567	111492	-776	HORVU.MOREX.r2.1HG0034470	XLOC_046919	0.9743	0.9273	0.9743	0.9273
HORVU.MOREX.r2.1HG0035900.1	TCONS_00077866	151204	961327	-660.4	HORVU.MOREX.r2.1HG0035900	HORVU.MOREX.r2.7HG0572090	0.9713	0.951	0.75	0.7091
HORVU.MOREX.r2.1HG0035900.1	TCONS_00047054	51205	1381369	-633.8	HORVU.MOREX.r2.1HG0035900	XLOC_033226	0.9675	0.903	0.9691	0.9273
HORVU.MOREX.r2.1HG0035910.1	TCONS_00015523	3131047	3734	-382.8	HORVU.MOREX.r2.1HG0035910	XLOC_010965	0.9673	0.9058	0.9673	0.9058
HORVU.MOREX.r2.1HG0035910.1	TCONS_00050937	41244	311273	-709.5	HORVU.MOREX.r2.1HG0035910	HORVU.MOREX.r2.5HG0366470	0.9672	0.9636	0.9701	0.9758
HORVU.MOREX.r2.1HG0036040.1	TCONS_00025119	53641	5634	-349	HORVU.MOREX.r2.1HG0036040	XLOC_017792	0.9245	0.8632	0.9245	0.8632
HORVU.MOREX.r2.1HG0036040.1	TCONS_00050317	5659	9717	-528.8	HORVU.MOREX.r2.1HG0036040	XLOC_035529	0.9143	0.8567	0.3114	0.2683
HORVU.MOREX.r2.1HG0036120.1	TCONS_00088662	23742627	1248	-141.1	HORVU.MOREX.r2.1HG0036120	XLOC_062791	-0.9485	-0.8667	-0.9485	-0.8667
HORVU.MOREX.r2.1HG0036120.1	TCONS_00031430	1774478	24299	-1693.8	HORVU.MOREX.r2.1HG0036120	HORVU.MOREX.r2.3HG0261600	0.9403	0.9394	0.7382	0.7818
HORVU.MOREX.r2.1HG0036260.1	TCONS_00085741	129579	9761567	-316	HORVU.MOREX.r2.1HG0036260	HORVU.MOREX.r2.7HG0588250	0.9713	0.8182	0.842	0.8182
HORVU.MOREX.r2.1HG0036260.1	TCONS_00035533	24576	118717	-454.4	HORVU.MOREX.r2.1HG0036260	XLOC_025123	0.9668	0.766	0.9668	0.766
HORVU.MOREX.r2.1HG0036330.1	TCONS_00010966	5221180	9630	-269.6	HORVU.MOREX.r2.1HG0036330	XLOC_007783	0.9401	0.9273	0.9401	0.9273
HORVU.MOREX.r2.1HG0036330.1	TCONS_00028080	231382	11432546	-679	HORVU.MOREX.r2.1HG0036330	HORVU.MOREX.r2.3HG0214060	0.9355	0.8876	-0.668	-0.7091
HORVU.MOREX.r2.1HG0036740.1	TCONS_00062852	212609	4365	-220.2	HORVU.MOREX.r2.1HG0036740	HORVU.MOREX.r2.5HG0438090	-0.965	-0.9515	-0.85	-0.8909
HORVU.MOREX.r2.1HG0036740.1	TCONS_00043518	2934	35962	-600	HORVU.MOREX.r2.1HG0036740	XLOC_030781	0.9446	0.9152	0.9446	0.9152
HORVU.MOREX.r2.1HG0036770.1	TCONS_00077644	52866	1873075	-1294.4	HORVU.MOREX.r2.1HG0036770	HORVU.MOREX.r2.7HG0569240	0.9797	0.9189	0.549	0.7212
HORVU.MOREX.r2.1HG0036770.1	TCONS_00088131	9852763	11758	-781.8	HORVU.MOREX.r2.1HG0036770	XLOC_062456	0.9768	0.9567	0.6655	0.7212
HORVU.MOREX.r2.1HG0038310.1	TCONS_00059400	23141	973250	-1280.6	HORVU.MOREX.r2.1HG0038310	HORVU.MOREX.r2.5HG0387660	0.982	0.9362	0.9468	0.9152
HORVU.MOREX.r2.1HG0038310.1	TCONS_00059400	23141	973250	-1280.6	HORVU.MOREX.r2.1HG0038310	HORVU.MOREX.r2.5HG0387660	0.982	0.9362	0.9468	0.9152
HORVU.MOREX.r2.1HG0038610.1	TCONS_00089975	1401145	1870	-509.9	HORVU.MOREX.r2.1HG0038610	XLOC_063816	0.9791	0.8788	0.9791	0.8788
HORVU.MOREX.r2.1HG0038610.1	TCONS_00060321	7531701	1815	-392.6	HORVU.MOREX.r2.1HG0038610	XLOC_042606	0.9748	0.9152	0.8604	0.7939
HORVU.MOREX.r2.1HG0038650.1	TCONS_00004564	41481	731602	-802.3	HORVU.MOREX.r2.1HG0038650	HORVU.MOREX.r2.1HG0064060	-0.9766	-0.9636	-0.9746	-0.9273
HORVU.MOREX.r2.1HG0038650.1	TCONS_00029139	51526	471594	-880.3	HORVU.MOREX.r2.1HG0038650	XLOC_020625	-0.9682	-0.9273	-0.9682	-0.9273
HORVU.MOREX.r2.1HG0039000.1	TCONS_00020960	471133	2131367	-482.5	HORVU.MOREX.r2.1HG0039000	XLOC_014911	-0.9628	-0.8545	-0.7657	-0.6121
HORVU.MOREX.r2.1HG0039000.1	TCONS_00048173	171131	31154	-569.3	HORVU.MOREX.r2.1HG0039000	XLOC_034031	-0.9373	-0.8667	-0.9301	-0.8424
HORVU.MOREX.r2.1HG0039270.1	TCONS_00002883	1885	5913	-457.9	HORVU.MOREX.r2.1HG0039270	HORVU.MOREX.r2.1HG0040060	0.8463	0.7178	-0.1331	0.0061
HORVU.MOREX.r2.1HG0039270.1	TCONS_00019750	101907	19789	-317.2	HORVU.MOREX.r2.1HG0039270	HORVU.MOREX.r2.2HG0097500	0.7755	0.7697	-0.4941	-0.297
HORVU.MOREX.r2.1HG0039310.1	TCONS_00014913	164721	1537	-340.4	HORVU.MOREX.r2.1HG0039310	XLOC_010537	-0.9214	-0.9758	-0.9214	-0.9758
HORVU.MOREX.r2.1HG0039310.1	TCONS_00047075	7101102	1391	-223.7	HORVU.MOREX.r2.1HG0039310	XLOC_033239	0.9065	0.8424	0.9065	0.8424
HORVU.MOREX.r2.1HG0039790.1	TCONS_00083156	571261	21198	-510.8	HORVU.MOREX.r2.1HG0039790	XLOC_058857	-0.982	-0.9636	-0.982	-0.9636
HORVU.MOREX.r2.1HG0039790.1	TCONS_00009310	161627	2421	-239.4	HORVU.MOREX.r2.1HG0039790	XLOC_006595	-0.9654	-0.8788	-0.9654	-0.8788
HORVU.MOREX.r2.1HG0039920.1	TCONS_00034168	222985	2736	-453.1	HORVU.MOREX.r2.1HG0039920	HORVU.MOREX.r2.3HG0207780	-0.9287	-0.8511	-0.7182	-0.6869
HORVU.MOREX.r2.1HG0039920.1	TCONS_00045937	137871	2721	-462.2	HORVU.MOREX.r2.1HG0039920	HORVU.MOREX.r2.4HG0296940	0.9211	0.9726	0.9276	0.9848
HORVU.MOREX.r2.1HG0040480.1	TCONS_00086720	2717	6561380	-411.1	HORVU.MOREX.r2.1HG0040480	XLOC_061439	-0.9709	-0.9273	-0.9579	-0.9273
HORVU.MOREX.r2.1HG0040480.1	TCONS_00045937	5702	8721	-410.4	HORVU.MOREX.r2.1HG0040480	HORVU.MOREX.r2.4HG0296940	0.9684	0.9636	0.9728	0.9758
HORVU.MOREX.r2.1HG0040550.1	TCONS_00039644	2645	3670	-358.4	HORVU.MOREX.r2.1HG0040550	HORVU.MOREX.r2.4HG0282510	0.9709	1	0.9822	1
HORVU.MOREX.r2.1HG0040550.1	TCONS_00039644	2645	3670	-358.4	HORVU.MOREX.r2.1HG0040550	HORVU.MOREX.r2.4HG0282510	0.9709	1	0.9822	1
HORVU.MOREX.r2.1HG0040620.1	TCONS_00033894	3786	78875	-565.7	HORVU.MOREX.r2.1HG0040620	HORVU.MOREX.r2.3HG0203920	-0.9806	-0.766	-0.8436	-0.8545
HORVU.MOREX.r2.1HG0040620.1	TCONS_00033894	3786	78875	-565.7	HORVU.MOREX.r2.1HG0040620	HORVU.MOREX.r2.3HG0203920	-0.9806	-0.766	-0.8436	-0.8545
HORVU.MOREX.r2.1HG0040630.1	TCONS_00010866	1714	3699	-531.2	HORVU.MOREX.r2.1HG0040630	HORVU.MOREX.r2.1HG0074990	0.9738	0.903	0.9738	0.903
HORVU.MOREX.r2.1HG0040630.1	TCONS_00010866	1714	3699	-531.2	HORVU.MOREX.r2.1HG0040630	HORVU.MOREX.r2.1HG0074990	0.9738	0.903	0.9738	0.903
HORVU.MOREX.r2.1HG0040660.1	TCONS_00010866	3912	16856	-690.9	HORVU.MOREX.r2.1HG0040660	HORVU.MOREX.r2.1HG0074990	0.9828	0.8788	0.9828	0.8788
HORVU.MOREX.r2.1HG0040660.1	TCONS_00010866	3912	16856	-690.9	HORVU.MOREX.r2.1HG0040660	HORVU.MOREX.r2.1HG0074990	0.9828	0.8788	0.9828	0.8788
HORVU.MOREX.r2.1HG0041330.1	TCONS_00057515	1883	2871	-497.8	HORVU.MOREX.r2.1HG0041330	XLOC_040639	-0.9618	-0.9758	-0.9592	-0.9636
HORVU.MOREX.r2.1HG0041330.1	TCONS_00051474	2889	53944	-450.8	HORVU.MOREX.r2.1HG0041330	HORVU.MOREX.r2.5HG0373370	0.9518	0.8545	0.9172	0.8424
HORVU.MOREX.r2.1HG0041860.1	TCONS_00062254	75929	16402593	-537	HORVU.MOREX.r2.1HG0041860	HORVU.MOREX.r2.5HG0428680	0.9794	0.997	0.9794	0.997
HORVU.MOREX.r2.1HG0041860.1	TCONS_00023728	255584	1340	-181.7	HORVU.MOREX.r2.1HG0041860	XLOC_016763	-0.9429	-0.9152	-0.9429	-0.9152
HORVU.MOREX.r2.1HG0042030.1	TCONS_00054622	211484	6251	-114.1	HORVU.MOREX.r2.1HG0042030	XLOC_038664	0.8958	0.8788	0.1459	0.2796
HORVU.MOREX.r2.1HG0042030.1	TCONS_00079097	3781138	4717	-390	HORVU.MOREX.r2.1HG0042030	HORVU.MOREX.r2.7HG0589840	-0.8922	-0.8085	-0.5837	-0.7295
HORVU.MOREX.r2.1HG0042300.1	TCONS_00005760	16121867	1246	-154.8	HORVU.MOREX.r2.1HG0042300	XLOC_004176	-0.9484	-0.9152	-0.9484	-0.9152
HORVU.MOREX.r2.1HG0042300.1	TCONS_00010057	15712110	1469	-318.7	HORVU.MOREX.r2.1HG0042300	XLOC_007127	-0.9333	-0.9515	-0.7337	-0.7212
HORVU.MOREX.r2.1HG0042350.1	TCONS_00027540	441061	41097	-519.2	HORVU.MOREX.r2.1HG0042350	HORVU.MOREX.r2.3HG0206760	-0.9544	-0.9273	-0.8449	-0.8545
HORVU.MOREX.r2.1HG0042350.1	TCONS_00010866	141074	371043	-589.6	HORVU.MOREX.r2.1HG0042350	HORVU.MOREX.r2.1HG0074990	0.95	0.8667	0.95	0.8667
HORVU.MOREX.r2.1HG0043060.1	TCONS_00045937	8361573	2720	-369.2	HORVU.MOREX.r2.1HG0043060	HORVU.MOREX.r2.4HG0296940	0.9512	0.9879	0.9426	0.9758
HORVU.MOREX.r2.1HG0043060.1	TCONS_00045937	8361573	2720	-369.2	HORVU.MOREX.r2.1HG0043060	HORVU.MOREX.r2.4HG0296940	0.9512	0.9879	0.9426	0.9758
HORVU.MOREX.r2.1HG0043100.1	TCONS_00048805	11828	15692416	-529	HORVU.MOREX.r2.1HG0043100	HORVU.MOREX.r2.4HG0336480	0.9728	0.8815	0.8796	0.9152
HORVU.MOREX.r2.1HG0043100.1	TCONS_00048805	11828	15692416	-529	HORVU.MOREX.r2.1HG0043100	HORVU.MOREX.r2.4HG0336480	0.9728	0.8815	0.8796	0.9152
HORVU.MOREX.r2.1HG0044410.1	TCONS_00080549	761314	21217	-572.6	HORVU.MOREX.r2.1HG0044410	HORVU.MOREX.r2.7HG0610650	0.9701	0.9636	0.9678	0.9636
HORVU.MOREX.r2.1HG0044410.1	TCONS_00080549	761314	21217	-572.6	HORVU.MOREX.r2.1HG0044410	HORVU.MOREX.r2.7HG0610650	0.9701	0.9636	0.9678	0.9636
HORVU.MOREX.r2.1HG0044460.1	TCONS_00006805	3921019	1554	-276.2	HORVU.MOREX.r2.1HG0044460	XLOC_004871	0.9543	0.9636	0.9543	0.9636
HORVU.MOREX.r2.1HG0044460.1	TCONS_00075811	851037	1903	-495.6	HORVU.MOREX.r2.1HG0044460	HORVU.MOREX.r2.7HG0544260	-0.9543	-0.9273	-0.9604	-0.9515
HORVU.MOREX.r2.1HG0044470.1	TCONS_00047075	390802	1391	-219.4	HORVU.MOREX.r2.1HG0044470	XLOC_033239	0.9467	0.8545	0.9467	0.8545
HORVU.MOREX.r2.1HG0044470.1	TCONS_00045936	3451064	8700	-414.4	HORVU.MOREX.r2.1HG0044470	HORVU.MOREX.r2.4HG0296940	0.9397	0.8303	0.9517	0.8788
HORVU.MOREX.r2.1HG0044660.1	TCONS_00064010	1832	2251050	-371.6	HORVU.MOREX.r2.1HG0044660	XLOC_045260	0.9726	0.9394	0.9726	0.9394
HORVU.MOREX.r2.1HG0044660.1	TCONS_00087038	32833	2631114	-473.7	HORVU.MOREX.r2.1HG0044660	HORVU.MOREX.r2.7HG0606170	-0.9591	-0.8424	-0.9249	-0.7818
HORVU.MOREX.r2.1HG0045600.1	TCONS_00068550	11031	91039	-732.3	HORVU.MOREX.r2.1HG0045600	XLOC_048568	0.9703	0.8146	0.9721	0.903
HORVU.MOREX.r2.1HG0045600.1	TCONS_00086468	11094	41455218	-578.8	HORVU.MOREX.r2.1HG0045600	XLOC_061272	0.9487	0.8659	0.9682	0.9483
HORVU.MOREX.r2.1HG0046210.1	TCONS_00036693	691121	141056	-588.2	HORVU.MOREX.r2.1HG0046210	HORVU.MOREX.r2.3HG0241160	-0.9757	-0.9394	-0.9066	-0.8545
HORVU.MOREX.r2.1HG0046210.1	TCONS_00036693	691121	141056	-588.2	HORVU.MOREX.r2.1HG0046210	HORVU.MOREX.r2.3HG0241160	-0.9757	-0.9394	-0.9066	-0.8545
HORVU.MOREX.r2.1HG0046460.1	TCONS_00028701	31031	1301189	-480.5	HORVU.MOREX.r2.1HG0046460	HORVU.MOREX.r2.3HG0222940	-0.8638	-0.8424	-0.7522	-0.7697
HORVU.MOREX.r2.1HG0046460.1	TCONS_00039644	249908	1686	-306.3	HORVU.MOREX.r2.1HG0046460	HORVU.MOREX.r2.4HG0282510	-0.8445	-0.7939	-0.8872	-0.9273
HORVU.MOREX.r2.1HG0046860.1	TCONS_00087038	391089	171125	-610	HORVU.MOREX.r2.1HG0046860	HORVU.MOREX.r2.7HG0606170	-0.9757	-0.7818	-0.9582	-0.7939
HORVU.MOREX.r2.1HG0046860.1	TCONS_00087038	391089	171125	-610	HORVU.MOREX.r2.1HG0046860	HORVU.MOREX.r2.7HG0606170	-0.9757	-0.7818	-0.9582	-0.7939
HORVU.MOREX.r2.1HG0046880.1	TCONS_00043518	1949	11931	-637.6	HORVU.MOREX.r2.1HG0046880	XLOC_030781	0.9736	0.9758	0.9736	0.9758
HORVU.MOREX.r2.1HG0046880.1	TCONS_00087038	44945	2321196	-594.8	HORVU.MOREX.r2.1HG0046880	HORVU.MOREX.r2.7HG0606170	-0.9595	-0.8061	-0.9282	-0.7939
HORVU.MOREX.r2.1HG0046960.1	TCONS_00066555	11494	11492572	-738.9	HORVU.MOREX.r2.1HG0046960	XLOC_047067	0.9835	0.9515	0.8767	0.8667
HORVU.MOREX.r2.1HG0046960.1	TCONS_00042382	11472	11414	-645.5	HORVU.MOREX.r2.1HG0046960	HORVU.MOREX.r2.4HG0320830	0.9643	0.9394	0.9223	0.9394
HORVU.MOREX.r2.1HG0046970.1	TCONS_00083159	4331626	31164	-527.1	HORVU.MOREX.r2.1HG0046970	XLOC_058859	0.9552	0.9515	0.9312	0.9515
HORVU.MOREX.r2.1HG0046970.1	TCONS_00041133	1772959	22796	-1193.6	HORVU.MOREX.r2.1HG0046970	HORVU.MOREX.r2.4HG0303520	-0.9536	-0.9758	-0.8754	-0.8909
HORVU.MOREX.r2.1HG0048220.1	TCONS_00070191	2546	96639	-306	HORVU.MOREX.r2.1HG0048220	XLOC_049725	0.9542	0.8599	0.0938	-0.0667
HORVU.MOREX.r2.1HG0048220.1	TCONS_00064625	1548	140708	-353.4	HORVU.MOREX.r2.1HG0048220	HORVU.MOREX.r2.6HG0463670	0.9503	0.9273	0.9497	0.8909
HORVU.MOREX.r2.1HG0048540.1	TCONS_00083233	6393022	12452	-1099.4	HORVU.MOREX.r2.1HG0048540	XLOC_058915	0.958	0.9544	0.9619	0.9879
HORVU.MOREX.r2.1HG0048540.1	TCONS_00078863	2781200	9935	-406.4	HORVU.MOREX.r2.1HG0048540	XLOC_055772	-0.9481	-0.9394	-0.9654	-0.9394
HORVU.MOREX.r2.1HG0048580.1	TCONS_00043518	171023	201062	-711.9	HORVU.MOREX.r2.1HG0048580	XLOC_030781	0.9479	0.903	0.9479	0.903
HORVU.MOREX.r2.1HG0048580.1	TCONS_00037921	314923	1594	-386	HORVU.MOREX.r2.1HG0048580	XLOC_026814	0.9472	0.8303	0.9123	0.7939
HORVU.MOREX.r2.1HG0048930.1	TCONS_00029311	2213	16256	-141.9	HORVU.MOREX.r2.1HG0048930	XLOC_020753	0.9518	0.9515	0.9518	0.9515
HORVU.MOREX.r2.1HG0048930.1	TCONS_00069866	2220	157393	-127.5	HORVU.MOREX.r2.1HG0048930	XLOC_049500	0.9306	0.903	0.9306	0.903
HORVU.MOREX.r2.1HG0049020.1	TCONS_00010866	3361399	21023	-542.3	HORVU.MOREX.r2.1HG0049020	HORVU.MOREX.r2.1HG0074990	0.9593	0.8667	0.9593	0.8667
HORVU.MOREX.r2.1HG0049020.1	TCONS_00010866	3361399	21023	-542.3	HORVU.MOREX.r2.1HG0049020	HORVU.MOREX.r2.1HG0074990	0.9593	0.8667	0.9593	0.8667
HORVU.MOREX.r2.1HG0049330.1	TCONS_00051693	2273	602897	-153.7	HORVU.MOREX.r2.1HG0049330	HORVU.MOREX.r2.5HG0376870	0.9078	0.5957	0.2154	0.1515
HORVU.MOREX.r2.1HG0049330.1	TCONS_00004913	1279	16279	-155.8	HORVU.MOREX.r2.1HG0049330	HORVU.MOREX.r2.1HG0069140	0.8814	0.7091	0.7514	0.7212
HORVU.MOREX.r2.1HG0049880.1	TCONS_00016550	5112595	232018	-760.7	HORVU.MOREX.r2.1HG0049880	XLOC_011728	0.9827	0.9423	0.9705	0.9058
HORVU.MOREX.r2.1HG0049880.1	TCONS_00003949	12582	12973910	-1101.8	HORVU.MOREX.r2.1HG0049880	XLOC_002868	0.981	0.9636	0.8921	0.8303
HORVU.MOREX.r2.1HG0050170.1	TCONS_00024302	2231819	51576	-645.4	HORVU.MOREX.r2.1HG0050170	HORVU.MOREX.r2.2HG0160700	0.9738	0.9515	0.9005	0.8182
HORVU.MOREX.r2.1HG0050170.1	TCONS_00024302	2231819	51576	-645.4	HORVU.MOREX.r2.1HG0050170	HORVU.MOREX.r2.2HG0160700	0.9738	0.9515	0.9005	0.8182
HORVU.MOREX.r2.1HG0050390.1	TCONS_00069305	441290	11304	-730.9	HORVU.MOREX.r2.1HG0050390	XLOC_049095	-0.9761	-0.8667	-0.9761	-0.8667
HORVU.MOREX.r2.1HG0050390.1	TCONS_00080550	471293	31248	-714.8	HORVU.MOREX.r2.1HG0050390	HORVU.MOREX.r2.7HG0610650	0.9756	0.8651	0.9674	0.8182
HORVU.MOREX.r2.1HG0050560.1	TCONS_00031104	11068	11117	-648.8	HORVU.MOREX.r2.1HG0050560	HORVU.MOREX.r2.3HG0257260	0.8878	0.3952	0.8515	0.6848
HORVU.MOREX.r2.1HG0050560.1	TCONS_00016238	21184	24963697	-561.6	HORVU.MOREX.r2.1HG0050560	HORVU.MOREX.r2.2HG0150700	0.8379	0.5145	0.8897	0.7576
HORVU.MOREX.r2.1HG0050720.1	TCONS_00050216	32723	228967	-337.7	HORVU.MOREX.r2.1HG0050720	HORVU.MOREX.r2.5HG0356420	0.8819	0.903	0.9314	0.8303
HORVU.MOREX.r2.1HG0050720.1	TCONS_00050216	32723	228967	-337.7	HORVU.MOREX.r2.1HG0050720	HORVU.MOREX.r2.5HG0356420	0.8819	0.903	0.9314	0.8303
HORVU.MOREX.r2.1HG0050820.1	TCONS_00028911	11220	11192	-714.3	HORVU.MOREX.r2.1HG0050820	XLOC_020476	0.9666	0.7416	0.9666	0.7416
HORVU.MOREX.r2.1HG0050820.1	TCONS_00037921	4121026	1556	-319.8	HORVU.MOREX.r2.1HG0050820	XLOC_026814	0.9666	0.8545	0.9537	0.6606
HORVU.MOREX.r2.1HG0050960.1	TCONS_00057398	14606	294919	-357.3	HORVU.MOREX.r2.1HG0050960	HORVU.MOREX.r2.5HG0360970	-0.9318	-0.9515	0.0437	0.0667
HORVU.MOREX.r2.1HG0050960.1	TCONS_00013617	1547	7622	-356	HORVU.MOREX.r2.1HG0050960	XLOC_009677	0.9094	0.8545	0.9094	0.8545
HORVU.MOREX.r2.1HG0051010.1	TCONS_00048805	15456	20482523	-302.2	HORVU.MOREX.r2.1HG0051010	HORVU.MOREX.r2.4HG0336480	0.9495	0.924	0.8696	0.8424
HORVU.MOREX.r2.1HG0051010.1	TCONS_00048805	15456	20482523	-302.2	HORVU.MOREX.r2.1HG0051010	HORVU.MOREX.r2.4HG0336480	0.9495	0.924	0.8696	0.8424
HORVU.MOREX.r2.1HG0051020.1	TCONS_00077642	11024	2131259	-522.3	HORVU.MOREX.r2.1HG0051020	HORVU.MOREX.r2.7HG0569240	0.9376	0.8909	-0.3716	-0.3939
HORVU.MOREX.r2.1HG0051020.1	TCONS_00036692	171028	711026	-482.2	HORVU.MOREX.r2.1HG0051020	HORVU.MOREX.r2.3HG0241160	0.9319	0.9515	0.8049	0.8545
HORVU.MOREX.r2.1HG0051280.1	TCONS_00042497	11425	1491543	-711.9	HORVU.MOREX.r2.1HG0051280	XLOC_030068	-0.9644	-0.9636	-0.9455	-0.9879
HORVU.MOREX.r2.1HG0051280.1	TCONS_00071028	101423	531444	-772.3	HORVU.MOREX.r2.1HG0051280	HORVU.MOREX.r2.6HG0474100	-0.9614	-0.9394	-0.9614	-0.9394
HORVU.MOREX.r2.1HG0051320.1	TCONS_00051474	151007	4421435	-461.7	HORVU.MOREX.r2.1HG0051320	HORVU.MOREX.r2.5HG0373370	0.9738	0.9758	0.9677	0.9758
HORVU.MOREX.r2.1HG0051320.1	TCONS_00066483	221006	4801511	-480.8	HORVU.MOREX.r2.1HG0051320	HORVU.MOREX.r2.6HG0488250	-0.9695	-0.8667	-0.3357	-0.1758
HORVU.MOREX.r2.1HG0051390.1	TCONS_00071028	2765	2786	-420.1	HORVU.MOREX.r2.1HG0051390	HORVU.MOREX.r2.6HG0474100	0.947	0.9515	0.947	0.9515
HORVU.MOREX.r2.1HG0051390.1	TCONS_00071028	2765	2786	-420.1	HORVU.MOREX.r2.1HG0051390	HORVU.MOREX.r2.6HG0474100	0.947	0.9515	0.947	0.9515
HORVU.MOREX.r2.1HG0051670.1	TCONS_00057053	340868	15500	-302.8	HORVU.MOREX.r2.1HG0051670	HORVU.MOREX.r2.5HG0356200	0.968	0.8909	0.968	0.8909
HORVU.MOREX.r2.1HG0051670.1	TCONS_00076187	353840	1462	-226.6	HORVU.MOREX.r2.1HG0051670	HORVU.MOREX.r2.7HG0549590	0.9542	0.8788	0.899	0.8909
HORVU.MOREX.r2.1HG0051730.1	TCONS_00051474	381493	11378	-620.6	HORVU.MOREX.r2.1HG0051730	HORVU.MOREX.r2.5HG0373370	0.9654	0.9152	0.9656	0.9152
HORVU.MOREX.r2.1HG0051730.1	TCONS_00057882	116891	1717	-387	HORVU.MOREX.r2.1HG0051730	HORVU.MOREX.r2.5HG0367820	0.957	0.903	0.9272	0.8667
HORVU.MOREX.r2.1HG0052290.1	TCONS_00024526	2314	169471	-178.8	HORVU.MOREX.r2.1HG0052290	HORVU.MOREX.r2.2HG0163690	-0.8701	-0.7295	-0.6749	-0.6
HORVU.MOREX.r2.1HG0052290.1	TCONS_00048805	9315	18262164	-158.3	HORVU.MOREX.r2.1HG0052290	HORVU.MOREX.r2.4HG0336480	-0.8459	-0.8268	-0.882	-0.7697
HORVU.MOREX.r2.1HG0053440.1	TCONS_00071635	1569	228810	-260.6	HORVU.MOREX.r2.1HG0053440	XLOC_050674	0.902	0.7455	0.9027	0.7697
HORVU.MOREX.r2.1HG0053440.1	TCONS_00028080	5569	22762855	-272.5	HORVU.MOREX.r2.1HG0053440	HORVU.MOREX.r2.3HG0214060	-0.8979	-0.8262	0.6417	0.5879
HORVU.MOREX.r2.1HG0053700.1	TCONS_00073177	10261	8296	-159.2	HORVU.MOREX.r2.1HG0053700	HORVU.MOREX.r2.6HG0505870	0.9607	0.845	0.9607	0.845
HORVU.MOREX.r2.1HG0053700.1	TCONS_00076351	5273	197481	-191.2	HORVU.MOREX.r2.1HG0053700	HORVU.MOREX.r2.7HG0552250	0.9494	0.9273	0.7605	0.8424
HORVU.MOREX.r2.1HG0053790.1	TCONS_00080550	4311661	11251	-586.6	HORVU.MOREX.r2.1HG0053790	HORVU.MOREX.r2.7HG0610650	0.9792	0.8283	0.9776	0.8788
HORVU.MOREX.r2.1HG0053790.1	TCONS_00080550	4311661	11251	-586.6	HORVU.MOREX.r2.1HG0053790	HORVU.MOREX.r2.7HG0610650	0.9792	0.8283	0.9776	0.8788
HORVU.MOREX.r2.1HG0054360.1	TCONS_00077862	641165	3831564	-547.1	HORVU.MOREX.r2.1HG0054360	XLOC_055069	0.9725	0.9273	0.9725	0.9273
HORVU.MOREX.r2.1HG0054360.1	TCONS_00017697	4541000	1499	-234.1	HORVU.MOREX.r2.1HG0054360	HORVU.MOREX.r2.2HG0171430	0.9531	0.9152	0.9531	0.9152
HORVU.MOREX.r2.1HG0054460.1	TCONS_00046019	12323	163506	-185	HORVU.MOREX.r2.1HG0054460	HORVU.MOREX.r2.4HG0297880	0.955	0.9374	0.6429	0.6242
HORVU.MOREX.r2.1HG0054460.1	TCONS_00028707	5321	25102854	-153.4	HORVU.MOREX.r2.1HG0054460	HORVU.MOREX.r2.3HG0223020	0.7262	0.4909	0.7139	0.4788
HORVU.MOREX.r2.1HG0055200.1	TCONS_00045936	4431174	14702	-381.2	HORVU.MOREX.r2.1HG0055200	HORVU.MOREX.r2.4HG0296940	0.9877	0.9879	0.9923	0.9879
HORVU.MOREX.r2.1HG0055200.1	TCONS_00045936	4431174	14702	-381.2	HORVU.MOREX.r2.1HG0055200	HORVU.MOREX.r2.4HG0296940	0.9877	0.9879	0.9923	0.9879
HORVU.MOREX.r2.1HG0055760.1	TCONS_00057851	10241456	2435	-282.4	HORVU.MOREX.r2.1HG0055760	HORVU.MOREX.r2.5HG0367220	0.9717	0.9273	0.9717	0.9273
HORVU.MOREX.r2.1HG0055760.1	TCONS_00090144	9561451	10448	-242	HORVU.MOREX.r2.1HG0055760	XLOC_063971	0.946	0.9515	0.9461	0.9152
HORVU.MOREX.r2.1HG0055860.1	TCONS_00068550	11170	381221	-806.8	HORVU.MOREX.r2.1HG0055860	XLOC_048568	0.9484	0.8192	0.9484	0.8192
HORVU.MOREX.r2.1HG0055860.1	TCONS_00046326	21170	41189	-591.7	HORVU.MOREX.r2.1HG0055860	HORVU.MOREX.r2.4HG0301050	0.9442	0.9097	0.5166	0.5628
HORVU.MOREX.r2.1HG0056380.1	TCONS_00019452	8839	2901150	-406.1	HORVU.MOREX.r2.1HG0056380	HORVU.MOREX.r2.2HG0093420	0.9457	0.8788	0.7093	0.6727
HORVU.MOREX.r2.1HG0056380.1	TCONS_00090145	1480	12398	-187.2	HORVU.MOREX.r2.1HG0056380	XLOC_063971	0.9363	0.8875	0.8295	0.6364
HORVU.MOREX.r2.1HG0056410.1	TCONS_00051543	111227	1751422	-484.8	HORVU.MOREX.r2.1HG0056410	HORVU.MOREX.r2.5HG0374900	0.9532	0.9192	0.4755	0.7576
HORVU.MOREX.r2.1HG0056410.1	TCONS_00000324	11224	891272	-500.2	HORVU.MOREX.r2.1HG0056410	XLOC_000221	0.9495	0.9567	0.8091	0.8182
HORVU.MOREX.r2.1HG0056720.1	TCONS_00085741	37623	11131757	-400.9	HORVU.MOREX.r2.1HG0056720	HORVU.MOREX.r2.7HG0588250	0.9723	0.9152	0.8882	0.9152
HORVU.MOREX.r2.1HG0056720.1	TCONS_00035533	20617	4649	-569.3	HORVU.MOREX.r2.1HG0056720	XLOC_025123	0.9718	0.7903	0.9718	0.7903
HORVU.MOREX.r2.1HG0056750.1	TCONS_00035868	611199	101248	-582.3	HORVU.MOREX.r2.1HG0056750	XLOC_025353	0.9545	0.8788	0.3988	0.4667
HORVU.MOREX.r2.1HG0056750.1	TCONS_00051042	135532	2387	-226.7	HORVU.MOREX.r2.1HG0056750	XLOC_036060	0.952	0.9142	0.5268	0.3939
HORVU.MOREX.r2.1HG0057460.1	TCONS_00045936	12251956	2711	-432.4	HORVU.MOREX.r2.1HG0057460	HORVU.MOREX.r2.4HG0296940	0.9678	0.9758	0.9813	0.9758
HORVU.MOREX.r2.1HG0057460.1	TCONS_00045936	12251956	2711	-432.4	HORVU.MOREX.r2.1HG0057460	HORVU.MOREX.r2.4HG0296940	0.9678	0.9758	0.9813	0.9758
HORVU.MOREX.r2.1HG0057680.1	TCONS_00079894	291539	1041615	-830.2	HORVU.MOREX.r2.1HG0057680	XLOC_056505	0.9284	0.9636	0.9284	0.9636
HORVU.MOREX.r2.1HG0057680.1	TCONS_00010057	6191160	2517	-315.5	HORVU.MOREX.r2.1HG0057680	XLOC_007127	-0.9069	-0.9152	-0.7365	-0.6606
HORVU.MOREX.r2.1HG0057890.1	TCONS_00080725	6141098	14461	-251	HORVU.MOREX.r2.1HG0057890	XLOC_057135	-0.9587	-0.9636	-0.9473	-0.9515
HORVU.MOREX.r2.1HG0057890.1	TCONS_00029966	8371068	1188	-123.3	HORVU.MOREX.r2.1HG0057890	XLOC_021194	-0.9576	-0.8667	-0.9426	-0.8545
HORVU.MOREX.r2.1HG0057900.1	TCONS_00073319	80858	15782	-462.7	HORVU.MOREX.r2.1HG0057900	XLOC_051888	0.9566	0.9273	0.8796	0.9394
HORVU.MOREX.r2.1HG0057900.1	TCONS_00045937	243984	10707	-410.7	HORVU.MOREX.r2.1HG0057900	HORVU.MOREX.r2.4HG0296940	0.9564	0.9636	0.9575	0.9758
HORVU.MOREX.r2.1HG0058220.1	TCONS_00063218	83443	3347	-225.4	HORVU.MOREX.r2.1HG0058220	XLOC_044690	-0.9728	-0.9515	-0.9728	-0.9515
HORVU.MOREX.r2.1HG0058220.1	TCONS_00035533	2509	161686	-448.7	HORVU.MOREX.r2.1HG0058220	XLOC_025123	-0.9726	-0.9483	-0.9726	-0.9483
HORVU.MOREX.r2.1HG0058590.1	TCONS_00051474	2611650	81435	-623.2	HORVU.MOREX.r2.1HG0058590	HORVU.MOREX.r2.5HG0373370	0.9626	0.9758	0.9535	0.9758
HORVU.MOREX.r2.1HG0058590.1	TCONS_00039611	71654	341706	-729.6	HORVU.MOREX.r2.1HG0058590	HORVU.MOREX.r2.4HG0282030	0.9532	0.9636	0.903	0.8909
HORVU.MOREX.r2.1HG0058760.1	TCONS_00022961	3301	633958	-206.3	HORVU.MOREX.r2.1HG0058760	HORVU.MOREX.r2.2HG0141020	0.9797	0.9515	0.8192	0.8303
HORVU.MOREX.r2.1HG0058760.1	TCONS_00024302	11309	120447	-186.1	HORVU.MOREX.r2.1HG0058760	HORVU.MOREX.r2.2HG0160700	0.9715	0.8545	0.8488	0.7212
HORVU.MOREX.r2.1HG0058920.1	TCONS_00081269	12121	72047	-895.3	HORVU.MOREX.r2.1HG0058920	HORVU.MOREX.r2.7HG0621560	0.9604	0.7793	0.1849	0.3333
HORVU.MOREX.r2.1HG0058920.1	TCONS_00051041	17182120	4380	-220.5	HORVU.MOREX.r2.1HG0058920	XLOC_036060	0.941	0.7284	0.4522	0.6121
HORVU.MOREX.r2.1HG0059130.1	TCONS_00081774	14469	1478	-231.8	HORVU.MOREX.r2.1HG0059130	XLOC_057884	-0.9653	-0.9273	-0.855	-0.8182
HORVU.MOREX.r2.1HG0059130.1	TCONS_00050104	4436	21426	-303.6	HORVU.MOREX.r2.1HG0059130	HORVU.MOREX.r2.5HG0354920	0.9652	0.9636	0.9652	0.9636
HORVU.MOREX.r2.1HG0059220.1	TCONS_00002054	182782	92795	-1342.7	HORVU.MOREX.r2.1HG0059220	XLOC_001497	-0.9543	-0.6485	-0.9543	-0.6485
HORVU.MOREX.r2.1HG0059220.1	TCONS_00032148	22727	32792	-1209	HORVU.MOREX.r2.1HG0059220	XLOC_022761	0.9492	0.766	0.9492	0.766
HORVU.MOREX.r2.1HG0059310.1	TCONS_00080725	13271815	1459	-267.9	HORVU.MOREX.r2.1HG0059310	XLOC_057135	-0.9615	-0.9273	-0.9379	-0.8545
HORVU.MOREX.r2.1HG0059310.1	TCONS_00029139	71841	481906	-1055.9	HORVU.MOREX.r2.1HG0059310	XLOC_020625	-0.954	-0.8909	-0.954	-0.8909
HORVU.MOREX.r2.1HG0059820.1	TCONS_00069305	2428	14461895	-208.9	HORVU.MOREX.r2.1HG0059820	XLOC_049095	0.981	0.8788	0.981	0.8788
HORVU.MOREX.r2.1HG0059820.1	TCONS_00016711	22429	16440	-221.6	HORVU.MOREX.r2.1HG0059820	XLOC_011834	0.9804	0.9394	0.9804	0.9394
HORVU.MOREX.r2.1HG0059960.1	TCONS_00014598	21740	41804	-888.8	HORVU.MOREX.r2.1HG0059960	HORVU.MOREX.r2.2HG0127460	-0.9456	-0.9636	-0.82	-0.8182
HORVU.MOREX.r2.1HG0059960.1	TCONS_00042496	3201361	31023	-464.3	HORVU.MOREX.r2.1HG0059960	XLOC_030068	-0.9434	-0.8875	-0.9154	-0.9273
HORVU.MOREX.r2.1HG0060940.1	TCONS_00016932	2751	1776	-430.7	HORVU.MOREX.r2.1HG0060940	HORVU.MOREX.r2.2HG0160110	0.9658	0.9152	0.9652	0.9273
HORVU.MOREX.r2.1HG0060940.1	TCONS_00016932	2751	1776	-430.7	HORVU.MOREX.r2.1HG0060940	HORVU.MOREX.r2.2HG0160110	0.9658	0.9152	0.9652	0.9273
HORVU.MOREX.r2.1HG0061200.1	TCONS_00057882	102846	8745	-356.7	HORVU.MOREX.r2.1HG0061200	HORVU.MOREX.r2.5HG0367820	0.9689	0.8424	0.9602	0.8303
HORVU.MOREX.r2.1HG0061200.1	TCONS_00057882	102846	8745	-356.7	HORVU.MOREX.r2.1HG0061200	HORVU.MOREX.r2.5HG0367820	0.9689	0.8424	0.9602	0.8303
HORVU.MOREX.r2.1HG0061720.1	TCONS_00064625	26933	1971146	-524.6	HORVU.MOREX.r2.1HG0061720	HORVU.MOREX.r2.6HG0463670	0.9664	0.9273	0.9661	0.9394
HORVU.MOREX.r2.1HG0061800.1	TCONS_00030477	6895	1890	-553	HORVU.MOREX.r2.1HG0061800	HORVU.MOREX.r2.3HG0248270	-0.9572	-0.9544	-0.8267	-0.903
HORVU.MOREX.r2.1HG0061800.1	TCONS_00020376	1895	8906	-535.5	HORVU.MOREX.r2.1HG0061800	HORVU.MOREX.r2.2HG0105580	0.9563	0.9273	0.9325	0.9152
HORVU.MOREX.r2.1HG0062040.1	TCONS_00036693	4341510	31034	-472.3	HORVU.MOREX.r2.1HG0062040	HORVU.MOREX.r2.3HG0241160	0.9686	0.9273	0.9257	0.903
HORVU.MOREX.r2.1HG0062040.1	TCONS_00036693	4341510	31034	-472.3	HORVU.MOREX.r2.1HG0062040	HORVU.MOREX.r2.3HG0241160	0.9686	0.9273	0.9257	0.903
HORVU.MOREX.r2.1HG0062110.1	TCONS_00037055	14842856	121360	-701.6	HORVU.MOREX.r2.1HG0062110	XLOC_026215	-0.9535	-0.9636	-0.9535	-0.9636
HORVU.MOREX.r2.1HG0062110.1	TCONS_00019910	4142856	502397	-1048.4	HORVU.MOREX.r2.1HG0062110	HORVU.MOREX.r2.2HG0099490	0.924	0.9152	0.8023	0.8182
HORVU.MOREX.r2.1HG0062130.1	TCONS_00045937	21332874	2701	-443.5	HORVU.MOREX.r2.1HG0062130	HORVU.MOREX.r2.4HG0296940	0.9633	0.9879	0.9767	0.9758
HORVU.MOREX.r2.1HG0062130.1	TCONS_00045937	21332874	2701	-443.5	HORVU.MOREX.r2.1HG0062130	HORVU.MOREX.r2.4HG0296940	0.9633	0.9879	0.9767	0.9758
HORVU.MOREX.r2.1HG0062170.1	TCONS_00013617	12984	121031	-543	HORVU.MOREX.r2.1HG0062170	XLOC_009677	0.9189	0.9394	0.9189	0.9394
HORVU.MOREX.r2.1HG0062170.1	TCONS_00000132	1452	6422	-215	HORVU.MOREX.r2.1HG0062170	XLOC_000088	-0.9137	-0.924	-0.9137	-0.924
HORVU.MOREX.r2.1HG0062180.1	TCONS_00082383	536919	3364	-240.6	HORVU.MOREX.r2.1HG0062180	HORVU.MOREX.r2.7HG0539360	0.9904	0.8317	0.9864	0.9758
HORVU.MOREX.r2.1HG0062180.1	TCONS_00082383	536919	3364	-240.6	HORVU.MOREX.r2.1HG0062180	HORVU.MOREX.r2.7HG0539360	0.9904	0.8317	0.9864	0.9758
HORVU.MOREX.r2.1HG0062370.1	TCONS_00082098	11603	99722	-252.9	HORVU.MOREX.r2.1HG0062370	HORVU.MOREX.r2.7HG0535590	0.9723	0.8364	0.9482	0.9636
HORVU.MOREX.r2.1HG0062370.1	TCONS_00051693	25602	253872	-366.8	HORVU.MOREX.r2.1HG0062370	HORVU.MOREX.r2.5HG0376870	0.8169	0.7328	0.5083	0.3939
HORVU.MOREX.r2.1HG0062440.1	TCONS_00069305	7122738	12056	-1146.6	HORVU.MOREX.r2.1HG0062440	XLOC_049095	-0.9865	-0.8909	-0.9865	-0.8909
HORVU.MOREX.r2.1HG0062440.1	TCONS_00087038	8162713	11828	-976.6	HORVU.MOREX.r2.1HG0062440	HORVU.MOREX.r2.7HG0606170	0.9824	0.7939	0.9663	0.7455
HORVU.MOREX.r2.1HG0063050.1	TCONS_00074653	11123	2811406	-489.4	HORVU.MOREX.r2.1HG0063050	XLOC_052786	-0.9401	-0.7939	-0.94	-0.7939
HORVU.MOREX.r2.1HG0063050.1	TCONS_00074654	11123	2811406	-489.4	HORVU.MOREX.r2.1HG0063050	XLOC_052786	-0.9401	-0.7939	-0.94	-0.7939
HORVU.MOREX.r2.1HG0063080.1	TCONS_00059021	1081168	1941384	-515.8	HORVU.MOREX.r2.1HG0063080	HORVU.MOREX.r2.5HG0382720	-0.9623	-0.924	-0.3663	-0.3455
HORVU.MOREX.r2.1HG0063080.1	TCONS_00057083	2841168	4899	-394.8	HORVU.MOREX.r2.1HG0063080	HORVU.MOREX.r2.5HG0356730	-0.9541	-0.9129	0.3603	0.4424
HORVU.MOREX.r2.1HG0063370.1	TCONS_00088450	133718	17545	-267.6	HORVU.MOREX.r2.1HG0063370	HORVU.MOREX.r2.UnG0626010	0.9799	0.7455	0.9806	0.7818
HORVU.MOREX.r2.1HG0063370.1	TCONS_00088450	133718	17545	-267.6	HORVU.MOREX.r2.1HG0063370	HORVU.MOREX.r2.UnG0626010	0.9799	0.7455	0.9806	0.7818
HORVU.MOREX.r2.1HG0063590.1	TCONS_00050216	11647	841714	-651	HORVU.MOREX.r2.1HG0063590	HORVU.MOREX.r2.5HG0356420	0.9264	0.8909	0.9009	0.8545
HORVU.MOREX.r2.1HG0063590.1	TCONS_00050216	11647	841714	-651	HORVU.MOREX.r2.1HG0063590	HORVU.MOREX.r2.5HG0356420	0.9264	0.8909	0.9009	0.8545
HORVU.MOREX.r2.1HG0064350.1	TCONS_00010866	2651285	131043	-750.7	HORVU.MOREX.r2.1HG0064350	HORVU.MOREX.r2.1HG0074990	0.9729	0.9394	0.9729	0.9394
HORVU.MOREX.r2.1HG0064350.1	TCONS_00010866	2651285	131043	-750.7	HORVU.MOREX.r2.1HG0064350	HORVU.MOREX.r2.1HG0074990	0.9729	0.9394	0.9729	0.9394
HORVU.MOREX.r2.1HG0064720.1	TCONS_00072086	21400	7992193	-750.2	HORVU.MOREX.r2.1HG0064720	HORVU.MOREX.r2.6HG0489340	0.9548	0.939	0.1127	-0.2485
HORVU.MOREX.r2.1HG0064720.1	TCONS_00024302	461372	101434	-755.1	HORVU.MOREX.r2.1HG0064720	HORVU.MOREX.r2.2HG0160700	0.9454	0.9152	0.8321	0.8424
HORVU.MOREX.r2.1HG0065130.1	TCONS_00025613	181305	1051417	-583	HORVU.MOREX.r2.1HG0065130	XLOC_018183	-0.98	-0.9666	-0.98	-0.9666
HORVU.MOREX.r2.1HG0065130.1	TCONS_00039025	4891214	8757	-418.1	HORVU.MOREX.r2.1HG0065130	HORVU.MOREX.r2.3HG0274630	0.9554	0.9301	-0.0469	0.2675
HORVU.MOREX.r2.1HG0065210.1	TCONS_00035718	11501	16032124	-232.9	HORVU.MOREX.r2.1HG0065210	HORVU.MOREX.r2.3HG0227730	0.9054	0.8545	0.4526	0.3455
HORVU.MOREX.r2.1HG0065210.1	TCONS_00045937	2501	88605	-258.9	HORVU.MOREX.r2.1HG0065210	HORVU.MOREX.r2.4HG0296940	0.8188	0.7576	0.4555	0.4545
HORVU.MOREX.r2.1HG0065440.1	TCONS_00034939	1798	39524767	-422.4	HORVU.MOREX.r2.1HG0065440	HORVU.MOREX.r2.3HG0216940	0.9728	0.9636	0.9156	0.8424
HORVU.MOREX.r2.1HG0065440.1	TCONS_00016564	61798	92908	-330.3	HORVU.MOREX.r2.1HG0065440	XLOC_011737	0.9646	0.9515	0.9646	0.9515
HORVU.MOREX.r2.1HG0066110.1	TCONS_00051474	11978	211019	-494.9	HORVU.MOREX.r2.1HG0066110	HORVU.MOREX.r2.5HG0373370	0.9866	0.9273	0.9851	0.9273
HORVU.MOREX.r2.1HG0066110.1	TCONS_00057851	134589	2424	-292.2	HORVU.MOREX.r2.1HG0066110	HORVU.MOREX.r2.5HG0367220	0.9563	0.8667	0.9563	0.8667
HORVU.MOREX.r2.1HG0066230.1	TCONS_00076187	120588	1445	-220.9	HORVU.MOREX.r2.1HG0066230	HORVU.MOREX.r2.7HG0549590	0.9717	0.9394	0.9496	0.903
HORVU.MOREX.r2.1HG0066230.1	TCONS_00076187	120588	1445	-220.9	HORVU.MOREX.r2.1HG0066230	HORVU.MOREX.r2.7HG0549590	0.9717	0.9394	0.9496	0.903
HORVU.MOREX.r2.1HG0066510.1	TCONS_00045936	257982	9666	-387.6	HORVU.MOREX.r2.1HG0066510	HORVU.MOREX.r2.4HG0296940	0.9645	0.8909	0.923	0.8545
HORVU.MOREX.r2.1HG0066510.1	TCONS_00045936	257982	9666	-387.6	HORVU.MOREX.r2.1HG0066510	HORVU.MOREX.r2.4HG0296940	0.9645	0.8909	0.923	0.8545
HORVU.MOREX.r2.1HG0066530.1	TCONS_00045936	13682090	1689	-422.5	HORVU.MOREX.r2.1HG0066530	HORVU.MOREX.r2.4HG0296940	0.9589	0.8909	0.9339	0.8424
HORVU.MOREX.r2.1HG0066530.1	TCONS_00045936	13682090	1689	-422.5	HORVU.MOREX.r2.1HG0066530	HORVU.MOREX.r2.4HG0296940	0.9589	0.8909	0.9339	0.8424
HORVU.MOREX.r2.1HG0066640.1	TCONS_00072580	241570	171630	-749.9	HORVU.MOREX.r2.1HG0066640	HORVU.MOREX.r2.6HG0496840	0.9764	0.9394	0.7765	0.8424
HORVU.MOREX.r2.1HG0066640.1	TCONS_00051474	1201539	31435	-697.3	HORVU.MOREX.r2.1HG0066640	HORVU.MOREX.r2.5HG0373370	0.9522	0.8667	0.9594	0.8667
HORVU.MOREX.r2.1HG0066670.1	TCONS_00005625	10191722	4632	-333.3	HORVU.MOREX.r2.1HG0066670	HORVU.MOREX.r2.1HG0001060	-0.9826	-0.9394	-0.9897	-0.9515
HORVU.MOREX.r2.1HG0066670.1	TCONS_00003596	8901602	1698	-354	HORVU.MOREX.r2.1HG0066670	HORVU.MOREX.r2.1HG0050100	0.9475	0.7939	0.9604	0.8909
HORVU.MOREX.r2.1HG0067400.1	TCONS_00077869	1730	98841	-382.6	HORVU.MOREX.r2.1HG0067400	HORVU.MOREX.r2.7HG0572090	0.9837	0.9483	0.5459	0.3951
HORVU.MOREX.r2.1HG0067400.1	TCONS_00003851	132691	1538	-284.1	HORVU.MOREX.r2.1HG0067400	XLOC_002791	-0.97	-0.9939	-0.9581	-0.9726
HORVU.MOREX.r2.1HG0067430.1	TCONS_00033894	31600	1071714	-813.3	HORVU.MOREX.r2.1HG0067430	HORVU.MOREX.r2.3HG0203920	-0.9763	-0.8511	-0.8604	-0.9515
HORVU.MOREX.r2.1HG0067430.1	TCONS_00033894	31600	1071714	-813.3	HORVU.MOREX.r2.1HG0067430	HORVU.MOREX.r2.3HG0203920	-0.9763	-0.8511	-0.8604	-0.9515
HORVU.MOREX.r2.1HG0068090.1	TCONS_00017698	229922	1679	-352.9	HORVU.MOREX.r2.1HG0068090	XLOC_012578	0.9813	0.9362	0.9813	0.9362
HORVU.MOREX.r2.1HG0068090.1	TCONS_00066678	261136	361196	-584.4	HORVU.MOREX.r2.1HG0068090	XLOC_047148	0.9524	0.8815	0.9524	0.8815
HORVU.MOREX.r2.1HG0068220.1	TCONS_00065095	93685	5586	-441.7	HORVU.MOREX.r2.1HG0068220	XLOC_046048	0.9824	0.9515	0.9824	0.9515
HORVU.MOREX.r2.1HG0068220.1	TCONS_00080549	9791	133940	-459.4	HORVU.MOREX.r2.1HG0068220	HORVU.MOREX.r2.7HG0610650	0.9664	0.9273	0.9587	0.9273
HORVU.MOREX.r2.1HG0068230.1	TCONS_00017042	147545	11427	-232.5	HORVU.MOREX.r2.1HG0068230	XLOC_012078	-0.948	-0.9301	-0.9156	-0.9423
HORVU.MOREX.r2.1HG0068230.1	TCONS_00007510	1776	2711060	-470.7	HORVU.MOREX.r2.1HG0068230	XLOC_005286	-0.9439	-0.9726	-0.8935	-0.9423
HORVU.MOREX.r2.1HG0068680.1	TCONS_00074653	331044	331099	-430.2	HORVU.MOREX.r2.1HG0068680	XLOC_052786	-0.9612	-0.8788	-0.9412	-0.7818
HORVU.MOREX.r2.1HG0068680.1	TCONS_00074654	331044	331099	-430.2	HORVU.MOREX.r2.1HG0068680	XLOC_052786	-0.9612	-0.8788	-0.9412	-0.7818
HORVU.MOREX.r2.1HG0068840.1	TCONS_00046326	31961	12056	-1019	HORVU.MOREX.r2.1HG0068840	HORVU.MOREX.r2.4HG0301050	0.8572	0.7691	0.0291	-0.0545
HORVU.MOREX.r2.1HG0068840.1	TCONS_00076187	278757	1466	-254.8	HORVU.MOREX.r2.1HG0068840	HORVU.MOREX.r2.7HG0549590	0.8357	0.8182	0.8321	0.7576
HORVU.MOREX.r2.1HG0069390.1	TCONS_00039611	12549	11671736	-284.6	HORVU.MOREX.r2.1HG0069390	HORVU.MOREX.r2.4HG0282030	0.9692	0.9879	0.9072	0.9273
HORVU.MOREX.r2.1HG0069390.1	TCONS_00039611	12549	11671736	-284.6	HORVU.MOREX.r2.1HG0069390	HORVU.MOREX.r2.4HG0282030	0.9692	0.9879	0.9072	0.9273
HORVU.MOREX.r2.1HG0070270.1	TCONS_00073319	11341935	7782	-471.7	HORVU.MOREX.r2.1HG0070270	XLOC_051888	0.9354	0.9273	0.9354	0.9273
HORVU.MOREX.r2.1HG0070270.1	TCONS_00086209	22129	962244	-865.9	HORVU.MOREX.r2.1HG0070270	XLOC_061105	-0.9279	-0.8788	-0.6038	-0.5152
HORVU.MOREX.r2.1HG0070980.1	TCONS_00017697	4503	11525	-258.7	HORVU.MOREX.r2.1HG0070980	HORVU.MOREX.r2.2HG0171430	0.9548	0.8997	0.9548	0.8997
HORVU.MOREX.r2.1HG0070980.1	TCONS_00004097	2491	26544	-313.7	HORVU.MOREX.r2.1HG0070980	XLOC_002968	-0.9342	-0.924	-0.3704	-0.4802
HORVU.MOREX.r2.1HG0071220.1	TCONS_00076351	1741	37769	-476.2	HORVU.MOREX.r2.1HG0071220	HORVU.MOREX.r2.7HG0552250	0.967	0.9879	0.8372	0.8788
HORVU.MOREX.r2.1HG0071220.1	TCONS_00073177	1733	168919	-413.6	HORVU.MOREX.r2.1HG0071220	HORVU.MOREX.r2.6HG0505870	0.929	0.8511	0.929	0.8511
HORVU.MOREX.r2.1HG0071740.1	TCONS_00024767	1414	150561	-152	HORVU.MOREX.r2.1HG0071740	XLOC_017536	-0.8802	-0.9245	-0.5896	-0.7576
HORVU.MOREX.r2.1HG0071740.1	TCONS_00078044	4224	1210	-118.7	HORVU.MOREX.r2.1HG0071740	XLOC_055197	-0.8766	-0.7176	-0.6921	-0.6727
HORVU.MOREX.r2.1HG0072040.1	TCONS_00010866	141044	11043	-718.8	HORVU.MOREX.r2.1HG0072040	HORVU.MOREX.r2.1HG0074990	0.9654	0.903	0.9654	0.903
HORVU.MOREX.r2.1HG0072040.1	TCONS_00010866	141044	11043	-718.8	HORVU.MOREX.r2.1HG0072040	HORVU.MOREX.r2.1HG0074990	0.9654	0.903	0.9654	0.903
HORVU.MOREX.r2.1HG0073100.1	TCONS_00004097	72120	12149	-909.3	HORVU.MOREX.r2.1HG0073100	XLOC_002968	-0.9593	-0.9879	-0.5402	-0.5879
HORVU.MOREX.r2.1HG0073100.1	TCONS_00039611	502103	12005	-972.3	HORVU.MOREX.r2.1HG0073100	HORVU.MOREX.r2.4HG0282030	0.9494	0.9879	0.8962	0.9394
HORVU.MOREX.r2.1HG0074660.1	TCONS_00057882	10221794	1755	-364.8	HORVU.MOREX.r2.1HG0074660	HORVU.MOREX.r2.5HG0367820	0.9492	0.9394	0.9595	0.9515
HORVU.MOREX.r2.1HG0074660.1	TCONS_00057882	10221794	1755	-364.8	HORVU.MOREX.r2.1HG0074660	HORVU.MOREX.r2.5HG0367820	0.9492	0.9394	0.9595	0.9515
HORVU.MOREX.r2.1HG0074980.1	TCONS_00066340	320792	4431	-327.2	HORVU.MOREX.r2.1HG0074980	XLOC_046916	-0.948	-0.9273	-0.948	-0.9273
HORVU.MOREX.r2.1HG0074980.1	TCONS_00051141	142969	16862674	-449.4	HORVU.MOREX.r2.1HG0074980	XLOC_036135	-0.9229	-0.9152	-0.6769	-0.7576
HORVU.MOREX.r2.1HG0075070.1	TCONS_00055099	642820	762914	-1274.7	HORVU.MOREX.r2.1HG0075070	XLOC_038997	0.9908	0.924	0.9908	0.924
HORVU.MOREX.r2.1HG0075070.1	TCONS_00058900	32800	112833	-1319.6	HORVU.MOREX.r2.1HG0075070	HORVU.MOREX.r2.5HG0381070	0.979	0.9152	0.979	0.9152
HORVU.MOREX.r2.1HG0075160.1	TCONS_00036693	7151788	81056	-459.7	HORVU.MOREX.r2.1HG0075160	HORVU.MOREX.r2.3HG0241160	-0.942	-0.9758	-0.8859	-0.8545
HORVU.MOREX.r2.1HG0075160.1	TCONS_00036693	7151788	81056	-459.7	HORVU.MOREX.r2.1HG0075160	HORVU.MOREX.r2.3HG0241160	-0.942	-0.9758	-0.8859	-0.8545
HORVU.MOREX.r2.1HG0075450.1	TCONS_00076849	12417	46482	-269.7	HORVU.MOREX.r2.1HG0075450	HORVU.MOREX.r2.7HG0559150	0.956	0.7424	0.8073	0.7077
HORVU.MOREX.r2.1HG0075450.1	TCONS_00020376	11415	141575	-317.7	HORVU.MOREX.r2.1HG0075450	HORVU.MOREX.r2.2HG0105580	0.9519	0.9142	0.9393	0.8896
HORVU.MOREX.r2.1HG0075610.1	TCONS_00021367	71598	60437660	-731.6	HORVU.MOREX.r2.1HG0075610	XLOC_015175	0.983	0.7518	0.983	0.7518
HORVU.MOREX.r2.1HG0075610.1	TCONS_00061185	61599	111630	-760.2	HORVU.MOREX.r2.1HG0075610	HORVU.MOREX.r2.5HG0413110	0.962	0.816	0.9655	0.7818
HORVU.MOREX.r2.1HG0076230.1	TCONS_00046856	101674	1981888	-824.5	HORVU.MOREX.r2.1HG0076230	XLOC_033090	0.9754	0.9636	0.7891	0.6485
HORVU.MOREX.r2.1HG0076230.1	TCONS_00084592	71671	691754	-788	HORVU.MOREX.r2.1HG0076230	XLOC_059942	0.946	0.9268	0.5614	0.4061
HORVU.MOREX.r2.1HG0076300.1	TCONS_00043841	10101513	1472	-231.6	HORVU.MOREX.r2.1HG0076300	XLOC_030997	0.9414	0.9636	0.9414	0.9636
HORVU.MOREX.r2.1HG0076300.1	TCONS_00045936	208939	2702	-373.9	HORVU.MOREX.r2.1HG0076300	HORVU.MOREX.r2.4HG0296940	0.9377	0.9152	0.9492	0.9636
HORVU.MOREX.r2.1HG0076310.1	TCONS_00045936	189903	7709	-377.5	HORVU.MOREX.r2.1HG0076310	HORVU.MOREX.r2.4HG0296940	0.9635	0.9152	0.9606	0.9273
HORVU.MOREX.r2.1HG0076310.1	TCONS_00045936	189903	7709	-377.5	HORVU.MOREX.r2.1HG0076310	HORVU.MOREX.r2.4HG0296940	0.9635	0.9152	0.9606	0.9273
HORVU.MOREX.r2.1HG0076360.1	TCONS_00072580	162564	242603	-1030.8	HORVU.MOREX.r2.1HG0076360	HORVU.MOREX.r2.6HG0496840	0.9543	0.9273	0.7821	0.7333
HORVU.MOREX.r2.1HG0076360.1	TCONS_00042499	14721	1707	-401	HORVU.MOREX.r2.1HG0076360	XLOC_030068	-0.9536	-0.9207	-0.4767	-0.5515
HORVU.MOREX.r2.1HG0076680.1	TCONS_00045096	11722364	21159	-469.3	HORVU.MOREX.r2.1HG0076680	XLOC_031902	0.9669	0.8909	-0.0745	0.0788
HORVU.MOREX.r2.1HG0076680.1	TCONS_00005790	19522527	1549	-254.6	HORVU.MOREX.r2.1HG0076680	XLOC_004198	0.9653	0.903	0.9367	0.9273
HORVU.MOREX.r2.1HG0076790.1	TCONS_00051033	1987	1500516011	-553	HORVU.MOREX.r2.1HG0076790	HORVU.MOREX.r2.5HG0367520	0.8796	0.7173	0.7489	0.6848
HORVU.MOREX.r2.1HG0076790.1	TCONS_00004913	80603	1468	-289.8	HORVU.MOREX.r2.1HG0076790	HORVU.MOREX.r2.1HG0069140	0.8746	0.5273	0.9063	0.903
HORVU.MOREX.r2.1HG0077030.1	TCONS_00051474	11002	1041084	-437.3	HORVU.MOREX.r2.1HG0077030	HORVU.MOREX.r2.5HG0373370	0.9681	0.9273	0.9635	0.9273
HORVU.MOREX.r2.1HG0077030.1	TCONS_00057851	30485	1419	-268.9	HORVU.MOREX.r2.1HG0077030	HORVU.MOREX.r2.5HG0367220	0.9617	0.9152	0.9617	0.9152
HORVU.MOREX.r2.1HG0077220.1	TCONS_00036692	4171489	91036	-487.6	HORVU.MOREX.r2.1HG0077220	HORVU.MOREX.r2.3HG0241160	0.967	0.9636	0.9382	0.9394
HORVU.MOREX.r2.1HG0077220.1	TCONS_00036692	4171489	91036	-487.6	HORVU.MOREX.r2.1HG0077220	HORVU.MOREX.r2.3HG0241160	0.967	0.9636	0.9382	0.9394
HORVU.MOREX.r2.1HG0077300.1	TCONS_00058096	32962	613072	-1272.9	HORVU.MOREX.r2.1HG0077300	HORVU.MOREX.r2.5HG0370570	0.8456	0.6956	0.4632	0.5273
HORVU.MOREX.r2.1HG0077300.1	TCONS_00055190	21272994	17882	-434.2	HORVU.MOREX.r2.1HG0077300	HORVU.MOREX.r2.5HG0428530	0.7786	0.6748	0.4109	0.6242
HORVU.MOREX.r2.1HG0077330.1	TCONS_00052498	328587	1228	-180.5	HORVU.MOREX.r2.1HG0077330	XLOC_037095	-0.9759	-0.9636	-0.9759	-0.9636
HORVU.MOREX.r2.1HG0077330.1	TCONS_00014913	96646	1536	-306.1	HORVU.MOREX.r2.1HG0077330	XLOC_010537	-0.9159	-0.9152	-0.9159	-0.9152
HORVU.MOREX.r2.1HG0077880.1	TCONS_00004610	14846	65487414	-470.9	HORVU.MOREX.r2.1HG0077880	HORVU.MOREX.r2.1HG0064610	0.9562	0.9758	-0.1725	-0.1636
HORVU.MOREX.r2.1HG0077880.1	TCONS_00076187	243730	1440	-203.2	HORVU.MOREX.r2.1HG0077880	HORVU.MOREX.r2.7HG0549590	0.9293	0.9273	0.8244	0.8545
HORVU.MOREX.r2.1HG0077910.1	TCONS_00080549	19763196	11220	-599.5	HORVU.MOREX.r2.1HG0077910	HORVU.MOREX.r2.7HG0610650	0.9528	0.8545	0.9427	0.8545
HORVU.MOREX.r2.1HG0077910.1	TCONS_00080549	19763196	11220	-599.5	HORVU.MOREX.r2.1HG0077910	HORVU.MOREX.r2.7HG0610650	0.9528	0.8545	0.9427	0.8545
HORVU.MOREX.r2.1HG0078240.1	TCONS_00045936	3751096	14711	-431.7	HORVU.MOREX.r2.1HG0078240	HORVU.MOREX.r2.4HG0296940	0.9557	0.8909	0.9622	0.9515
HORVU.MOREX.r2.1HG0078240.1	TCONS_00045936	3751096	14711	-431.7	HORVU.MOREX.r2.1HG0078240	HORVU.MOREX.r2.4HG0296940	0.9557	0.8909	0.9622	0.9515
HORVU.MOREX.r2.1HG0078620.1	TCONS_00065721	6571178	1467	-275	HORVU.MOREX.r2.1HG0078620	XLOC_046470	-0.9513	-0.9515	-0.9513	-0.9515
HORVU.MOREX.r2.1HG0078620.1	TCONS_00086027	11128	101207	-658.2	HORVU.MOREX.r2.1HG0078620	HORVU.MOREX.r2.7HG0592350	0.9371	0.8788	0.791	0.7818
HORVU.MOREX.r2.2HG0078850.1	TCONS_00037947	9821847	1866	-368.3	HORVU.MOREX.r2.2HG0078850	XLOC_026831	0.9402	0.9293	0.3772	0.0823
HORVU.MOREX.r2.2HG0078850.1	TCONS_00085113	6591519	1796	-355.6	HORVU.MOREX.r2.2HG0078850	XLOC_060307	0.9128	0.9559	-0.474	-0.2988
HORVU.MOREX.r2.2HG0078890.1	TCONS_00070487	287735	2418	-256.6	HORVU.MOREX.r2.2HG0078890	XLOC_049905	-0.9407	-0.9152	-0.7709	-0.7697
HORVU.MOREX.r2.2HG0078890.1	TCONS_00087966	21118	271034	-677	HORVU.MOREX.r2.2HG0078890	HORVU.MOREX.r2.7HG0619380	-0.9401	-0.9394	-0.1898	-0.1394
HORVU.MOREX.r2.2HG0079410.1	TCONS_00010966	31593816	2555	-250.7	HORVU.MOREX.r2.2HG0079410	XLOC_007783	-0.9521	-0.9273	-0.9416	-0.8389
HORVU.MOREX.r2.2HG0079410.1	TCONS_00086260	48865367	3470	-229.8	HORVU.MOREX.r2.2HG0079410	XLOC_061139	-0.9474	-0.9179	-0.9643	-0.8354
HORVU.MOREX.r2.2HG0079610.1	TCONS_00009523	13753	13790	-1510.8	HORVU.MOREX.r2.2HG0079610	XLOC_006748	0.9854	0.9362	0.8958	0.7939
HORVU.MOREX.r2.2HG0079610.1	TCONS_00040871	5153623	13112	-1243.9	HORVU.MOREX.r2.2HG0079610	XLOC_028948	0.9673	0.8909	0.9106	0.7455
HORVU.MOREX.r2.2HG0080540.1	TCONS_00045045	3121484	11205	-537.8	HORVU.MOREX.r2.2HG0080540	XLOC_031866	-0.9537	-0.903	-0.9165	-0.8545
HORVU.MOREX.r2.2HG0080540.1	TCONS_00031430	31515	1111646	-662.6	HORVU.MOREX.r2.2HG0080540	HORVU.MOREX.r2.3HG0261600	0.9503	0.9273	0.7235	0.7333
HORVU.MOREX.r2.2HG0080600.1	TCONS_00043841	17792283	1472	-204.1	HORVU.MOREX.r2.2HG0080600	XLOC_030997	0.9766	0.9758	0.9766	0.9758
HORVU.MOREX.r2.2HG0080600.1	TCONS_00073177	5012410	11862	-781	HORVU.MOREX.r2.2HG0080600	HORVU.MOREX.r2.6HG0505870	0.9758	0.9666	0.9758	0.9666
HORVU.MOREX.r2.2HG0080700.1	TCONS_00076187	119607	1467	-252.2	HORVU.MOREX.r2.2HG0080700	HORVU.MOREX.r2.7HG0549590	0.9368	0.8788	0.8472	0.8424
HORVU.MOREX.r2.2HG0080700.1	TCONS_00076187	119607	1467	-252.2	HORVU.MOREX.r2.2HG0080700	HORVU.MOREX.r2.7HG0549590	0.9368	0.8788	0.8472	0.8424
HORVU.MOREX.r2.2HG0080800.1	TCONS_00025613	31344	871447	-548	HORVU.MOREX.r2.2HG0080800	XLOC_018183	-0.9602	-0.9636	-0.9602	-0.9636
HORVU.MOREX.r2.2HG0080800.1	TCONS_00039025	3371115	6749	-395.9	HORVU.MOREX.r2.2HG0080800	HORVU.MOREX.r2.3HG0274630	0.9544	0.9273	0.214	0.3212
HORVU.MOREX.r2.2HG0080940.1	TCONS_00082958	180790	1513	-275.6	HORVU.MOREX.r2.2HG0080940	XLOC_058707	0.9775	0.874	0.9836	0.874
HORVU.MOREX.r2.2HG0080940.1	TCONS_00033894	3896	46963	-486.5	HORVU.MOREX.r2.2HG0080940	HORVU.MOREX.r2.3HG0203920	0.9768	0.8355	0.8897	0.833
HORVU.MOREX.r2.2HG0081060.1	TCONS_00020376	11128	1091187	-591.8	HORVU.MOREX.r2.2HG0081060	HORVU.MOREX.r2.2HG0105580	0.9544	0.903	0.9461	0.8909
HORVU.MOREX.r2.2HG0081060.1	TCONS_00062253	21127	311110	-481.1	HORVU.MOREX.r2.2HG0081060	HORVU.MOREX.r2.5HG0428670	0.947	0.9301	0.9649	0.9273
HORVU.MOREX.r2.2HG0081400.1	TCONS_00021675	391146	19053085	-624.2	HORVU.MOREX.r2.2HG0081400	HORVU.MOREX.r2.2HG0122830	-0.9189	-0.8909	-0.8672	-0.8788
HORVU.MOREX.r2.2HG0081400.1	TCONS_00014404	11153	101191	-559.9	HORVU.MOREX.r2.2HG0081400	XLOC_010183	-0.9025	-0.8788	-0.7948	-0.7939
HORVU.MOREX.r2.2HG0081600.1	TCONS_00010866	2992	11018	-679.8	HORVU.MOREX.r2.2HG0081600	HORVU.MOREX.r2.1HG0074990	0.9442	0.8424	0.9442	0.8424
HORVU.MOREX.r2.2HG0081600.1	TCONS_00010866	2992	11018	-679.8	HORVU.MOREX.r2.2HG0081600	HORVU.MOREX.r2.1HG0074990	0.9442	0.8424	0.9442	0.8424
HORVU.MOREX.r2.2HG0081690.1	TCONS_00022808	151093	521182	-634	HORVU.MOREX.r2.2HG0081690	HORVU.MOREX.r2.2HG0138720	-0.9721	-0.9273	-0.8949	-0.6121
HORVU.MOREX.r2.2HG0081690.1	TCONS_00022808	151093	521182	-634	HORVU.MOREX.r2.2HG0081690	HORVU.MOREX.r2.2HG0138720	-0.9721	-0.9273	-0.8949	-0.6121
HORVU.MOREX.r2.2HG0081780.1	TCONS_00051474	1031502	11435	-695.2	HORVU.MOREX.r2.2HG0081780	HORVU.MOREX.r2.5HG0373370	0.9609	0.9273	0.9726	0.9273
HORVU.MOREX.r2.2HG0081780.1	TCONS_00072580	21503	21504	-700.2	HORVU.MOREX.r2.2HG0081780	HORVU.MOREX.r2.6HG0496840	0.9583	0.903	0.8451	0.8788
HORVU.MOREX.r2.2HG0081850.1	TCONS_00057882	14852251	6742	-331.9	HORVU.MOREX.r2.2HG0081850	HORVU.MOREX.r2.5HG0367820	0.9707	0.9726	0.9902	0.9848
HORVU.MOREX.r2.2HG0081850.1	TCONS_00057882	14852251	6742	-331.9	HORVU.MOREX.r2.2HG0081850	HORVU.MOREX.r2.5HG0367820	0.9707	0.9726	0.9902	0.9848
HORVU.MOREX.r2.2HG0082010.1	TCONS_00020374	401358	21283	-764.8	HORVU.MOREX.r2.2HG0082010	HORVU.MOREX.r2.2HG0105580	0.9675	0.9273	0.9077	0.8545
HORVU.MOREX.r2.2HG0082010.1	TCONS_00031430	371503	261549	-745.1	HORVU.MOREX.r2.2HG0082010	HORVU.MOREX.r2.3HG0261600	0.944	0.903	0.6609	0.7333
HORVU.MOREX.r2.2HG0082120.1	TCONS_00031104	3730	3821116	-542.3	HORVU.MOREX.r2.2HG0082120	HORVU.MOREX.r2.3HG0257260	0.9056	0.8128	0.5897	0.2848
HORVU.MOREX.r2.2HG0082120.1	TCONS_00016238	1709	30373772	-418	HORVU.MOREX.r2.2HG0082120	HORVU.MOREX.r2.2HG0150700	0.8533	0.8128	0.6198	0.2364
HORVU.MOREX.r2.2HG0082310.1	TCONS_00010866	6701724	81043	-664.3	HORVU.MOREX.r2.2HG0082310	HORVU.MOREX.r2.1HG0074990	0.9821	0.8667	0.9821	0.8667
HORVU.MOREX.r2.2HG0082310.1	TCONS_00010866	6701724	81043	-664.3	HORVU.MOREX.r2.2HG0082310	HORVU.MOREX.r2.1HG0074990	0.9821	0.8667	0.9821	0.8667
HORVU.MOREX.r2.2HG0082940.1	TCONS_00032916	2435	216643	-285.9	HORVU.MOREX.r2.2HG0082940	HORVU.MOREX.r2.3HG0189220	0.8658	0.7818	-0.3018	-0.1885
HORVU.MOREX.r2.2HG0082940.1	TCONS_00037083	12431	54509	-211.3	HORVU.MOREX.r2.2HG0082940	HORVU.MOREX.r2.3HG0246630	0.8313	0.8545	0.8522	0.8754
HORVU.MOREX.r2.2HG0083020.1	TCONS_00005913	5402	8381	-179.4	HORVU.MOREX.r2.2HG0083020	XLOC_004274	-0.9834	-1	-0.9834	-1
HORVU.MOREX.r2.2HG0083020.1	TCONS_00057515	21963	221005	-443.5	HORVU.MOREX.r2.2HG0083020	XLOC_040639	-0.977	-0.8909	-0.977	-0.8909
HORVU.MOREX.r2.2HG0083080.1	TCONS_00063298	15761950	1373	-182.5	HORVU.MOREX.r2.2HG0083080	XLOC_044745	0.9776	0.6261	0.9776	0.6261
HORVU.MOREX.r2.2HG0083080.1	TCONS_00082383	13501677	3366	-207.2	HORVU.MOREX.r2.2HG0083080	HORVU.MOREX.r2.7HG0539360	0.952	0.875	0.9511	0.8875
HORVU.MOREX.r2.2HG0083160.1	TCONS_00041128	9522604	61628	-787.7	HORVU.MOREX.r2.2HG0083160	HORVU.MOREX.r2.4HG0303520	-0.9597	-0.9152	-0.8938	-0.8909
HORVU.MOREX.r2.2HG0083160.1	TCONS_00076656	23322609	1259	-169.2	HORVU.MOREX.r2.2HG0083160	XLOC_054215	0.9571	0.9394	0.9571	0.9394
HORVU.MOREX.r2.2HG0083410.1	TCONS_00016932	1860	7890	-536.4	HORVU.MOREX.r2.2HG0083410	HORVU.MOREX.r2.2HG0160110	0.9745	0.9273	0.9715	0.9394
HORVU.MOREX.r2.2HG0083410.1	TCONS_00016932	1860	7890	-536.4	HORVU.MOREX.r2.2HG0083410	HORVU.MOREX.r2.2HG0160110	0.9745	0.9273	0.9715	0.9394
HORVU.MOREX.r2.2HG0083450.1	TCONS_00051693	7172278	1111543	-695.8	HORVU.MOREX.r2.2HG0083450	HORVU.MOREX.r2.5HG0376870	0.9085	0.4194	-0.3263	-0.1636
HORVU.MOREX.r2.2HG0083450.1	TCONS_00051033	32283	1351715810	-1060	HORVU.MOREX.r2.2HG0083450	HORVU.MOREX.r2.5HG0367520	0.8463	0.6394	-0.6275	-0.4303
HORVU.MOREX.r2.2HG0083570.1	TCONS_00062254	392050	11013175	-1114	HORVU.MOREX.r2.2HG0083570	HORVU.MOREX.r2.5HG0428680	0.9701	0.936	0.9701	0.936
HORVU.MOREX.r2.2HG0083570.1	TCONS_00046326	252054	492107	-938.1	HORVU.MOREX.r2.2HG0083570	HORVU.MOREX.r2.4HG0301050	0.9517	0.9157	0.5699	0.6444
HORVU.MOREX.r2.2HG0083720.1	TCONS_00057536	9861233	1228	-134.8	HORVU.MOREX.r2.2HG0083720	XLOC_040654	0.9411	0.9369	-0.9101	-0.6933
HORVU.MOREX.r2.2HG0083720.1	TCONS_00082396	171431	14402888	-639	HORVU.MOREX.r2.2HG0083720	HORVU.MOREX.r2.7HG0539420	-0.9327	-0.9355	0.9106	0.7939
HORVU.MOREX.r2.2HG0083760.1	TCONS_00028366	7492482	221632	-706.8	HORVU.MOREX.r2.2HG0083760	HORVU.MOREX.r2.3HG0217680	0.9959	1	0.5515	0.6271
HORVU.MOREX.r2.2HG0083760.1	TCONS_00038035	352730	22615010	-1081.9	HORVU.MOREX.r2.2HG0083760	HORVU.MOREX.r2.3HG0260010	-0.9918	-0.8986	-0.634	-0.6242
HORVU.MOREX.r2.2HG0084030.1	TCONS_00062252	1289	62353	-137	HORVU.MOREX.r2.2HG0084030	HORVU.MOREX.r2.5HG0428670	0.6297	0.5167	0.4355	0.4788
HORVU.MOREX.r2.2HG0084030.1	TCONS_00050216	21309	15921927	-135.2	HORVU.MOREX.r2.2HG0084030	HORVU.MOREX.r2.5HG0356420	0.6292	0.6606	0.4702	0.4182
HORVU.MOREX.r2.2HG0084160.1	TCONS_00077544	11680	751754	-707.1	HORVU.MOREX.r2.2HG0084160	XLOC_054839	0.9768	0.9666	0.9944	0.9636
HORVU.MOREX.r2.2HG0084160.1	TCONS_00008810	6341573	2917	-496.1	HORVU.MOREX.r2.2HG0084160	XLOC_006216	0.9643	0.924	0.9643	0.924
HORVU.MOREX.r2.2HG0084180.1	TCONS_00071561	13611939	2536	-320.7	HORVU.MOREX.r2.2HG0084180	XLOC_050634	0.9399	0.9273	0.9399	0.9273
HORVU.MOREX.r2.2HG0084180.1	TCONS_00014651	7632175	21390	-665.5	HORVU.MOREX.r2.2HG0084180	XLOC_010359	-0.9312	-0.8788	-0.9312	-0.8788
HORVU.MOREX.r2.2HG0084360.1	TCONS_00045936	239970	2701	-397.1	HORVU.MOREX.r2.2HG0084360	HORVU.MOREX.r2.4HG0296940	-0.9681	-0.9879	-0.9637	-0.9515
HORVU.MOREX.r2.2HG0084360.1	TCONS_00045936	239970	2701	-397.1	HORVU.MOREX.r2.2HG0084360	HORVU.MOREX.r2.4HG0296940	-0.9681	-0.9879	-0.9637	-0.9515
HORVU.MOREX.r2.2HG0084420.1	TCONS_00043841	7711208	1438	-259.2	HORVU.MOREX.r2.2HG0084420	XLOC_030997	0.9767	0.9758	0.9264	0.9879
HORVU.MOREX.r2.2HG0084420.1	TCONS_00073177	5042413	31886	-936.8	HORVU.MOREX.r2.2HG0084420	HORVU.MOREX.r2.6HG0505870	0.9561	0.997	0.8986	0.9787
HORVU.MOREX.r2.2HG0084730.1	TCONS_00033894	1536	26559	-370.5	HORVU.MOREX.r2.2HG0084730	HORVU.MOREX.r2.3HG0203920	0.9912	0.8024	0.8805	0.8545
HORVU.MOREX.r2.2HG0084730.1	TCONS_00033894	1536	26559	-370.5	HORVU.MOREX.r2.2HG0084730	HORVU.MOREX.r2.3HG0203920	0.9912	0.8024	0.8805	0.8545
HORVU.MOREX.r2.2HG0086120.1	TCONS_00010966	163818	7636	-261.8	HORVU.MOREX.r2.2HG0086120	XLOC_007783	0.9531	0.8667	0.9531	0.8667
HORVU.MOREX.r2.2HG0086120.1	TCONS_00028080	10949	20980	-541.4	HORVU.MOREX.r2.2HG0086120	HORVU.MOREX.r2.3HG0214060	0.9495	0.8876	-0.7629	-0.8061
HORVU.MOREX.r2.2HG0086260.1	TCONS_00032148	41084	4321510	-444.7	HORVU.MOREX.r2.2HG0086260	XLOC_022761	0.9864	0.9301	0.9914	0.9301
HORVU.MOREX.r2.2HG0086260.1	TCONS_00077072	611080	291134	-438.8	HORVU.MOREX.r2.2HG0086260	HORVU.MOREX.r2.7HG0562010	0.9541	0.9515	0.3228	0.3455
HORVU.MOREX.r2.2HG0087010.1	TCONS_00024526	181529	21600	-892.7	HORVU.MOREX.r2.2HG0087010	HORVU.MOREX.r2.2HG0163690	0.9604	0.8389	0.8675	0.7576
HORVU.MOREX.r2.2HG0087010.1	TCONS_00024526	181529	21600	-892.7	HORVU.MOREX.r2.2HG0087010	HORVU.MOREX.r2.2HG0163690	0.9604	0.8389	0.8675	0.7576
HORVU.MOREX.r2.2HG0087080.1	TCONS_00088840	22735	22611	-339.8	HORVU.MOREX.r2.2HG0087080	HORVU.MOREX.r2.UnG0631040	0.9929	0.7006	-0.254	-0.6079
HORVU.MOREX.r2.2HG0087080.1	TCONS_00088840	22735	22611	-339.8	HORVU.MOREX.r2.2HG0087080	HORVU.MOREX.r2.UnG0631040	0.9929	0.7006	-0.254	-0.6079
HORVU.MOREX.r2.2HG0087210.1	TCONS_00089568	78428	1315	-185	HORVU.MOREX.r2.2HG0087210	XLOC_063496	-0.9516	-0.9273	-0.9516	-0.9273
HORVU.MOREX.r2.2HG0087210.1	TCONS_00033503	17940	1968	-460.6	HORVU.MOREX.r2.2HG0087210	XLOC_023729	0.9503	0.9483	0.9503	0.9483
HORVU.MOREX.r2.2HG0088520.1	TCONS_00013128	3112013	41673	-732.6	HORVU.MOREX.r2.2HG0088520	HORVU.MOREX.r2.2HG0107630	0.9555	0.8936	0.3197	0.2857
HORVU.MOREX.r2.2HG0088520.1	TCONS_00071635	1986	13976	-472.9	HORVU.MOREX.r2.2HG0088520	XLOC_050674	0.9523	0.9605	0.9588	0.9666
HORVU.MOREX.r2.2HG0088540.1	TCONS_00022961	91471	4821897	-570.8	HORVU.MOREX.r2.2HG0088540	HORVU.MOREX.r2.2HG0141020	0.982	0.9273	0.8315	0.7455
HORVU.MOREX.r2.2HG0088540.1	TCONS_00055183	2861055	1737	-312.3	HORVU.MOREX.r2.2HG0088540	HORVU.MOREX.r2.5HG0428470	0.97	0.9636	0.9571	0.9515
HORVU.MOREX.r2.2HG0088730.1	TCONS_00006166	243940	4656	-318.9	HORVU.MOREX.r2.2HG0088730	XLOC_004459	-0.9629	-0.9394	-0.9629	-0.9394
HORVU.MOREX.r2.2HG0088730.1	TCONS_00067165	91212	891331	-564.6	HORVU.MOREX.r2.2HG0088730	HORVU.MOREX.r2.6HG0498220	-0.9549	-0.9362	-0.4507	-0.4742
HORVU.MOREX.r2.2HG0089140.1	TCONS_00088323	227525	6313	-183.2	HORVU.MOREX.r2.2HG0089140	HORVU.MOREX.r2.7HG0624110	-0.9554	-0.9515	-0.9503	-0.9152
HORVU.MOREX.r2.2HG0089140.1	TCONS_00088318	26483323	1665	-313.7	HORVU.MOREX.r2.2HG0089140	HORVU.MOREX.r2.7HG0624090	-0.9434	-0.9273	-0.5263	-0.8909
HORVU.MOREX.r2.2HG0089330.1	TCONS_00037921	384998	9566	-311.8	HORVU.MOREX.r2.2HG0089330	XLOC_026814	-0.9647	-0.8424	-0.932	-0.903
HORVU.MOREX.r2.2HG0089330.1	TCONS_00031801	21349	32984666	-556	HORVU.MOREX.r2.2HG0089330	XLOC_022513	-0.9552	-0.8303	-0.9552	-0.8303
HORVU.MOREX.r2.2HG0089450.1	TCONS_00043841	449955	1469	-240.7	HORVU.MOREX.r2.2HG0089450	XLOC_030997	0.9469	0.9515	0.9469	0.9515
HORVU.MOREX.r2.2HG0089450.1	TCONS_00080725	7301218	1462	-234.5	HORVU.MOREX.r2.2HG0089450	XLOC_057135	-0.9464	-0.9152	-0.8662	-0.8545
HORVU.MOREX.r2.2HG0090390.1	TCONS_00025119	5001144	1635	-291.2	HORVU.MOREX.r2.2HG0090390	XLOC_017792	0.9464	0.8815	0.9464	0.8815
HORVU.MOREX.r2.2HG0090390.1	TCONS_00004097	191622	2641907	-693	HORVU.MOREX.r2.2HG0090390	XLOC_002968	-0.9407	-0.9152	-0.2396	-0.3333
HORVU.MOREX.r2.2HG0090650.1	TCONS_00089047	3248	64325	-122.6	HORVU.MOREX.r2.2HG0090650	HORVU.MOREX.r2.UnG0634240	-0.6924	-0.7744	-0.5342	-0.5758
HORVU.MOREX.r2.2HG0090650.1	TCONS_00011912	8248	215463	-118.8	HORVU.MOREX.r2.2HG0090650	HORVU.MOREX.r2.2HG0088490	-0.6353	-0.72	-0.6336	-0.6121
HORVU.MOREX.r2.2HG0091260.1	TCONS_00043656	141092	751263	-509.6	HORVU.MOREX.r2.2HG0091260	XLOC_030872	0.959	0.924	0.959	0.924
HORVU.MOREX.r2.2HG0091260.1	TCONS_00082732	494943	1411	-272.9	HORVU.MOREX.r2.2HG0091260	HORVU.MOREX.r2.7HG0544160	0.9569	0.8389	0.9336	0.845
HORVU.MOREX.r2.2HG0091330.1	TCONS_00043518	2794	10843	-544.7	HORVU.MOREX.r2.2HG0091330	XLOC_030781	0.9816	0.9879	0.9816	0.9879
HORVU.MOREX.r2.2HG0091330.1	TCONS_00047635	10807	81909	-467.5	HORVU.MOREX.r2.2HG0091330	HORVU.MOREX.r2.4HG0319420	0.9683	0.8667	0.9552	0.7212
HORVU.MOREX.r2.2HG0091380.1	TCONS_00033503	51104	351159	-654.4	HORVU.MOREX.r2.2HG0091380	XLOC_023729	0.9534	0.8754	0.9534	0.8754
HORVU.MOREX.r2.2HG0091380.1	TCONS_00010966	24643	6639	-252	HORVU.MOREX.r2.2HG0091380	XLOC_007783	-0.9468	-0.9636	-0.9468	-0.9636
HORVU.MOREX.r2.2HG0091410.1	TCONS_00089568	618943	3336	-214.4	HORVU.MOREX.r2.2HG0091410	XLOC_063496	-0.9686	-0.9394	-0.9686	-0.9394
HORVU.MOREX.r2.2HG0091410.1	TCONS_00033503	81077	351125	-646.4	HORVU.MOREX.r2.2HG0091410	XLOC_023729	0.9633	0.8997	0.9633	0.8997
HORVU.MOREX.r2.2HG0091570.1	TCONS_00029966	219450	1208	-111.8	HORVU.MOREX.r2.2HG0091570	XLOC_021194	-0.9871	-0.9515	-0.9507	-0.9273
HORVU.MOREX.r2.2HG0091570.1	TCONS_00032540	49740	7674	-361.5	HORVU.MOREX.r2.2HG0091570	XLOC_023024	-0.9694	-0.9636	-0.9694	-0.9636
HORVU.MOREX.r2.2HG0091740.1	TCONS_00072580	1071913	4312365	-789.8	HORVU.MOREX.r2.2HG0091740	HORVU.MOREX.r2.6HG0496840	0.955	0.9273	0.853	0.8545
HORVU.MOREX.r2.2HG0091740.1	TCONS_00051474	5391838	31433	-621.3	HORVU.MOREX.r2.2HG0091740	HORVU.MOREX.r2.5HG0373370	0.9472	0.9758	0.9679	0.9515
HORVU.MOREX.r2.2HG0092160.1	TCONS_00013617	2294	190496	-175.6	HORVU.MOREX.r2.2HG0092160	XLOC_009677	0.9538	0.9152	0.9538	0.9152
HORVU.MOREX.r2.2HG0092160.1	TCONS_00057398	9290	620934	-199.1	HORVU.MOREX.r2.2HG0092160	HORVU.MOREX.r2.5HG0360970	-0.9463	-0.8061	-0.2338	0.0545
HORVU.MOREX.r2.2HG0092290.1	TCONS_00073319	5431330	20778	-330.7	HORVU.MOREX.r2.2HG0092290	XLOC_051888	0.945	0.9152	0.9354	0.9636
HORVU.MOREX.r2.2HG0092290.1	TCONS_00072705	11347	5701942	-639.1	HORVU.MOREX.r2.2HG0092290	HORVU.MOREX.r2.6HG0498590	0.9397	0.9152	0.8888	0.9301
HORVU.MOREX.r2.2HG0092440.1	TCONS_00016932	1948	7970	-515.1	HORVU.MOREX.r2.2HG0092440	HORVU.MOREX.r2.2HG0160110	0.9796	0.9394	0.9784	0.9515
HORVU.MOREX.r2.2HG0092440.1	TCONS_00016932	1948	7970	-515.1	HORVU.MOREX.r2.2HG0092440	HORVU.MOREX.r2.2HG0160110	0.9796	0.9394	0.9784	0.9515
HORVU.MOREX.r2.2HG0092510.1	TCONS_00038207	5951	29999	-454.1	HORVU.MOREX.r2.2HG0092510	HORVU.MOREX.r2.3HG0262410	0.9893	0.816	0.9799	0.8774
HORVU.MOREX.r2.2HG0092510.1	TCONS_00056940	274622	2317	-144	HORVU.MOREX.r2.2HG0092510	XLOC_040304	0.9628	0.7939	0.9628	0.7939
HORVU.MOREX.r2.2HG0093000.1	TCONS_00026659	3301078	6667	-381.3	HORVU.MOREX.r2.2HG0093000	HORVU.MOREX.r2.3HG0194250	-0.9562	-0.9758	-0.974	-0.9758
HORVU.MOREX.r2.2HG0093000.1	TCONS_00005913	46457	5393	-220.9	HORVU.MOREX.r2.2HG0093000	XLOC_004274	-0.9412	-0.9152	-0.9412	-0.9152
HORVU.MOREX.r2.2HG0093020.1	TCONS_00027865	13222	51618364	-1261.1	HORVU.MOREX.r2.2HG0093020	HORVU.MOREX.r2.3HG0211480	0.995	0.6984	0.5916	0.8268
HORVU.MOREX.r2.2HG0093020.1	TCONS_00021757	13222	233265	-1363	HORVU.MOREX.r2.2HG0093020	XLOC_015396	0.9909	0.7405	0.701	0.5775
HORVU.MOREX.r2.2HG0093060.1	TCONS_00040511	13257	1216	-99.4	HORVU.MOREX.r2.2HG0093060	XLOC_028692	-0.9774	-0.9879	-0.9774	-0.9879
HORVU.MOREX.r2.2HG0093060.1	TCONS_00009310	26312	77409	-158.2	HORVU.MOREX.r2.2HG0093060	XLOC_006595	-0.9666	-0.9394	-0.9666	-0.9394
HORVU.MOREX.r2.2HG0093180.1	TCONS_00086260	388882	1474	-205.1	HORVU.MOREX.r2.2HG0093180	XLOC_061139	-0.9491	-0.9483	-0.9391	-0.8997
HORVU.MOREX.r2.2HG0093180.1	TCONS_00037055	1984	321043	-489.8	HORVU.MOREX.r2.2HG0093180	XLOC_026215	-0.9271	-0.7697	-0.9301	-0.8424
HORVU.MOREX.r2.2HG0093890.1	TCONS_00007272	9249	1235	-124.2	HORVU.MOREX.r2.2HG0093890	HORVU.MOREX.r2.1HG0022710	0.9944	1	0.6909	0.5636
HORVU.MOREX.r2.2HG0093890.1	TCONS_00021757	4164753	144312	-1770.3	HORVU.MOREX.r2.2HG0093890	XLOC_015396	0.9743	0.862	0.6139	0.6
HORVU.MOREX.r2.2HG0094120.1	TCONS_00062254	11136	21573271	-694.9	HORVU.MOREX.r2.2HG0094120	HORVU.MOREX.r2.5HG0428680	0.9934	0.9483	0.9934	0.9483
HORVU.MOREX.r2.2HG0094120.1	TCONS_00055169	3081029	1560	-451.3	HORVU.MOREX.r2.2HG0094120	HORVU.MOREX.r2.5HG0428390	0.9719	0.903	0.9928	0.9636
HORVU.MOREX.r2.2HG0094240.1	TCONS_00045366	10931494	7348	-192.2	HORVU.MOREX.r2.2HG0094240	XLOC_032082	-0.9092	-0.8424	-0.9092	-0.8424
HORVU.MOREX.r2.2HG0094240.1	TCONS_00034194	11490	281497	-687.6	HORVU.MOREX.r2.2HG0094240	HORVU.MOREX.r2.3HG0208170	-0.9084	-0.9387	-0.0681	-0.0545
HORVU.MOREX.r2.2HG0095010.1	TCONS_00032068	12562	25609	-338.3	HORVU.MOREX.r2.2HG0095010	XLOC_022700	0.9687	0.903	0.9687	0.903
HORVU.MOREX.r2.2HG0095010.1	TCONS_00071395	4559	26595	-384.6	HORVU.MOREX.r2.2HG0095010	XLOC_050529	0.9625	0.903	0.9625	0.903
HORVU.MOREX.r2.2HG0095020.1	TCONS_00017853	17911	30941	-625.2	HORVU.MOREX.r2.2HG0095020	HORVU.MOREX.r2.2HG0173490	0.9853	0.9515	0.9411	0.8303
HORVU.MOREX.r2.2HG0095020.1	TCONS_00017853	17911	30941	-625.2	HORVU.MOREX.r2.2HG0095020	HORVU.MOREX.r2.2HG0173490	0.9853	0.9515	0.9411	0.8303
HORVU.MOREX.r2.2HG0095090.1	TCONS_00036321	431284	511345	-640.3	HORVU.MOREX.r2.2HG0095090	HORVU.MOREX.r2.3HG0235730	0.9392	0.8545	0.4517	0.4424
HORVU.MOREX.r2.2HG0095090.1	TCONS_00027540	1581239	81311	-754.8	HORVU.MOREX.r2.2HG0095090	HORVU.MOREX.r2.3HG0206760	-0.9166	-0.9273	-0.8062	-0.7576
HORVU.MOREX.r2.2HG0095120.1	TCONS_00089568	573925	1335	-201.5	HORVU.MOREX.r2.2HG0095120	XLOC_063496	0.9504	0.8997	0.9504	0.8997
HORVU.MOREX.r2.2HG0095120.1	TCONS_00014651	2851683	51392	-732.2	HORVU.MOREX.r2.2HG0095120	XLOC_010359	0.9426	0.9423	0.9426	0.9423
HORVU.MOREX.r2.2HG0095300.1	TCONS_00022961	32609	94730	-379.5	HORVU.MOREX.r2.2HG0095300	HORVU.MOREX.r2.2HG0141020	0.9818	0.9758	0.9363	0.9152
HORVU.MOREX.r2.2HG0095300.1	TCONS_00010866	2617	34642	-582.3	HORVU.MOREX.r2.2HG0095300	HORVU.MOREX.r2.1HG0074990	0.9785	0.9152	0.9785	0.9152
HORVU.MOREX.r2.2HG0095640.1	TCONS_00086090	3571383	71002	-462.1	HORVU.MOREX.r2.2HG0095640	HORVU.MOREX.r2.7HG0593210	-0.9855	-0.9483	-0.9809	-0.8754
HORVU.MOREX.r2.2HG0095640.1	TCONS_00080550	2581529	151247	-623.5	HORVU.MOREX.r2.2HG0095640	HORVU.MOREX.r2.7HG0610650	0.9854	0.8739	0.9842	0.8571
HORVU.MOREX.r2.2HG0096000.1	TCONS_00020376	1571	81722	-443.2	HORVU.MOREX.r2.2HG0096000	HORVU.MOREX.r2.2HG0105580	0.9913	0.9636	0.96	0.9758
HORVU.MOREX.r2.2HG0096000.1	TCONS_00062253	1627	57702	-352.5	HORVU.MOREX.r2.2HG0096000	HORVU.MOREX.r2.5HG0428670	0.9825	0.9119	0.9304	0.9273
HORVU.MOREX.r2.2HG0096540.1	TCONS_00073177	11504	31550	-845.2	HORVU.MOREX.r2.2HG0096540	HORVU.MOREX.r2.6HG0505870	0.9491	0.9605	0.9491	0.9605
HORVU.MOREX.r2.2HG0096540.1	TCONS_00051408	102566	1444	-242.4	HORVU.MOREX.r2.2HG0096540	XLOC_036307	-0.9472	-0.903	-0.9472	-0.903
HORVU.MOREX.r2.2HG0096570.1	TCONS_00083233	211819	1632002	-932.6	HORVU.MOREX.r2.2HG0096570	XLOC_058915	0.9806	0.997	0.7975	0.7576
HORVU.MOREX.r2.2HG0096570.1	TCONS_00020376	4121764	21282	-795.7	HORVU.MOREX.r2.2HG0096570	HORVU.MOREX.r2.2HG0105580	0.9591	0.9879	0.7588	0.7455
HORVU.MOREX.r2.2HG0096750.1	TCONS_00023728	360719	6340	-192.9	HORVU.MOREX.r2.2HG0096750	XLOC_016763	-0.9625	-0.8909	-0.9625	-0.8909
HORVU.MOREX.r2.2HG0096750.1	TCONS_00062254	11590	20103619	-883.1	HORVU.MOREX.r2.2HG0096750	HORVU.MOREX.r2.5HG0428680	0.9602	0.8268	0.9602	0.8268
HORVU.MOREX.r2.2HG0096900.1	TCONS_00039328	424851	4400	-232.7	HORVU.MOREX.r2.2HG0096900	XLOC_027850	0.9786	0.9879	0.9786	0.9879
HORVU.MOREX.r2.2HG0096900.1	TCONS_00016158	217513	1276	-135.2	HORVU.MOREX.r2.2HG0096900	XLOC_011417	0.9708	0.9152	0.9708	0.9152
HORVU.MOREX.r2.2HG0097170.1	TCONS_00026870	77421	4297	-186.2	HORVU.MOREX.r2.2HG0097170	XLOC_019047	-0.9525	-0.9152	-0.9045	-0.8061
HORVU.MOREX.r2.2HG0097170.1	TCONS_00019838	11319	261249	-577.2	HORVU.MOREX.r2.2HG0097170	XLOC_014115	-0.9518	-0.9273	-0.8493	-0.7455
HORVU.MOREX.r2.2HG0097980.1	TCONS_00030580	9585	70847689	-386	HORVU.MOREX.r2.2HG0097980	HORVU.MOREX.r2.3HG0249630	-0.9531	-0.9152	-0.7337	-0.4667
HORVU.MOREX.r2.2HG0097980.1	TCONS_00057515	1539	2607	-322.9	HORVU.MOREX.r2.2HG0097980	XLOC_040639	-0.9458	-0.9152	-0.9458	-0.9152
HORVU.MOREX.r2.2HG0098000.1	TCONS_00071134	11547	121525	-635.8	HORVU.MOREX.r2.2HG0098000	XLOC_050323	0.979	0.9879	0.9087	0.9636
HORVU.MOREX.r2.2HG0098000.1	TCONS_00024038	1761160	1963	-441.6	HORVU.MOREX.r2.2HG0098000	XLOC_016992	0.9663	0.903	0.8847	0.8788
HORVU.MOREX.r2.2HG0098050.1	TCONS_00017806	2936	62637153	-532.2	HORVU.MOREX.r2.2HG0098050	XLOC_012664	0.8979	0.9752	-0.3899	-0.1879
HORVU.MOREX.r2.2HG0098050.1	TCONS_00079233	24936	19512901	-482.7	HORVU.MOREX.r2.2HG0098050	XLOC_056036	0.8925	0.9108	0.3162	0.4438
HORVU.MOREX.r2.2HG0098070.1	TCONS_00006166	86785	6660	-363.3	HORVU.MOREX.r2.2HG0098070	XLOC_004459	-0.9678	-0.9273	-0.9678	-0.9273
HORVU.MOREX.r2.2HG0098070.1	TCONS_00024720	189830	1606	-388.9	HORVU.MOREX.r2.2HG0098070	XLOC_017506	-0.9458	-0.9515	-0.9458	-0.9515
HORVU.MOREX.r2.2HG0098320.1	TCONS_00012494	11563	471604	-719.5	HORVU.MOREX.r2.2HG0098320	XLOC_008844	0.9807	0.9144	0.589	0.72
HORVU.MOREX.r2.2HG0098320.1	TCONS_00032491	3321543	11192	-630.4	HORVU.MOREX.r2.2HG0098320	XLOC_022996	0.9762	0.936	0.9762	0.936
HORVU.MOREX.r2.2HG0098350.1	TCONS_00040386	7552081	61298	-675.8	HORVU.MOREX.r2.2HG0098350	HORVU.MOREX.r2.4HG0292380	-0.9696	-0.9636	-0.6414	-0.4255
HORVU.MOREX.r2.2HG0098350.1	TCONS_00048493	11392082	24939	-466.7	HORVU.MOREX.r2.2HG0098350	XLOC_034235	-0.9612	-0.9515	-0.8022	-0.6606
HORVU.MOREX.r2.2HG0098380.1	TCONS_00066340	1257	112350	-149.8	HORVU.MOREX.r2.2HG0098380	XLOC_046916	0.951	0.8667	0.951	0.8667
HORVU.MOREX.r2.2HG0098380.1	TCONS_00015300	38257	20452323	-149.2	HORVU.MOREX.r2.2HG0098380	HORVU.MOREX.r2.2HG0136920	0.9184	0.9058	0.3017	0.2485
HORVU.MOREX.r2.2HG0098550.1	TCONS_00064589	31132	941246	-572.8	HORVU.MOREX.r2.2HG0098550	XLOC_045691	0.9667	0.8909	0.9667	0.8909
HORVU.MOREX.r2.2HG0098550.1	TCONS_00000200	171377	1203	-107.9	HORVU.MOREX.r2.2HG0098550	XLOC_000134	0.9588	0.8545	0.9588	0.8545
HORVU.MOREX.r2.2HG0099160.1	TCONS_00052423	119919	1778	-440.6	HORVU.MOREX.r2.2HG0099160	XLOC_037038	0.9631	0.8303	0.9631	0.8303
HORVU.MOREX.r2.2HG0099160.1	TCONS_00024924	205979	15768	-441.3	HORVU.MOREX.r2.2HG0099160	HORVU.MOREX.r2.2HG0169880	0.9557	0.6687	0.9557	0.6687
HORVU.MOREX.r2.2HG0099410.1	TCONS_00043518	131003	31051	-612.1	HORVU.MOREX.r2.2HG0099410	XLOC_030781	0.9712	0.9394	0.9712	0.9394
HORVU.MOREX.r2.2HG0099410.1	TCONS_00052423	173968	3778	-386.3	HORVU.MOREX.r2.2HG0099410	XLOC_037038	0.9473	0.7697	0.9473	0.7697
HORVU.MOREX.r2.2HG0099560.1	TCONS_00040012	4021247	1865	-369.7	HORVU.MOREX.r2.2HG0099560	XLOC_028324	0.943	0.9152	0.943	0.9152
HORVU.MOREX.r2.2HG0099560.1	TCONS_00066340	236708	4423	-266.6	HORVU.MOREX.r2.2HG0099560	XLOC_046916	0.9247	0.8424	0.9247	0.8424
HORVU.MOREX.r2.2HG0099600.1	TCONS_00017522	11761750	3531	-375.5	HORVU.MOREX.r2.2HG0099600	XLOC_012454	-0.966	-0.9515	-0.966	-0.9515
HORVU.MOREX.r2.2HG0099600.1	TCONS_00014913	12651812	1537	-343.6	HORVU.MOREX.r2.2HG0099600	XLOC_010537	-0.9615	-0.9152	-0.9615	-0.9152
HORVU.MOREX.r2.2HG0100030.1	TCONS_00080550	2731513	61252	-615.9	HORVU.MOREX.r2.2HG0100030	HORVU.MOREX.r2.7HG0610650	0.9605	0.9019	0.9432	0.7818
HORVU.MOREX.r2.2HG0100030.1	TCONS_00080550	2731513	61252	-615.9	HORVU.MOREX.r2.2HG0100030	HORVU.MOREX.r2.7HG0610650	0.9605	0.9019	0.9432	0.7818
HORVU.MOREX.r2.2HG0100050.1	TCONS_00014913	135692	4505	-299.7	HORVU.MOREX.r2.2HG0100050	XLOC_010537	-0.9723	-0.9394	-0.9723	-0.9394
HORVU.MOREX.r2.2HG0100050.1	TCONS_00047075	8871299	1360	-191.1	HORVU.MOREX.r2.2HG0100050	XLOC_033239	0.9663	0.9394	0.9663	0.9394
HORVU.MOREX.r2.2HG0100180.1	TCONS_00066340	373847	4454	-290.3	HORVU.MOREX.r2.2HG0100180	XLOC_046916	0.9659	0.9394	0.9652	0.9394
HORVU.MOREX.r2.2HG0100180.1	TCONS_00077862	2885	1251018	-524.4	HORVU.MOREX.r2.2HG0100180	XLOC_055069	-0.957	-0.9636	-0.9529	-0.9636
HORVU.MOREX.r2.2HG0100570.1	TCONS_00049952	9626	334981	-268.4	HORVU.MOREX.r2.2HG0100570	HORVU.MOREX.r2.5HG0353000	0.8347	0.7939	0.8653	0.8061
HORVU.MOREX.r2.2HG0100570.1	TCONS_00037083	47588	3523	-222.6	HORVU.MOREX.r2.2HG0100570	HORVU.MOREX.r2.3HG0246630	-0.8057	-0.9636	-0.9055	-0.9273
HORVU.MOREX.r2.2HG0100750.1	TCONS_00085096	1531	17568	-356.1	HORVU.MOREX.r2.2HG0100750	XLOC_060293	0.9781	0.9483	0.9781	0.9483
HORVU.MOREX.r2.2HG0100750.1	TCONS_00016238	5531	30613612	-356	HORVU.MOREX.r2.2HG0100750	HORVU.MOREX.r2.2HG0150700	0.9652	0.903	0.9235	0.903
HORVU.MOREX.r2.2HG0100840.1	TCONS_00085741	4717	9781690	-426	HORVU.MOREX.r2.2HG0100840	HORVU.MOREX.r2.7HG0588250	0.9645	0.9394	0.7221	0.8667
HORVU.MOREX.r2.2HG0100840.1	TCONS_00062852	1401	23369	-217	HORVU.MOREX.r2.2HG0100840	HORVU.MOREX.r2.5HG0438090	-0.9486	-0.8424	-0.9059	-0.9152
HORVU.MOREX.r2.2HG0101090.1	TCONS_00059400	32200	3362539	-868.7	HORVU.MOREX.r2.2HG0101090	HORVU.MOREX.r2.5HG0387660	0.9694	0.924	0.908	0.9152
HORVU.MOREX.r2.2HG0101090.1	TCONS_00059400	32200	3362539	-868.7	HORVU.MOREX.r2.2HG0101090	HORVU.MOREX.r2.5HG0387660	0.9694	0.924	0.908	0.9152
HORVU.MOREX.r2.2HG0101280.1	TCONS_00015523	102859	2701	-351.9	HORVU.MOREX.r2.2HG0101280	XLOC_010965	0.9827	0.8493	0.9812	0.9058
HORVU.MOREX.r2.2HG0101280.1	TCONS_00089487	6851078	10379	-173.9	HORVU.MOREX.r2.2HG0101280	XLOC_063441	0.9772	0.8229	0.9579	0.9004
HORVU.MOREX.r2.2HG0101390.1	TCONS_00052423	47848	3767	-429.7	HORVU.MOREX.r2.2HG0101390	XLOC_037038	0.9706	0.7455	0.9706	0.7455
HORVU.MOREX.r2.2HG0101390.1	TCONS_00028080	19974	13642353	-504.5	HORVU.MOREX.r2.2HG0101390	HORVU.MOREX.r2.3HG0214060	0.9563	0.792	-0.7166	-0.7818
HORVU.MOREX.r2.2HG0101600.1	TCONS_00004097	21077	1871239	-499.5	HORVU.MOREX.r2.2HG0101600	XLOC_002968	-0.9574	-0.9636	-0.5875	-0.5636
HORVU.MOREX.r2.2HG0101600.1	TCONS_00017698	104803	1679	-366.9	HORVU.MOREX.r2.2HG0101600	XLOC_012578	0.9485	0.8632	0.9485	0.8632
HORVU.MOREX.r2.2HG0101740.1	TCONS_00057882	149903	9725	-396.7	HORVU.MOREX.r2.2HG0101740	HORVU.MOREX.r2.5HG0367820	0.9819	0.9515	0.9699	0.9273
HORVU.MOREX.r2.2HG0101740.1	TCONS_00057882	149903	9725	-396.7	HORVU.MOREX.r2.2HG0101740	HORVU.MOREX.r2.5HG0367820	0.9819	0.9515	0.9699	0.9273
HORVU.MOREX.r2.2HG0101820.1	TCONS_00025788	40874	19915	-452.3	HORVU.MOREX.r2.2HG0101820	XLOC_018287	0.9417	0.9119	0.9417	0.9119
HORVU.MOREX.r2.2HG0101820.1	TCONS_00060912	3871	3151191	-545.6	HORVU.MOREX.r2.2HG0101820	HORVU.MOREX.r2.5HG0408940	-0.9095	-0.924	-0.4631	-0.6606
HORVU.MOREX.r2.2HG0102010.1	TCONS_00052423	22713055	1777	-357	HORVU.MOREX.r2.2HG0102010	XLOC_037038	-0.9689	-0.7212	-0.9689	-0.7212
HORVU.MOREX.r2.2HG0102010.1	TCONS_00059400	23051	363138	-1269	HORVU.MOREX.r2.2HG0102010	HORVU.MOREX.r2.5HG0387660	0.9589	0.8754	0.9254	0.7939
HORVU.MOREX.r2.2HG0102100.1	TCONS_00051474	1391575	31435	-664.2	HORVU.MOREX.r2.2HG0102100	HORVU.MOREX.r2.5HG0373370	0.9603	0.9273	0.9657	0.9273
HORVU.MOREX.r2.2HG0102100.1	TCONS_00047075	7801192	1391	-192.5	HORVU.MOREX.r2.2HG0102100	XLOC_033239	0.9412	0.7939	0.9412	0.7939
HORVU.MOREX.r2.2HG0102730.1	TCONS_00037921	1513	32563	-275.1	HORVU.MOREX.r2.2HG0102730	XLOC_026814	0.9871	0.9636	0.9127	0.6848
HORVU.MOREX.r2.2HG0102730.1	TCONS_00035192	6513	6701203	-274.7	HORVU.MOREX.r2.2HG0102730	XLOC_024885	0.9658	0.9152	0.9408	0.903
HORVU.MOREX.r2.2HG0102740.1	TCONS_00032916	3893	81978	-419.4	HORVU.MOREX.r2.2HG0102740	HORVU.MOREX.r2.3HG0189220	0.9542	0.8667	0.0472	0.2
HORVU.MOREX.r2.2HG0102740.1	TCONS_00032916	3893	81978	-419.4	HORVU.MOREX.r2.2HG0102740	HORVU.MOREX.r2.3HG0189220	0.9542	0.8667	0.0472	0.2
HORVU.MOREX.r2.2HG0104270.1	TCONS_00007659	3899	10941	-552.7	HORVU.MOREX.r2.2HG0104270	XLOC_005380	-0.9775	-0.9758	-0.9775	-0.9758
HORVU.MOREX.r2.2HG0104270.1	TCONS_00027540	48909	1931	-577.5	HORVU.MOREX.r2.2HG0104270	HORVU.MOREX.r2.3HG0206760	-0.9589	-0.9515	-0.7672	-0.6242
HORVU.MOREX.r2.2HG0105020.1	TCONS_00025119	171828	7636	-314.3	HORVU.MOREX.r2.2HG0105020	XLOC_017792	0.8919	0.8389	0.8919	0.8389
HORVU.MOREX.r2.2HG0105020.1	TCONS_00031744	70359	1275	-149	HORVU.MOREX.r2.2HG0105020	XLOC_022474	0.8849	0.8511	0.8849	0.8511
HORVU.MOREX.r2.2HG0105090.1	TCONS_00076187	2266	35320	-130.1	HORVU.MOREX.r2.2HG0105090	HORVU.MOREX.r2.7HG0549590	0.9304	0.8632	0.8688	0.8207
HORVU.MOREX.r2.2HG0105090.1	TCONS_00076187	2266	35320	-130.1	HORVU.MOREX.r2.2HG0105090	HORVU.MOREX.r2.7HG0549590	0.9304	0.8632	0.8688	0.8207
HORVU.MOREX.r2.2HG0105160.1	TCONS_00004610	41029	65147529	-599	HORVU.MOREX.r2.2HG0105160	HORVU.MOREX.r2.1HG0064610	0.9425	0.9152	-0.35	-0.103
HORVU.MOREX.r2.2HG0105160.1	TCONS_00045936	3221021	11710	-400.8	HORVU.MOREX.r2.2HG0105160	HORVU.MOREX.r2.4HG0296940	0.9333	0.9152	0.8575	0.8788
HORVU.MOREX.r2.2HG0105250.1	TCONS_00080549	71005	1971222	-558.3	HORVU.MOREX.r2.2HG0105250	HORVU.MOREX.r2.7HG0610650	-0.9781	-0.8788	-0.9703	-0.8788
HORVU.MOREX.r2.2HG0105250.1	TCONS_00080549	71005	1971222	-558.3	HORVU.MOREX.r2.2HG0105250	HORVU.MOREX.r2.7HG0610650	-0.9781	-0.8788	-0.9703	-0.8788
HORVU.MOREX.r2.2HG0105290.1	TCONS_00020376	4437	387848	-252.5	HORVU.MOREX.r2.2HG0105290	HORVU.MOREX.r2.2HG0105580	0.9722	0.9515	0.9399	0.9636
HORVU.MOREX.r2.2HG0105290.1	TCONS_00090050	30441	62469	-225.5	HORVU.MOREX.r2.2HG0105290	HORVU.MOREX.r2.UnG0634940	0.9587	0.9636	0.9587	0.9636
HORVU.MOREX.r2.2HG0105340.1	TCONS_00090050	1375	44433	-194.6	HORVU.MOREX.r2.2HG0105340	HORVU.MOREX.r2.UnG0634940	0.9748	0.9879	0.9748	0.9879
HORVU.MOREX.r2.2HG0105340.1	TCONS_00062253	17375	73468	-186.6	HORVU.MOREX.r2.2HG0105340	HORVU.MOREX.r2.5HG0428670	0.948	0.924	0.8537	0.9152
HORVU.MOREX.r2.2HG0105380.1	TCONS_00020376	2375	263649	-214	HORVU.MOREX.r2.2HG0105380	HORVU.MOREX.r2.2HG0105580	0.9819	0.9758	0.9752	0.9515
HORVU.MOREX.r2.2HG0105380.1	TCONS_00083233	3375	9671337	-244.1	HORVU.MOREX.r2.2HG0105380	XLOC_058915	0.9626	0.9848	0.9538	0.9394
HORVU.MOREX.r2.2HG0105400.1	TCONS_00020376	21318	389733	-214.6	HORVU.MOREX.r2.2HG0105400	HORVU.MOREX.r2.2HG0105580	0.9815	0.9758	0.9656	0.9879
HORVU.MOREX.r2.2HG0105400.1	TCONS_00083233	3321	100444	-227.2	HORVU.MOREX.r2.2HG0105400	XLOC_058915	0.9572	0.9666	0.976	0.9758
HORVU.MOREX.r2.2HG0105550.1	TCONS_00062254	38856	19032805	-531.6	HORVU.MOREX.r2.2HG0105550	HORVU.MOREX.r2.5HG0428680	0.982	0.8997	0.982	0.8997
HORVU.MOREX.r2.2HG0105550.1	TCONS_00055169	72789	1678	-404.5	HORVU.MOREX.r2.2HG0105550	HORVU.MOREX.r2.5HG0428390	0.9582	0.9758	0.9831	1
HORVU.MOREX.r2.2HG0105590.1	TCONS_00020374	67928	2441179	-430.2	HORVU.MOREX.r2.2HG0105590	HORVU.MOREX.r2.2HG0105580	0.957	0.9636	0.9707	0.9394
HORVU.MOREX.r2.2HG0105590.1	TCONS_00023728	197540	1336	-141.5	HORVU.MOREX.r2.2HG0105590	XLOC_016763	-0.9553	-0.9758	-0.9553	-0.9758
HORVU.MOREX.r2.2HG0105930.1	TCONS_00009718	23476	1413597	-1374.7	HORVU.MOREX.r2.2HG0105930	HORVU.MOREX.r2.1HG0058340	0.9585	0.9515	0.5926	0.4424
HORVU.MOREX.r2.2HG0105930.1	TCONS_00083233	4392913	12448	-1082.9	HORVU.MOREX.r2.2HG0105930	XLOC_058915	0.9382	0.8875	0.862	0.7939
HORVU.MOREX.r2.2HG0106200.1	TCONS_00080725	110599	3458	-254.2	HORVU.MOREX.r2.2HG0106200	XLOC_057135	-0.9575	-0.903	-0.857	-0.7212
HORVU.MOREX.r2.2HG0106200.1	TCONS_00046473	40715	5660	-308.8	HORVU.MOREX.r2.2HG0106200	HORVU.MOREX.r2.4HG0303100	-0.943	-0.9758	-0.9451	-0.9726
HORVU.MOREX.r2.2HG0106960.1	TCONS_00057398	11306	151332	-649.4	HORVU.MOREX.r2.2HG0106960	HORVU.MOREX.r2.5HG0360970	-0.9889	-1	-0.2001	0.1515
HORVU.MOREX.r2.2HG0106960.1	TCONS_00088634	513873	3341	-188	HORVU.MOREX.r2.2HG0106960	XLOC_062766	-0.959	-0.9394	-0.9682	-0.9394
HORVU.MOREX.r2.2HG0107290.1	TCONS_00043518	4021897	11491	-647.1	HORVU.MOREX.r2.2HG0107290	XLOC_030781	-0.9697	-0.9152	-0.9697	-0.9152
HORVU.MOREX.r2.2HG0107290.1	TCONS_00027942	6901768	31026	-447.1	HORVU.MOREX.r2.2HG0107290	XLOC_019761	0.9457	0.8909	0.6655	0.5654
HORVU.MOREX.r2.2HG0107460.1	TCONS_00075286	5953	681046	-553.6	HORVU.MOREX.r2.2HG0107460	HORVU.MOREX.r2.7HG0536060	0.9377	0.8788	0.8442	0.8182
HORVU.MOREX.r2.2HG0107460.1	TCONS_00001957	30940	1989	-597.5	HORVU.MOREX.r2.2HG0107460	XLOC_001420	-0.9276	-0.9515	-0.9276	-0.9515
HORVU.MOREX.r2.2HG0107840.1	TCONS_00047075	110521	1391	-204.7	HORVU.MOREX.r2.2HG0107840	XLOC_033239	0.9641	0.9273	0.9641	0.9273
HORVU.MOREX.r2.2HG0107840.1	TCONS_00004564	25992	3141327	-481.6	HORVU.MOREX.r2.2HG0107840	HORVU.MOREX.r2.1HG0064060	-0.9518	-0.9879	-0.9202	-0.9394
HORVU.MOREX.r2.2HG0108310.1	TCONS_00071028	21048	491098	-604.7	HORVU.MOREX.r2.2HG0108310	HORVU.MOREX.r2.6HG0474100	-0.9831	-0.9273	-0.9831	-0.9273
HORVU.MOREX.r2.2HG0108310.1	TCONS_00071028	21048	491098	-604.7	HORVU.MOREX.r2.2HG0108310	HORVU.MOREX.r2.6HG0474100	-0.9831	-0.9273	-0.9831	-0.9273
HORVU.MOREX.r2.2HG0109440.1	TCONS_00051474	4601905	41434	-624.3	HORVU.MOREX.r2.2HG0109440	HORVU.MOREX.r2.5HG0373370	0.9688	0.9394	0.9602	0.9394
HORVU.MOREX.r2.2HG0109440.1	TCONS_00057882	1718	2718	-390.4	HORVU.MOREX.r2.2HG0109440	HORVU.MOREX.r2.5HG0367820	0.9642	0.9636	0.9442	0.9758
HORVU.MOREX.r2.2HG0109510.1	TCONS_00066483	122108	102141	-1068.2	HORVU.MOREX.r2.2HG0109510	HORVU.MOREX.r2.6HG0488250	-0.9593	-0.8545	-0.4067	-0.3333
HORVU.MOREX.r2.2HG0109510.1	TCONS_00004097	12108	62105	-966	HORVU.MOREX.r2.2HG0109510	XLOC_002968	-0.9502	-0.9758	-0.4929	-0.5879
HORVU.MOREX.r2.2HG0109830.1	TCONS_00043518	30575	275871	-422.7	HORVU.MOREX.r2.2HG0109830	XLOC_030781	0.9638	0.9152	0.9638	0.9152
HORVU.MOREX.r2.2HG0109830.1	TCONS_00011935	1575	178736	-346.1	HORVU.MOREX.r2.2HG0109830	XLOC_008416	-0.9568	-0.9152	-0.9568	-0.9152
HORVU.MOREX.r2.2HG0109930.1	TCONS_00056853	1872	38849	-564.2	HORVU.MOREX.r2.2HG0109930	HORVU.MOREX.r2.5HG0353770	0.9408	0.8667	0.6121	0.5394
HORVU.MOREX.r2.2HG0109930.1	TCONS_00000207	175486	2279	-97	HORVU.MOREX.r2.2HG0109930	XLOC_000138	0.9246	0.8545	0.9246	0.8545
HORVU.MOREX.r2.2HG0110080.1	TCONS_00014651	1471551	71392	-617.3	HORVU.MOREX.r2.2HG0110080	XLOC_010359	-0.9624	-0.9152	-0.9624	-0.9152
HORVU.MOREX.r2.2HG0110080.1	TCONS_00058446	151631	1091764	-739.3	HORVU.MOREX.r2.2HG0110080	XLOC_041264	0.9427	0.8511	0.9427	0.8511
HORVU.MOREX.r2.2HG0110160.1	TCONS_00040229	34328	1271	-163.1	HORVU.MOREX.r2.2HG0110160	XLOC_028479	-0.9306	-0.8424	-0.7796	-0.7091
HORVU.MOREX.r2.2HG0110160.1	TCONS_00006528	1518	1550	-318.1	HORVU.MOREX.r2.2HG0110160	HORVU.MOREX.r2.1HG0013540	0.9282	0.8528	0.115	0.0303
HORVU.MOREX.r2.2HG0110180.1	TCONS_00013070	10151763	70725	-446.8	HORVU.MOREX.r2.2HG0110180	HORVU.MOREX.r2.2HG0106790	-0.9779	-0.9483	-0.9263	-0.8182
HORVU.MOREX.r2.2HG0110180.1	TCONS_00045936	10321756	12708	-407.8	HORVU.MOREX.r2.2HG0110180	HORVU.MOREX.r2.4HG0296940	0.9591	0.903	0.9351	0.903
HORVU.MOREX.r2.2HG0110310.1	TCONS_00062253	8352183	11325	-529	HORVU.MOREX.r2.2HG0110310	HORVU.MOREX.r2.5HG0428670	0.9336	0.8207	0.8577	0.8182
HORVU.MOREX.r2.2HG0110310.1	TCONS_00062253	8352183	11325	-529	HORVU.MOREX.r2.2HG0110310	HORVU.MOREX.r2.5HG0428670	0.9336	0.8207	0.8577	0.8182
HORVU.MOREX.r2.2HG0110730.1	TCONS_00010866	4021434	11043	-554.7	HORVU.MOREX.r2.2HG0110730	HORVU.MOREX.r2.1HG0074990	0.9769	0.8667	0.9769	0.8667
HORVU.MOREX.r2.2HG0110730.1	TCONS_00010866	4021434	11043	-554.7	HORVU.MOREX.r2.2HG0110730	HORVU.MOREX.r2.1HG0074990	0.9769	0.8667	0.9769	0.8667
HORVU.MOREX.r2.2HG0110800.1	TCONS_00028270	18642276	34446	-180.9	HORVU.MOREX.r2.2HG0110800	XLOC_019986	0.9523	0.9636	0.9403	0.8667
HORVU.MOREX.r2.2HG0110800.1	TCONS_00019979	5332377	91783	-710.9	HORVU.MOREX.r2.2HG0110800	HORVU.MOREX.r2.2HG0100570	0.9517	0.9273	0.5096	0.5636
HORVU.MOREX.r2.2HG0110820.1	TCONS_00080896	11218	131247	-616.4	HORVU.MOREX.r2.2HG0110820	HORVU.MOREX.r2.7HG0616300	0.6334	0.6322	-0.3883	-0.4303
HORVU.MOREX.r2.2HG0110820.1	TCONS_00050464	361221	18823122	-538.5	HORVU.MOREX.r2.2HG0110820	HORVU.MOREX.r2.5HG0359500	0.6173	0.614	0.0117	-0.0424
HORVU.MOREX.r2.2HG0111080.1	TCONS_00051792	253977	619110186	-1739.6	HORVU.MOREX.r2.2HG0111080	XLOC_036583	0.7793	0.7952	0.0086	0.0486
HORVU.MOREX.r2.2HG0111080.1	TCONS_00027867	13978	52729211	-1754.8	HORVU.MOREX.r2.2HG0111080	HORVU.MOREX.r2.3HG0211480	0.7667	0.5836	0.2194	0.1155
HORVU.MOREX.r2.2HG0111410.1	TCONS_00034369	1643	115776	-486.9	HORVU.MOREX.r2.2HG0111410	HORVU.MOREX.r2.3HG0210110	0.9649	0.8632	0.8999	0.8415
HORVU.MOREX.r2.2HG0111410.1	TCONS_00064008	40634	68734	-293.4	HORVU.MOREX.r2.2HG0111410	XLOC_045259	0.9552	0.8303	0.9552	0.8303
HORVU.MOREX.r2.2HG0111460.1	TCONS_00051066	2111728	41471	-889.8	HORVU.MOREX.r2.2HG0111460	XLOC_036075	-0.9248	-0.9152	-0.87	-0.8545
HORVU.MOREX.r2.2HG0111460.1	TCONS_00029139	741766	761856	-1040.6	HORVU.MOREX.r2.2HG0111460	XLOC_020625	-0.9214	-0.9273	-0.9214	-0.9273
HORVU.MOREX.r2.2HG0111810.1	TCONS_00062252	24345	87420	-144.4	HORVU.MOREX.r2.2HG0111810	HORVU.MOREX.r2.5HG0428670	0.7863	0.7439	0.7795	0.8788
HORVU.MOREX.r2.2HG0111810.1	TCONS_00062253	22345	88448	-154.2	HORVU.MOREX.r2.2HG0111810	HORVU.MOREX.r2.5HG0428670	0.6988	0.7348	0.7795	0.8788
HORVU.MOREX.r2.2HG0112400.1	TCONS_00047478	2468	6427	-247.5	HORVU.MOREX.r2.2HG0112400	XLOC_033518	0.9821	0.903	0.9752	0.8909
HORVU.MOREX.r2.2HG0112400.1	TCONS_00066076	1799	1741	-340.4	HORVU.MOREX.r2.2HG0112400	XLOC_046715	0.9808	0.9394	0.9783	0.8997
HORVU.MOREX.r2.2HG0112600.1	TCONS_00077883	52042	512114	-1065.2	HORVU.MOREX.r2.2HG0112600	XLOC_055081	0.9677	0.9273	0.9028	0.9152
HORVU.MOREX.r2.2HG0112600.1	TCONS_00047478	7171184	13453	-220.4	HORVU.MOREX.r2.2HG0112600	XLOC_033518	0.9674	0.9152	0.9674	0.9152
HORVU.MOREX.r2.2HG0112790.1	TCONS_00033503	212594	1792794	-1381.4	HORVU.MOREX.r2.2HG0112790	XLOC_023729	0.9537	0.9483	0.9537	0.9483
HORVU.MOREX.r2.2HG0112790.1	TCONS_00086209	902593	122626	-1108.6	HORVU.MOREX.r2.2HG0112790	XLOC_061105	-0.9492	-0.9515	-0.6291	-0.5758
HORVU.MOREX.r2.2HG0112990.1	TCONS_00070478	7822	73888204	-494	HORVU.MOREX.r2.2HG0112990	HORVU.MOREX.r2.6HG0466730	0.9545	0.9273	0.9517	0.8909
HORVU.MOREX.r2.2HG0112990.1	TCONS_00049952	8820	2331074	-365.2	HORVU.MOREX.r2.2HG0112990	HORVU.MOREX.r2.5HG0353000	0.9516	0.8545	0.9032	0.8667
HORVU.MOREX.r2.2HG0113870.1	TCONS_00050937	2861	6916	-584.6	HORVU.MOREX.r2.2HG0113870	HORVU.MOREX.r2.5HG0366470	0.9598	0.903	0.96	0.903
HORVU.MOREX.r2.2HG0113870.1	TCONS_00032148	9894	2141128	-407.3	HORVU.MOREX.r2.2HG0113870	XLOC_022761	0.921	0.8389	0.921	0.8389
HORVU.MOREX.r2.2HG0114080.1	TCONS_00045937	13082048	3707	-405.9	HORVU.MOREX.r2.2HG0114080	HORVU.MOREX.r2.4HG0296940	0.9525	0.9758	0.9357	0.9879
HORVU.MOREX.r2.2HG0114080.1	TCONS_00045937	13082048	3707	-405.9	HORVU.MOREX.r2.2HG0114080	HORVU.MOREX.r2.4HG0296940	0.9525	0.9758	0.9357	0.9879
HORVU.MOREX.r2.2HG0114130.1	TCONS_00024720	9191546	1619	-360.2	HORVU.MOREX.r2.2HG0114130	XLOC_017506	-0.9553	-0.9394	-0.9553	-0.9394
HORVU.MOREX.r2.2HG0114130.1	TCONS_00021646	3821554	51182	-721.2	HORVU.MOREX.r2.2HG0114130	XLOC_015334	0.9449	0.9605	0.9449	0.9605
HORVU.MOREX.r2.2HG0114190.1	TCONS_00057882	12171989	1741	-375.2	HORVU.MOREX.r2.2HG0114190	HORVU.MOREX.r2.5HG0367820	0.9795	0.9515	0.9615	0.9273
HORVU.MOREX.r2.2HG0114190.1	TCONS_00057882	12171989	1741	-375.2	HORVU.MOREX.r2.2HG0114190	HORVU.MOREX.r2.5HG0367820	0.9795	0.9515	0.9615	0.9273
HORVU.MOREX.r2.2HG0114220.1	TCONS_00088489	5991264	1625	-285.5	HORVU.MOREX.r2.2HG0114220	HORVU.MOREX.r2.UnG0626600	-0.9736	-0.8283	-0.8576	-0.8182
HORVU.MOREX.r2.2HG0114220.1	TCONS_00088489	5991264	1625	-285.5	HORVU.MOREX.r2.2HG0114220	HORVU.MOREX.r2.UnG0626600	-0.9736	-0.8283	-0.8576	-0.8182
HORVU.MOREX.r2.2HG0114510.1	TCONS_00068015	5501936	61339	-598.6	HORVU.MOREX.r2.2HG0114510	XLOC_048141	-0.9475	-0.7576	-0.833	-0.6848
HORVU.MOREX.r2.2HG0114510.1	TCONS_00075955	3411140	15752	-336.6	HORVU.MOREX.r2.2HG0114510	XLOC_053709	0.9302	0.9394	0.8872	0.7697
HORVU.MOREX.r2.2HG0114530.1	TCONS_00010866	1331189	121034	-746.1	HORVU.MOREX.r2.2HG0114530	HORVU.MOREX.r2.1HG0074990	0.9905	0.8788	0.9905	0.8788
HORVU.MOREX.r2.2HG0114530.1	TCONS_00010866	1331189	121034	-746.1	HORVU.MOREX.r2.2HG0114530	HORVU.MOREX.r2.1HG0074990	0.9905	0.8788	0.9905	0.8788
HORVU.MOREX.r2.2HG0114750.1	TCONS_00017853	11722	237951	-501.6	HORVU.MOREX.r2.2HG0114750	HORVU.MOREX.r2.2HG0173490	0.966	0.9515	0.9154	0.8303
HORVU.MOREX.r2.2HG0114750.1	TCONS_00017853	11722	237951	-501.6	HORVU.MOREX.r2.2HG0114750	HORVU.MOREX.r2.2HG0173490	0.966	0.9515	0.9154	0.8303
HORVU.MOREX.r2.2HG0114810.1	TCONS_00010966	187846	6617	-243.5	HORVU.MOREX.r2.2HG0114810	XLOC_007783	0.9527	0.8788	0.9527	0.8788
HORVU.MOREX.r2.2HG0114810.1	TCONS_00028080	75921	2811221	-511.9	HORVU.MOREX.r2.2HG0114810	HORVU.MOREX.r2.3HG0214060	0.9443	0.8876	-0.6798	-0.7576
HORVU.MOREX.r2.2HG0114990.1	TCONS_00088620	165791	15610	-345.6	HORVU.MOREX.r2.2HG0114990	XLOC_062760	-0.9583	-0.9394	-0.9565	-0.9394
HORVU.MOREX.r2.2HG0114990.1	TCONS_00017853	591087	321003	-529.7	HORVU.MOREX.r2.2HG0114990	HORVU.MOREX.r2.2HG0173490	0.957	0.9394	0.9263	0.8061
HORVU.MOREX.r2.2HG0115270.1	TCONS_00062253	231047	71080	-440.6	HORVU.MOREX.r2.2HG0115270	HORVU.MOREX.r2.5HG0428670	0.9751	0.8632	0.9226	0.8545
HORVU.MOREX.r2.2HG0115270.1	TCONS_00062253	231047	71080	-440.6	HORVU.MOREX.r2.2HG0115270	HORVU.MOREX.r2.5HG0428670	0.9751	0.8632	0.9226	0.8545
HORVU.MOREX.r2.2HG0116070.1	TCONS_00083233	71529	2131758	-781	HORVU.MOREX.r2.2HG0116070	XLOC_058915	0.9569	0.9362	0.9321	0.9152
HORVU.MOREX.r2.2HG0116070.1	TCONS_00020374	2261529	41298	-741.7	HORVU.MOREX.r2.2HG0116070	HORVU.MOREX.r2.2HG0105580	0.9517	0.9636	0.9565	0.9273
HORVU.MOREX.r2.2HG0116110.1	TCONS_00042382	15624057	12495	-1023.1	HORVU.MOREX.r2.2HG0116110	HORVU.MOREX.r2.4HG0320830	0.9682	0.7818	0.816	0.8024
HORVU.MOREX.r2.2HG0116110.1	TCONS_00020776	4963309	112794	-1068.7	HORVU.MOREX.r2.2HG0116110	HORVU.MOREX.r2.2HG0111610	0.9677	0.6364	0.8759	0.8085
HORVU.MOREX.r2.2HG0116320.1	TCONS_00080725	2487	1469	-255.9	HORVU.MOREX.r2.2HG0116320	XLOC_057135	-0.984	-0.9636	-0.9515	-0.9515
HORVU.MOREX.r2.2HG0116320.1	TCONS_00069305	2504	119640	-302.3	HORVU.MOREX.r2.2HG0116320	XLOC_049095	-0.959	-0.8303	-0.959	-0.8303
HORVU.MOREX.r2.2HG0116450.1	TCONS_00013602	4941536	11024	-428.5	HORVU.MOREX.r2.2HG0116450	XLOC_009664	1	1	-0.1388	-0.1741
HORVU.MOREX.r2.2HG0116450.1	TCONS_00013604	4591578	11099	-433.2	HORVU.MOREX.r2.2HG0116450	XLOC_009666	1	1	-0.1388	-0.1741
HORVU.MOREX.r2.2HG0116460.1	TCONS_00033894	233257	923371	-1335.5	HORVU.MOREX.r2.2HG0116460	HORVU.MOREX.r2.3HG0203920	0.9627	0.8389	0.6224	0.7576
HORVU.MOREX.r2.2HG0116460.1	TCONS_00033894	233257	923371	-1335.5	HORVU.MOREX.r2.2HG0116460	HORVU.MOREX.r2.3HG0203920	0.9627	0.8389	0.6224	0.7576
HORVU.MOREX.r2.2HG0116700.1	TCONS_00010971	230901	12666	-333.8	HORVU.MOREX.r2.2HG0116700	XLOC_007785	-0.9587	-0.8061	-0.8712	-0.6485
HORVU.MOREX.r2.2HG0116700.1	TCONS_00089568	344680	4311	-206.3	HORVU.MOREX.r2.2HG0116700	XLOC_063496	-0.9563	-0.8909	-0.9563	-0.8909
HORVU.MOREX.r2.2HG0116720.1	TCONS_00089568	178535	3333	-210.5	HORVU.MOREX.r2.2HG0116720	XLOC_063496	-0.9673	-0.9636	-0.9673	-0.9636
HORVU.MOREX.r2.2HG0116720.1	TCONS_00071580	3392175	11785	-864.3	HORVU.MOREX.r2.2HG0116720	HORVU.MOREX.r2.6HG0482860	-0.9633	-0.8909	-0.6313	-0.6364
HORVU.MOREX.r2.2HG0116980.1	TCONS_00086720	21373	3571753	-759	HORVU.MOREX.r2.2HG0116980	XLOC_061439	-0.9828	-0.9394	-0.9718	-0.9394
HORVU.MOREX.r2.2HG0116980.1	TCONS_00013617	811363	11397	-722.1	HORVU.MOREX.r2.2HG0116980	XLOC_009677	0.974	0.9636	0.974	0.9636
HORVU.MOREX.r2.2HG0119020.1	TCONS_00082098	90351	141512	-145.9	HORVU.MOREX.r2.2HG0119020	HORVU.MOREX.r2.7HG0535590	-0.8095	-0.6197	-0.549	-0.6121
HORVU.MOREX.r2.2HG0119020.1	TCONS_00088490	1349	15380	-191.3	HORVU.MOREX.r2.2HG0119020	HORVU.MOREX.r2.UnG0626600	-0.7438	-0.6565	-0.588	-0.5273
HORVU.MOREX.r2.2HG0119900.1	TCONS_00028866	1191644	3091976	-686.9	HORVU.MOREX.r2.2HG0119900	XLOC_020437	0.9587	0.9755	0.8085	0.7939
HORVU.MOREX.r2.2HG0119900.1	TCONS_00071028	141647	1801841	-742.4	HORVU.MOREX.r2.2HG0119900	HORVU.MOREX.r2.6HG0474100	0.9404	0.9636	0.9351	0.9636
HORVU.MOREX.r2.2HG0120230.1	TCONS_00042382	1369	8231202	-150.2	HORVU.MOREX.r2.2HG0120230	HORVU.MOREX.r2.4HG0320830	0.9634	0.903	0.8939	0.9152
HORVU.MOREX.r2.2HG0120230.1	TCONS_00061211	15371	42414	-158	HORVU.MOREX.r2.2HG0120230	HORVU.MOREX.r2.5HG0413480	0.9562	0.9152	0.8162	0.8545
HORVU.MOREX.r2.2HG0120410.1	TCONS_00051693	2314	7811110	-157.3	HORVU.MOREX.r2.2HG0120410	HORVU.MOREX.r2.5HG0376870	0.6727	0.254	0.1114	0.0667
HORVU.MOREX.r2.2HG0120410.1	TCONS_00080896	5313	12391577	-178.3	HORVU.MOREX.r2.2HG0120410	HORVU.MOREX.r2.7HG0616300	0.6654	0.6566	0.0594	0.0061
HORVU.MOREX.r2.2HG0120570.1	TCONS_00028701	1456	455923	-216.9	HORVU.MOREX.r2.2HG0120570	HORVU.MOREX.r2.3HG0222940	-0.7602	-0.8061	-0.3855	-0.4667
HORVU.MOREX.r2.2HG0120570.1	TCONS_00018016	1446	296750	-233	HORVU.MOREX.r2.2HG0120570	HORVU.MOREX.r2.2HG0175830	-0.7466	-0.7333	-0.0846	-0.2606
HORVU.MOREX.r2.2HG0123000.1	TCONS_00051033	2549	1521615775	-290.8	HORVU.MOREX.r2.2HG0123000	HORVU.MOREX.r2.5HG0367520	0.8321	0.6208	0.9005	0.8424
HORVU.MOREX.r2.2HG0123000.1	TCONS_00049952	1547	9781537	-225.5	HORVU.MOREX.r2.2HG0123000	HORVU.MOREX.r2.5HG0353000	0.8152	0.5549	0.8775	0.8303
HORVU.MOREX.r2.2HG0125390.1	TCONS_00016238	1537	32813795	-362.2	HORVU.MOREX.r2.2HG0125390	HORVU.MOREX.r2.2HG0150700	0.9775	0.9152	0.9595	0.9515
HORVU.MOREX.r2.2HG0125390.1	TCONS_00016238	1537	32813795	-362.2	HORVU.MOREX.r2.2HG0125390	HORVU.MOREX.r2.2HG0150700	0.9775	0.9152	0.9595	0.9515
HORVU.MOREX.r2.2HG0125890.1	TCONS_00048805	21743	1841947	-921.5	HORVU.MOREX.r2.2HG0125890	HORVU.MOREX.r2.4HG0336480	0.9879	0.9605	0.902	0.8303
HORVU.MOREX.r2.2HG0125890.1	TCONS_00048805	21743	1841947	-921.5	HORVU.MOREX.r2.2HG0125890	HORVU.MOREX.r2.4HG0336480	0.9879	0.9605	0.902	0.8303
HORVU.MOREX.r2.2HG0126300.1	TCONS_00006805	191819	2588	-278.3	HORVU.MOREX.r2.2HG0126300	XLOC_004871	0.9706	0.9879	0.9309	0.9273
HORVU.MOREX.r2.2HG0126300.1	TCONS_00068978	182697	3495	-268.6	HORVU.MOREX.r2.2HG0126300	XLOC_048888	0.9597	0.9394	0.8859	0.8303
HORVU.MOREX.r2.2HG0126360.1	TCONS_00076351	21047	11070	-564.3	HORVU.MOREX.r2.2HG0126360	HORVU.MOREX.r2.7HG0552250	0.9678	0.9152	0.8222	0.8303
HORVU.MOREX.r2.2HG0126360.1	TCONS_00059400	11053	571121	-538.8	HORVU.MOREX.r2.2HG0126360	HORVU.MOREX.r2.5HG0387660	0.9522	0.9605	0.8895	0.903
HORVU.MOREX.r2.2HG0126650.1	TCONS_00047416	141137	2141370	-681.7	HORVU.MOREX.r2.2HG0126650	HORVU.MOREX.r2.4HG0316320	0.9571	0.8079	0.8778	0.7964
HORVU.MOREX.r2.2HG0126650.1	TCONS_00085712	155475	6297	-157.2	HORVU.MOREX.r2.2HG0126650	XLOC_060748	0.942	0.845	0.942	0.845
HORVU.MOREX.r2.2HG0128950.1	TCONS_00040816	63834	3581209	-397.8	HORVU.MOREX.r2.2HG0128950	HORVU.MOREX.r2.4HG0299040	-0.9452	-0.9636	0.1091	0.2364
HORVU.MOREX.r2.2HG0128950.1	TCONS_00047999	1829	136989	-411.1	HORVU.MOREX.r2.2HG0128950	XLOC_033910	-0.9334	-0.8788	-0.495	-0.6
HORVU.MOREX.r2.2HG0129020.1	TCONS_00089568	348700	5313	-189.7	HORVU.MOREX.r2.2HG0129020	XLOC_063496	-0.9752	-0.9758	-0.9752	-0.9758
HORVU.MOREX.r2.2HG0129020.1	TCONS_00033503	271958	4782463	-898.8	HORVU.MOREX.r2.2HG0129020	XLOC_023729	0.9696	0.9483	0.9696	0.9483
HORVU.MOREX.r2.2HG0129490.1	TCONS_00007659	3690	177869	-443.3	HORVU.MOREX.r2.2HG0129490	XLOC_005380	-0.9708	-0.9152	-0.9708	-0.9152
HORVU.MOREX.r2.2HG0129490.1	TCONS_00069305	24689	30740	-398.7	HORVU.MOREX.r2.2HG0129490	XLOC_049095	-0.9629	-0.903	-0.9629	-0.903
HORVU.MOREX.r2.2HG0129570.1	TCONS_00031430	32186	22220	-992.7	HORVU.MOREX.r2.2HG0129570	HORVU.MOREX.r2.3HG0261600	0.9627	0.8545	0.4241	0.4195
HORVU.MOREX.r2.2HG0129570.1	TCONS_00034750	7881791	1974	-419.2	HORVU.MOREX.r2.2HG0129570	XLOC_024584	-0.9449	-0.9515	-0.7345	-0.7599
HORVU.MOREX.r2.2HG0129580.1	TCONS_00027540	1592	2616	-406.4	HORVU.MOREX.r2.2HG0129580	HORVU.MOREX.r2.3HG0206760	-0.9638	-0.9394	-0.7983	-0.8424
HORVU.MOREX.r2.2HG0129580.1	TCONS_00083156	2559	17617	-287.8	HORVU.MOREX.r2.2HG0129580	XLOC_058857	-0.9422	-0.9636	-0.9422	-0.9636
HORVU.MOREX.r2.2HG0129660.1	TCONS_00033723	3597	56664	-410.1	HORVU.MOREX.r2.2HG0129660	HORVU.MOREX.r2.3HG0201420	-0.9583	-0.9692	-0.4526	-0.3576
HORVU.MOREX.r2.2HG0129660.1	TCONS_00050010	2597	30632	-380.9	HORVU.MOREX.r2.2HG0129660	XLOC_035327	-0.9304	-0.8511	-0.2698	-0.4424
HORVU.MOREX.r2.2HG0129730.1	TCONS_00042317	1972	1989	-624.5	HORVU.MOREX.r2.2HG0129730	HORVU.MOREX.r2.4HG0320160	-0.929	-0.8909	-0.2982	-0.2606
HORVU.MOREX.r2.2HG0129730.1	TCONS_00040012	19950	3915	-380.2	HORVU.MOREX.r2.2HG0129730	XLOC_028324	0.8804	0.9152	0.8804	0.9152
HORVU.MOREX.r2.2HG0130400.1	TCONS_00028293	98340	2233	-176.8	HORVU.MOREX.r2.2HG0130400	XLOC_019999	0.9637	0.9394	0.9637	0.9394
HORVU.MOREX.r2.2HG0130400.1	TCONS_00004610	65946	66827652	-584.6	HORVU.MOREX.r2.2HG0130400	HORVU.MOREX.r2.1HG0064610	0.9349	0.9758	-0.28	-0.1758
HORVU.MOREX.r2.2HG0130750.1	TCONS_00075286	64956	561025	-592.5	HORVU.MOREX.r2.2HG0130750	HORVU.MOREX.r2.7HG0536060	0.9744	0.9758	0.923	0.903
HORVU.MOREX.r2.2HG0130750.1	TCONS_00007659	9952	5982	-627.2	HORVU.MOREX.r2.2HG0130750	XLOC_005380	-0.9505	-0.9273	-0.9505	-0.9273
HORVU.MOREX.r2.2HG0130820.1	TCONS_00010866	1671230	7901	-613.4	HORVU.MOREX.r2.2HG0130820	HORVU.MOREX.r2.1HG0074990	0.9838	0.8667	0.9838	0.8667
HORVU.MOREX.r2.2HG0130820.1	TCONS_00010866	1671230	7901	-613.4	HORVU.MOREX.r2.2HG0130820	HORVU.MOREX.r2.1HG0074990	0.9838	0.8667	0.9838	0.8667
HORVU.MOREX.r2.2HG0131020.1	TCONS_00051474	2909	2711162	-407.4	HORVU.MOREX.r2.2HG0131020	HORVU.MOREX.r2.5HG0373370	0.9453	0.903	0.9449	0.903
HORVU.MOREX.r2.2HG0131020.1	TCONS_00047075	37445	1382	-203.9	HORVU.MOREX.r2.2HG0131020	XLOC_033239	0.9321	0.8303	0.9321	0.8303
HORVU.MOREX.r2.2HG0131150.1	TCONS_00051428	21928	291875	-876.6	HORVU.MOREX.r2.2HG0131150	HORVU.MOREX.r2.5HG0372720	0.9265	0.8815	0.9129	0.6
HORVU.MOREX.r2.2HG0131150.1	TCONS_00070478	231928	56657619	-998.5	HORVU.MOREX.r2.2HG0131150	HORVU.MOREX.r2.6HG0466730	0.9164	0.8875	0.9337	0.6606
HORVU.MOREX.r2.2HG0131160.1	TCONS_00022961	1072520	1342674	-940.9	HORVU.MOREX.r2.2HG0131160	HORVU.MOREX.r2.2HG0141020	0.9818	0.903	0.8258	0.7455
HORVU.MOREX.r2.2HG0131160.1	TCONS_00024302	6582254	61567	-626.7	HORVU.MOREX.r2.2HG0131160	HORVU.MOREX.r2.2HG0160700	0.9662	0.9152	0.8528	0.8061
HORVU.MOREX.r2.2HG0131440.1	TCONS_00045936	116840	10709	-381.8	HORVU.MOREX.r2.2HG0131440	HORVU.MOREX.r2.4HG0296940	0.9603	0.9758	0.9635	0.9758
HORVU.MOREX.r2.2HG0131440.1	TCONS_00045936	116840	10709	-381.8	HORVU.MOREX.r2.2HG0131440	HORVU.MOREX.r2.4HG0296940	0.9603	0.9758	0.9635	0.9758
HORVU.MOREX.r2.2HG0132470.1	TCONS_00080550	3411613	31252	-599.5	HORVU.MOREX.r2.2HG0132470	HORVU.MOREX.r2.7HG0610650	0.9973	0.9387	0.992	0.8182
HORVU.MOREX.r2.2HG0132470.1	TCONS_00080550	3411613	31252	-599.5	HORVU.MOREX.r2.2HG0132470	HORVU.MOREX.r2.7HG0610650	0.9973	0.9387	0.992	0.8182
HORVU.MOREX.r2.2HG0132660.1	TCONS_00050937	2990	35977	-542.2	HORVU.MOREX.r2.2HG0132660	HORVU.MOREX.r2.5HG0366470	0.9576	0.9394	0.7921	0.7818
HORVU.MOREX.r2.2HG0132660.1	TCONS_00050941	57990	36734683	-485.6	HORVU.MOREX.r2.2HG0132660	HORVU.MOREX.r2.5HG0366470	0.9564	0.9152	0.7921	0.7818
HORVU.MOREX.r2.2HG0132760.1	TCONS_00010866	3231385	21043	-620.1	HORVU.MOREX.r2.2HG0132760	HORVU.MOREX.r2.1HG0074990	0.986	0.903	0.9897	0.9152
HORVU.MOREX.r2.2HG0132760.1	TCONS_00010866	3231385	21043	-620.1	HORVU.MOREX.r2.2HG0132760	HORVU.MOREX.r2.1HG0074990	0.986	0.903	0.9897	0.9152
HORVU.MOREX.r2.2HG0133190.1	TCONS_00018016	27582	171768	-280.3	HORVU.MOREX.r2.2HG0133190	HORVU.MOREX.r2.2HG0175830	-0.8104	-0.7173	-0.8504	-0.8424
HORVU.MOREX.r2.2HG0133190.1	TCONS_00036693	5582	65666	-307.5	HORVU.MOREX.r2.2HG0133190	HORVU.MOREX.r2.3HG0241160	-0.8092	-0.8207	-0.8928	-0.9152
HORVU.MOREX.r2.2HG0133200.1	TCONS_00060321	49985	1923	-485.6	HORVU.MOREX.r2.2HG0133200	XLOC_042606	0.9743	0.9394	0.8445	0.6727
HORVU.MOREX.r2.2HG0133200.1	TCONS_00058238	641147	61178	-624.5	HORVU.MOREX.r2.2HG0133200	XLOC_041123	0.9725	0.8424	0.9102	0.8788
HORVU.MOREX.r2.2HG0135830.1	TCONS_00082383	8521238	2363	-189.4	HORVU.MOREX.r2.2HG0135830	HORVU.MOREX.r2.7HG0539360	-0.7355	-0.8192	-0.7541	-0.6606
HORVU.MOREX.r2.2HG0135830.1	TCONS_00018016	1721241	111069	-463.1	HORVU.MOREX.r2.2HG0135830	HORVU.MOREX.r2.2HG0175830	-0.7154	-0.697	-0.5476	-0.4788
HORVU.MOREX.r2.2HG0135990.1	TCONS_00031104	1360	401781	-303.5	HORVU.MOREX.r2.2HG0135990	HORVU.MOREX.r2.3HG0257260	0.7542	0.2663	0.2341	-0.103
HORVU.MOREX.r2.2HG0135990.1	TCONS_00016238	22359	32833663	-252.9	HORVU.MOREX.r2.2HG0135990	HORVU.MOREX.r2.2HG0150700	0.7294	0.6486	0.1737	-0.2121
HORVU.MOREX.r2.2HG0136100.1	TCONS_00040012	5241447	1892	-381.9	HORVU.MOREX.r2.2HG0136100	XLOC_028324	0.9406	0.9273	0.9406	0.9273
HORVU.MOREX.r2.2HG0136100.1	TCONS_00066340	321794	3454	-271.5	HORVU.MOREX.r2.2HG0136100	XLOC_046916	0.9368	0.9394	0.9368	0.9394
HORVU.MOREX.r2.2HG0136140.1	TCONS_00065095	93687	1585	-467.2	HORVU.MOREX.r2.2HG0136140	XLOC_046048	-0.9655	-0.9152	-0.9655	-0.9152
HORVU.MOREX.r2.2HG0136140.1	TCONS_00087038	10822	2341076	-546.3	HORVU.MOREX.r2.2HG0136140	HORVU.MOREX.r2.7HG0606170	-0.9655	-0.8788	-0.9256	-0.7212
HORVU.MOREX.r2.2HG0136320.1	TCONS_00070191	158833	5631	-328.9	HORVU.MOREX.r2.2HG0136320	XLOC_049725	0.9661	0.8986	0.0049	0.1758
HORVU.MOREX.r2.2HG0136320.1	TCONS_00010866	2651328	31037	-744.1	HORVU.MOREX.r2.2HG0136320	HORVU.MOREX.r2.1HG0074990	0.9644	0.9394	0.9644	0.9394
HORVU.MOREX.r2.2HG0136370.1	TCONS_00047075	33435	1391	-210.1	HORVU.MOREX.r2.2HG0136370	XLOC_033239	0.9412	0.7697	0.9412	0.7697
HORVU.MOREX.r2.2HG0136370.1	TCONS_00051474	91193	51269	-560.7	HORVU.MOREX.r2.2HG0136370	HORVU.MOREX.r2.5HG0373370	0.9406	0.8667	0.9515	0.8667
HORVU.MOREX.r2.2HG0136630.1	TCONS_00050216	3243	146356	-127.3	HORVU.MOREX.r2.2HG0136630	HORVU.MOREX.r2.5HG0356420	0.7653	0.9152	0.7817	0.7939
HORVU.MOREX.r2.2HG0136630.1	TCONS_00080549	1243	271509	-130.7	HORVU.MOREX.r2.2HG0136630	HORVU.MOREX.r2.7HG0610650	0.7377	0.8909	0.7623	0.7455
HORVU.MOREX.r2.2HG0137040.1	TCONS_00022691	351077	151112	-629.4	HORVU.MOREX.r2.2HG0137040	HORVU.MOREX.r2.2HG0137020	0.9711	0.9394	0.9401	0.9273
HORVU.MOREX.r2.2HG0137040.1	TCONS_00066076	11033	11088	-422.5	HORVU.MOREX.r2.2HG0137040	XLOC_046715	0.9668	0.8667	0.9579	0.8571
HORVU.MOREX.r2.2HG0137960.1	TCONS_00072086	91290	10902406	-743.8	HORVU.MOREX.r2.2HG0137960	HORVU.MOREX.r2.6HG0489340	0.9695	0.9817	0.0719	-0.2364
HORVU.MOREX.r2.2HG0137960.1	TCONS_00052033	31246	21317	-732.6	HORVU.MOREX.r2.2HG0137960	XLOC_036755	0.9648	0.8783	-0.4443	-0.4303
HORVU.MOREX.r2.2HG0138120.1	TCONS_00031100	24597	90709	-411.5	HORVU.MOREX.r2.2HG0138120	XLOC_022013	0.9786	0.6383	0.9786	0.6383
HORVU.MOREX.r2.2HG0138120.1	TCONS_00058261	42597	35651	-298.9	HORVU.MOREX.r2.2HG0138120	XLOC_041137	0.971	0.6848	0.9551	0.7333
HORVU.MOREX.r2.2HG0138190.1	TCONS_00032916	3699	3671	-378.7	HORVU.MOREX.r2.2HG0138190	HORVU.MOREX.r2.3HG0189220	0.765	0.6444	-0.1402	-0.0788
HORVU.MOREX.r2.2HG0138190.1	TCONS_00051428	95759	5351325	-344.5	HORVU.MOREX.r2.2HG0138190	HORVU.MOREX.r2.5HG0372720	-0.7132	-0.6565	-0.0734	-0.2121
HORVU.MOREX.r2.2HG0138290.1	TCONS_00048805	74451	21802653	-284.5	HORVU.MOREX.r2.2HG0138290	HORVU.MOREX.r2.4HG0336480	0.841	0.7338	0.8542	0.7455
HORVU.MOREX.r2.2HG0138290.1	TCONS_00024526	24450	184655	-298.1	HORVU.MOREX.r2.2HG0138290	HORVU.MOREX.r2.2HG0163690	0.8206	0.7307	0.2819	0.1879
HORVU.MOREX.r2.2HG0138840.1	TCONS_00069305	241691	1491870	-731.8	HORVU.MOREX.r2.2HG0138840	XLOC_049095	-0.9782	-0.9152	-0.9782	-0.9152
HORVU.MOREX.r2.2HG0138840.1	TCONS_00010866	2941350	11008	-490.8	HORVU.MOREX.r2.2HG0138840	HORVU.MOREX.r2.1HG0074990	0.9691	0.8303	0.9691	0.8303
HORVU.MOREX.r2.2HG0139100.1	TCONS_00046420	6891611	8909	-485	HORVU.MOREX.r2.2HG0139100	HORVU.MOREX.r2.4HG0302210	-0.9571	-0.9636	-0.7576	-0.7455
HORVU.MOREX.r2.2HG0139100.1	TCONS_00058237	12316	2372563	-1124.2	HORVU.MOREX.r2.2HG0139100	XLOC_041123	0.9491	0.8986	-0.2958	-0.3697
HORVU.MOREX.r2.2HG0139240.1	TCONS_00081115	21074	1271211	-472	HORVU.MOREX.r2.2HG0139240	XLOC_057436	0.9502	0.8693	0.9502	0.8693
HORVU.MOREX.r2.2HG0139240.1	TCONS_00017697	55604	3528	-318.8	HORVU.MOREX.r2.2HG0139240	HORVU.MOREX.r2.2HG0171430	0.9455	0.7333	0.9455	0.7333
HORVU.MOREX.r2.2HG0139980.1	TCONS_00035027	611540	1481708	-648.2	HORVU.MOREX.r2.2HG0139980	XLOC_024776	0.9313	0.9726	0.5362	0.4134
HORVU.MOREX.r2.2HG0139980.1	TCONS_00050914	3021412	51096	-487.3	HORVU.MOREX.r2.2HG0139980	HORVU.MOREX.r2.5HG0366120	-0.9203	-0.9265	-0.148	-0.0061
HORVU.MOREX.r2.2HG0140110.1	TCONS_00045937	258966	1710	-351.3	HORVU.MOREX.r2.2HG0140110	HORVU.MOREX.r2.4HG0296940	0.9592	0.9758	0.958	1
HORVU.MOREX.r2.2HG0140110.1	TCONS_00045937	258966	1710	-351.3	HORVU.MOREX.r2.2HG0140110	HORVU.MOREX.r2.4HG0296940	0.9592	0.9758	0.958	1
HORVU.MOREX.r2.2HG0140180.1	TCONS_00088743	130963	1845	-378.3	HORVU.MOREX.r2.2HG0140180	XLOC_062855	0.9451	0.8774	0.9038	0.9152
HORVU.MOREX.r2.2HG0140180.1	TCONS_00073319	2071007	3781	-332.5	HORVU.MOREX.r2.2HG0140180	XLOC_051888	0.944	0.8896	0.9507	0.9394
HORVU.MOREX.r2.2HG0140300.1	TCONS_00025269	22403363	11121	-549.5	HORVU.MOREX.r2.2HG0140300	HORVU.MOREX.r2.2HG0175420	0.9791	0.9758	0.9742	0.9605
HORVU.MOREX.r2.2HG0140300.1	TCONS_00044228	21833404	51201	-588.5	HORVU.MOREX.r2.2HG0140300	HORVU.MOREX.r2.4HG0345960	0.9746	0.9301	0.8567	0.7818
HORVU.MOREX.r2.2HG0140540.1	TCONS_00078863	8791832	10917	-421.2	HORVU.MOREX.r2.2HG0140540	XLOC_055772	-0.9575	-0.903	-0.9575	-0.903
HORVU.MOREX.r2.2HG0140540.1	TCONS_00023728	15801940	1327	-149.3	HORVU.MOREX.r2.2HG0140540	XLOC_016763	-0.9534	-0.9394	-0.9534	-0.9394
HORVU.MOREX.r2.2HG0140600.1	TCONS_00085096	10665	21982877	-392.9	HORVU.MOREX.r2.2HG0140600	XLOC_060293	0.9766	0.9119	0.9766	0.9119
HORVU.MOREX.r2.2HG0140600.1	TCONS_00031833	6666	17142400	-409.8	HORVU.MOREX.r2.2HG0140600	HORVU.MOREX.r2.3HG0267340	0.9706	0.9515	0.9706	0.9515
HORVU.MOREX.r2.2HG0140860.1	TCONS_00077866	21065	231121	-489.1	HORVU.MOREX.r2.2HG0140860	HORVU.MOREX.r2.7HG0572090	-0.9795	-0.9633	-0.7181	-0.7455
HORVU.MOREX.r2.2HG0140860.1	TCONS_00087038	21101	2361326	-493.5	HORVU.MOREX.r2.2HG0140860	HORVU.MOREX.r2.7HG0606170	0.9698	0.903	0.9327	0.8061
HORVU.MOREX.r2.2HG0141020.1	TCONS_00035718	1440	3437	-242.1	HORVU.MOREX.r2.2HG0141020	HORVU.MOREX.r2.3HG0227730	0.7933	0.8182	0.7949	0.8182
HORVU.MOREX.r2.2HG0141020.1	TCONS_00076187	12434	1460	-217.3	HORVU.MOREX.r2.2HG0141020	HORVU.MOREX.r2.7HG0549590	0.7798	0.7939	0.8822	0.8667
HORVU.MOREX.r2.2HG0141150.1	TCONS_00009487	3542172	31805	-976.9	HORVU.MOREX.r2.2HG0141150	HORVU.MOREX.r2.1HG0054640	-0.976	-0.8424	-0.8051	-0.5515
HORVU.MOREX.r2.2HG0141150.1	TCONS_00009487	3542172	31805	-976.9	HORVU.MOREX.r2.2HG0141150	HORVU.MOREX.r2.1HG0054640	-0.976	-0.8424	-0.8051	-0.5515
HORVU.MOREX.r2.2HG0141340.1	TCONS_00013617	61959	1021058	-514.3	HORVU.MOREX.r2.2HG0141340	XLOC_009677	0.9819	0.9636	0.9819	0.9636
HORVU.MOREX.r2.2HG0141340.1	TCONS_00045937	85824	3719	-451.4	HORVU.MOREX.r2.2HG0141340	HORVU.MOREX.r2.4HG0296940	0.9694	0.9515	0.9729	0.9394
HORVU.MOREX.r2.2HG0142000.1	TCONS_00006528	276842	1583	-281.2	HORVU.MOREX.r2.2HG0142000	HORVU.MOREX.r2.1HG0013540	0.9735	0.8896	0.582	0.4424
HORVU.MOREX.r2.2HG0142000.1	TCONS_00062254	51339	18863246	-866.1	HORVU.MOREX.r2.2HG0142000	HORVU.MOREX.r2.5HG0428680	0.9678	0.9058	0.9678	0.9058
HORVU.MOREX.r2.2HG0142260.1	TCONS_00058262	11200	1501339	-483.2	HORVU.MOREX.r2.2HG0142260	XLOC_041137	-0.9537	-0.8936	-0.8629	-0.8788
HORVU.MOREX.r2.2HG0142260.1	TCONS_00017697	165713	2527	-218.2	HORVU.MOREX.r2.2HG0142260	HORVU.MOREX.r2.2HG0171430	0.9436	0.8571	0.9329	0.8545
HORVU.MOREX.r2.2HG0142600.1	TCONS_00021127	282589	1782781	-935.7	HORVU.MOREX.r2.2HG0142600	XLOC_015019	0.9232	0.8788	0.4507	0.4134
HORVU.MOREX.r2.2HG0142600.1	TCONS_00046185	182562	352646	-957.8	HORVU.MOREX.r2.2HG0142600	HORVU.MOREX.r2.4HG0299500	-0.923	-0.8155	-0.7315	-0.6565
HORVU.MOREX.r2.2HG0142920.1	TCONS_00008426	121701	11717	-865.7	HORVU.MOREX.r2.2HG0142920	HORVU.MOREX.r2.1HG0039130	-0.9275	-0.9152	-0.9102	-0.903
HORVU.MOREX.r2.2HG0142920.1	TCONS_00071494	11705	71727	-855.5	HORVU.MOREX.r2.2HG0142920	HORVU.MOREX.r2.6HG0481650	-0.9153	-0.9394	-0.7686	-0.6121
HORVU.MOREX.r2.2HG0143010.1	TCONS_00065095	10001606	1580	-376.1	HORVU.MOREX.r2.2HG0143010	XLOC_046048	0.9785	0.9394	0.9785	0.9394
HORVU.MOREX.r2.2HG0143010.1	TCONS_00088359	311899	17023615	-1072.6	HORVU.MOREX.r2.2HG0143010	XLOC_062600	-0.9752	-0.8936	-0.6149	-0.6364
HORVU.MOREX.r2.2HG0143070.1	TCONS_00047010	11061	1111189	-690	HORVU.MOREX.r2.2HG0143070	HORVU.MOREX.r2.4HG0310870	-0.943	-0.9636	-0.5781	-0.6322
HORVU.MOREX.r2.2HG0143070.1	TCONS_00083084	5321033	2498	-225.3	HORVU.MOREX.r2.2HG0143070	XLOC_058806	-0.9269	-0.7697	-0.9269	-0.7697
HORVU.MOREX.r2.2HG0143230.1	TCONS_00031104	761338	2731459	-686.7	HORVU.MOREX.r2.2HG0143230	HORVU.MOREX.r2.3HG0257260	0.9635	0.9058	0.9166	0.8788
HORVU.MOREX.r2.2HG0143230.1	TCONS_00089661	81338	3041662	-683.5	HORVU.MOREX.r2.2HG0143230	HORVU.MOREX.r2.UnG0629100	0.9466	0.8511	0.8529	0.6121
HORVU.MOREX.r2.2HG0143470.1	TCONS_00036693	8451921	11024	-603.4	HORVU.MOREX.r2.2HG0143470	HORVU.MOREX.r2.3HG0241160	-0.8875	-0.9273	-0.825	-0.7697
HORVU.MOREX.r2.2HG0143470.1	TCONS_00036693	8451921	11024	-603.4	HORVU.MOREX.r2.2HG0143470	HORVU.MOREX.r2.3HG0241160	-0.8875	-0.9273	-0.825	-0.7697
HORVU.MOREX.r2.2HG0143550.1	TCONS_00022961	21011	261043	-520.4	HORVU.MOREX.r2.2HG0143550	HORVU.MOREX.r2.2HG0141020	0.9718	0.9636	0.8353	0.7576
HORVU.MOREX.r2.2HG0143550.1	TCONS_00087038	1161007	1901220	-497.6	HORVU.MOREX.r2.2HG0143550	HORVU.MOREX.r2.7HG0606170	0.9661	0.8182	0.9226	0.6848
HORVU.MOREX.r2.2HG0143850.1	TCONS_00023728	66420	1340	-138.9	HORVU.MOREX.r2.2HG0143850	XLOC_016763	-0.95	-0.9515	-0.9588	-0.9423
HORVU.MOREX.r2.2HG0143850.1	TCONS_00013617	1792	4794	-384.1	HORVU.MOREX.r2.2HG0143850	XLOC_009677	0.9426	0.8909	0.9473	0.924
HORVU.MOREX.r2.2HG0143940.1	TCONS_00057882	3291096	7748	-364.6	HORVU.MOREX.r2.2HG0143940	HORVU.MOREX.r2.5HG0367820	0.9352	0.9273	0.9091	0.8909
HORVU.MOREX.r2.2HG0143940.1	TCONS_00057882	3291096	7748	-364.6	HORVU.MOREX.r2.2HG0143940	HORVU.MOREX.r2.5HG0367820	0.9352	0.9273	0.9091	0.8909
HORVU.MOREX.r2.2HG0144280.1	TCONS_00088662	155445	2246	-139.7	HORVU.MOREX.r2.2HG0144280	XLOC_062791	-0.9342	-0.8182	-0.9342	-0.8182
HORVU.MOREX.r2.2HG0144280.1	TCONS_00057398	1633	233881	-320.3	HORVU.MOREX.r2.2HG0144280	HORVU.MOREX.r2.5HG0360970	-0.9272	-0.7818	-0.3202	-0.3939
HORVU.MOREX.r2.2HG0144400.1	TCONS_00031430	13438	1893646	-1399.9	HORVU.MOREX.r2.2HG0144400	HORVU.MOREX.r2.3HG0261600	0.9215	0.903	0.7042	0.6606
HORVU.MOREX.r2.2HG0144400.1	TCONS_00010971	142812	4666	-278.6	HORVU.MOREX.r2.2HG0144400	XLOC_007785	-0.9195	-0.9273	-0.8838	-0.7212
HORVU.MOREX.r2.2HG0144470.1	TCONS_00047541	121767	4231208	-314.7	HORVU.MOREX.r2.2HG0144470	HORVU.MOREX.r2.4HG0318000	0.9067	0.766	0.0135	0.2364
HORVU.MOREX.r2.2HG0144470.1	TCONS_00012008	14767	13800	-570.7	HORVU.MOREX.r2.2HG0144470	HORVU.MOREX.r2.2HG0089960	0.8581	0.7697	-0.0459	0.2727
HORVU.MOREX.r2.2HG0144480.1	TCONS_00040012	11212051	12893	-352.6	HORVU.MOREX.r2.2HG0144480	XLOC_028324	0.8974	0.9152	0.8974	0.9152
HORVU.MOREX.r2.2HG0144480.1	TCONS_00066340	113587	1449	-205.9	HORVU.MOREX.r2.2HG0144480	XLOC_046916	0.8913	0.8788	0.8913	0.8788
HORVU.MOREX.r2.2HG0144540.1	TCONS_00004610	351567	62187807	-848.6	HORVU.MOREX.r2.2HG0144540	HORVU.MOREX.r2.1HG0064610	0.9577	0.9515	-0.2609	-0.1273
HORVU.MOREX.r2.2HG0144540.1	TCONS_00059571	141569	181562	-762.4	HORVU.MOREX.r2.2HG0144540	XLOC_042083	0.943	0.903	0.943	0.903
HORVU.MOREX.r2.2HG0144690.1	TCONS_00008810	5701504	1916	-503.5	HORVU.MOREX.r2.2HG0144690	XLOC_006216	0.9821	0.8511	0.9821	0.8511
HORVU.MOREX.r2.2HG0144690.1	TCONS_00080550	1011373	11252	-582	HORVU.MOREX.r2.2HG0144690	HORVU.MOREX.r2.7HG0610650	-0.9784	-0.9387	-0.9773	-0.7697
HORVU.MOREX.r2.2HG0144880.1	TCONS_00073319	4001190	7767	-352.1	HORVU.MOREX.r2.2HG0144880	XLOC_051888	0.9522	0.9758	0.9522	0.9758
HORVU.MOREX.r2.2HG0144880.1	TCONS_00072705	22322	41256452	-986.8	HORVU.MOREX.r2.2HG0144880	HORVU.MOREX.r2.6HG0498590	0.9498	1	0.9217	0.9483
HORVU.MOREX.r2.2HG0145130.1	TCONS_00017697	14564	1527	-301.2	HORVU.MOREX.r2.2HG0145130	HORVU.MOREX.r2.2HG0171430	0.9269	0.8545	0.9533	0.8909
HORVU.MOREX.r2.2HG0145130.1	TCONS_00058262	221025	21045	-519.6	HORVU.MOREX.r2.2HG0145130	XLOC_041137	-0.9249	-0.903	-0.8194	-0.8788
HORVU.MOREX.r2.2HG0145580.1	TCONS_00009476	413789	303836	-2097.8	HORVU.MOREX.r2.2HG0145580	HORVU.MOREX.r2.1HG0054540	0.9819	0.9695	0.8579	0.7317
HORVU.MOREX.r2.2HG0145580.1	TCONS_00038851	19203533	31607	-842.4	HORVU.MOREX.r2.2HG0145580	XLOC_027541	0.9636	0.8903	0.9636	0.8903
HORVU.MOREX.r2.2HG0145740.1	TCONS_00009476	121020	30474083	-715.1	HORVU.MOREX.r2.2HG0145740	HORVU.MOREX.r2.1HG0054540	0.97	0.9758	0.7826	0.5515
HORVU.MOREX.r2.2HG0145740.1	TCONS_00085096	51020	14872522	-622.2	HORVU.MOREX.r2.2HG0145740	XLOC_060293	0.9647	0.8754	0.9647	0.8754
HORVU.MOREX.r2.2HG0145920.1	TCONS_00078129	190989	1778	-368.9	HORVU.MOREX.r2.2HG0145920	XLOC_055255	0.8619	0.8037	-0.2976	-0.1879
HORVU.MOREX.r2.2HG0145920.1	TCONS_00088129	1701088	1888	-442.6	HORVU.MOREX.r2.2HG0145920	XLOC_062455	0.849	0.7669	-0.242	-0.2249
HORVU.MOREX.r2.2HG0146170.1	TCONS_00069305	61510	1531702	-625.8	HORVU.MOREX.r2.2HG0146170	XLOC_049095	-0.9738	-0.8909	-0.97	-0.9394
HORVU.MOREX.r2.2HG0146170.1	TCONS_00087038	31530	351585	-652.1	HORVU.MOREX.r2.2HG0146170	HORVU.MOREX.r2.7HG0606170	0.9725	0.8909	0.9521	0.8303
HORVU.MOREX.r2.2HG0146370.1	TCONS_00050317	1539	4509	-395.5	HORVU.MOREX.r2.2HG0146370	XLOC_035529	0.9663	0.9317	0.3462	0.2134
HORVU.MOREX.r2.2HG0146370.1	TCONS_00066495	9543	27577	-301.2	HORVU.MOREX.r2.2HG0146370	HORVU.MOREX.r2.6HG0488310	-0.9349	-0.903	-0.5828	-0.6242
HORVU.MOREX.r2.2HG0146720.1	TCONS_00057515	11349	481309	-642.2	HORVU.MOREX.r2.2HG0146720	XLOC_040639	-0.963	-0.9152	-0.963	-0.9152
HORVU.MOREX.r2.2HG0146720.1	TCONS_00051474	51338	81380	-633.6	HORVU.MOREX.r2.2HG0146720	HORVU.MOREX.r2.5HG0373370	0.9505	0.8667	0.9446	0.8667
HORVU.MOREX.r2.2HG0147290.1	TCONS_00072580	11337	201371	-685	HORVU.MOREX.r2.2HG0147290	HORVU.MOREX.r2.6HG0496840	-0.9311	-0.8667	-0.6227	-0.7697
HORVU.MOREX.r2.2HG0147290.1	TCONS_00025613	21182	191380	-600.5	HORVU.MOREX.r2.2HG0147290	XLOC_018183	-0.9118	-0.697	-0.9118	-0.697
HORVU.MOREX.r2.2HG0147490.1	TCONS_00010966	325981	3637	-261.1	HORVU.MOREX.r2.2HG0147490	XLOC_007783	-0.9501	-0.9273	-0.9501	-0.9273
HORVU.MOREX.r2.2HG0147490.1	TCONS_00089633	2181082	1901	-378.1	HORVU.MOREX.r2.2HG0147490	XLOC_063536	-0.937	-0.8182	-0.8922	-0.6748
HORVU.MOREX.r2.2HG0147730.1	TCONS_00029382	701920	1200	-121.2	HORVU.MOREX.r2.2HG0147730	XLOC_020805	0.977	0.9394	0.977	0.9394
HORVU.MOREX.r2.2HG0147730.1	TCONS_00055099	1969	22313211	-540.1	HORVU.MOREX.r2.2HG0147730	XLOC_038997	0.9766	0.9666	0.9766	0.9666
HORVU.MOREX.r2.2HG0149200.1	TCONS_00045082	2389	13366	-200.9	HORVU.MOREX.r2.2HG0149200	HORVU.MOREX.r2.4HG0285310	0.9465	0.8909	0.9321	0.8545
HORVU.MOREX.r2.2HG0149200.1	TCONS_00037921	1392	121527	-210	HORVU.MOREX.r2.2HG0149200	XLOC_026814	-0.9421	-0.9636	-0.8771	-0.7939
HORVU.MOREX.r2.2HG0149690.1	TCONS_00022961	712523	1522694	-944.3	HORVU.MOREX.r2.2HG0149690	HORVU.MOREX.r2.2HG0141020	0.9842	0.9636	0.8417	0.8061
HORVU.MOREX.r2.2HG0149690.1	TCONS_00066340	19942468	4419	-255.4	HORVU.MOREX.r2.2HG0149690	XLOC_046916	-0.9535	-0.9152	-0.9527	-0.9152
HORVU.MOREX.r2.2HG0150000.1	TCONS_00089546	3214	1202	-93.9	HORVU.MOREX.r2.2HG0150000	XLOC_063482	0.9792	0.8469	0.9792	0.8469
HORVU.MOREX.r2.2HG0150000.1	TCONS_00038207	2291860	421642	-660.9	HORVU.MOREX.r2.2HG0150000	HORVU.MOREX.r2.3HG0262410	0.9643	0.8303	0.9488	0.7576
HORVU.MOREX.r2.2HG0150130.1	TCONS_00070191	7541430	3647	-346.8	HORVU.MOREX.r2.2HG0150130	XLOC_049725	-0.9586	-0.8857	-0.0228	0.103
HORVU.MOREX.r2.2HG0150130.1	TCONS_00057882	106872	2717	-387.7	HORVU.MOREX.r2.2HG0150130	HORVU.MOREX.r2.5HG0367820	-0.9553	-0.8788	-0.9388	-0.8667
HORVU.MOREX.r2.2HG0150150.1	TCONS_00071561	261833	1557	-248.7	HORVU.MOREX.r2.2HG0150150	XLOC_050634	0.9614	0.9273	0.9507	0.903
HORVU.MOREX.r2.2HG0150150.1	TCONS_00055183	2501031	3752	-335.6	HORVU.MOREX.r2.2HG0150150	HORVU.MOREX.r2.5HG0428470	0.9479	0.8909	0.9431	0.9273
HORVU.MOREX.r2.2HG0150360.1	TCONS_00043656	69849	3591228	-376.6	HORVU.MOREX.r2.2HG0150360	XLOC_030872	0.964	0.8788	0.964	0.8788
HORVU.MOREX.r2.2HG0150360.1	TCONS_00043841	218720	1438	-249.3	HORVU.MOREX.r2.2HG0150360	XLOC_030997	0.9631	0.9636	0.9631	0.9636
HORVU.MOREX.r2.2HG0150540.1	TCONS_00045936	120851	1693	-404.8	HORVU.MOREX.r2.2HG0150540	HORVU.MOREX.r2.4HG0296940	0.9725	0.9636	0.9635	0.9758
HORVU.MOREX.r2.2HG0150540.1	TCONS_00045936	120851	1693	-404.8	HORVU.MOREX.r2.2HG0150540	HORVU.MOREX.r2.4HG0296940	0.9725	0.9636	0.9635	0.9758
HORVU.MOREX.r2.2HG0150550.1	TCONS_00070191	166845	5646	-328.8	HORVU.MOREX.r2.2HG0150550	XLOC_049725	0.9636	0.8857	0.3668	0.3333
HORVU.MOREX.r2.2HG0150550.1	TCONS_00076185	76517	5388	-237.7	HORVU.MOREX.r2.2HG0150550	HORVU.MOREX.r2.7HG0549540	0.9636	0.9152	0.9515	0.8788
HORVU.MOREX.r2.2HG0150600.1	TCONS_00010866	3761437	11024	-632.3	HORVU.MOREX.r2.2HG0150600	HORVU.MOREX.r2.1HG0074990	0.9589	0.8667	0.9589	0.8667
HORVU.MOREX.r2.2HG0150600.1	TCONS_00010866	3761437	11024	-632.3	HORVU.MOREX.r2.2HG0150600	HORVU.MOREX.r2.1HG0074990	0.9589	0.8667	0.9589	0.8667
HORVU.MOREX.r2.2HG0150610.1	TCONS_00010866	3761437	11024	-632.3	HORVU.MOREX.r2.2HG0150610	HORVU.MOREX.r2.1HG0074990	0.9589	0.8667	0.9589	0.8667
HORVU.MOREX.r2.2HG0150610.1	TCONS_00010866	3761437	11024	-632.3	HORVU.MOREX.r2.2HG0150610	HORVU.MOREX.r2.1HG0074990	0.9589	0.8667	0.9589	0.8667
HORVU.MOREX.r2.2HG0150890.1	TCONS_00085741	33872	9271816	-506.7	HORVU.MOREX.r2.2HG0150890	HORVU.MOREX.r2.7HG0588250	0.9455	0.7939	0.8273	0.7939
HORVU.MOREX.r2.2HG0150890.1	TCONS_00043518	3872	100974	-591.5	HORVU.MOREX.r2.2HG0150890	XLOC_030781	0.9403	0.8909	0.9403	0.8909
HORVU.MOREX.r2.2HG0150960.1	TCONS_00062254	1516	21732701	-351.1	HORVU.MOREX.r2.2HG0150960	HORVU.MOREX.r2.5HG0428680	0.9814	0.8875	0.9814	0.8875
HORVU.MOREX.r2.2HG0150960.1	TCONS_00055169	1513	39518	-314.4	HORVU.MOREX.r2.2HG0150960	HORVU.MOREX.r2.5HG0428390	0.9403	0.8303	0.9678	0.8182
HORVU.MOREX.r2.2HG0151170.1	TCONS_00071028	21439	61443	-934	HORVU.MOREX.r2.2HG0151170	HORVU.MOREX.r2.6HG0474100	-0.9576	-0.9636	-0.9576	-0.9636
HORVU.MOREX.r2.2HG0151170.1	TCONS_00071028	21439	61443	-934	HORVU.MOREX.r2.2HG0151170	HORVU.MOREX.r2.6HG0474100	-0.9576	-0.9636	-0.9576	-0.9636
HORVU.MOREX.r2.2HG0151400.1	TCONS_00062576	8411354	1486	-263.2	HORVU.MOREX.r2.2HG0151400	XLOC_044222	-0.953	-0.9636	-0.8978	-0.9394
HORVU.MOREX.r2.2HG0151400.1	TCONS_00060331	551357	11276	-648.3	HORVU.MOREX.r2.2HG0151400	XLOC_042609	-0.929	-0.8693	-0.929	-0.8693
HORVU.MOREX.r2.2HG0152020.1	TCONS_00072580	51586	101621	-728.8	HORVU.MOREX.r2.2HG0152020	HORVU.MOREX.r2.6HG0496840	0.9356	0.9394	0.7511	0.7576
HORVU.MOREX.r2.2HG0152020.1	TCONS_00051474	1001551	21435	-671.6	HORVU.MOREX.r2.2HG0152020	HORVU.MOREX.r2.5HG0373370	0.9297	0.903	0.9316	0.903
HORVU.MOREX.r2.2HG0152150.1	TCONS_00036211	92316	912419	-1019.7	HORVU.MOREX.r2.2HG0152150	HORVU.MOREX.r2.3HG0234260	0.9369	0.9483	0.8588	0.8571
HORVU.MOREX.r2.2HG0152150.1	TCONS_00077883	12283	52288	-1216.7	HORVU.MOREX.r2.2HG0152150	XLOC_055081	0.9361	0.9394	0.823	0.8424
HORVU.MOREX.r2.2HG0152220.1	TCONS_00061982	72014	12017	-1204.4	HORVU.MOREX.r2.2HG0152220	HORVU.MOREX.r2.5HG0424910	0.9369	0.8146	0.4107	0.0909
HORVU.MOREX.r2.2HG0152220.1	TCONS_00077896	11621797	5591	-382.4	HORVU.MOREX.r2.2HG0152220	HORVU.MOREX.r2.7HG0572480	-0.9166	-0.8061	-0.9137	-0.8061
HORVU.MOREX.r2.2HG0152230.1	TCONS_00004610	132027	62378289	-1192.1	HORVU.MOREX.r2.2HG0152230	HORVU.MOREX.r2.1HG0064610	0.9571	0.9758	-0.3018	-0.0788
HORVU.MOREX.r2.2HG0152230.1	TCONS_00086209	542034	282037	-810.7	HORVU.MOREX.r2.2HG0152230	XLOC_061105	-0.9514	-0.9394	-0.5688	-0.5152
HORVU.MOREX.r2.2HG0152360.1	TCONS_00072086	1348	19582326	-153.3	HORVU.MOREX.r2.2HG0152360	HORVU.MOREX.r2.6HG0489340	0.9566	0.9573	0.1497	-0.0788
HORVU.MOREX.r2.2HG0152360.1	TCONS_00086027	1348	128439	-176.2	HORVU.MOREX.r2.2HG0152360	HORVU.MOREX.r2.7HG0592350	0.9477	0.8061	0.6925	0.5636
HORVU.MOREX.r2.2HG0152490.1	TCONS_00007508	50798	49870	-459	HORVU.MOREX.r2.2HG0152490	XLOC_005286	0.9663	0.8424	0.8981	0.697
HORVU.MOREX.r2.2HG0152490.1	TCONS_00077277	1790	33837	-534.8	HORVU.MOREX.r2.2HG0152490	HORVU.MOREX.r2.7HG0564700	0.9113	0.75	0.3108	0.1152
HORVU.MOREX.r2.2HG0152820.1	TCONS_00029139	41727	531811	-902.5	HORVU.MOREX.r2.2HG0152820	XLOC_020625	-0.9702	-0.9273	-0.9702	-0.9273
HORVU.MOREX.r2.2HG0152820.1	TCONS_00004564	31731	261688	-803.9	HORVU.MOREX.r2.2HG0152820	HORVU.MOREX.r2.1HG0064060	-0.9672	-0.9152	-0.9566	-0.8788
HORVU.MOREX.r2.2HG0152840.1	TCONS_00050748	1002306	172034	-943.2	HORVU.MOREX.r2.2HG0152840	XLOC_035849	0.9137	0.8967	0.0081	0.0909
HORVU.MOREX.r2.2HG0152840.1	TCONS_00071969	1051422	11234	-502.4	HORVU.MOREX.r2.2HG0152840	XLOC_050887	0.9021	0.8857	0.8473	0.8061
HORVU.MOREX.r2.2HG0152870.1	TCONS_00062254	12809	5133344	-1141.1	HORVU.MOREX.r2.2HG0152870	HORVU.MOREX.r2.5HG0428680	0.9613	0.9423	0.8905	0.9726
HORVU.MOREX.r2.2HG0152870.1	TCONS_00068550	13932632	81099	-616.9	HORVU.MOREX.r2.2HG0152870	XLOC_048568	0.9441	0.9152	0.8583	0.8909
HORVU.MOREX.r2.2HG0153350.1	TCONS_00047075	157567	1392	-219.5	HORVU.MOREX.r2.2HG0153350	XLOC_033239	0.9668	0.9394	0.915	0.8424
HORVU.MOREX.r2.2HG0153350.1	TCONS_00051474	5482003	11433	-682	HORVU.MOREX.r2.2HG0153350	HORVU.MOREX.r2.5HG0373370	0.9651	0.9273	0.9387	0.903
HORVU.MOREX.r2.2HG0153460.1	TCONS_00088489	14679	1629	-350.3	HORVU.MOREX.r2.2HG0153460	HORVU.MOREX.r2.UnG0626600	0.7949	0.7669	0.3321	0.4909
HORVU.MOREX.r2.2HG0153460.1	TCONS_00039611	221683	31709	-897.3	HORVU.MOREX.r2.2HG0153460	HORVU.MOREX.r2.4HG0282030	-0.77	-0.6727	-0.4685	-0.5879
HORVU.MOREX.r2.2HG0153720.1	TCONS_00055169	1573	63650	-438.9	HORVU.MOREX.r2.2HG0153720	HORVU.MOREX.r2.5HG0428390	0.9764	0.8788	0.9777	0.8424
HORVU.MOREX.r2.2HG0153720.1	TCONS_00020376	3573	263852	-427.8	HORVU.MOREX.r2.2HG0153720	HORVU.MOREX.r2.2HG0105580	0.967	0.8909	0.9774	0.903
HORVU.MOREX.r2.2HG0153890.1	TCONS_00022961	42867	1321024	-543.6	HORVU.MOREX.r2.2HG0153890	HORVU.MOREX.r2.2HG0141020	0.9771	0.9758	0.9375	0.9152
HORVU.MOREX.r2.2HG0153890.1	TCONS_00082732	371820	5403	-304.5	HORVU.MOREX.r2.2HG0153890	HORVU.MOREX.r2.7HG0544160	0.9695	0.8909	0.9763	0.9515
HORVU.MOREX.r2.2HG0153920.1	TCONS_00024526	1499	21532	-423.1	HORVU.MOREX.r2.2HG0153920	HORVU.MOREX.r2.2HG0163690	0.9788	0.924	0.9025	0.8545
HORVU.MOREX.r2.2HG0153920.1	TCONS_00024526	1499	21532	-423.1	HORVU.MOREX.r2.2HG0153920	HORVU.MOREX.r2.2HG0163690	0.9788	0.924	0.9025	0.8545
HORVU.MOREX.r2.2HG0154130.1	TCONS_00074141	21050	441104	-642.4	HORVU.MOREX.r2.2HG0154130	XLOC_052480	-0.9457	-0.9362	-0.4423	-0.3769
HORVU.MOREX.r2.2HG0154130.1	TCONS_00076185	333775	1424	-239.7	HORVU.MOREX.r2.2HG0154130	HORVU.MOREX.r2.7HG0549540	0.9422	0.9515	0.9422	0.9515
HORVU.MOREX.r2.2HG0154910.1	TCONS_00022691	11658	82069878	-961.4	HORVU.MOREX.r2.2HG0154910	HORVU.MOREX.r2.2HG0137020	0.9553	0.9273	0.9464	0.9273
HORVU.MOREX.r2.2HG0154910.1	TCONS_00000207	10551368	1294	-109.9	HORVU.MOREX.r2.2HG0154910	XLOC_000138	0.952	0.9152	0.952	0.9152
HORVU.MOREX.r2.2HG0154950.1	TCONS_00051312	1813	73658284	-416.5	HORVU.MOREX.r2.2HG0154950	HORVU.MOREX.r2.5HG0371280	0.9524	0.8788	0.8573	0.7455
HORVU.MOREX.r2.2HG0154950.1	TCONS_00031104	5883	2621168	-624	HORVU.MOREX.r2.2HG0154950	HORVU.MOREX.r2.3HG0257260	0.9445	0.8667	0.9632	0.903
HORVU.MOREX.r2.2HG0155090.1	TCONS_00085741	11449	261479	-684	HORVU.MOREX.r2.2HG0155090	HORVU.MOREX.r2.7HG0588250	0.9793	0.8424	0.7923	0.8424
HORVU.MOREX.r2.2HG0155090.1	TCONS_00052423	88852	2778	-424.6	HORVU.MOREX.r2.2HG0155090	XLOC_037038	0.9697	0.7333	0.9697	0.7333
HORVU.MOREX.r2.2HG0155730.1	TCONS_00076187	267733	1444	-244.1	HORVU.MOREX.r2.2HG0155730	HORVU.MOREX.r2.7HG0549590	0.9398	0.8788	0.9115	0.8667
HORVU.MOREX.r2.2HG0155730.1	TCONS_00076187	267733	1444	-244.1	HORVU.MOREX.r2.2HG0155730	HORVU.MOREX.r2.7HG0549590	0.9398	0.8788	0.9115	0.8667
HORVU.MOREX.r2.2HG0155830.1	TCONS_00045937	14702211	17711	-421.4	HORVU.MOREX.r2.2HG0155830	HORVU.MOREX.r2.4HG0296940	0.9516	0.9758	0.9286	0.9515
HORVU.MOREX.r2.2HG0155830.1	TCONS_00045937	14702211	17711	-421.4	HORVU.MOREX.r2.2HG0155830	HORVU.MOREX.r2.4HG0296940	0.9516	0.9758	0.9286	0.9515
HORVU.MOREX.r2.2HG0155970.1	TCONS_00059400	191222	2211466	-510.7	HORVU.MOREX.r2.2HG0155970	HORVU.MOREX.r2.5HG0387660	0.9556	0.9544	0.9248	0.8303
HORVU.MOREX.r2.2HG0155970.1	TCONS_00059400	191222	2211466	-510.7	HORVU.MOREX.r2.2HG0155970	HORVU.MOREX.r2.5HG0387660	0.9556	0.9544	0.9248	0.8303
HORVU.MOREX.r2.2HG0156320.1	TCONS_00069305	51386	41317	-777.3	HORVU.MOREX.r2.2HG0156320	XLOC_049095	-0.9778	-0.8061	-0.9778	-0.8061
HORVU.MOREX.r2.2HG0156320.1	TCONS_00080725	7911275	1411	-248.3	HORVU.MOREX.r2.2HG0156320	XLOC_057135	-0.9767	-0.9515	-0.9308	-0.8424
HORVU.MOREX.r2.2HG0156670.1	TCONS_00064589	71464	231408	-679.1	HORVU.MOREX.r2.2HG0156670	XLOC_045691	0.9766	0.9394	0.974	0.903
HORVU.MOREX.r2.2HG0156670.1	TCONS_00089487	10571456	10379	-166.8	HORVU.MOREX.r2.2HG0156670	XLOC_063441	0.9732	0.9004	0.9688	0.8692
HORVU.MOREX.r2.2HG0156970.1	TCONS_00040012	3835	50901	-379.5	HORVU.MOREX.r2.2HG0156970	XLOC_028324	0.9189	0.8788	0.9189	0.8788
HORVU.MOREX.r2.2HG0156970.1	TCONS_00028121	3843	3850	-423	HORVU.MOREX.r2.2HG0156970	HORVU.MOREX.r2.3HG0214510	-0.9017	-0.9666	-0.6893	-0.6848
HORVU.MOREX.r2.2HG0157090.1	TCONS_00072581	1741	62819	-422	HORVU.MOREX.r2.2HG0157090	HORVU.MOREX.r2.6HG0496840	-0.9585	-0.9362	-0.6787	-0.6
HORVU.MOREX.r2.2HG0157090.1	TCONS_00050216	47740	31800	-415.4	HORVU.MOREX.r2.2HG0157090	HORVU.MOREX.r2.5HG0356420	-0.9347	-0.9273	-0.9536	-0.9394
HORVU.MOREX.r2.2HG0157240.1	TCONS_00007756	451497	28464256	-738	HORVU.MOREX.r2.2HG0157240	HORVU.MOREX.r2.1HG0028620	-0.917	-0.6444	-0.4383	-0.4788
HORVU.MOREX.r2.2HG0157240.1	TCONS_00014651	831495	241335	-642	HORVU.MOREX.r2.2HG0157240	XLOC_010359	-0.9126	-0.8788	0.7776	0.7091
HORVU.MOREX.r2.2HG0157530.1	TCONS_00051042	156561	7387	-271.3	HORVU.MOREX.r2.2HG0157530	XLOC_036060	-0.9463	-0.951	-0.5444	-0.5515
HORVU.MOREX.r2.2HG0157530.1	TCONS_00004610	21881	65267428	-575.2	HORVU.MOREX.r2.2HG0157530	HORVU.MOREX.r2.1HG0064610	0.9292	0.9152	-0.3418	-0.2364
HORVU.MOREX.r2.2HG0157640.1	TCONS_00089568	25582915	4322	-194.8	HORVU.MOREX.r2.2HG0157640	XLOC_063496	-0.9852	-0.9636	-0.9817	-0.9636
HORVU.MOREX.r2.2HG0157640.1	TCONS_00040386	17283054	151304	-713.8	HORVU.MOREX.r2.2HG0157640	HORVU.MOREX.r2.4HG0292380	-0.9662	-0.9394	-0.6748	-0.5532
HORVU.MOREX.r2.2HG0157650.1	TCONS_00051474	16853115	661435	-614.1	HORVU.MOREX.r2.2HG0157650	HORVU.MOREX.r2.5HG0373370	0.9699	0.9394	0.9743	0.9394
HORVU.MOREX.r2.2HG0157650.1	TCONS_00072580	13159	103181	-1304.6	HORVU.MOREX.r2.2HG0157650	HORVU.MOREX.r2.6HG0496840	0.9636	0.8909	0.8745	0.9152
HORVU.MOREX.r2.2HG0157690.1	TCONS_00041422	9570	77158304	-424.6	HORVU.MOREX.r2.2HG0157690	HORVU.MOREX.r2.4HG0307690	0.9576	0.9147	0.8826	0.8545
HORVU.MOREX.r2.2HG0157690.1	TCONS_00055190	3570	107697	-364.8	HORVU.MOREX.r2.2HG0157690	HORVU.MOREX.r2.5HG0428530	0.9573	0.9394	0.9621	0.9273
HORVU.MOREX.r2.2HG0158440.1	TCONS_00029687	1011069	1968	-564	HORVU.MOREX.r2.2HG0158440	HORVU.MOREX.r2.3HG0236660	-0.9371	-0.9758	-0.8655	-0.9394
HORVU.MOREX.r2.2HG0158440.1	TCONS_00029689	1011069	1968	-564	HORVU.MOREX.r2.2HG0158440	HORVU.MOREX.r2.3HG0236660	-0.9371	-0.9758	-0.8655	-0.9394
HORVU.MOREX.r2.2HG0158520.1	TCONS_00088359	71092	20233097	-576	HORVU.MOREX.r2.2HG0158520	XLOC_062600	-0.9681	-0.9848	-0.4934	-0.4545
HORVU.MOREX.r2.2HG0158520.1	TCONS_00052423	2746	1766	-368.6	HORVU.MOREX.r2.2HG0158520	XLOC_037038	-0.9446	-0.7576	-0.9446	-0.7576
HORVU.MOREX.r2.2HG0159140.1	TCONS_00010966	203861	6630	-235	HORVU.MOREX.r2.2HG0159140	XLOC_007783	-0.9288	-0.8545	-0.9288	-0.8545
HORVU.MOREX.r2.2HG0159140.1	TCONS_00028080	1960	16002572	-425.3	HORVU.MOREX.r2.2HG0159140	HORVU.MOREX.r2.3HG0214060	-0.9226	-0.8398	0.6712	0.6727
HORVU.MOREX.r2.2HG0159170.1	TCONS_00043518	11407	91328	-826	HORVU.MOREX.r2.2HG0159170	XLOC_030781	0.9354	0.8571	0.9354	0.8571
HORVU.MOREX.r2.2HG0159170.1	TCONS_00056933	4331407	15958	-482.2	HORVU.MOREX.r2.2HG0159170	XLOC_040302	0.9349	0.8815	0.9349	0.8815
HORVU.MOREX.r2.2HG0159240.1	TCONS_00062254	11405	19253336	-899.8	HORVU.MOREX.r2.2HG0159240	HORVU.MOREX.r2.5HG0428680	0.9597	0.924	0.9597	0.924
HORVU.MOREX.r2.2HG0159240.1	TCONS_00006142	6111364	2726	-469.2	HORVU.MOREX.r2.2HG0159240	HORVU.MOREX.r2.1HG0008110	0.9342	0.8909	0.9342	0.8909
HORVU.MOREX.r2.2HG0159340.1	TCONS_00089569	9371289	5331	-203.2	HORVU.MOREX.r2.2HG0159340	XLOC_063497	-0.9803	-0.9879	-0.9589	-0.9394
HORVU.MOREX.r2.2HG0159340.1	TCONS_00067315	11296	2011500	-651.9	HORVU.MOREX.r2.2HG0159340	XLOC_047617	0.9593	0.9394	0.9883	0.9879
HORVU.MOREX.r2.2HG0160070.1	TCONS_00084332	12493	1451	-237.9	HORVU.MOREX.r2.2HG0160070	XLOC_059741	-0.9518	-0.9273	-0.9689	-0.9758
HORVU.MOREX.r2.2HG0160070.1	TCONS_00014143	1281	1262	-174.2	HORVU.MOREX.r2.2HG0160070	XLOC_010008	-0.9514	-0.9636	-0.9438	-0.9273
HORVU.MOREX.r2.2HG0160720.1	TCONS_00028911	2318	216551	-232	HORVU.MOREX.r2.2HG0160720	XLOC_020476	0.9732	0.924	0.9732	0.924
HORVU.MOREX.r2.2HG0160720.1	TCONS_00042494	1283	115433	-166	HORVU.MOREX.r2.2HG0160720	XLOC_030067	0.9511	0.8303	0.9511	0.8303
HORVU.MOREX.r2.2HG0160740.1	TCONS_00088474	5313	5338	-136.4	HORVU.MOREX.r2.2HG0160740	HORVU.MOREX.r2.UnG0626430	0.947	0.8128	0.9161	0.7979
HORVU.MOREX.r2.2HG0160740.1	TCONS_00042054	2303	5329	-142.1	HORVU.MOREX.r2.2HG0160740	XLOC_029770	0.9208	0.8545	0.391	0.6242
HORVU.MOREX.r2.2HG0161090.1	TCONS_00028083	2112541	32255	-968.1	HORVU.MOREX.r2.2HG0161090	HORVU.MOREX.r2.3HG0214060	0.9073	0.9273	0.7716	0.6364
HORVU.MOREX.r2.2HG0161090.1	TCONS_00086084	328994	3645	-333.8	HORVU.MOREX.r2.2HG0161090	XLOC_061013	0.9037	0.8667	0.8785	0.9758
HORVU.MOREX.r2.2HG0161100.1	TCONS_00057882	212951	5745	-376.7	HORVU.MOREX.r2.2HG0161100	HORVU.MOREX.r2.5HG0367820	0.893	0.8303	0.7657	0.7455
HORVU.MOREX.r2.2HG0161100.1	TCONS_00045479	2481393	31014	-564.7	HORVU.MOREX.r2.2HG0161100	HORVU.MOREX.r2.4HG0290870	0.8927	0.8303	0.8766	0.903
HORVU.MOREX.r2.2HG0161220.1	TCONS_00076187	8421323	1466	-261.4	HORVU.MOREX.r2.2HG0161220	HORVU.MOREX.r2.7HG0549590	0.956	0.8545	0.8888	0.7697
HORVU.MOREX.r2.2HG0161220.1	TCONS_00076187	8421323	1466	-261.4	HORVU.MOREX.r2.2HG0161220	HORVU.MOREX.r2.7HG0549590	0.956	0.8545	0.8888	0.7697
HORVU.MOREX.r2.2HG0161230.1	TCONS_00064589	81638	71629	-840.3	HORVU.MOREX.r2.2HG0161230	XLOC_045691	0.9755	0.9758	0.9755	0.9758
HORVU.MOREX.r2.2HG0161230.1	TCONS_00070465	11712	74279162	-1117.8	HORVU.MOREX.r2.2HG0161230	HORVU.MOREX.r2.6HG0466630	0.9608	0.9758	0.9608	0.9758
HORVU.MOREX.r2.2HG0161570.1	TCONS_00088301	3991095	29679	-374.5	HORVU.MOREX.r2.2HG0161570	HORVU.MOREX.r2.7HG0624040	-0.9793	-1	-0.7573	-0.8545
HORVU.MOREX.r2.2HG0161570.1	TCONS_00088301	3991095	29679	-374.5	HORVU.MOREX.r2.2HG0161570	HORVU.MOREX.r2.7HG0624040	-0.9793	-1	-0.7573	-0.8545
HORVU.MOREX.r2.2HG0161910.1	TCONS_00042172	94632	2525	-272.2	HORVU.MOREX.r2.2HG0161910	XLOC_029839	-0.9582	-0.9758	-0.8827	-0.903
HORVU.MOREX.r2.2HG0161910.1	TCONS_00035718	14714738	73288	-1316.8	HORVU.MOREX.r2.2HG0161910	HORVU.MOREX.r2.3HG0227730	0.9425	0.9273	0.8462	0.8545
HORVU.MOREX.r2.2HG0161980.1	TCONS_00063615	19452487	1523	-224.1	HORVU.MOREX.r2.2HG0161980	HORVU.MOREX.r2.6HG0449400	-0.9708	-0.9273	-0.951	-0.903
HORVU.MOREX.r2.2HG0161980.1	TCONS_00063617	19452487	1523	-224.1	HORVU.MOREX.r2.2HG0161980	HORVU.MOREX.r2.6HG0449400	-0.9708	-0.9273	-0.951	-0.903
HORVU.MOREX.r2.2HG0162190.1	TCONS_00016657	5263387	32902	-1545.1	HORVU.MOREX.r2.2HG0162190	HORVU.MOREX.r2.2HG0156310	0.9158	0.8511	0.3968	0.5515
HORVU.MOREX.r2.2HG0162190.1	TCONS_00086468	43542	2293795	-1390.4	HORVU.MOREX.r2.2HG0162190	XLOC_061272	0.9076	0.7295	0.9076	0.7295
HORVU.MOREX.r2.2HG0162300.1	TCONS_00025119	6801225	43638	-317.2	HORVU.MOREX.r2.2HG0162300	XLOC_017792	0.965	0.9119	0.9624	0.9423
HORVU.MOREX.r2.2HG0162300.1	TCONS_00045937	5341237	33721	-353.5	HORVU.MOREX.r2.2HG0162300	HORVU.MOREX.r2.4HG0296940	0.9616	1	0.9515	0.9515
HORVU.MOREX.r2.2HG0162330.1	TCONS_00086084	62719	3617	-371.9	HORVU.MOREX.r2.2HG0162330	XLOC_061013	0.9377	0.8424	0.9427	0.8545
HORVU.MOREX.r2.2HG0162330.1	TCONS_00076187	170640	2466	-235.9	HORVU.MOREX.r2.2HG0162330	HORVU.MOREX.r2.7HG0549590	0.9362	0.9273	0.8181	0.8545
HORVU.MOREX.r2.2HG0162450.1	TCONS_00039644	1321	262530	-136.4	HORVU.MOREX.r2.2HG0162450	HORVU.MOREX.r2.4HG0282510	0.7933	0.7416	0.779	0.7416
HORVU.MOREX.r2.2HG0162450.1	TCONS_00039611	33321	9851326	-150.7	HORVU.MOREX.r2.2HG0162450	HORVU.MOREX.r2.4HG0282030	0.7919	0.8085	0.789	0.8328
HORVU.MOREX.r2.2HG0162550.1	TCONS_00051693	21423	548997	-235.1	HORVU.MOREX.r2.2HG0162550	HORVU.MOREX.r2.5HG0376870	0.8782	0.8815	0.5053	0.4424
HORVU.MOREX.r2.2HG0162550.1	TCONS_00049952	2425	6941139	-188	HORVU.MOREX.r2.2HG0162550	HORVU.MOREX.r2.5HG0353000	0.7488	0.6606	0.7588	0.5394
HORVU.MOREX.r2.2HG0162940.1	TCONS_00090144	12371	12403	-193.9	HORVU.MOREX.r2.2HG0162940	XLOC_063971	0.9356	0.8667	0.9462	0.8061
HORVU.MOREX.r2.2HG0162940.1	TCONS_00073177	1371	9381	-280.1	HORVU.MOREX.r2.2HG0162940	HORVU.MOREX.r2.6HG0505870	0.9348	0.8511	0.9348	0.8511
HORVU.MOREX.r2.2HG0163320.1	TCONS_00057882	27823543	4752	-343	HORVU.MOREX.r2.2HG0163320	HORVU.MOREX.r2.5HG0367820	0.9501	0.9394	0.9384	0.9152
HORVU.MOREX.r2.2HG0163320.1	TCONS_00057882	27823543	4752	-343	HORVU.MOREX.r2.2HG0163320	HORVU.MOREX.r2.5HG0367820	0.9501	0.9394	0.9384	0.9152
HORVU.MOREX.r2.2HG0163430.1	TCONS_00015523	144897	8730	-369	HORVU.MOREX.r2.2HG0163430	XLOC_010965	0.9776	0.9848	0.9776	0.9848
HORVU.MOREX.r2.2HG0163430.1	TCONS_00032148	31893	6671584	-405	HORVU.MOREX.r2.2HG0163430	XLOC_022761	0.973	0.8268	0.973	0.8268
HORVU.MOREX.r2.2HG0163510.1	TCONS_00029139	2873	4887	-535.6	HORVU.MOREX.r2.2HG0163510	XLOC_020625	-0.9623	-0.9152	-0.9623	-0.9152
HORVU.MOREX.r2.2HG0163510.1	TCONS_00000132	310757	1427	-215.5	HORVU.MOREX.r2.2HG0163510	XLOC_000088	-0.9604	-0.9605	-0.9604	-0.9605
HORVU.MOREX.r2.2HG0163870.1	TCONS_00028866	5497	493999	-244	HORVU.MOREX.r2.2HG0163870	XLOC_020437	0.964	0.9019	0.8699	0.8182
HORVU.MOREX.r2.2HG0163870.1	TCONS_00049955	6498	21503	-220.5	HORVU.MOREX.r2.2HG0163870	HORVU.MOREX.r2.5HG0353020	0.9512	0.8632	0.8639	0.7697
HORVU.MOREX.r2.2HG0165150.1	TCONS_00029480	290854	10548	-337.3	HORVU.MOREX.r2.2HG0165150	XLOC_020865	0.9668	0.7576	0.9668	0.7576
HORVU.MOREX.r2.2HG0165150.1	TCONS_00014366	22052	11093175	-949.2	HORVU.MOREX.r2.2HG0165150	HORVU.MOREX.r2.2HG0124350	0.9666	0.5758	0.887	0.6727
HORVU.MOREX.r2.2HG0165250.1	TCONS_00013128	7002408	41657	-791.8	HORVU.MOREX.r2.2HG0165250	HORVU.MOREX.r2.2HG0107630	0.9804	0.9515	0.1696	0.1394
HORVU.MOREX.r2.2HG0165250.1	TCONS_00090144	194683	10459	-282.4	HORVU.MOREX.r2.2HG0165250	XLOC_063971	0.95	0.8909	0.9115	0.8667
HORVU.MOREX.r2.2HG0165450.1	TCONS_00029966	143357	1207	-120.2	HORVU.MOREX.r2.2HG0165450	XLOC_021194	-0.9333	-0.8909	-0.8971	-0.8667
HORVU.MOREX.r2.2HG0165450.1	TCONS_00060321	1895	1833	-426.8	HORVU.MOREX.r2.2HG0165450	XLOC_042606	-0.9331	-0.9394	-0.7413	-0.6364
HORVU.MOREX.r2.2HG0165750.1	TCONS_00027922	971673	51726	-851.8	HORVU.MOREX.r2.2HG0165750	XLOC_019750	-0.9667	-0.9726	-0.7467	-0.5394
HORVU.MOREX.r2.2HG0165750.1	TCONS_00017697	223773	11505	-316.9	HORVU.MOREX.r2.2HG0165750	HORVU.MOREX.r2.2HG0171430	0.9638	0.8424	0.9638	0.8424
HORVU.MOREX.r2.2HG0166360.1	TCONS_00085096	51365	13832761	-845.8	HORVU.MOREX.r2.2HG0166360	XLOC_060293	0.9785	0.9666	0.9785	0.9666
HORVU.MOREX.r2.2HG0166360.1	TCONS_00031801	41365	691440	-676.5	HORVU.MOREX.r2.2HG0166360	XLOC_022513	0.973	0.903	0.973	0.903
HORVU.MOREX.r2.2HG0166490.1	TCONS_00052423	47849	2778	-455.8	HORVU.MOREX.r2.2HG0166490	XLOC_037038	0.9792	0.8788	0.9792	0.8788
HORVU.MOREX.r2.2HG0166490.1	TCONS_00088312	2471015	4735	-364.3	HORVU.MOREX.r2.2HG0166490	HORVU.MOREX.r2.7HG0624070	0.9589	0.8424	0.9027	0.8182
HORVU.MOREX.r2.2HG0166510.1	TCONS_00088478	655886	1226	-112.3	HORVU.MOREX.r2.2HG0166510	HORVU.MOREX.r2.UnG0626460	0.9822	0.8739	0.9307	0.8997
HORVU.MOREX.r2.2HG0166510.1	TCONS_00088489	7451409	1629	-351.5	HORVU.MOREX.r2.2HG0166510	HORVU.MOREX.r2.UnG0626600	0.9808	0.8739	0.7561	0.7903
HORVU.MOREX.r2.2HG0166600.1	TCONS_00070191	77732	3660	-313.8	HORVU.MOREX.r2.2HG0166600	XLOC_049725	0.9886	0.9245	0.055	0.1636
HORVU.MOREX.r2.2HG0166600.1	TCONS_00076185	279723	3369	-234.6	HORVU.MOREX.r2.2HG0166600	HORVU.MOREX.r2.7HG0549540	0.98	0.9879	0.98	0.9879
HORVU.MOREX.r2.2HG0166760.1	TCONS_00014366	11263	661401	-805.7	HORVU.MOREX.r2.2HG0166760	HORVU.MOREX.r2.2HG0124350	0.952	0.8061	0.9349	0.9394
HORVU.MOREX.r2.2HG0166760.1	TCONS_00014369	241302	11337	-666.9	HORVU.MOREX.r2.2HG0166760	HORVU.MOREX.r2.2HG0124350	0.937	0.8061	0.9349	0.9394
HORVU.MOREX.r2.2HG0166780.1	TCONS_00050941	231605	22993922	-701.9	HORVU.MOREX.r2.2HG0166780	HORVU.MOREX.r2.5HG0366470	0.9541	0.9879	0.9205	0.9758
HORVU.MOREX.r2.2HG0166780.1	TCONS_00086090	3661394	1915	-428.2	HORVU.MOREX.r2.2HG0166780	HORVU.MOREX.r2.7HG0593210	0.9506	0.7576	0.9423	0.697
HORVU.MOREX.r2.2HG0166950.1	TCONS_00072580	401285	171355	-660.6	HORVU.MOREX.r2.2HG0166950	HORVU.MOREX.r2.6HG0496840	0.9549	0.9152	0.7346	0.7818
HORVU.MOREX.r2.2HG0166950.1	TCONS_00013070	4281174	1725	-498.3	HORVU.MOREX.r2.2HG0166950	HORVU.MOREX.r2.2HG0106790	-0.9203	-0.8754	-0.8497	-0.7091
HORVU.MOREX.r2.2HG0167170.1	TCONS_00047635	10683	3041008	-315.3	HORVU.MOREX.r2.2HG0167170	HORVU.MOREX.r2.4HG0319420	0.9888	0.7818	0.953	0.6606
HORVU.MOREX.r2.2HG0167170.1	TCONS_00031100	2683	175863	-346.8	HORVU.MOREX.r2.2HG0167170	XLOC_022013	0.9836	0.6565	0.9836	0.6565
HORVU.MOREX.r2.2HG0167330.1	TCONS_00028293	83328	2229	-159.1	HORVU.MOREX.r2.2HG0167330	XLOC_019999	0.9486	0.8667	0.9486	0.8667
HORVU.MOREX.r2.2HG0167330.1	TCONS_00045937	6271364	10662	-373.8	HORVU.MOREX.r2.2HG0167330	HORVU.MOREX.r2.4HG0296940	0.9251	0.9152	0.9127	0.9394
HORVU.MOREX.r2.2HG0167630.1	TCONS_00076187	12486	2468	-181.7	HORVU.MOREX.r2.2HG0167630	HORVU.MOREX.r2.7HG0549590	0.8276	0.6727	-0.1551	-0.1152
HORVU.MOREX.r2.2HG0167630.1	TCONS_00045479	3487	13489	-333.3	HORVU.MOREX.r2.2HG0167630	HORVU.MOREX.r2.4HG0290870	0.7798	0.7697	0.2092	0.1758
HORVU.MOREX.r2.2HG0167940.1	TCONS_00047541	17594	10371657	-296.5	HORVU.MOREX.r2.2HG0167940	HORVU.MOREX.r2.4HG0318000	0.933	0.8389	0.162	0.2364
HORVU.MOREX.r2.2HG0167940.1	TCONS_00035451	1598	46659	-365	HORVU.MOREX.r2.2HG0167940	XLOC_025057	0.8898	0.8667	0.103	0.2
HORVU.MOREX.r2.2HG0167970.1	TCONS_00047541	30482	10681571	-268.9	HORVU.MOREX.r2.2HG0167970	HORVU.MOREX.r2.4HG0318000	0.9012	0.8146	0.0962	0.1636
HORVU.MOREX.r2.2HG0167970.1	TCONS_00035451	18483	109611	-321.3	HORVU.MOREX.r2.2HG0167970	XLOC_025057	0.8971	0.8788	0.1006	0.1758
HORVU.MOREX.r2.2HG0168120.1	TCONS_00004610	501469	64677963	-929.2	HORVU.MOREX.r2.2HG0168120	HORVU.MOREX.r2.1HG0064610	0.9658	0.9605	-0.2535	0.0304
HORVU.MOREX.r2.2HG0168120.1	TCONS_00073319	5621364	12726	-473.3	HORVU.MOREX.r2.2HG0168120	XLOC_051888	0.9442	0.9179	0.9442	0.9179
HORVU.MOREX.r2.2HG0168930.1	TCONS_00007659	21587	1171672	-812.8	HORVU.MOREX.r2.2HG0168930	XLOC_005380	-0.9579	-0.9515	-0.9579	-0.9515
HORVU.MOREX.r2.2HG0168930.1	TCONS_00010866	5211582	111013	-629.9	HORVU.MOREX.r2.2HG0168930	HORVU.MOREX.r2.1HG0074990	0.9563	0.8667	0.9563	0.8667
HORVU.MOREX.r2.2HG0168960.1	TCONS_00024302	10342630	111545	-665.3	HORVU.MOREX.r2.2HG0168960	HORVU.MOREX.r2.2HG0160700	0.9769	0.9515	0.8588	0.7697
HORVU.MOREX.r2.2HG0168960.1	TCONS_00024302	10342630	111545	-665.3	HORVU.MOREX.r2.2HG0168960	HORVU.MOREX.r2.2HG0160700	0.9769	0.9515	0.8588	0.7697
HORVU.MOREX.r2.2HG0168980.1	TCONS_00014913	5881142	2537	-348.6	HORVU.MOREX.r2.2HG0168980	XLOC_010537	-0.9741	-0.8909	-0.9741	-0.8909
HORVU.MOREX.r2.2HG0168980.1	TCONS_00042228	8691273	1390	-239.4	HORVU.MOREX.r2.2HG0168980	XLOC_029879	-0.9475	-0.9152	-0.9475	-0.9152
HORVU.MOREX.r2.2HG0169130.1	TCONS_00043518	5642085	11310	-672.8	HORVU.MOREX.r2.2HG0169130	XLOC_030781	-0.972	-0.9152	-0.9527	-0.9152
HORVU.MOREX.r2.2HG0169130.1	TCONS_00087038	2532014	11877	-780.6	HORVU.MOREX.r2.2HG0169130	HORVU.MOREX.r2.7HG0606170	0.9578	0.7939	0.8941	0.6848
HORVU.MOREX.r2.2HG0169460.1	TCONS_00050216	1866	11881	-476.3	HORVU.MOREX.r2.2HG0169460	HORVU.MOREX.r2.5HG0356420	-0.9509	-0.8182	-0.8817	-0.6848
HORVU.MOREX.r2.2HG0169460.1	TCONS_00050216	1866	11881	-476.3	HORVU.MOREX.r2.2HG0169460	HORVU.MOREX.r2.5HG0356420	-0.9509	-0.8182	-0.8817	-0.6848
HORVU.MOREX.r2.2HG0169770.1	TCONS_00026659	245992	3682	-353.4	HORVU.MOREX.r2.2HG0169770	HORVU.MOREX.r2.3HG0194250	-0.9391	-0.9636	-0.938	-0.9636
HORVU.MOREX.r2.2HG0169770.1	TCONS_00088743	99963	1845	-441.5	HORVU.MOREX.r2.2HG0169770	XLOC_062855	0.9337	0.8667	0.9337	0.8667
HORVU.MOREX.r2.2HG0170070.1	TCONS_00031430	11477	1351615	-715.6	HORVU.MOREX.r2.2HG0170070	HORVU.MOREX.r2.3HG0261600	0.9672	0.8909	0.8354	0.9515
HORVU.MOREX.r2.2HG0170070.1	TCONS_00057406	319620	1278	-172.5	HORVU.MOREX.r2.2HG0170070	HORVU.MOREX.r2.5HG0360990	0.9369	0.9273	-0.5369	-0.4909
HORVU.MOREX.r2.2HG0170800.1	TCONS_00007267	8431157	1304	-190.7	HORVU.MOREX.r2.2HG0170800	HORVU.MOREX.r2.1HG0022680	0.9122	0.7939	-0.3455	-0.297
HORVU.MOREX.r2.2HG0170800.1	TCONS_00072580	11529	161491	-666.7	HORVU.MOREX.r2.2HG0170800	HORVU.MOREX.r2.6HG0496840	0.9121	0.9636	0.6207	0.7576
HORVU.MOREX.r2.2HG0171000.1	TCONS_00010971	257915	6666	-307.1	HORVU.MOREX.r2.2HG0171000	XLOC_007785	-0.973	-0.8909	-0.8079	-0.6727
HORVU.MOREX.r2.2HG0171000.1	TCONS_00010966	4881147	3637	-246.5	HORVU.MOREX.r2.2HG0171000	XLOC_007783	-0.9653	-0.9394	-0.9653	-0.9394
HORVU.MOREX.r2.2HG0171570.1	TCONS_00084929	495923	7417	-269.2	HORVU.MOREX.r2.2HG0171570	XLOC_060175	-0.9449	-0.8788	-0.9449	-0.8788
HORVU.MOREX.r2.2HG0171570.1	TCONS_00032148	12578	22629	-1229	HORVU.MOREX.r2.2HG0171570	XLOC_022761	-0.9405	-0.9362	-0.9405	-0.9362
HORVU.MOREX.r2.2HG0172500.1	TCONS_00070191	6266	318611	-172.6	HORVU.MOREX.r2.2HG0172500	XLOC_049725	0.9823	0.9359	0.0604	0.1166
HORVU.MOREX.r2.2HG0172500.1	TCONS_00024302	12267	212505	-202.8	HORVU.MOREX.r2.2HG0172500	HORVU.MOREX.r2.2HG0160700	0.9612	0.9387	0.8365	0.7547
HORVU.MOREX.r2.2HG0172630.1	TCONS_00033503	101497	1901718	-751.9	HORVU.MOREX.r2.2HG0172630	XLOC_023729	0.9416	0.8997	0.7311	0.6261
HORVU.MOREX.r2.2HG0172630.1	TCONS_00017916	5441457	1825	-463.4	HORVU.MOREX.r2.2HG0172630	XLOC_012741	-0.9331	-0.9179	-0.7804	-0.6848
HORVU.MOREX.r2.2HG0173000.1	TCONS_00007511	661412	901529	-753.5	HORVU.MOREX.r2.2HG0173000	XLOC_005287	0.9583	0.6201	0.9583	0.6201
HORVU.MOREX.r2.2HG0173000.1	TCONS_00029480	178745	8557	-344.6	HORVU.MOREX.r2.2HG0173000	XLOC_020865	0.9573	0.8303	0.9573	0.8303
HORVU.MOREX.r2.2HG0173170.1	TCONS_00047478	404853	5453	-236.4	HORVU.MOREX.r2.2HG0173170	XLOC_033518	0.9701	1	0.9701	1
HORVU.MOREX.r2.2HG0173170.1	TCONS_00084497	391845	8438	-268.1	HORVU.MOREX.r2.2HG0173170	XLOC_059872	0.9667	0.9273	0.9671	0.9152
HORVU.MOREX.r2.2HG0173650.1	TCONS_00004280	1760	10651848	-358	HORVU.MOREX.r2.2HG0173650	HORVU.MOREX.r2.1HG0060170	0.9519	0.8986	0.8692	0.9273
HORVU.MOREX.r2.2HG0173650.1	TCONS_00072086	51763	15872373	-397.5	HORVU.MOREX.r2.2HG0173650	HORVU.MOREX.r2.6HG0489340	0.9419	0.9451	-0.0461	-0.3212
HORVU.MOREX.r2.2HG0174600.1	TCONS_00071561	93671	1553	-355.4	HORVU.MOREX.r2.2HG0174600	XLOC_050634	0.962	0.9515	0.962	0.9515
HORVU.MOREX.r2.2HG0174600.1	TCONS_00028701	2749	122882	-412.5	HORVU.MOREX.r2.2HG0174600	HORVU.MOREX.r2.3HG0222940	0.9471	0.8909	0.9339	0.9273
HORVU.MOREX.r2.2HG0175050.1	TCONS_00028121	481769	11871	-794.5	HORVU.MOREX.r2.2HG0175050	HORVU.MOREX.r2.3HG0214510	-0.918	-0.9423	-0.5982	-0.5758
HORVU.MOREX.r2.2HG0175050.1	TCONS_00047541	31846	531918	-772.2	HORVU.MOREX.r2.2HG0175050	HORVU.MOREX.r2.4HG0318000	0.87	0.766	0.2069	0.2606
HORVU.MOREX.r2.2HG0175840.1	TCONS_00024795	19173078	11138	-555.3	HORVU.MOREX.r2.2HG0175840	XLOC_017555	-0.9518	-0.9636	-0.9518	-0.9636
HORVU.MOREX.r2.2HG0175840.1	TCONS_00042384	92762	2699	-399.4	HORVU.MOREX.r2.2HG0175840	XLOC_029978	-0.9453	-0.9152	-0.9453	-0.9152
HORVU.MOREX.r2.2HG0176040.1	TCONS_00086720	21466	1481637	-704.8	HORVU.MOREX.r2.2HG0176040	XLOC_061439	-0.9691	-0.9758	-0.9698	-0.9758
HORVU.MOREX.r2.2HG0176040.1	TCONS_00090145	9201390	14468	-248.1	HORVU.MOREX.r2.2HG0176040	XLOC_063971	0.9655	0.9301	0.8753	0.7576
HORVU.MOREX.r2.2HG0176050.1	TCONS_00086468	311478	1581657	-679.2	HORVU.MOREX.r2.2HG0176050	XLOC_061272	0.9122	0.7538	0.9122	0.7538
HORVU.MOREX.r2.2HG0176050.1	TCONS_00090145	9691456	13396	-216	HORVU.MOREX.r2.2HG0176050	XLOC_063971	0.8924	0.8207	0.8743	0.8788
HORVU.MOREX.r2.2HG0176340.1	TCONS_00045937	5781316	5649	-369.5	HORVU.MOREX.r2.2HG0176340	HORVU.MOREX.r2.4HG0296940	0.9489	0.9152	0.9625	0.9394
HORVU.MOREX.r2.2HG0176340.1	TCONS_00045937	5781316	5649	-369.5	HORVU.MOREX.r2.2HG0176340	HORVU.MOREX.r2.4HG0296940	0.9489	0.9152	0.9625	0.9394
HORVU.MOREX.r2.2HG0176780.1	TCONS_00080549	251260	1361217	-565.6	HORVU.MOREX.r2.2HG0176780	HORVU.MOREX.r2.7HG0610650	0.9539	0.7455	0.9428	0.7455
HORVU.MOREX.r2.2HG0176780.1	TCONS_00080549	251260	1361217	-565.6	HORVU.MOREX.r2.2HG0176780	HORVU.MOREX.r2.7HG0610650	0.9539	0.7455	0.9428	0.7455
HORVU.MOREX.r2.2HG0177260.1	TCONS_00000207	355634	7290	-101.3	HORVU.MOREX.r2.2HG0177260	XLOC_000138	-0.9375	-0.8857	-0.9375	-0.8857
HORVU.MOREX.r2.2HG0177260.1	TCONS_00018016	15675	134829	-347.4	HORVU.MOREX.r2.2HG0177260	HORVU.MOREX.r2.2HG0175830	0.9314	0.834	0.9605	0.8986
HORVU.MOREX.r2.2HG0177270.1	TCONS_00070395	11006	3521365	-462.6	HORVU.MOREX.r2.2HG0177270	HORVU.MOREX.r2.6HG0466050	0.981	0.9273	0.7538	0.8909
HORVU.MOREX.r2.2HG0177270.1	TCONS_00058263	21011	1731190	-433.5	HORVU.MOREX.r2.2HG0177270	HORVU.MOREX.r2.5HG0372730	0.9765	0.9273	0.5729	0.4303
HORVU.MOREX.r2.2HG0177730.1	TCONS_00045936	49780	9711	-473.2	HORVU.MOREX.r2.2HG0177730	HORVU.MOREX.r2.4HG0296940	0.9898	0.9636	0.984	1
HORVU.MOREX.r2.2HG0177730.1	TCONS_00045936	49780	9711	-473.2	HORVU.MOREX.r2.2HG0177730	HORVU.MOREX.r2.4HG0296940	0.9898	0.9636	0.984	1
HORVU.MOREX.r2.2HG0177900.1	TCONS_00010866	4978	3976	-762.4	HORVU.MOREX.r2.2HG0177900	HORVU.MOREX.r2.1HG0074990	0.9883	0.8667	0.9883	0.8667
HORVU.MOREX.r2.2HG0177900.1	TCONS_00010866	4978	3976	-762.4	HORVU.MOREX.r2.2HG0177900	HORVU.MOREX.r2.1HG0074990	0.9883	0.8667	0.9883	0.8667
HORVU.MOREX.r2.2HG0178150.1	TCONS_00050010	61997	252037	-967.4	HORVU.MOREX.r2.2HG0178150	XLOC_035327	-0.9478	-0.9301	-0.2548	-0.3212
HORVU.MOREX.r2.2HG0178150.1	TCONS_00014401	71981	612079	-910.4	HORVU.MOREX.r2.2HG0178150	XLOC_010183	-0.9238	-0.9636	-0.7821	-0.7212
HORVU.MOREX.r2.2HG0178450.1	TCONS_00040511	225472	1225	-118.9	HORVU.MOREX.r2.2HG0178450	XLOC_028692	-0.9845	-0.9515	-0.9845	-0.9515
HORVU.MOREX.r2.2HG0178450.1	TCONS_00041133	10642	32700	-335.7	HORVU.MOREX.r2.2HG0178450	HORVU.MOREX.r2.4HG0303520	0.9592	0.9758	0.7938	0.7455
HORVU.MOREX.r2.2HG0178470.1	TCONS_00058262	2655	305915	-323.3	HORVU.MOREX.r2.2HG0178470	XLOC_041137	-0.9501	-0.8182	-0.9026	-0.8182
HORVU.MOREX.r2.2HG0178470.1	TCONS_00035533	24656	166843	-472.9	HORVU.MOREX.r2.2HG0178470	XLOC_025123	-0.9448	-0.8389	-0.9528	-0.8085
HORVU.MOREX.r2.2HG0178930.1	TCONS_00004610	101025	65137556	-603.1	HORVU.MOREX.r2.2HG0178930	HORVU.MOREX.r2.1HG0064610	0.9744	0.9152	-0.1788	-0.1152
HORVU.MOREX.r2.2HG0178930.1	TCONS_00035868	21026	31049	-532.9	HORVU.MOREX.r2.2HG0178930	XLOC_025353	-0.9179	-0.8424	-0.4144	-0.3818
HORVU.MOREX.r2.2HG0178960.1	TCONS_00028293	96350	1235	-172.5	HORVU.MOREX.r2.2HG0178960	XLOC_019999	0.943	0.9758	0.943	0.9758
HORVU.MOREX.r2.2HG0178960.1	TCONS_00047075	67466	1386	-189	HORVU.MOREX.r2.2HG0178960	XLOC_033239	0.9313	0.8788	0.9313	0.8788
HORVU.MOREX.r2.2HG0178980.1	TCONS_00058238	21024	3931435	-535.2	HORVU.MOREX.r2.2HG0178980	XLOC_041123	0.9721	0.8788	0.9459	0.8061
HORVU.MOREX.r2.2HG0178980.1	TCONS_00050104	325772	19420	-287.6	HORVU.MOREX.r2.2HG0178980	HORVU.MOREX.r2.5HG0354920	0.9527	0.8545	0.9527	0.8545
HORVU.MOREX.r2.2HG0178990.1	TCONS_00065497	11059	17312783	-588.8	HORVU.MOREX.r2.2HG0178990	HORVU.MOREX.r2.6HG0475410	0.968	0.8128	0.0556	-0.0486
HORVU.MOREX.r2.2HG0178990.1	TCONS_00007234	222892	1645	-385.3	HORVU.MOREX.r2.2HG0178990	HORVU.MOREX.r2.1HG0022560	0.9448	0.7939	0.8564	0.8182
HORVU.MOREX.r2.2HG0179050.1	TCONS_00020777	151002	61045	-495.7	HORVU.MOREX.r2.2HG0179050	HORVU.MOREX.r2.2HG0111610	0.9483	0.9152	0.94	0.903
HORVU.MOREX.r2.2HG0179050.1	TCONS_00014651	681018	241067	-470.4	HORVU.MOREX.r2.2HG0179050	XLOC_010359	0.9452	0.8545	0.9452	0.8545
HORVU.MOREX.r2.2HG0179090.1	TCONS_00050469	11019	951128	-557.3	HORVU.MOREX.r2.2HG0179090	XLOC_035635	0.973	0.9152	0.9162	0.8667
HORVU.MOREX.r2.2HG0179090.1	TCONS_00014651	21008	91014	-519.1	HORVU.MOREX.r2.2HG0179090	XLOC_010359	0.9673	0.903	0.9673	0.903
HORVU.MOREX.r2.2HG0179140.1	TCONS_00058238	11032	1951232	-550.5	HORVU.MOREX.r2.2HG0179140	XLOC_041123	0.9675	0.8667	0.9491	0.7576
HORVU.MOREX.r2.2HG0179140.1	TCONS_00085096	31032	13852437	-591.3	HORVU.MOREX.r2.2HG0179140	XLOC_060293	0.9591	0.7538	0.9591	0.7538
HORVU.MOREX.r2.2HG0179310.1	TCONS_00021674	1906	3997	-710.7	HORVU.MOREX.r2.2HG0179310	HORVU.MOREX.r2.2HG0122830	-0.9449	-0.903	-0.8814	-0.7939
HORVU.MOREX.r2.2HG0179310.1	TCONS_00057515	1021011	481078	-513.2	HORVU.MOREX.r2.2HG0179310	XLOC_040639	-0.9438	-0.9515	-0.9438	-0.9515
HORVU.MOREX.r2.2HG0180170.1	TCONS_00042499	10471774	1707	-451.3	HORVU.MOREX.r2.2HG0180170	XLOC_030068	-0.9472	-0.9025	-0.5588	-0.6606
HORVU.MOREX.r2.2HG0180170.1	TCONS_00072580	572145	652228	-963.2	HORVU.MOREX.r2.2HG0180170	HORVU.MOREX.r2.6HG0496840	0.9181	0.9515	0.677	0.697
HORVU.MOREX.r2.2HG0180650.1	TCONS_00085096	9656	18332509	-357	HORVU.MOREX.r2.2HG0180650	XLOC_060293	0.9489	0.8936	0.9489	0.8936
HORVU.MOREX.r2.2HG0180650.1	TCONS_00042494	20657	5601237	-295.8	HORVU.MOREX.r2.2HG0180650	XLOC_030067	0.9402	0.8061	0.9402	0.8061
HORVU.MOREX.r2.2HG0180660.1	TCONS_00086468	13907	43015233	-559.3	HORVU.MOREX.r2.2HG0180660	XLOC_061272	0.9627	0.7599	0.9627	0.7599
HORVU.MOREX.r2.2HG0180660.1	TCONS_00016657	1906	16552587	-527.3	HORVU.MOREX.r2.2HG0180660	HORVU.MOREX.r2.2HG0156310	0.9325	0.8815	0.5043	0.697
HORVU.MOREX.r2.3HG0181610.1	TCONS_00057398	101101	191138	-641.5	HORVU.MOREX.r2.3HG0181610	HORVU.MOREX.r2.5HG0360970	0.9576	0.9394	0.1462	-0.1515
HORVU.MOREX.r2.3HG0181610.1	TCONS_00088634	113480	4333	-226.9	HORVU.MOREX.r2.3HG0181610	XLOC_062766	0.9576	0.9758	0.9576	0.9758
HORVU.MOREX.r2.3HG0182140.1	TCONS_00036312	2001151	6919	-471.5	HORVU.MOREX.r2.3HG0182140	XLOC_025658	0.9827	0.9601	0.9827	0.9601
HORVU.MOREX.r2.3HG0182140.1	TCONS_00089046	51403	1326	-178.7	HORVU.MOREX.r2.3HG0182140	HORVU.MOREX.r2.UnG0634240	0.9748	0.8268	0.9484	0.8667
HORVU.MOREX.r2.3HG0183710.1	TCONS_00043518	121531	11382	-801.3	HORVU.MOREX.r2.3HG0183710	XLOC_030781	0.9488	0.845	0.9488	0.845
HORVU.MOREX.r2.3HG0183710.1	TCONS_00007229	2051709	341483	-819.8	HORVU.MOREX.r2.3HG0183710	HORVU.MOREX.r2.1HG0022560	0.9453	0.9544	0.8016	0.8024
HORVU.MOREX.r2.3HG0183840.1	TCONS_00084929	468861	3412	-235.4	HORVU.MOREX.r2.3HG0183840	XLOC_060175	-0.9622	-0.8667	-0.9622	-0.8667
HORVU.MOREX.r2.3HG0183840.1	TCONS_00005625	209906	4685	-309.2	HORVU.MOREX.r2.3HG0183840	HORVU.MOREX.r2.1HG0001060	-0.957	-0.9273	-0.9429	-0.8909
HORVU.MOREX.r2.3HG0183930.1	TCONS_00019117	11924	331977	-855	HORVU.MOREX.r2.3HG0183930	XLOC_013591	0.9655	0.7979	0.7834	0.6013
HORVU.MOREX.r2.3HG0183930.1	TCONS_00082383	332714	1366	-258.6	HORVU.MOREX.r2.3HG0183930	HORVU.MOREX.r2.7HG0539360	0.9281	0.5378	0.9276	0.6727
HORVU.MOREX.r2.3HG0183990.1	TCONS_00006528	210793	1583	-291.6	HORVU.MOREX.r2.3HG0183990	HORVU.MOREX.r2.1HG0013540	0.9527	0.8037	0.5584	0.2364
HORVU.MOREX.r2.3HG0183990.1	TCONS_00045937	4731214	1708	-398.7	HORVU.MOREX.r2.3HG0183990	HORVU.MOREX.r2.4HG0296940	0.9343	0.8909	0.8853	0.903
HORVU.MOREX.r2.3HG0184070.1	TCONS_00072705	12968	162953	-1526	HORVU.MOREX.r2.3HG0184070	HORVU.MOREX.r2.6HG0498590	0.9533	0.9152	0.9054	0.8632
HORVU.MOREX.r2.3HG0184070.1	TCONS_00033503	12967	12968	-1569.2	HORVU.MOREX.r2.3HG0184070	XLOC_023729	0.9494	0.9787	0.9408	0.9666
HORVU.MOREX.r2.3HG0184170.1	TCONS_00084929	28473284	8417	-229.8	HORVU.MOREX.r2.3HG0184170	XLOC_060175	0.9759	0.9152	0.9759	0.9152
HORVU.MOREX.r2.3HG0184170.1	TCONS_00060321	23993336	1848	-428.3	HORVU.MOREX.r2.3HG0184170	XLOC_042606	0.9731	0.9152	0.8374	0.8303
HORVU.MOREX.r2.3HG0184480.1	TCONS_00013317	12912628	11309	-807.5	HORVU.MOREX.r2.3HG0184480	HORVU.MOREX.r2.2HG0110480	0.9761	0.9515	0.9364	0.8667
HORVU.MOREX.r2.3HG0184480.1	TCONS_00041695	19732472	2463	-250.7	HORVU.MOREX.r2.3HG0184480	XLOC_029540	0.9749	0.903	0.9749	0.903
HORVU.MOREX.r2.3HG0184790.1	TCONS_00016238	21329	20203442	-595.7	HORVU.MOREX.r2.3HG0184790	HORVU.MOREX.r2.2HG0150700	0.9714	0.7697	0.9544	0.9273
HORVU.MOREX.r2.3HG0184790.1	TCONS_00016238	21329	20203442	-595.7	HORVU.MOREX.r2.3HG0184790	HORVU.MOREX.r2.2HG0150700	0.9714	0.7697	0.9544	0.9273
HORVU.MOREX.r2.3HG0184880.1	TCONS_00049955	44536	107662	-304	HORVU.MOREX.r2.3HG0184880	HORVU.MOREX.r2.5HG0353020	-0.9699	-0.9605	-0.8781	-0.8667
HORVU.MOREX.r2.3HG0184880.1	TCONS_00028866	4537	65625	-340.1	HORVU.MOREX.r2.3HG0184880	XLOC_020437	-0.9615	-0.9387	-0.8828	-0.7939
HORVU.MOREX.r2.3HG0185440.1	TCONS_00011452	5801440	4844	-324.7	HORVU.MOREX.r2.3HG0185440	XLOC_008069	0.9455	0.8997	0.9455	0.8997
HORVU.MOREX.r2.3HG0185440.1	TCONS_00046473	153817	19659	-258.3	HORVU.MOREX.r2.3HG0185440	HORVU.MOREX.r2.4HG0303100	-0.9405	-0.9515	-0.9343	-0.9423
HORVU.MOREX.r2.3HG0186310.1	TCONS_00045937	3271055	2719	-419.4	HORVU.MOREX.r2.3HG0186310	HORVU.MOREX.r2.4HG0296940	0.9713	1	0.9694	0.9879
HORVU.MOREX.r2.3HG0186310.1	TCONS_00045937	3271055	2719	-419.4	HORVU.MOREX.r2.3HG0186310	HORVU.MOREX.r2.4HG0296940	0.9713	1	0.9694	0.9879
HORVU.MOREX.r2.3HG0186320.1	TCONS_00072580	21166	391224	-563	HORVU.MOREX.r2.3HG0186320	HORVU.MOREX.r2.6HG0496840	0.9759	0.9152	0.7377	0.7455
HORVU.MOREX.r2.3HG0186320.1	TCONS_00051474	561170	111201	-558.8	HORVU.MOREX.r2.3HG0186320	HORVU.MOREX.r2.5HG0373370	0.9682	0.9636	0.9721	0.9636
HORVU.MOREX.r2.3HG0186440.1	TCONS_00014651	11270	21315	-700.5	HORVU.MOREX.r2.3HG0186440	XLOC_010359	0.9674	0.8303	0.9674	0.8303
HORVU.MOREX.r2.3HG0186440.1	TCONS_00017916	3651283	3860	-571.7	HORVU.MOREX.r2.3HG0186440	XLOC_012741	0.9401	0.9179	0.8612	0.7939
HORVU.MOREX.r2.3HG0186540.1	TCONS_00028707	22859	1872904	-1119.6	HORVU.MOREX.r2.3HG0186540	HORVU.MOREX.r2.3HG0223020	0.9735	0.9362	0.5985	0.7333
HORVU.MOREX.r2.3HG0186540.1	TCONS_00028707	22859	1872904	-1119.6	HORVU.MOREX.r2.3HG0186540	HORVU.MOREX.r2.3HG0223020	0.9735	0.9362	0.5985	0.7333
HORVU.MOREX.r2.3HG0186560.1	TCONS_00008426	10493	1526	-260.2	HORVU.MOREX.r2.3HG0186560	HORVU.MOREX.r2.1HG0039130	0.9156	0.9152	0.9115	0.8788
HORVU.MOREX.r2.3HG0186560.1	TCONS_00014648	170397	2267	-110.6	HORVU.MOREX.r2.3HG0186560	XLOC_010356	-0.9107	-0.8528	-0.9107	-0.8528
HORVU.MOREX.r2.3HG0186570.1	TCONS_00020374	11042	111068	-694.7	HORVU.MOREX.r2.3HG0186570	HORVU.MOREX.r2.2HG0105580	0.9571	0.9758	0.928	0.9273
HORVU.MOREX.r2.3HG0186570.1	TCONS_00083232	191044	81039	-628.6	HORVU.MOREX.r2.3HG0186570	XLOC_058915	0.9329	0.8146	0.9671	0.9394
HORVU.MOREX.r2.3HG0186590.1	TCONS_00048493	1051067	28944	-459.3	HORVU.MOREX.r2.3HG0186590	XLOC_034235	-0.9401	-0.8909	-0.7558	-0.6727
HORVU.MOREX.r2.3HG0186590.1	TCONS_00040386	41068	181097	-688.8	HORVU.MOREX.r2.3HG0186590	HORVU.MOREX.r2.4HG0292380	-0.9267	-0.9515	-0.5919	-0.4802
HORVU.MOREX.r2.3HG0186650.1	TCONS_00057053	217745	15499	-273.2	HORVU.MOREX.r2.3HG0186650	HORVU.MOREX.r2.5HG0356200	0.9675	0.9273	0.9675	0.9273
HORVU.MOREX.r2.3HG0186650.1	TCONS_00031744	8441112	1275	-112.8	HORVU.MOREX.r2.3HG0186650	XLOC_022474	0.967	0.9119	0.967	0.9119
HORVU.MOREX.r2.3HG0186750.1	TCONS_00058096	9456	22572733	-308.3	HORVU.MOREX.r2.3HG0186750	HORVU.MOREX.r2.5HG0370570	0.9549	0.8153	0.1483	0
HORVU.MOREX.r2.3HG0186750.1	TCONS_00058096	9456	22572733	-308.3	HORVU.MOREX.r2.3HG0186750	HORVU.MOREX.r2.5HG0370570	0.9549	0.8153	0.1483	0
HORVU.MOREX.r2.3HG0187700.1	TCONS_00075064	31543	267829	-418.6	HORVU.MOREX.r2.3HG0187700	XLOC_053055	0.9895	0.78	0.2476	0.4182
HORVU.MOREX.r2.3HG0187700.1	TCONS_00077405	75543	27580	-354.7	HORVU.MOREX.r2.3HG0187700	XLOC_054731	0.9462	0.8704	0.5391	0.4316
HORVU.MOREX.r2.3HG0187780.1	TCONS_00011000	11301570	6418	-225.5	HORVU.MOREX.r2.3HG0187780	XLOC_007804	0.9519	0.903	0.8118	0.7818
HORVU.MOREX.r2.3HG0187780.1	TCONS_00072580	12014	22063	-906.4	HORVU.MOREX.r2.3HG0187780	HORVU.MOREX.r2.6HG0496840	0.9309	0.9273	0.4338	0.5152
HORVU.MOREX.r2.3HG0187960.1	TCONS_00062254	12014	17933787	-1097.3	HORVU.MOREX.r2.3HG0187960	HORVU.MOREX.r2.5HG0428680	0.9697	0.8875	0.9697	0.8875
HORVU.MOREX.r2.3HG0187960.1	TCONS_00006528	12561859	1544	-308.8	HORVU.MOREX.r2.3HG0187960	HORVU.MOREX.r2.1HG0013540	0.9571	0.7915	0.6502	0.6364
HORVU.MOREX.r2.3HG0188920.1	TCONS_00051474	11095	351111	-501.3	HORVU.MOREX.r2.3HG0188920	HORVU.MOREX.r2.5HG0373370	0.9539	0.903	0.9533	0.8545
HORVU.MOREX.r2.3HG0188920.1	TCONS_00045936	44757	9709	-415.8	HORVU.MOREX.r2.3HG0188920	HORVU.MOREX.r2.4HG0296940	0.9521	0.9152	0.8888	0.8182
HORVU.MOREX.r2.3HG0188940.1	TCONS_00073319	2081003	7782	-433.1	HORVU.MOREX.r2.3HG0188940	XLOC_051888	0.9616	0.9636	0.9616	0.9636
HORVU.MOREX.r2.3HG0188940.1	TCONS_00004610	21089	65547641	-646.9	HORVU.MOREX.r2.3HG0188940	HORVU.MOREX.r2.1HG0064610	0.9545	0.9394	-0.3072	-0.1636
HORVU.MOREX.r2.3HG0188950.1	TCONS_00051474	51044	271086	-496.3	HORVU.MOREX.r2.3HG0188950	HORVU.MOREX.r2.5HG0373370	0.953	0.9273	0.93	0.9152
HORVU.MOREX.r2.3HG0188950.1	TCONS_00072580	11041	81064	-540.8	HORVU.MOREX.r2.3HG0188950	HORVU.MOREX.r2.6HG0496840	0.9448	0.8909	0.7498	0.7939
HORVU.MOREX.r2.3HG0188960.1	TCONS_00033503	441317	1971534	-652.7	HORVU.MOREX.r2.3HG0188960	XLOC_023729	0.9594	0.9483	-0.1314	-0.304
HORVU.MOREX.r2.3HG0188960.1	TCONS_00045936	4851188	15702	-320.6	HORVU.MOREX.r2.3HG0188960	HORVU.MOREX.r2.4HG0296940	0.9571	0.9636	-0.223	-0.3697
HORVU.MOREX.r2.3HG0188990.1	TCONS_00062253	4441779	71328	-502.2	HORVU.MOREX.r2.3HG0188990	HORVU.MOREX.r2.5HG0428670	0.9606	0.924	0.962	0.9515
HORVU.MOREX.r2.3HG0188990.1	TCONS_00062253	4441779	71328	-502.2	HORVU.MOREX.r2.3HG0188990	HORVU.MOREX.r2.5HG0428670	0.9606	0.924	0.962	0.9515
HORVU.MOREX.r2.3HG0191040.1	TCONS_00046473	3431018	6659	-296.1	HORVU.MOREX.r2.3HG0191040	HORVU.MOREX.r2.4HG0303100	-0.9523	-0.9152	-0.9029	-0.9058
HORVU.MOREX.r2.3HG0191040.1	TCONS_00063615	128688	2533	-237.1	HORVU.MOREX.r2.3HG0191040	HORVU.MOREX.r2.6HG0449400	-0.914	-0.9394	-0.9022	-0.9152
HORVU.MOREX.r2.3HG0191310.1	TCONS_00053330	2762	66844	-464.1	HORVU.MOREX.r2.3HG0191310	HORVU.MOREX.r2.5HG0402050	-0.9518	-0.903	-0.8607	-0.9152
HORVU.MOREX.r2.3HG0191310.1	TCONS_00013799	7761	113887	-475.8	HORVU.MOREX.r2.3HG0191310	XLOC_009794	-0.9442	-0.8788	-0.9186	-0.9515
HORVU.MOREX.r2.3HG0191440.1	TCONS_00016910	206947	1673	-346.1	HORVU.MOREX.r2.3HG0191440	XLOC_011975	0.9645	0.8574	0.9645	0.8574
HORVU.MOREX.r2.3HG0191440.1	TCONS_00047416	81600	1281750	-849.2	HORVU.MOREX.r2.3HG0191440	HORVU.MOREX.r2.4HG0316320	0.9592	0.7847	0.9498	0.8211
HORVU.MOREX.r2.3HG0191450.1	TCONS_00051009	5941010	1390	-215.2	HORVU.MOREX.r2.3HG0191450	XLOC_036043	0.9923	1	0.9923	1
HORVU.MOREX.r2.3HG0191450.1	TCONS_00004913	439955	1483	-325.2	HORVU.MOREX.r2.3HG0191450	HORVU.MOREX.r2.1HG0069140	0.9825	0.9273	0.973	0.9273
HORVU.MOREX.r2.3HG0192380.1	TCONS_00051277	13401	543967	-223.2	HORVU.MOREX.r2.3HG0192380	XLOC_036216	0.9694	0.7495	0.6133	0.1879
HORVU.MOREX.r2.3HG0192380.1	TCONS_00058261	1374	21662587	-214.3	HORVU.MOREX.r2.3HG0192380	XLOC_041137	0.9552	0.6316	0.9644	0.8182
HORVU.MOREX.r2.3HG0193860.1	TCONS_00021666	11905	461967	-864.2	HORVU.MOREX.r2.3HG0193860	HORVU.MOREX.r2.2HG0122740	-0.9519	-0.9152	-0.7788	-0.6121
HORVU.MOREX.r2.3HG0193860.1	TCONS_00073177	11890	21887	-906.6	HORVU.MOREX.r2.3HG0193860	HORVU.MOREX.r2.6HG0505870	0.9409	0.924	0.83	0.7416
HORVU.MOREX.r2.3HG0193940.1	TCONS_00017697	317838	1528	-291.5	HORVU.MOREX.r2.3HG0193940	HORVU.MOREX.r2.2HG0171430	0.9545	0.8182	0.9545	0.8182
HORVU.MOREX.r2.3HG0193940.1	TCONS_00077862	10846	104973	-608.4	HORVU.MOREX.r2.3HG0193940	XLOC_055069	0.9239	0.8424	0.9239	0.8424
HORVU.MOREX.r2.3HG0194210.1	TCONS_00075064	1832	71923	-585.6	HORVU.MOREX.r2.3HG0194210	XLOC_053055	0.9311	0.7442	0.2112	0.2364
HORVU.MOREX.r2.3HG0194210.1	TCONS_00041421	13839	64427302	-439.5	HORVU.MOREX.r2.3HG0194210	HORVU.MOREX.r2.4HG0307690	0.9127	0.8424	0.2746	0.1879
HORVU.MOREX.r2.3HG0194220.1	TCONS_00085741	1831	9091752	-418.5	HORVU.MOREX.r2.3HG0194220	HORVU.MOREX.r2.7HG0588250	0.9509	0.8182	0.8904	0.8303
HORVU.MOREX.r2.3HG0194220.1	TCONS_00043518	2833	113962	-498.5	HORVU.MOREX.r2.3HG0194220	XLOC_030781	0.95	0.9152	0.95	0.9152
HORVU.MOREX.r2.3HG0194250.1	TCONS_00050216	13206	4240	-131.6	HORVU.MOREX.r2.3HG0194250	HORVU.MOREX.r2.5HG0356420	-0.8022	-0.7697	-0.7502	-0.5515
HORVU.MOREX.r2.3HG0194250.1	TCONS_00032893	1215	3235	-134.6	HORVU.MOREX.r2.3HG0194250	HORVU.MOREX.r2.3HG0188960	0.7787	0.5758	0.4073	0.3697
HORVU.MOREX.r2.3HG0194280.1	TCONS_00057515	1818	1879	-486.7	HORVU.MOREX.r2.3HG0194280	XLOC_040639	-0.9521	-0.9152	-0.9521	-0.9152
HORVU.MOREX.r2.3HG0194280.1	TCONS_00070191	124804	4627	-315.4	HORVU.MOREX.r2.3HG0194280	XLOC_049725	0.9481	0.8728	-0.0287	0.0545
HORVU.MOREX.r2.3HG0194500.1	TCONS_00077305	4731435	81028	-459.1	HORVU.MOREX.r2.3HG0194500	XLOC_054661	0.9708	0.8766	0.0792	0.3091
HORVU.MOREX.r2.3HG0194500.1	TCONS_00008810	1501087	3787	-466.5	HORVU.MOREX.r2.3HG0194500	XLOC_006216	0.9681	0.9451	0.9605	0.8389
HORVU.MOREX.r2.3HG0194610.1	TCONS_00042228	578988	8346	-174	HORVU.MOREX.r2.3HG0194610	XLOC_029879	-0.9662	-0.9758	-0.8797	-0.8667
HORVU.MOREX.r2.3HG0194610.1	TCONS_00033805	21953	591929	-863.6	HORVU.MOREX.r2.3HG0194610	HORVU.MOREX.r2.3HG0202520	-0.946	-0.9758	-0.7863	-0.8909
HORVU.MOREX.r2.3HG0195120.1	TCONS_00032148	31374	51412	-651.7	HORVU.MOREX.r2.3HG0195120	XLOC_022761	0.9866	0.9483	0.9866	0.9483
HORVU.MOREX.r2.3HG0195120.1	TCONS_00084929	151586	5405	-223.1	HORVU.MOREX.r2.3HG0195120	XLOC_060175	0.9772	0.8303	0.9772	0.8303
HORVU.MOREX.r2.3HG0195250.1	TCONS_00040012	27539	64609	-280.1	HORVU.MOREX.r2.3HG0195250	XLOC_028324	0.8827	0.8909	0.8827	0.8909
HORVU.MOREX.r2.3HG0195250.1	TCONS_00066340	17485	2454	-297.1	HORVU.MOREX.r2.3HG0195250	XLOC_046916	0.8815	0.8667	0.8815	0.8667
HORVU.MOREX.r2.3HG0195280.1	TCONS_00028121	25550	58587	-303.1	HORVU.MOREX.r2.3HG0195280	HORVU.MOREX.r2.3HG0214510	-0.8893	-0.9666	-0.6045	-0.6848
HORVU.MOREX.r2.3HG0195280.1	TCONS_00047541	1558	11361701	-257.8	HORVU.MOREX.r2.3HG0195280	HORVU.MOREX.r2.4HG0318000	0.8755	0.6383	0.0347	0.2242
HORVU.MOREX.r2.3HG0195590.1	TCONS_00045937	3619	2621	-358	HORVU.MOREX.r2.3HG0195590	HORVU.MOREX.r2.4HG0296940	0.9804	0.9758	0.9842	0.9879
HORVU.MOREX.r2.3HG0195590.1	TCONS_00045937	3619	2621	-358	HORVU.MOREX.r2.3HG0195590	HORVU.MOREX.r2.4HG0296940	0.9804	0.9758	0.9842	0.9879
HORVU.MOREX.r2.3HG0195890.1	TCONS_00057851	8821333	22431	-279.2	HORVU.MOREX.r2.3HG0195890	HORVU.MOREX.r2.5HG0367220	0.9227	0.9515	0.9604	0.9273
HORVU.MOREX.r2.3HG0195890.1	TCONS_00076187	7111166	2468	-229.9	HORVU.MOREX.r2.3HG0195890	HORVU.MOREX.r2.7HG0549590	0.9221	0.8788	0.9565	0.9636
HORVU.MOREX.r2.3HG0195990.1	TCONS_00057851	3361	32409	-255.8	HORVU.MOREX.r2.3HG0195990	HORVU.MOREX.r2.5HG0367220	0.9766	0.9152	0.9766	0.9152
HORVU.MOREX.r2.3HG0195990.1	TCONS_00060321	23361	65447	-234.6	HORVU.MOREX.r2.3HG0195990	XLOC_042606	-0.964	-0.9636	-0.7286	-0.6364
HORVU.MOREX.r2.3HG0196590.1	TCONS_00014913	50602	2537	-333.8	HORVU.MOREX.r2.3HG0196590	XLOC_010537	-0.9774	-0.8909	-0.9774	-0.8909
HORVU.MOREX.r2.3HG0196590.1	TCONS_00049194	135917	3735	-471.8	HORVU.MOREX.r2.3HG0196590	XLOC_034726	0.975	0.9394	0.975	0.9394
HORVU.MOREX.r2.3HG0196610.1	TCONS_00078378	21924	2292154	-937.7	HORVU.MOREX.r2.3HG0196610	HORVU.MOREX.r2.7HG0579200	-0.8947	-0.8909	-0.1099	-0.0608
HORVU.MOREX.r2.3HG0196610.1	TCONS_00014648	23308	1267	-162.1	HORVU.MOREX.r2.3HG0196610	XLOC_010356	-0.8833	-0.9265	-0.8833	-0.9265
HORVU.MOREX.r2.3HG0196660.1	TCONS_00035192	11523	1541699	-825.5	HORVU.MOREX.r2.3HG0196660	XLOC_024885	0.9633	0.8303	0.8667	0.8424
HORVU.MOREX.r2.3HG0196660.1	TCONS_00065497	21490	1631739	-794.6	HORVU.MOREX.r2.3HG0196660	HORVU.MOREX.r2.6HG0475410	0.9608	0.768	0.161	-0.2067
HORVU.MOREX.r2.3HG0196880.1	TCONS_00022961	6682	96806	-447.3	HORVU.MOREX.r2.3HG0196880	HORVU.MOREX.r2.2HG0141020	0.9872	0.8788	0.893	0.8545
HORVU.MOREX.r2.3HG0196880.1	TCONS_00082732	250680	1429	-315.3	HORVU.MOREX.r2.3HG0196880	HORVU.MOREX.r2.7HG0544160	0.982	0.8424	0.9778	0.903
HORVU.MOREX.r2.3HG0197030.1	TCONS_00045937	5411282	2711	-423.7	HORVU.MOREX.r2.3HG0197030	HORVU.MOREX.r2.4HG0296940	0.9411	0.8424	0.8796	0.8303
HORVU.MOREX.r2.3HG0197030.1	TCONS_00045937	5411282	2711	-423.7	HORVU.MOREX.r2.3HG0197030	HORVU.MOREX.r2.4HG0296940	0.9411	0.8424	0.8796	0.8303
HORVU.MOREX.r2.3HG0197060.1	TCONS_00057515	21258	101290	-642	HORVU.MOREX.r2.3HG0197060	XLOC_040639	-0.9702	-0.9394	-0.9702	-0.9394
HORVU.MOREX.r2.3HG0197060.1	TCONS_00027540	21257	1051305	-668	HORVU.MOREX.r2.3HG0197060	HORVU.MOREX.r2.3HG0206760	-0.9354	-0.9273	-0.7691	-0.7455
HORVU.MOREX.r2.3HG0197210.1	TCONS_00080783	11489	39547	-361.3	HORVU.MOREX.r2.3HG0197210	HORVU.MOREX.r2.7HG0614610	0.9503	0.8667	0.8044	0.7576
HORVU.MOREX.r2.3HG0197210.1	TCONS_00025788	21488	10331542	-267.8	HORVU.MOREX.r2.3HG0197210	XLOC_018287	0.9403	0.924	0.9403	0.924
HORVU.MOREX.r2.3HG0197300.1	TCONS_00029139	5736	5101251	-373.5	HORVU.MOREX.r2.3HG0197300	XLOC_020625	-0.9776	-0.8788	-0.9776	-0.8788
HORVU.MOREX.r2.3HG0197300.1	TCONS_00069305	1738	157873	-425.8	HORVU.MOREX.r2.3HG0197300	XLOC_049095	-0.9745	-0.8182	-0.9745	-0.8182
HORVU.MOREX.r2.3HG0197310.1	TCONS_00029966	128357	1197	-127.3	HORVU.MOREX.r2.3HG0197310	XLOC_021194	-0.9703	-0.8875	-0.9808	-0.8875
HORVU.MOREX.r2.3HG0197310.1	TCONS_00029139	1480	190689	-318.2	HORVU.MOREX.r2.3HG0197310	XLOC_020625	-0.9607	-0.924	-0.9607	-0.924
HORVU.MOREX.r2.3HG0197320.1	TCONS_00080550	4489	47548	-292.4	HORVU.MOREX.r2.3HG0197320	HORVU.MOREX.r2.7HG0610650	0.9827	0.8283	0.9724	0.7212
HORVU.MOREX.r2.3HG0197320.1	TCONS_00080550	4489	47548	-292.4	HORVU.MOREX.r2.3HG0197320	HORVU.MOREX.r2.7HG0610650	0.9827	0.8283	0.9724	0.7212
HORVU.MOREX.r2.3HG0197330.1	TCONS_00065095	6476	5505	-329.3	HORVU.MOREX.r2.3HG0197330	XLOC_046048	0.9746	0.903	0.9746	0.903
HORVU.MOREX.r2.3HG0197330.1	TCONS_00037921	1478	1487	-303.3	HORVU.MOREX.r2.3HG0197330	XLOC_026814	-0.9457	-0.9152	-0.9075	-0.7212
HORVU.MOREX.r2.3HG0197340.1	TCONS_00029966	74302	1197	-126.1	HORVU.MOREX.r2.3HG0197340	XLOC_021194	-0.9819	-0.9152	-0.9803	-0.903
HORVU.MOREX.r2.3HG0197340.1	TCONS_00029139	45480	190690	-319.4	HORVU.MOREX.r2.3HG0197340	XLOC_020625	-0.9743	-0.8667	-0.9743	-0.8667
HORVU.MOREX.r2.3HG0198050.1	TCONS_00033503	2993	14572405	-373.4	HORVU.MOREX.r2.3HG0198050	XLOC_023729	0.9506	0.8632	0.9745	0.9483
HORVU.MOREX.r2.3HG0198050.1	TCONS_00010966	318969	1638	-212.9	HORVU.MOREX.r2.3HG0198050	XLOC_007783	-0.9367	-0.8667	-0.9556	-0.9394
HORVU.MOREX.r2.3HG0198250.1	TCONS_00040194	183638	1432	-196.1	HORVU.MOREX.r2.3HG0198250	XLOC_028453	0.9473	0.9301	0.3958	0.3647
HORVU.MOREX.r2.3HG0198250.1	TCONS_00089268	4342185	21738	-588.8	HORVU.MOREX.r2.3HG0198250	XLOC_063293	0.9359	0.9063	0.3167	0.3333
HORVU.MOREX.r2.3HG0198730.1	TCONS_00047075	195583	1383	-223.7	HORVU.MOREX.r2.3HG0198730	XLOC_033239	0.9649	0.9152	0.9649	0.9152
HORVU.MOREX.r2.3HG0198730.1	TCONS_00051474	51314	111345	-625.1	HORVU.MOREX.r2.3HG0198730	HORVU.MOREX.r2.5HG0373370	0.951	0.8667	0.9597	0.8667
HORVU.MOREX.r2.3HG0198750.1	TCONS_00051474	21326	111350	-634.6	HORVU.MOREX.r2.3HG0198750	HORVU.MOREX.r2.5HG0373370	0.9724	0.9273	0.9698	0.9273
HORVU.MOREX.r2.3HG0198750.1	TCONS_00047075	202614	1386	-230.2	HORVU.MOREX.r2.3HG0198750	XLOC_033239	0.963	0.8545	0.963	0.8545
HORVU.MOREX.r2.3HG0199190.1	TCONS_00051474	3111766	11400	-659.9	HORVU.MOREX.r2.3HG0199190	HORVU.MOREX.r2.5HG0373370	0.9519	0.8667	0.9671	0.9394
HORVU.MOREX.r2.3HG0199190.1	TCONS_00062852	506904	7365	-236	HORVU.MOREX.r2.3HG0199190	HORVU.MOREX.r2.5HG0438090	0.9476	0.9636	0.8825	0.903
HORVU.MOREX.r2.3HG0199210.1	TCONS_00055169	59776	1590	-395	HORVU.MOREX.r2.3HG0199210	HORVU.MOREX.r2.5HG0428390	0.994	1	0.976	0.9758
HORVU.MOREX.r2.3HG0199210.1	TCONS_00041422	14293	775512056	-1881.6	HORVU.MOREX.r2.3HG0199210	HORVU.MOREX.r2.4HG0307690	0.9861	0.9756	0.8301	0.8667
HORVU.MOREX.r2.3HG0199680.1	TCONS_00051474	161426	21434	-669.3	HORVU.MOREX.r2.3HG0199680	HORVU.MOREX.r2.5HG0373370	0.9569	0.9515	0.9517	0.9515
HORVU.MOREX.r2.3HG0199680.1	TCONS_00004097	101487	231528	-720.5	HORVU.MOREX.r2.3HG0199680	XLOC_002968	-0.949	-0.903	-0.3279	-0.3212
HORVU.MOREX.r2.3HG0200070.1	TCONS_00055099	1381	23092704	-276.3	HORVU.MOREX.r2.3HG0200070	XLOC_038997	0.9819	0.9605	0.9819	0.9605
HORVU.MOREX.r2.3HG0200070.1	TCONS_00009476	1381	34023800	-356	HORVU.MOREX.r2.3HG0200070	HORVU.MOREX.r2.1HG0054540	0.9773	0.9152	0.9013	0.6606
HORVU.MOREX.r2.3HG0200100.1	TCONS_00071028	11364	21425	-946.6	HORVU.MOREX.r2.3HG0200100	HORVU.MOREX.r2.6HG0474100	-0.9866	-0.9758	-0.9866	-0.9758
HORVU.MOREX.r2.3HG0200100.1	TCONS_00071028	11364	21425	-946.6	HORVU.MOREX.r2.3HG0200100	HORVU.MOREX.r2.6HG0474100	-0.9866	-0.9758	-0.9866	-0.9758
HORVU.MOREX.r2.3HG0200400.1	TCONS_00045936	226948	1709	-432.1	HORVU.MOREX.r2.3HG0200400	HORVU.MOREX.r2.4HG0296940	0.9692	0.9152	0.9654	0.9636
HORVU.MOREX.r2.3HG0200400.1	TCONS_00045936	226948	1709	-432.1	HORVU.MOREX.r2.3HG0200400	HORVU.MOREX.r2.4HG0296940	0.9692	0.9152	0.9654	0.9636
HORVU.MOREX.r2.3HG0200760.1	TCONS_00045937	3711112	9663	-407.9	HORVU.MOREX.r2.3HG0200760	HORVU.MOREX.r2.4HG0296940	0.945	0.9387	0.9434	0.9515
HORVU.MOREX.r2.3HG0200760.1	TCONS_00045937	3711112	9663	-407.9	HORVU.MOREX.r2.3HG0200760	HORVU.MOREX.r2.4HG0296940	0.945	0.9387	0.9434	0.9515
HORVU.MOREX.r2.3HG0200770.1	TCONS_00028911	11132	11118	-625	HORVU.MOREX.r2.3HG0200770	XLOC_020476	0.9673	0.8495	0.9673	0.8495
HORVU.MOREX.r2.3HG0200770.1	TCONS_00082958	5391149	8488	-330.6	HORVU.MOREX.r2.3HG0200770	XLOC_058707	0.9641	0.7693	0.9396	0.8081
HORVU.MOREX.r2.3HG0201020.1	TCONS_00023996	51008	5401566	-552.2	HORVU.MOREX.r2.3HG0201020	XLOC_016961	0.9505	0.9451	0.9505	0.9451
HORVU.MOREX.r2.3HG0201020.1	TCONS_00004838	21002	11009	-642.3	HORVU.MOREX.r2.3HG0201020	XLOC_003519	0.9452	0.7818	0.9452	0.7818
HORVU.MOREX.r2.3HG0201110.1	TCONS_00078295	2102580	32334	-1056.3	HORVU.MOREX.r2.3HG0201110	XLOC_055357	0.9967	1	0.2544	0.152
HORVU.MOREX.r2.3HG0201110.1	TCONS_00088332	14452516	11053	-566.1	HORVU.MOREX.r2.3HG0201110	HORVU.MOREX.r2.UnG0624270	0.9936	0.7049	0.5638	0.5
HORVU.MOREX.r2.3HG0201590.1	TCONS_00077862	11297	41389	-651.9	HORVU.MOREX.r2.3HG0201590	XLOC_055069	-0.963	-0.9394	-0.963	-0.9394
HORVU.MOREX.r2.3HG0201590.1	TCONS_00087038	91380	161424	-690.1	HORVU.MOREX.r2.3HG0201590	HORVU.MOREX.r2.7HG0606170	-0.9624	-0.7818	-0.9391	-0.8303
HORVU.MOREX.r2.3HG0201660.1	TCONS_00030579	11536	981911366	-1133.1	HORVU.MOREX.r2.3HG0201660	HORVU.MOREX.r2.3HG0249630	-0.8987	-0.8667	0.2495	0.2364
HORVU.MOREX.r2.3HG0201660.1	TCONS_00004280	31510	431592	-776.8	HORVU.MOREX.r2.3HG0201660	HORVU.MOREX.r2.1HG0060170	-0.882	-0.9245	-0.6486	-0.6485
HORVU.MOREX.r2.3HG0202100.1	TCONS_00016553	5002213	11683	-619.6	HORVU.MOREX.r2.3HG0202100	XLOC_011728	0.9057	0.8174	0.0685	-0.2614
HORVU.MOREX.r2.3HG0202100.1	TCONS_00019754	2291942	31748	-763.8	HORVU.MOREX.r2.3HG0202100	XLOC_014056	0.8986	0.7818	0.5298	0.5879
HORVU.MOREX.r2.3HG0202130.1	TCONS_00034775	9452043	61077	-545.1	HORVU.MOREX.r2.3HG0202130	HORVU.MOREX.r2.3HG0214970	-0.8456	-0.8424	-0.6879	-0.7212
HORVU.MOREX.r2.3HG0202130.1	TCONS_00066990	8891323	1415	-195.8	HORVU.MOREX.r2.3HG0202130	XLOC_047384	0.8432	0.9152	0.8468	0.9152
HORVU.MOREX.r2.3HG0202260.1	TCONS_00049959	3722126	51613	-755.4	HORVU.MOREX.r2.3HG0202260	XLOC_035296	0.9812	0.9758	0.8231	0.7818
HORVU.MOREX.r2.3HG0202260.1	TCONS_00047478	162621	3452	-240.6	HORVU.MOREX.r2.3HG0202260	XLOC_033518	0.9693	0.9758	0.9693	0.9758
HORVU.MOREX.r2.3HG0202610.1	TCONS_00041133	76885	2391150	-391.1	HORVU.MOREX.r2.3HG0202610	HORVU.MOREX.r2.4HG0303520	0.9468	0.9515	0.7914	0.8182
HORVU.MOREX.r2.3HG0202610.1	TCONS_00086720	67891	9691879	-512.9	HORVU.MOREX.r2.3HG0202610	XLOC_061439	-0.946	-0.9758	-0.942	-0.9758
HORVU.MOREX.r2.3HG0203020.1	TCONS_00028080	13447	2913756	-1421.7	HORVU.MOREX.r2.3HG0203020	HORVU.MOREX.r2.3HG0214060	-0.9758	-0.7442	0.5499	0.3697
HORVU.MOREX.r2.3HG0203020.1	TCONS_00086260	29243415	1469	-239.3	HORVU.MOREX.r2.3HG0203020	XLOC_061139	-0.9592	-0.8875	-0.9592	-0.8875
HORVU.MOREX.r2.3HG0203470.1	TCONS_00045936	3221044	13709	-402.6	HORVU.MOREX.r2.3HG0203470	HORVU.MOREX.r2.4HG0296940	0.9797	0.9758	0.9736	0.9758
HORVU.MOREX.r2.3HG0203470.1	TCONS_00045936	3221044	13709	-402.6	HORVU.MOREX.r2.3HG0203470	HORVU.MOREX.r2.4HG0296940	0.9797	0.9758	0.9736	0.9758
HORVU.MOREX.r2.3HG0203910.1	TCONS_00071635	14647	1668	-437.8	HORVU.MOREX.r2.3HG0203910	XLOC_050674	0.9641	0.9152	0.929	0.8788
HORVU.MOREX.r2.3HG0203910.1	TCONS_00054653	109648	3520	-334.5	HORVU.MOREX.r2.3HG0203910	XLOC_038687	-0.8993	-0.903	-0.8993	-0.903
HORVU.MOREX.r2.3HG0204200.1	TCONS_00047075	7061114	1391	-233.9	HORVU.MOREX.r2.3HG0204200	XLOC_033239	0.9802	0.9515	0.9802	0.9515
HORVU.MOREX.r2.3HG0204200.1	TCONS_00014913	7251275	1537	-345.7	HORVU.MOREX.r2.3HG0204200	XLOC_010537	-0.9698	-0.9152	-0.9698	-0.9152
HORVU.MOREX.r2.3HG0204230.1	TCONS_00052423	15693	85775	-399.9	HORVU.MOREX.r2.3HG0204230	XLOC_037038	0.9732	0.8061	0.9732	0.8061
HORVU.MOREX.r2.3HG0204230.1	TCONS_00028080	7690	20822795	-401.1	HORVU.MOREX.r2.3HG0204230	HORVU.MOREX.r2.3HG0214060	0.9672	0.6964	-0.6963	-0.7697
HORVU.MOREX.r2.3HG0205500.1	TCONS_00010934	12474	313778	-222.8	HORVU.MOREX.r2.3HG0205500	HORVU.MOREX.r2.1HG0075890	0.9722	0.9394	0.9782	0.9394
HORVU.MOREX.r2.3HG0205500.1	TCONS_00004299	9472	79569	-316.6	HORVU.MOREX.r2.3HG0205500	XLOC_003118	0.963	0.9636	0.9366	0.9273
HORVU.MOREX.r2.3HG0205530.1	TCONS_00016513	27563122	8337	-225.1	HORVU.MOREX.r2.3HG0205530	XLOC_011698	0.9745	0.6765	0.9745	0.6765
HORVU.MOREX.r2.3HG0205530.1	TCONS_00014651	17013059	21392	-762.6	HORVU.MOREX.r2.3HG0205530	XLOC_010359	0.9599	0.8415	0.9599	0.8415
HORVU.MOREX.r2.3HG0206040.1	TCONS_00090145	414902	13424	-232.2	HORVU.MOREX.r2.3HG0206040	XLOC_063971	0.9571	0.8875	0.8101	0.7818
HORVU.MOREX.r2.3HG0206040.1	TCONS_00083159	51050	1271163	-538.2	HORVU.MOREX.r2.3HG0206040	XLOC_058859	-0.9396	-0.9394	-0.9205	-0.9394
HORVU.MOREX.r2.3HG0207530.1	TCONS_00055169	217934	3667	-320.7	HORVU.MOREX.r2.3HG0207530	HORVU.MOREX.r2.5HG0428390	0.9732	0.8545	0.9603	0.8061
HORVU.MOREX.r2.3HG0207530.1	TCONS_00076849	1954	20991	-403.4	HORVU.MOREX.r2.3HG0207530	HORVU.MOREX.r2.7HG0559150	0.9659	0.7939	0.8734	0.8815
HORVU.MOREX.r2.3HG0208760.1	TCONS_00052498	71329	1219	-107.2	HORVU.MOREX.r2.3HG0208760	XLOC_037095	-0.9508	-0.9515	-0.8266	-0.6727
HORVU.MOREX.r2.3HG0208760.1	TCONS_00042228	486895	1369	-150.4	HORVU.MOREX.r2.3HG0208760	XLOC_029879	-0.9477	-0.9758	-0.8355	-0.6485
HORVU.MOREX.r2.3HG0209060.1	TCONS_00045937	186926	1707	-416.5	HORVU.MOREX.r2.3HG0209060	HORVU.MOREX.r2.4HG0296940	0.9779	0.9879	0.9849	1
HORVU.MOREX.r2.3HG0209060.1	TCONS_00045937	186926	1707	-416.5	HORVU.MOREX.r2.3HG0209060	HORVU.MOREX.r2.4HG0296940	0.9779	0.9879	0.9849	1
HORVU.MOREX.r2.3HG0209130.1	TCONS_00090012	1281064	28920	-534.5	HORVU.MOREX.r2.3HG0209130	XLOC_063852	0.9684	0.9273	0.9684	0.9273
HORVU.MOREX.r2.3HG0209130.1	TCONS_00089113	1931003	1749	-451.1	HORVU.MOREX.r2.3HG0209130	HORVU.MOREX.r2.UnG0635190	0.9508	0.9152	0.9508	0.9152
HORVU.MOREX.r2.3HG0209440.1	TCONS_00070478	5298	205527	-217.7	HORVU.MOREX.r2.3HG0209440	HORVU.MOREX.r2.6HG0466730	0.8338	0.5273	0.8546	0.5636
HORVU.MOREX.r2.3HG0209440.1	TCONS_00050464	12302	9721294	-183.6	HORVU.MOREX.r2.3HG0209440	HORVU.MOREX.r2.5HG0359500	0.8076	0.6	0.3983	0.2848
HORVU.MOREX.r2.3HG0210460.1	TCONS_00089047	13294	1319	-128.1	HORVU.MOREX.r2.3HG0210460	HORVU.MOREX.r2.UnG0634240	-0.7538	-0.5793	-0.0796	-0.0909
HORVU.MOREX.r2.3HG0210460.1	TCONS_00022808	3303	11281451	-148.2	HORVU.MOREX.r2.3HG0210460	HORVU.MOREX.r2.2HG0138720	-0.687	-0.5289	0.0482	-0.0545
HORVU.MOREX.r2.3HG0210630.1	TCONS_00071635	13162305	1925	-402.8	HORVU.MOREX.r2.3HG0210630	XLOC_050674	0.9433	0.9394	0.9672	0.9394
HORVU.MOREX.r2.3HG0210630.1	TCONS_00043518	13112831	11377	-638.3	HORVU.MOREX.r2.3HG0210630	XLOC_030781	-0.9387	-0.9394	-0.9387	-0.9394
HORVU.MOREX.r2.3HG0210890.1	TCONS_00055169	4491170	6651	-345.7	HORVU.MOREX.r2.3HG0210890	HORVU.MOREX.r2.5HG0428390	0.9644	0.9119	0.9712	0.9119
HORVU.MOREX.r2.3HG0210890.1	TCONS_00020376	5581909	591332	-585.1	HORVU.MOREX.r2.3HG0210890	HORVU.MOREX.r2.2HG0105580	0.9634	0.9848	0.9785	0.997
HORVU.MOREX.r2.3HG0211410.1	TCONS_00057398	11448	321443	-648.6	HORVU.MOREX.r2.3HG0211410	HORVU.MOREX.r2.5HG0360970	-0.9148	-0.7212	-0.3665	-0.3939
HORVU.MOREX.r2.3HG0211410.1	TCONS_00088359	221448	17393206	-613.1	HORVU.MOREX.r2.3HG0211410	XLOC_062600	-0.9127	-0.9119	-0.4432	-0.6364
HORVU.MOREX.r2.3HG0211670.1	TCONS_00014401	11101	631182	-451.6	HORVU.MOREX.r2.3HG0211670	XLOC_010183	-0.9021	-0.8303	-0.6833	-0.6
HORVU.MOREX.r2.3HG0211670.1	TCONS_00089674	11101	24963560	-423.7	HORVU.MOREX.r2.3HG0211670	XLOC_063570	0.8974	0.8728	-0.644	-0.4424
HORVU.MOREX.r2.3HG0212270.1	TCONS_00050104	64513	2421	-265.6	HORVU.MOREX.r2.3HG0212270	HORVU.MOREX.r2.5HG0354920	-0.963	-0.9273	-0.963	-0.9273
HORVU.MOREX.r2.3HG0212270.1	TCONS_00045082	76546	4459	-227.2	HORVU.MOREX.r2.3HG0212270	HORVU.MOREX.r2.4HG0285310	0.9533	0.8909	0.9072	0.7939
HORVU.MOREX.r2.3HG0212800.1	TCONS_00064008	11592076	4875	-377.6	HORVU.MOREX.r2.3HG0212800	XLOC_045259	-0.9441	-0.7818	-0.2696	-0.0909
HORVU.MOREX.r2.3HG0212800.1	TCONS_00014143	11911477	1263	-160.3	HORVU.MOREX.r2.3HG0212800	XLOC_010008	-0.9232	-0.8788	-0.1631	-0.0424
HORVU.MOREX.r2.3HG0213560.1	TCONS_00089569	11371471	1334	-196	HORVU.MOREX.r2.3HG0213560	XLOC_063497	-0.9771	-0.9394	-0.9771	-0.9394
HORVU.MOREX.r2.3HG0213560.1	TCONS_00080550	2401512	41239	-585.5	HORVU.MOREX.r2.3HG0213560	HORVU.MOREX.r2.7HG0610650	0.9758	0.951	0.9712	0.9394
HORVU.MOREX.r2.3HG0213770.1	TCONS_00055190	1461	119585	-316.7	HORVU.MOREX.r2.3HG0213770	HORVU.MOREX.r2.5HG0428530	0.8707	0.8061	0.8869	0.8667
HORVU.MOREX.r2.3HG0213770.1	TCONS_00011660	9461	8981361	-346.3	HORVU.MOREX.r2.3HG0213770	HORVU.MOREX.r2.2HG0085150	0.7862	0.7316	0.6959	0.7128
HORVU.MOREX.r2.3HG0214800.1	TCONS_00078129	5491336	1776	-300.8	HORVU.MOREX.r2.3HG0214800	XLOC_055255	-0.918	-0.9152	-0.4616	-0.3939
HORVU.MOREX.r2.3HG0214800.1	TCONS_00019452	11720	2341985	-670.8	HORVU.MOREX.r2.3HG0214800	HORVU.MOREX.r2.2HG0093420	-0.9121	-0.8788	-0.7731	-0.697
HORVU.MOREX.r2.3HG0215670.1	TCONS_00041695	499998	2474	-228.1	HORVU.MOREX.r2.3HG0215670	XLOC_029540	0.9927	0.9515	0.9927	0.9515
HORVU.MOREX.r2.3HG0215670.1	TCONS_00053136	11768	611806	-771.7	HORVU.MOREX.r2.3HG0215670	HORVU.MOREX.r2.5HG0399280	0.9799	0.8774	0.5266	0.5273
HORVU.MOREX.r2.3HG0216340.1	TCONS_00088489	4421098	1629	-286.5	HORVU.MOREX.r2.3HG0216340	HORVU.MOREX.r2.UnG0626600	-0.8311	-0.8651	-0.4602	-0.5758
HORVU.MOREX.r2.3HG0216340.1	TCONS_00057882	3841159	5724	-350.1	HORVU.MOREX.r2.3HG0216340	HORVU.MOREX.r2.5HG0367820	0.8283	0.7333	0.5603	0.4303
HORVU.MOREX.r2.3HG0220570.1	TCONS_00078863	2301164	7935	-444.2	HORVU.MOREX.r2.3HG0220570	XLOC_055772	-0.9632	-0.9515	-0.9632	-0.9515
HORVU.MOREX.r2.3HG0220570.1	TCONS_00023728	407761	9336	-154.2	HORVU.MOREX.r2.3HG0220570	XLOC_016763	-0.9471	-0.9636	-0.9471	-0.9636
HORVU.MOREX.r2.3HG0220590.1	TCONS_00024481	1241	147396	-191	HORVU.MOREX.r2.3HG0220590	HORVU.MOREX.r2.2HG0162950	0.9018	0.8303	0.9552	0.9152
HORVU.MOREX.r2.3HG0220590.1	TCONS_00036692	11244	92364	-176.3	HORVU.MOREX.r2.3HG0220590	HORVU.MOREX.r2.3HG0241160	0.8969	0.8545	0.8467	0.9273
HORVU.MOREX.r2.3HG0221410.1	TCONS_00010175	118612	1475	-236.4	HORVU.MOREX.r2.3HG0221410	XLOC_007217	0.9674	0.8989	0.5833	0.6657
HORVU.MOREX.r2.3HG0221410.1	TCONS_00041576	21145	771241	-565.3	HORVU.MOREX.r2.3HG0221410	HORVU.MOREX.r2.4HG0309720	0.9225	0.8177	0.0566	0.1417
HORVU.MOREX.r2.3HG0221920.1	TCONS_00045936	5191248	14637	-396.5	HORVU.MOREX.r2.3HG0221920	HORVU.MOREX.r2.4HG0296940	0.9428	0.9152	0.9591	0.9636
HORVU.MOREX.r2.3HG0221920.1	TCONS_00045936	5191248	14637	-396.5	HORVU.MOREX.r2.3HG0221920	HORVU.MOREX.r2.4HG0296940	0.9428	0.9152	0.9591	0.9636
HORVU.MOREX.r2.3HG0222390.1	TCONS_00025613	4592045	31588	-621.8	HORVU.MOREX.r2.3HG0222390	XLOC_018183	0.9429	0.8909	0.9279	0.8182
HORVU.MOREX.r2.3HG0222390.1	TCONS_00033503	22075	6402750	-891.8	HORVU.MOREX.r2.3HG0222390	XLOC_023729	0.9406	0.8754	0.9018	0.8997
HORVU.MOREX.r2.3HG0223460.1	TCONS_00062252	6408	208634	-209.6	HORVU.MOREX.r2.3HG0223460	HORVU.MOREX.r2.5HG0428670	0.9713	0.9848	0.9752	0.9758
HORVU.MOREX.r2.3HG0223460.1	TCONS_00062252	6408	208634	-209.6	HORVU.MOREX.r2.3HG0223460	HORVU.MOREX.r2.5HG0428670	0.9713	0.9848	0.9752	0.9758
HORVU.MOREX.r2.3HG0223820.1	TCONS_00046326	282237	882354	-970.3	HORVU.MOREX.r2.3HG0223820	HORVU.MOREX.r2.4HG0301050	0.9831	0.9272	0.1712	0.3333
HORVU.MOREX.r2.3HG0223820.1	TCONS_00046326	282237	882354	-970.3	HORVU.MOREX.r2.3HG0223820	HORVU.MOREX.r2.4HG0301050	0.9831	0.9272	0.1712	0.3333
HORVU.MOREX.r2.3HG0224000.1	TCONS_00010866	3861449	11033	-543.8	HORVU.MOREX.r2.3HG0224000	HORVU.MOREX.r2.1HG0074990	0.9829	0.8936	0.9829	0.8936
HORVU.MOREX.r2.3HG0224000.1	TCONS_00010866	3861449	11033	-543.8	HORVU.MOREX.r2.3HG0224000	HORVU.MOREX.r2.1HG0074990	0.9829	0.8936	0.9829	0.8936
HORVU.MOREX.r2.3HG0224440.1	TCONS_00004097	14350	314388	-1798	HORVU.MOREX.r2.3HG0224440	XLOC_002968	-0.9603	-0.8545	-0.2734	-0.2
HORVU.MOREX.r2.3HG0224440.1	TCONS_00051474	1041558	31435	-676.2	HORVU.MOREX.r2.3HG0224440	HORVU.MOREX.r2.5HG0373370	0.9599	0.9273	0.963	0.9273
HORVU.MOREX.r2.3HG0225000.1	TCONS_00057053	362890	1498	-337.9	HORVU.MOREX.r2.3HG0225000	HORVU.MOREX.r2.5HG0356200	0.9476	0.9394	0.9476	0.9394
HORVU.MOREX.r2.3HG0225000.1	TCONS_00086084	159790	1636	-405.7	HORVU.MOREX.r2.3HG0225000	XLOC_061013	0.9445	0.8424	0.942	0.8424
HORVU.MOREX.r2.3HG0225110.1	TCONS_00055169	148829	38655	-494.9	HORVU.MOREX.r2.3HG0225110	HORVU.MOREX.r2.5HG0428390	0.9886	0.9152	0.996	0.9152
HORVU.MOREX.r2.3HG0225110.1	TCONS_00062254	521827	11432990	-1007.3	HORVU.MOREX.r2.3HG0225110	HORVU.MOREX.r2.5HG0428680	0.982	0.9058	0.982	0.9058
HORVU.MOREX.r2.3HG0225480.1	TCONS_00009718	222313	1492480	-914.1	HORVU.MOREX.r2.3HG0225480	HORVU.MOREX.r2.1HG0058340	0.9441	0.903	0.3693	0.3333
HORVU.MOREX.r2.3HG0225480.1	TCONS_00089934	4672168	161666	-657.9	HORVU.MOREX.r2.3HG0225480	XLOC_063779	0.9431	0.9515	0.5585	0.7333
HORVU.MOREX.r2.3HG0226500.1	TCONS_00090145	1331	13344	-184.2	HORVU.MOREX.r2.3HG0226500	XLOC_063971	0.9699	0.9423	0.8865	0.7697
HORVU.MOREX.r2.3HG0226500.1	TCONS_00083233	20924	2201156	-409.1	HORVU.MOREX.r2.3HG0226500	XLOC_058915	0.9606	0.924	0.8901	0.8667
HORVU.MOREX.r2.3HG0226550.1	TCONS_00089568	28383	1310	-185.7	HORVU.MOREX.r2.3HG0226550	XLOC_063496	-0.9753	-0.9636	-0.9753	-0.9636
HORVU.MOREX.r2.3HG0226550.1	TCONS_00063615	10841637	1479	-196.9	HORVU.MOREX.r2.3HG0226550	HORVU.MOREX.r2.6HG0449400	-0.9667	-0.9636	-0.9512	-0.903
HORVU.MOREX.r2.3HG0226690.1	TCONS_00047478	210656	4453	-216.4	HORVU.MOREX.r2.3HG0226690	XLOC_033518	0.967	0.9483	0.967	0.9483
HORVU.MOREX.r2.3HG0226690.1	TCONS_00058900	17979	271028	-624.7	HORVU.MOREX.r2.3HG0226690	HORVU.MOREX.r2.5HG0381070	0.9573	0.8754	0.9573	0.8754
HORVU.MOREX.r2.3HG0226820.1	TCONS_00070191	122800	10623	-316.5	HORVU.MOREX.r2.3HG0226820	XLOC_049725	0.976	0.9374	0.1537	0.2
HORVU.MOREX.r2.3HG0226820.1	TCONS_00024302	31562	81564	-794.7	HORVU.MOREX.r2.3HG0226820	HORVU.MOREX.r2.2HG0160700	0.9727	0.9879	0.8588	0.8182
HORVU.MOREX.r2.3HG0226830.1	TCONS_00068161	20443	7391	-228.3	HORVU.MOREX.r2.3HG0226830	XLOC_048261	0.9702	0.9329	0.9702	0.9329
HORVU.MOREX.r2.3HG0226830.1	TCONS_00079374	219985	1714	-388.1	HORVU.MOREX.r2.3HG0226830	HORVU.MOREX.r2.7HG0594010	0.9611	0.8667	0.9399	0.8909
HORVU.MOREX.r2.3HG0226900.1	TCONS_00009487	11131	631235	-608.9	HORVU.MOREX.r2.3HG0226900	HORVU.MOREX.r2.1HG0054640	0.965	0.8667	0.6795	0.5758
HORVU.MOREX.r2.3HG0226900.1	TCONS_00009487	11131	631235	-608.9	HORVU.MOREX.r2.3HG0226900	HORVU.MOREX.r2.1HG0054640	0.965	0.8667	0.6795	0.5758
HORVU.MOREX.r2.3HG0227590.1	TCONS_00073177	321097	81148	-700.4	HORVU.MOREX.r2.3HG0227590	HORVU.MOREX.r2.6HG0505870	0.9637	0.9119	0.9637	0.9119
HORVU.MOREX.r2.3HG0227590.1	TCONS_00028911	21122	261149	-752.3	HORVU.MOREX.r2.3HG0227590	XLOC_020476	-0.9581	-0.924	-0.9581	-0.924
HORVU.MOREX.r2.3HG0227610.1	TCONS_00045936	6730	14702	-414.5	HORVU.MOREX.r2.3HG0227610	HORVU.MOREX.r2.4HG0296940	0.9845	0.9394	0.9646	0.8909
HORVU.MOREX.r2.3HG0227610.1	TCONS_00045936	6730	14702	-414.5	HORVU.MOREX.r2.3HG0227610	HORVU.MOREX.r2.4HG0296940	0.9845	0.9394	0.9646	0.8909
HORVU.MOREX.r2.3HG0227720.1	TCONS_00025759	192776	7564	-253.9	HORVU.MOREX.r2.3HG0227720	HORVU.MOREX.r2.3HG0181920	0.9934	0.7894	-0.2518	-0.2242
HORVU.MOREX.r2.3HG0227720.1	TCONS_00007243	201668	5459	-295.7	HORVU.MOREX.r2.3HG0227720	XLOC_005159	0.9916	0.7894	-0.3024	-0.2848
HORVU.MOREX.r2.3HG0228420.1	TCONS_00051474	3201775	11412	-606.1	HORVU.MOREX.r2.3HG0228420	HORVU.MOREX.r2.5HG0373370	0.9806	0.9879	0.9762	0.9879
HORVU.MOREX.r2.3HG0228420.1	TCONS_00004097	1021860	261930	-778.8	HORVU.MOREX.r2.3HG0228420	XLOC_002968	-0.9563	-0.9515	-0.4321	-0.5152
HORVU.MOREX.r2.3HG0228660.1	TCONS_00034750	451048	1931	-471.5	HORVU.MOREX.r2.3HG0228660	XLOC_024584	-0.9314	-0.8896	-0.9301	-0.8424
HORVU.MOREX.r2.3HG0228660.1	TCONS_00057912	21202	23633598	-706.4	HORVU.MOREX.r2.3HG0228660	HORVU.MOREX.r2.5HG0368150	-0.8864	-0.8308	-0.6834	-0.6
HORVU.MOREX.r2.3HG0229090.1	TCONS_00046936	12968	471039	-432.1	HORVU.MOREX.r2.3HG0229090	XLOC_033150	-0.9553	-0.9416	-0.3135	-0.3212
HORVU.MOREX.r2.3HG0229090.1	TCONS_00088490	145777	8612	-283.6	HORVU.MOREX.r2.3HG0229090	HORVU.MOREX.r2.UnG0626600	-0.9186	-0.951	-0.6012	-0.6727
HORVU.MOREX.r2.3HG0229170.1	TCONS_00088662	160451	1246	-178.4	HORVU.MOREX.r2.3HG0229170	XLOC_062791	-0.9402	-0.9394	-0.9282	-0.9394
HORVU.MOREX.r2.3HG0229170.1	TCONS_00078863	3491287	7928	-469	HORVU.MOREX.r2.3HG0229170	XLOC_055772	-0.927	-0.8545	-0.9696	-0.9394
HORVU.MOREX.r2.3HG0229980.1	TCONS_00036693	8618	65673	-414.1	HORVU.MOREX.r2.3HG0229980	HORVU.MOREX.r2.3HG0241160	-0.9518	-0.9394	-0.8674	-0.8667
HORVU.MOREX.r2.3HG0229980.1	TCONS_00036693	8618	65673	-414.1	HORVU.MOREX.r2.3HG0229980	HORVU.MOREX.r2.3HG0241160	-0.9518	-0.9394	-0.8674	-0.8667
HORVU.MOREX.r2.3HG0230140.1	TCONS_00017697	388938	3525	-280.7	HORVU.MOREX.r2.3HG0230140	HORVU.MOREX.r2.2HG0171430	0.9545	0.9394	0.9545	0.9394
HORVU.MOREX.r2.3HG0230140.1	TCONS_00022363	21036	581101	-691.2	HORVU.MOREX.r2.3HG0230140	XLOC_015835	-0.9475	-0.9636	-0.5736	-0.6364
HORVU.MOREX.r2.3HG0230250.1	TCONS_00016711	8461307	1421	-211.1	HORVU.MOREX.r2.3HG0230250	XLOC_011834	-0.9558	-0.9273	-0.9594	-0.9152
HORVU.MOREX.r2.3HG0230250.1	TCONS_00049194	3831166	3707	-402.7	HORVU.MOREX.r2.3HG0230250	XLOC_034726	0.9535	0.903	0.9087	0.8182
HORVU.MOREX.r2.3HG0230390.1	TCONS_00033023	121750	14663241	-669.1	HORVU.MOREX.r2.3HG0230390	XLOC_023393	0.977	0.9758	0.9603	0.9515
HORVU.MOREX.r2.3HG0230390.1	TCONS_00048853	552900	16322	-139.3	HORVU.MOREX.r2.3HG0230390	XLOC_034477	0.9671	0.8909	0.9056	0.8303
HORVU.MOREX.r2.3HG0230480.1	TCONS_00089487	534875	13379	-156.8	HORVU.MOREX.r2.3HG0230480	XLOC_063441	0.9699	0.938	0.9699	0.938
HORVU.MOREX.r2.3HG0230480.1	TCONS_00041705	55944	69904	-365.5	HORVU.MOREX.r2.3HG0230480	XLOC_029549	0.9687	0.9515	0.9687	0.9515
HORVU.MOREX.r2.3HG0230650.1	TCONS_00006166	15092208	9613	-321.8	HORVU.MOREX.r2.3HG0230650	XLOC_004459	-0.9371	-0.9567	0.3357	0.2364
HORVU.MOREX.r2.3HG0230650.1	TCONS_00067165	2451640	41354	-598.8	HORVU.MOREX.r2.3HG0230650	HORVU.MOREX.r2.6HG0498220	-0.9297	-0.9345	0.0534	0.0365
HORVU.MOREX.r2.3HG0230950.1	TCONS_00040012	12764	15776	-336.1	HORVU.MOREX.r2.3HG0230950	XLOC_028324	0.8816	0.9152	0.8816	0.9152
HORVU.MOREX.r2.3HG0230950.1	TCONS_00036693	7765	88835	-429.9	HORVU.MOREX.r2.3HG0230950	HORVU.MOREX.r2.3HG0241160	-0.8776	-0.9152	-0.8024	-0.7455
HORVU.MOREX.r2.3HG0231460.1	TCONS_00047478	71544	13426	-216.3	HORVU.MOREX.r2.3HG0231460	XLOC_033518	0.9847	0.9758	0.9847	0.9758
HORVU.MOREX.r2.3HG0231460.1	TCONS_00008697	61609	301658	-780.4	HORVU.MOREX.r2.3HG0231460	HORVU.MOREX.r2.1HG0043170	0.9781	0.9483	0.8646	0.7576
HORVU.MOREX.r2.3HG0231960.1	TCONS_00020376	21005	1441120	-527.9	HORVU.MOREX.r2.3HG0231960	HORVU.MOREX.r2.2HG0105580	0.9768	0.9636	0.9765	0.9758
HORVU.MOREX.r2.3HG0231960.1	TCONS_00041421	21001	62657276	-469	HORVU.MOREX.r2.3HG0231960	HORVU.MOREX.r2.4HG0307690	0.9446	0.903	0.6898	0.7212
HORVU.MOREX.r2.3HG0231980.1	TCONS_00057053	21632690	1498	-300.2	HORVU.MOREX.r2.3HG0231980	HORVU.MOREX.r2.5HG0356200	0.9704	0.9394	0.9704	0.9394
HORVU.MOREX.r2.3HG0231980.1	TCONS_00031744	8291122	4272	-144.9	HORVU.MOREX.r2.3HG0231980	XLOC_022474	0.9582	0.924	0.9582	0.924
HORVU.MOREX.r2.3HG0232090.1	TCONS_00072087	12414	62706703	-251.2	HORVU.MOREX.r2.3HG0232090	HORVU.MOREX.r2.6HG0489340	0.9617	0.9636	0.1679	-0.0061
HORVU.MOREX.r2.3HG0232090.1	TCONS_00083156	1414	250681	-194.7	HORVU.MOREX.r2.3HG0232090	XLOC_058857	-0.9533	-0.9394	-0.9533	-0.9394
HORVU.MOREX.r2.3HG0232740.1	TCONS_00051474	21452	41435	-711.9	HORVU.MOREX.r2.3HG0232740	HORVU.MOREX.r2.5HG0373370	0.9724	0.8545	0.9682	0.8545
HORVU.MOREX.r2.3HG0232740.1	TCONS_00010866	3381401	11000	-690.1	HORVU.MOREX.r2.3HG0232740	HORVU.MOREX.r2.1HG0074990	0.9583	0.8909	0.9583	0.8909
HORVU.MOREX.r2.3HG0232830.1	TCONS_00045936	20552760	8711	-373.1	HORVU.MOREX.r2.3HG0232830	HORVU.MOREX.r2.4HG0296940	0.8627	0.9152	0.4102	0.2121
HORVU.MOREX.r2.3HG0232830.1	TCONS_00045937	20552796	2721	-381.7	HORVU.MOREX.r2.3HG0232830	HORVU.MOREX.r2.4HG0296940	0.8568	0.8788	0.4102	0.2121
HORVU.MOREX.r2.3HG0233040.1	TCONS_00045479	11131	501048	-482	HORVU.MOREX.r2.3HG0233040	HORVU.MOREX.r2.4HG0290870	0.9407	0.903	0.9161	0.7939
HORVU.MOREX.r2.3HG0233040.1	TCONS_00045479	11131	501048	-482	HORVU.MOREX.r2.3HG0233040	HORVU.MOREX.r2.4HG0290870	0.9407	0.903	0.9161	0.7939
HORVU.MOREX.r2.3HG0233210.1	TCONS_00039611	471008	4621490	-451.1	HORVU.MOREX.r2.3HG0233210	HORVU.MOREX.r2.4HG0282030	0.9653	0.9636	0.9573	0.9394
HORVU.MOREX.r2.3HG0233210.1	TCONS_00039611	471008	4621490	-451.1	HORVU.MOREX.r2.3HG0233210	HORVU.MOREX.r2.4HG0282030	0.9653	0.9636	0.9573	0.9394
HORVU.MOREX.r2.3HG0233260.1	TCONS_00063218	537903	9346	-199.8	HORVU.MOREX.r2.3HG0233260	XLOC_044690	-0.9622	-0.9758	-0.9622	-0.9758
HORVU.MOREX.r2.3HG0233260.1	TCONS_00035533	35935	771036	-587.6	HORVU.MOREX.r2.3HG0233260	XLOC_025123	-0.9619	-0.9483	-0.9619	-0.9483
HORVU.MOREX.r2.3HG0233270.1	TCONS_00004097	251924	51930	-809.2	HORVU.MOREX.r2.3HG0233270	XLOC_002968	-0.9527	-0.9394	-0.3436	-0.4667
HORVU.MOREX.r2.3HG0233270.1	TCONS_00039611	31935	1032003	-823.9	HORVU.MOREX.r2.3HG0233270	HORVU.MOREX.r2.4HG0282030	0.9409	0.9394	0.9389	0.903
HORVU.MOREX.r2.3HG0233570.1	TCONS_00068550	1920	1957	-721	HORVU.MOREX.r2.3HG0233570	XLOC_048568	0.9802	0.8875	0.9802	0.8875
HORVU.MOREX.r2.3HG0233570.1	TCONS_00019172	293885	8543	-238.5	HORVU.MOREX.r2.3HG0233570	XLOC_013639	0.9793	0.766	0.9793	0.766
HORVU.MOREX.r2.3HG0233680.1	TCONS_00030009	1751440	11254	-536	HORVU.MOREX.r2.3HG0233680	XLOC_021231	-0.9728	-0.9515	-0.9285	-0.9515
HORVU.MOREX.r2.3HG0233680.1	TCONS_00014913	7691321	2517	-270.2	HORVU.MOREX.r2.3HG0233680	XLOC_010537	-0.9703	-0.9152	-0.9693	-0.8545
HORVU.MOREX.r2.3HG0233930.1	TCONS_00046019	21692	51713	-785.4	HORVU.MOREX.r2.3HG0233930	HORVU.MOREX.r2.4HG0297880	-0.9191	-0.9116	-0.5236	-0.4182
HORVU.MOREX.r2.3HG0233930.1	TCONS_00046019	21692	51713	-785.4	HORVU.MOREX.r2.3HG0233930	HORVU.MOREX.r2.4HG0297880	-0.9191	-0.9116	-0.5236	-0.4182
HORVU.MOREX.r2.3HG0234290.1	TCONS_00047075	360760	1358	-197.8	HORVU.MOREX.r2.3HG0234290	XLOC_033239	0.9691	0.8788	0.9691	0.8788
HORVU.MOREX.r2.3HG0234290.1	TCONS_00007659	141146	871252	-657	HORVU.MOREX.r2.3HG0234290	XLOC_005380	-0.9643	-0.9515	-0.9643	-0.9515
HORVU.MOREX.r2.3HG0234320.1	TCONS_00042499	29203647	1682	-342.4	HORVU.MOREX.r2.3HG0234320	XLOC_030068	-0.9508	-0.8716	-0.6711	-0.7538
HORVU.MOREX.r2.3HG0234320.1	TCONS_00076187	23882871	1444	-220.3	HORVU.MOREX.r2.3HG0234320	HORVU.MOREX.r2.7HG0549590	0.9435	0.8511	0.9061	0.8511
HORVU.MOREX.r2.3HG0234390.1	TCONS_00057398	7082224	51511	-696.6	HORVU.MOREX.r2.3HG0234390	HORVU.MOREX.r2.5HG0360970	-0.9743	-0.9394	-0.3455	-0.0424
HORVU.MOREX.r2.3HG0234390.1	TCONS_00088634	112479	1341	-194.7	HORVU.MOREX.r2.3HG0234390	XLOC_062766	-0.968	-0.8545	-0.968	-0.8545
HORVU.MOREX.r2.3HG0234550.1	TCONS_00024720	329944	1618	-390.9	HORVU.MOREX.r2.3HG0234550	XLOC_017506	-0.9687	-0.8909	-0.9687	-0.8909
HORVU.MOREX.r2.3HG0234550.1	TCONS_00009718	21341	141358	-760.3	HORVU.MOREX.r2.3HG0234550	HORVU.MOREX.r2.1HG0058340	0.9636	0.8909	0.5935	0.5758
HORVU.MOREX.r2.3HG0234560.1	TCONS_00022961	21213	11404	-752.3	HORVU.MOREX.r2.3HG0234560	HORVU.MOREX.r2.2HG0141020	0.9703	0.8909	0.8093	0.7333
HORVU.MOREX.r2.3HG0234560.1	TCONS_00024481	11183	11241	-736.6	HORVU.MOREX.r2.3HG0234560	HORVU.MOREX.r2.2HG0162950	0.9629	0.903	0.9629	0.903
HORVU.MOREX.r2.3HG0236550.1	TCONS_00066555	71061	14282509	-626	HORVU.MOREX.r2.3HG0236550	XLOC_047067	0.9747	0.903	0.818	0.8424
HORVU.MOREX.r2.3HG0236550.1	TCONS_00088034	2221066	3791	-340.7	HORVU.MOREX.r2.3HG0236550	HORVU.MOREX.r2.7HG0620250	0.9706	0.8909	0.9485	0.8909
HORVU.MOREX.r2.3HG0236580.1	TCONS_00082958	124720	1553	-383.2	HORVU.MOREX.r2.3HG0236580	XLOC_058707	0.9519	0.6121	0.9328	0.6565
HORVU.MOREX.r2.3HG0236580.1	TCONS_00029311	141422	1262	-180.8	HORVU.MOREX.r2.3HG0236580	XLOC_020753	0.9347	0.8545	0.9347	0.8875
HORVU.MOREX.r2.3HG0237240.1	TCONS_00051474	401196	241234	-467.3	HORVU.MOREX.r2.3HG0237240	HORVU.MOREX.r2.5HG0373370	0.9669	0.9515	0.9643	0.9515
HORVU.MOREX.r2.3HG0237240.1	TCONS_00004097	21196	431239	-526.5	HORVU.MOREX.r2.3HG0237240	XLOC_002968	-0.9564	-0.9515	-0.3486	-0.5273
HORVU.MOREX.r2.3HG0237390.1	TCONS_00069305	2382315	42051	-938	HORVU.MOREX.r2.3HG0237390	XLOC_049095	0.9904	0.9515	0.9904	0.9515
HORVU.MOREX.r2.3HG0237390.1	TCONS_00020777	1271359	71200	-648.7	HORVU.MOREX.r2.3HG0237390	HORVU.MOREX.r2.2HG0111610	0.9883	0.9515	0.9922	0.9636
HORVU.MOREX.r2.3HG0238260.1	TCONS_00016933	62692	74784	-406	HORVU.MOREX.r2.3HG0238260	HORVU.MOREX.r2.2HG0160120	0.9729	0.9152	0.9726	0.9152
HORVU.MOREX.r2.3HG0238260.1	TCONS_00016933	62692	74784	-406	HORVU.MOREX.r2.3HG0238260	HORVU.MOREX.r2.2HG0160120	0.9729	0.9152	0.9726	0.9152
HORVU.MOREX.r2.3HG0238340.1	TCONS_00073651	151357	21441	-708.8	HORVU.MOREX.r2.3HG0238340	HORVU.MOREX.r2.6HG0512800	0.948	0.9058	0.0194	0.1945
HORVU.MOREX.r2.3HG0238340.1	TCONS_00004564	161341	81446	-755.3	HORVU.MOREX.r2.3HG0238340	HORVU.MOREX.r2.1HG0064060	-0.9453	-0.8667	-0.9079	-0.9273
HORVU.MOREX.r2.3HG0238520.1	TCONS_00087038	5728	1786	-423.2	HORVU.MOREX.r2.3HG0238520	HORVU.MOREX.r2.7HG0606170	0.9882	0.9273	0.9554	0.7939
HORVU.MOREX.r2.3HG0238520.1	TCONS_00087038	5728	1786	-423.2	HORVU.MOREX.r2.3HG0238520	HORVU.MOREX.r2.7HG0606170	0.9882	0.9273	0.9554	0.7939
HORVU.MOREX.r2.3HG0238800.1	TCONS_00031104	2519	5291032	-375.3	HORVU.MOREX.r2.3HG0238800	HORVU.MOREX.r2.3HG0257260	0.9544	0.8909	0.8241	0.7576
HORVU.MOREX.r2.3HG0238800.1	TCONS_00058900	3515	220759	-358.5	HORVU.MOREX.r2.3HG0238800	HORVU.MOREX.r2.5HG0381070	0.953	0.9273	0.7182	0.5758
HORVU.MOREX.r2.3HG0238870.1	TCONS_00090145	490978	13465	-277.7	HORVU.MOREX.r2.3HG0238870	XLOC_063971	0.9314	0.9058	0.825	0.8182
HORVU.MOREX.r2.3HG0238870.1	TCONS_00020374	541372	11286	-771.5	HORVU.MOREX.r2.3HG0238870	HORVU.MOREX.r2.2HG0105580	0.927	0.9394	0.8677	0.8667
HORVU.MOREX.r2.3HG0238900.1	TCONS_00085324	11034	1391195	-555.5	HORVU.MOREX.r2.3HG0238900	XLOC_060452	0.9327	0.9362	0.9259	0.9301
HORVU.MOREX.r2.3HG0238900.1	TCONS_00051309	11041	80519112	-465.9	HORVU.MOREX.r2.3HG0238900	HORVU.MOREX.r2.5HG0371280	0.9319	0.8815	0.6589	0.6242
HORVU.MOREX.r2.3HG0238970.1	TCONS_00051474	14862938	31435	-680.6	HORVU.MOREX.r2.3HG0238970	HORVU.MOREX.r2.5HG0373370	0.9521	0.9758	0.9553	0.9758
HORVU.MOREX.r2.3HG0238970.1	TCONS_00072580	13125	203041	-1363.9	HORVU.MOREX.r2.3HG0238970	HORVU.MOREX.r2.6HG0496840	0.9352	0.903	0.7698	0.8303
HORVU.MOREX.r2.3HG0239130.1	TCONS_00012055	390934	1525	-232.4	HORVU.MOREX.r2.3HG0239130	HORVU.MOREX.r2.2HG0090540	0.9493	0.903	0.7577	0.903
HORVU.MOREX.r2.3HG0239130.1	TCONS_00006805	300926	1608	-291.1	HORVU.MOREX.r2.3HG0239130	XLOC_004871	0.9251	0.9273	0.9251	0.9273
HORVU.MOREX.r2.3HG0239390.1	TCONS_00083233	2712679	12454	-1376.3	HORVU.MOREX.r2.3HG0239390	XLOC_058915	0.9791	0.9848	0.9421	0.9636
HORVU.MOREX.r2.3HG0239390.1	TCONS_00086720	5042671	12157	-1171.4	HORVU.MOREX.r2.3HG0239390	XLOC_061439	-0.9482	-0.9152	-0.9497	-0.9152
HORVU.MOREX.r2.3HG0239750.1	TCONS_00084698	2401067	2808	-442.5	HORVU.MOREX.r2.3HG0239750	HORVU.MOREX.r2.7HG0573870	-0.9157	-0.7576	-0.8849	-0.6727
HORVU.MOREX.r2.3HG0239750.1	TCONS_00074173	169689	1484	-236.8	HORVU.MOREX.r2.3HG0239750	XLOC_052502	0.8964	0.8545	0.8964	0.8545
HORVU.MOREX.r2.3HG0239940.1	TCONS_00070465	17648	77788442	-420.7	HORVU.MOREX.r2.3HG0239940	HORVU.MOREX.r2.6HG0466630	0.9752	0.9273	0.9752	0.9273
HORVU.MOREX.r2.3HG0239940.1	TCONS_00070465	17648	77788442	-420.7	HORVU.MOREX.r2.3HG0239940	HORVU.MOREX.r2.6HG0466630	0.9752	0.9273	0.9752	0.9273
HORVU.MOREX.r2.3HG0240030.1	TCONS_00049952	71083	261128	-475.9	HORVU.MOREX.r2.3HG0240030	HORVU.MOREX.r2.5HG0353000	0.8721	0.9152	0.9479	0.9636
HORVU.MOREX.r2.3HG0240030.1	TCONS_00018016	61048	11069	-482.9	HORVU.MOREX.r2.3HG0240030	HORVU.MOREX.r2.2HG0175830	-0.8669	-0.7576	-0.8789	-0.8545
HORVU.MOREX.r2.3HG0240100.1	TCONS_00020376	11158	541179	-525.8	HORVU.MOREX.r2.3HG0240100	HORVU.MOREX.r2.2HG0105580	0.9844	0.9515	0.9618	0.9758
HORVU.MOREX.r2.3HG0240100.1	TCONS_00062253	121157	61184	-438	HORVU.MOREX.r2.3HG0240100	HORVU.MOREX.r2.5HG0428670	0.9777	0.8875	0.9329	0.903
HORVU.MOREX.r2.3HG0240680.1	TCONS_00087038	12981	2331231	-583.4	HORVU.MOREX.r2.3HG0240680	HORVU.MOREX.r2.7HG0606170	0.9367	0.8545	0.9022	0.7333
HORVU.MOREX.r2.3HG0240680.1	TCONS_00087038	12981	2331231	-583.4	HORVU.MOREX.r2.3HG0240680	HORVU.MOREX.r2.7HG0606170	0.9367	0.8545	0.9022	0.7333
HORVU.MOREX.r2.3HG0241140.1	TCONS_00066678	431380	1991599	-557.1	HORVU.MOREX.r2.3HG0241140	XLOC_047148	0.9735	0.8875	0.9735	0.8875
HORVU.MOREX.r2.3HG0241140.1	TCONS_00056853	11380	23373726	-642.3	HORVU.MOREX.r2.3HG0241140	HORVU.MOREX.r2.5HG0353770	-0.9647	-0.9758	-0.7066	-0.6606
HORVU.MOREX.r2.3HG0241610.1	TCONS_00004913	56570	4487	-357.9	HORVU.MOREX.r2.3HG0241610	HORVU.MOREX.r2.1HG0069140	0.9814	0.903	0.9565	0.8061
HORVU.MOREX.r2.3HG0241610.1	TCONS_00004913	56570	4487	-357.9	HORVU.MOREX.r2.3HG0241610	HORVU.MOREX.r2.1HG0069140	0.9814	0.903	0.9565	0.8061
HORVU.MOREX.r2.3HG0241880.1	TCONS_00010966	11791779	6637	-274.1	HORVU.MOREX.r2.3HG0241880	XLOC_007783	-0.9505	-0.9636	-0.9467	-0.9515
HORVU.MOREX.r2.3HG0241880.1	TCONS_00045937	10621801	2705	-367.2	HORVU.MOREX.r2.3HG0241880	HORVU.MOREX.r2.4HG0296940	0.9318	0.9152	0.9299	0.8909
HORVU.MOREX.r2.3HG0242100.1	TCONS_00045937	8741615	1721	-442.4	HORVU.MOREX.r2.3HG0242100	HORVU.MOREX.r2.4HG0296940	0.9515	0.8909	0.8992	0.8788
HORVU.MOREX.r2.3HG0242100.1	TCONS_00045937	8741615	1721	-442.4	HORVU.MOREX.r2.3HG0242100	HORVU.MOREX.r2.4HG0296940	0.9515	0.8909	0.8992	0.8788
HORVU.MOREX.r2.3HG0242420.1	TCONS_00010866	1451153	31021	-628.1	HORVU.MOREX.r2.3HG0242420	HORVU.MOREX.r2.1HG0074990	0.9584	0.9758	0.9584	0.9758
HORVU.MOREX.r2.3HG0242420.1	TCONS_00010866	1451153	31021	-628.1	HORVU.MOREX.r2.3HG0242420	HORVU.MOREX.r2.1HG0074990	0.9584	0.9758	0.9584	0.9758
HORVU.MOREX.r2.3HG0242450.1	TCONS_00032646	2791485	11168	-561.5	HORVU.MOREX.r2.3HG0242450	XLOC_023100	-0.9232	-0.9758	-0.8466	-0.9273
HORVU.MOREX.r2.3HG0242450.1	TCONS_00072580	21829	761880	-753.8	HORVU.MOREX.r2.3HG0242450	HORVU.MOREX.r2.6HG0496840	0.9176	0.8667	0.7864	0.903
HORVU.MOREX.r2.3HG0242680.1	TCONS_00028701	11066	471082	-522.4	HORVU.MOREX.r2.3HG0242680	HORVU.MOREX.r2.3HG0222940	0.9702	0.9758	0.8693	0.8303
HORVU.MOREX.r2.3HG0242680.1	TCONS_00028701	11066	471082	-522.4	HORVU.MOREX.r2.3HG0242680	HORVU.MOREX.r2.3HG0222940	0.9702	0.9758	0.8693	0.8303
HORVU.MOREX.r2.3HG0242700.1	TCONS_00064625	221084	31112	-565.5	HORVU.MOREX.r2.3HG0242700	HORVU.MOREX.r2.6HG0463670	0.9457	0.9423	0.9468	0.9301
HORVU.MOREX.r2.3HG0242700.1	TCONS_00064625	221084	31112	-565.5	HORVU.MOREX.r2.3HG0242700	HORVU.MOREX.r2.6HG0463670	0.9457	0.9423	0.9468	0.9301
HORVU.MOREX.r2.3HG0242710.1	TCONS_00077862	21069	1421198	-557	HORVU.MOREX.r2.3HG0242710	XLOC_055069	0.9697	0.9515	0.9697	0.9515
HORVU.MOREX.r2.3HG0242710.1	TCONS_00017697	143692	11500	-288.2	HORVU.MOREX.r2.3HG0242710	HORVU.MOREX.r2.2HG0171430	0.9462	0.8909	0.9462	0.8909
HORVU.MOREX.r2.3HG0242810.1	TCONS_00027540	681535	621661	-828.9	HORVU.MOREX.r2.3HG0242810	HORVU.MOREX.r2.3HG0206760	-0.955	-0.9515	-0.7775	-0.8303
HORVU.MOREX.r2.3HG0242810.1	TCONS_00010866	3051367	11043	-786	HORVU.MOREX.r2.3HG0242810	HORVU.MOREX.r2.1HG0074990	0.9536	0.8788	0.9536	0.8788
HORVU.MOREX.r2.3HG0242890.1	TCONS_00088620	1490	15526	-368.1	HORVU.MOREX.r2.3HG0242890	XLOC_062760	-0.9735	-0.9442	-0.9736	-0.9442
HORVU.MOREX.r2.3HG0242890.1	TCONS_00010866	1491	39528	-506.8	HORVU.MOREX.r2.3HG0242890	HORVU.MOREX.r2.1HG0074990	0.9507	0.8192	0.9507	0.8192
HORVU.MOREX.r2.3HG0243010.1	TCONS_00016238	12719	30183758	-429.3	HORVU.MOREX.r2.3HG0243010	HORVU.MOREX.r2.2HG0150700	-0.9603	-0.8545	-0.9061	-0.7455
HORVU.MOREX.r2.3HG0243010.1	TCONS_00016238	12719	30183758	-429.3	HORVU.MOREX.r2.3HG0243010	HORVU.MOREX.r2.2HG0150700	-0.9603	-0.8545	-0.9061	-0.7455
HORVU.MOREX.r2.3HG0243350.1	TCONS_00033894	12144	42164	-835.5	HORVU.MOREX.r2.3HG0243350	HORVU.MOREX.r2.3HG0203920	-0.9586	-0.8389	-0.8003	-0.6485
HORVU.MOREX.r2.3HG0243350.1	TCONS_00033894	12144	42164	-835.5	HORVU.MOREX.r2.3HG0243350	HORVU.MOREX.r2.3HG0203920	-0.9586	-0.8389	-0.8003	-0.6485
HORVU.MOREX.r2.3HG0243770.1	TCONS_00089115	7171496	4755	-333.6	HORVU.MOREX.r2.3HG0243770	XLOC_063167	-0.9273	-0.903	-0.9273	-0.903
HORVU.MOREX.r2.3HG0243770.1	TCONS_00011298	139992	1833	-349.1	HORVU.MOREX.r2.3HG0243770	XLOC_007982	0.9221	0.9273	0.9221	0.9273
HORVU.MOREX.r2.3HG0244060.1	TCONS_00046185	32887	402912	-1113.5	HORVU.MOREX.r2.3HG0244060	HORVU.MOREX.r2.4HG0299500	-0.9495	-0.9285	-0.5152	-0.4788
HORVU.MOREX.r2.3HG0244060.1	TCONS_00019838	22861	22825	-1008.2	HORVU.MOREX.r2.3HG0244060	XLOC_014115	-0.9401	-0.9394	-0.6513	-0.5152
HORVU.MOREX.r2.3HG0244140.1	TCONS_00028080	13810	893896	-1612.5	HORVU.MOREX.r2.3HG0244140	HORVU.MOREX.r2.3HG0214060	-0.9457	-0.8876	0.7411	0.9273
HORVU.MOREX.r2.3HG0244140.1	TCONS_00071561	6311206	1486	-248.8	HORVU.MOREX.r2.3HG0244140	XLOC_050634	0.9385	0.9758	0.9385	0.9758
HORVU.MOREX.r2.3HG0244620.1	TCONS_00022961	72715	1162851	-1145.2	HORVU.MOREX.r2.3HG0244620	HORVU.MOREX.r2.2HG0141020	-0.9796	-0.9394	-0.8953	-0.8303
HORVU.MOREX.r2.3HG0244620.1	TCONS_00082732	9901439	1396	-268.4	HORVU.MOREX.r2.3HG0244620	HORVU.MOREX.r2.7HG0544160	-0.9478	-0.8182	-0.9179	-0.8303
HORVU.MOREX.r2.3HG0244630.1	TCONS_00010866	6211683	11023	-732	HORVU.MOREX.r2.3HG0244630	HORVU.MOREX.r2.1HG0074990	0.9497	0.8545	0.9497	0.8545
HORVU.MOREX.r2.3HG0244630.1	TCONS_00010866	6211683	11023	-732	HORVU.MOREX.r2.3HG0244630	HORVU.MOREX.r2.1HG0074990	0.9497	0.8545	0.9497	0.8545
HORVU.MOREX.r2.3HG0244860.1	TCONS_00072705	51394	41420	-892.2	HORVU.MOREX.r2.3HG0244860	HORVU.MOREX.r2.6HG0498590	0.966	0.9636	0.9867	0.997
HORVU.MOREX.r2.3HG0244860.1	TCONS_00042164	1801230	11009	-561.3	HORVU.MOREX.r2.3HG0244860	XLOC_029834	-0.9528	-0.9758	-0.9528	-0.9758
HORVU.MOREX.r2.3HG0244870.1	TCONS_00057398	741608	21388	-719.8	HORVU.MOREX.r2.3HG0244870	HORVU.MOREX.r2.5HG0360970	-0.9662	-0.9152	-0.2657	-0.3333
HORVU.MOREX.r2.3HG0244870.1	TCONS_00057426	229977	3736	-358.5	HORVU.MOREX.r2.3HG0244870	HORVU.MOREX.r2.5HG0361100	-0.919	-0.7576	-0.2295	-0.1879
HORVU.MOREX.r2.3HG0244950.1	TCONS_00085096	19807	16172444	-477.1	HORVU.MOREX.r2.3HG0244950	XLOC_060293	0.9755	0.9787	0.9755	0.9787
HORVU.MOREX.r2.3HG0244950.1	TCONS_00047478	302775	10407	-230	HORVU.MOREX.r2.3HG0244950	XLOC_033518	0.9735	0.9394	0.9735	0.9394
HORVU.MOREX.r2.3HG0245010.1	TCONS_00047075	226638	1386	-192.7	HORVU.MOREX.r2.3HG0245010	XLOC_033239	0.9555	0.8667	0.9555	0.8667
HORVU.MOREX.r2.3HG0245010.1	TCONS_00045936	19832714	11646	-382	HORVU.MOREX.r2.3HG0245010	HORVU.MOREX.r2.4HG0296940	0.9519	0.9273	0.9661	0.9758
HORVU.MOREX.r2.3HG0245350.1	TCONS_00071561	1557	19537	-271	HORVU.MOREX.r2.3HG0245350	XLOC_050634	0.9714	0.9423	0.9714	0.9423
HORVU.MOREX.r2.3HG0245350.1	TCONS_00004097	1915	47976	-415	HORVU.MOREX.r2.3HG0245350	XLOC_002968	-0.9712	-0.9483	-0.5479	-0.541
HORVU.MOREX.r2.3HG0245500.1	TCONS_00062626	1811380	11099	-539.7	HORVU.MOREX.r2.3HG0245500	HORVU.MOREX.r2.5HG0434720	0.9752	0.9666	0.7705	0.8182
HORVU.MOREX.r2.3HG0245500.1	TCONS_00086855	131389	8342242	-668.3	HORVU.MOREX.r2.3HG0245500	XLOC_061534	0.9726	0.8545	0.9705	0.8293
HORVU.MOREX.r2.3HG0245730.1	TCONS_00054653	64608	4519	-257.2	HORVU.MOREX.r2.3HG0245730	XLOC_038687	-0.9309	-0.9273	-0.9419	-0.9394
HORVU.MOREX.r2.3HG0245730.1	TCONS_00010966	4701119	4639	-239.2	HORVU.MOREX.r2.3HG0245730	XLOC_007783	-0.9295	-0.9394	-0.8751	-0.8424
HORVU.MOREX.r2.3HG0245790.1	TCONS_00066340	131598	3443	-297.5	HORVU.MOREX.r2.3HG0245790	XLOC_046916	-0.9574	-0.9755	-0.9574	-0.9755
HORVU.MOREX.r2.3HG0245790.1	TCONS_00082732	5436	1417	-277.9	HORVU.MOREX.r2.3HG0245790	HORVU.MOREX.r2.7HG0544160	0.9561	0.9019	0.9677	0.951
HORVU.MOREX.r2.3HG0245860.1	TCONS_00026659	7821530	1725	-409.9	HORVU.MOREX.r2.3HG0245860	HORVU.MOREX.r2.3HG0194250	-0.9647	-0.9636	-0.9384	-0.9152
HORVU.MOREX.r2.3HG0245860.1	TCONS_00012718	1831001	6803	-509.9	HORVU.MOREX.r2.3HG0245860	XLOC_008996	-0.947	-0.9152	-0.947	-0.9152
HORVU.MOREX.r2.3HG0246000.1	TCONS_00072086	311401	9792398	-815.7	HORVU.MOREX.r2.3HG0246000	HORVU.MOREX.r2.6HG0489340	0.9492	0.8842	0.0948	-0.2485
HORVU.MOREX.r2.3HG0246000.1	TCONS_00082732	7751224	1410	-292.5	HORVU.MOREX.r2.3HG0246000	HORVU.MOREX.r2.7HG0544160	0.9396	0.8667	0.9604	0.9515
HORVU.MOREX.r2.3HG0246510.1	TCONS_00051147	9822771	111747	-723.6	HORVU.MOREX.r2.3HG0246510	HORVU.MOREX.r2.5HG0369240	0.9002	0.527	0.5799	0.6018
HORVU.MOREX.r2.3HG0246510.1	TCONS_00024302	11582732	41572	-644.9	HORVU.MOREX.r2.3HG0246510	HORVU.MOREX.r2.2HG0160700	0.7424	0.6239	-0.4873	-0.5228
HORVU.MOREX.r2.3HG0246890.1	TCONS_00057398	11043	1781249	-493.3	HORVU.MOREX.r2.3HG0246890	HORVU.MOREX.r2.5HG0360970	-0.9479	-0.9515	-0.0536	0.1152
HORVU.MOREX.r2.3HG0246890.1	TCONS_00083232	31053	181086	-492.1	HORVU.MOREX.r2.3HG0246890	XLOC_058915	0.9435	0.9726	0.923	0.9152
HORVU.MOREX.r2.3HG0246920.1	TCONS_00058238	11153	1121226	-604.1	HORVU.MOREX.r2.3HG0246920	XLOC_041123	0.9781	0.8909	0.9635	0.8788
HORVU.MOREX.r2.3HG0246920.1	TCONS_00042382	11154	21179	-590.7	HORVU.MOREX.r2.3HG0246920	HORVU.MOREX.r2.4HG0320830	0.9748	0.8424	0.9066	0.8909
HORVU.MOREX.r2.3HG0246940.1	TCONS_00064625	26839	2761136	-394.3	HORVU.MOREX.r2.3HG0246940	HORVU.MOREX.r2.6HG0463670	0.9722	0.9636	0.9733	0.9758
HORVU.MOREX.r2.3HG0246940.1	TCONS_00064625	26839	2761136	-394.3	HORVU.MOREX.r2.3HG0246940	HORVU.MOREX.r2.6HG0463670	0.9722	0.9636	0.9733	0.9758
HORVU.MOREX.r2.3HG0247070.1	TCONS_00010866	8918	1895	-637.7	HORVU.MOREX.r2.3HG0247070	HORVU.MOREX.r2.1HG0074990	0.9683	0.8667	0.9683	0.8667
HORVU.MOREX.r2.3HG0247070.1	TCONS_00010866	8918	1895	-637.7	HORVU.MOREX.r2.3HG0247070	HORVU.MOREX.r2.1HG0074990	0.9683	0.8667	0.9683	0.8667
HORVU.MOREX.r2.3HG0247110.1	TCONS_00050749	521637	471705	-980	HORVU.MOREX.r2.3HG0247110	XLOC_035849	0.9233	0.6939	-0.122	-0.0912
HORVU.MOREX.r2.3HG0247110.1	TCONS_00013128	21637	11659	-974.7	HORVU.MOREX.r2.3HG0247110	HORVU.MOREX.r2.2HG0107630	0.9088	0.7781	0.1429	0.2796
HORVU.MOREX.r2.3HG0247750.1	TCONS_00042499	3401065	1684	-409.4	HORVU.MOREX.r2.3HG0247750	XLOC_030068	-0.9458	-0.939	-0.5498	-0.7091
HORVU.MOREX.r2.3HG0247750.1	TCONS_00004610	11518	66178151	-873.6	HORVU.MOREX.r2.3HG0247750	HORVU.MOREX.r2.1HG0064610	0.9301	0.9273	-0.2323	-0.0788
HORVU.MOREX.r2.3HG0248170.1	TCONS_00050216	2488	1509	-326.5	HORVU.MOREX.r2.3HG0248170	HORVU.MOREX.r2.5HG0356420	-0.9732	-0.903	-0.936	-0.7212
HORVU.MOREX.r2.3HG0248170.1	TCONS_00050216	2488	1509	-326.5	HORVU.MOREX.r2.3HG0248170	HORVU.MOREX.r2.5HG0356420	-0.9732	-0.903	-0.936	-0.7212
HORVU.MOREX.r2.3HG0248650.1	TCONS_00050104	212660	1388	-248.8	HORVU.MOREX.r2.3HG0248650	HORVU.MOREX.r2.5HG0354920	0.9748	0.903	0.9748	0.903
HORVU.MOREX.r2.3HG0248650.1	TCONS_00077072	192531	612618	-1089.8	HORVU.MOREX.r2.3HG0248650	HORVU.MOREX.r2.7HG0562010	0.9617	0.9152	0.4082	0.4424
HORVU.MOREX.r2.3HG0248780.1	TCONS_00013617	51764	1341916	-744.8	HORVU.MOREX.r2.3HG0248780	XLOC_009677	0.9724	0.9879	0.9724	0.9879
HORVU.MOREX.r2.3HG0248780.1	TCONS_00086720	21764	321749	-860.8	HORVU.MOREX.r2.3HG0248780	XLOC_061439	-0.9666	-0.9515	-0.9575	-0.9515
HORVU.MOREX.r2.3HG0249080.1	TCONS_00089487	11411535	18356	-182.3	HORVU.MOREX.r2.3HG0249080	XLOC_063441	0.9488	0.8942	0.9488	0.8942
HORVU.MOREX.r2.3HG0249080.1	TCONS_00016515	4031553	11130	-624.5	HORVU.MOREX.r2.3HG0249080	XLOC_011700	0.935	0.9879	0.935	0.9879
HORVU.MOREX.r2.3HG0249170.1	TCONS_00032148	1937	3771330	-418.3	HORVU.MOREX.r2.3HG0249170	XLOC_022761	0.9838	0.8997	0.9838	0.8997
HORVU.MOREX.r2.3HG0249170.1	TCONS_00084929	171595	3412	-226.4	HORVU.MOREX.r2.3HG0249170	XLOC_060175	0.9738	0.903	0.9738	0.903
HORVU.MOREX.r2.3HG0249270.1	TCONS_00049194	6461429	1735	-491.5	HORVU.MOREX.r2.3HG0249270	XLOC_034726	-0.9718	-0.7576	-0.9437	-0.7818
HORVU.MOREX.r2.3HG0249270.1	TCONS_00086090	4541461	81004	-489.5	HORVU.MOREX.r2.3HG0249270	HORVU.MOREX.r2.7HG0593210	0.9678	0.9394	0.9605	0.903
HORVU.MOREX.r2.3HG0249370.1	TCONS_00025119	8011448	5638	-293.6	HORVU.MOREX.r2.3HG0249370	XLOC_017792	0.9503	0.924	0.9503	0.924
HORVU.MOREX.r2.3HG0249370.1	TCONS_00045937	4021143	4708	-336.1	HORVU.MOREX.r2.3HG0249370	HORVU.MOREX.r2.4HG0296940	0.9269	0.9515	0.9399	0.9394
HORVU.MOREX.r2.3HG0250020.1	TCONS_00016513	38408	9300	-194.7	HORVU.MOREX.r2.3HG0250020	XLOC_011698	0.9696	0.8511	0.9696	0.8511
HORVU.MOREX.r2.3HG0250020.1	TCONS_00089593	10407	28633290	-219.8	HORVU.MOREX.r2.3HG0250020	HORVU.MOREX.r2.UnG0628510	0.9584	0.777	0.1291	0.1268
HORVU.MOREX.r2.3HG0250130.1	TCONS_00028360	1461	184671	-315.4	HORVU.MOREX.r2.3HG0250130	HORVU.MOREX.r2.3HG0217600	0.9851	0.9758	0.8363	0.5879
HORVU.MOREX.r2.3HG0250130.1	TCONS_00066544	27467	28753362	-388.8	HORVU.MOREX.r2.3HG0250130	HORVU.MOREX.r2.6HG0488830	0.9742	0.9758	0.8024	0.6606
HORVU.MOREX.r2.3HG0250250.1	TCONS_00022238	42854	192850	-1069	HORVU.MOREX.r2.3HG0250250	HORVU.MOREX.r2.2HG0130640	1	1	0.7025	0.7939
HORVU.MOREX.r2.3HG0250250.1	TCONS_00035454	92822	92794	-1068	HORVU.MOREX.r2.3HG0250250	XLOC_025057	1	1	0.5804	0.5758
HORVU.MOREX.r2.3HG0250570.1	TCONS_00086090	2811280	1993	-443.7	HORVU.MOREX.r2.3HG0250570	HORVU.MOREX.r2.7HG0593210	0.9528	0.7455	0.9394	0.6364
HORVU.MOREX.r2.3HG0250570.1	TCONS_00050941	11351	31164480	-673.1	HORVU.MOREX.r2.3HG0250570	HORVU.MOREX.r2.5HG0366470	0.9524	0.9515	0.9089	0.9152
HORVU.MOREX.r2.3HG0250740.1	TCONS_00009718	11894	58969	-548.6	HORVU.MOREX.r2.3HG0250740	HORVU.MOREX.r2.1HG0058340	-0.976	-0.9758	-0.6505	-0.5273
HORVU.MOREX.r2.3HG0250740.1	TCONS_00082958	184773	1578	-360.2	HORVU.MOREX.r2.3HG0250740	XLOC_058707	0.959	0.8182	0.9582	0.8303
HORVU.MOREX.r2.3HG0250750.1	TCONS_00037921	90677	3593	-319.9	HORVU.MOREX.r2.3HG0250750	XLOC_026814	-0.9534	-0.8545	-0.9175	-0.8545
HORVU.MOREX.r2.3HG0250750.1	TCONS_00065095	133714	8586	-289.8	HORVU.MOREX.r2.3HG0250750	XLOC_046048	0.95	0.8667	0.95	0.8667
HORVU.MOREX.r2.3HG0250790.1	TCONS_00083233	2573	20614	-375.4	HORVU.MOREX.r2.3HG0250790	XLOC_058915	0.9654	0.9301	0.905	0.9394
HORVU.MOREX.r2.3HG0250790.1	TCONS_00040227	66420	1368	-174.1	HORVU.MOREX.r2.3HG0250790	XLOC_028479	-0.9547	-0.8788	-0.9745	-0.8909
HORVU.MOREX.r2.3HG0250850.1	TCONS_00089675	591710	7272445	-745.6	HORVU.MOREX.r2.3HG0250850	XLOC_063570	0.9695	0.924	0.8758	0.6727
HORVU.MOREX.r2.3HG0250850.1	TCONS_00058900	11509	131732	-949.3	HORVU.MOREX.r2.3HG0250850	HORVU.MOREX.r2.5HG0381070	0.9627	0.9758	0.9114	0.8667
HORVU.MOREX.r2.3HG0251330.1	TCONS_00062254	21494	19003393	-926.5	HORVU.MOREX.r2.3HG0251330	HORVU.MOREX.r2.5HG0428680	0.9824	0.9362	0.9824	0.9362
HORVU.MOREX.r2.3HG0251330.1	TCONS_00068550	1611405	11214	-831.1	HORVU.MOREX.r2.3HG0251330	XLOC_048568	0.9719	0.9152	0.9719	0.9152
HORVU.MOREX.r2.3HG0251350.1	TCONS_00062254	21653	19043557	-967.9	HORVU.MOREX.r2.3HG0251350	HORVU.MOREX.r2.5HG0428680	0.9748	0.9787	0.9748	0.9787
HORVU.MOREX.r2.3HG0251350.1	TCONS_00020374	2901606	71298	-818.6	HORVU.MOREX.r2.3HG0251350	HORVU.MOREX.r2.2HG0105580	0.9579	0.9758	0.9705	0.9515
HORVU.MOREX.r2.3HG0251740.1	TCONS_00025119	332983	1629	-336.1	HORVU.MOREX.r2.3HG0251740	XLOC_017792	0.9743	0.9573	0.9743	0.9573
HORVU.MOREX.r2.3HG0251740.1	TCONS_00033894	81005	771101	-576.7	HORVU.MOREX.r2.3HG0251740	HORVU.MOREX.r2.3HG0203920	-0.9501	-0.9543	-0.8343	-0.8389
HORVU.MOREX.r2.3HG0251770.1	TCONS_00004564	1684	10351737	-426.6	HORVU.MOREX.r2.3HG0251770	HORVU.MOREX.r2.1HG0064060	-0.9688	-0.9394	-0.9737	-0.9515
HORVU.MOREX.r2.3HG0251770.1	TCONS_00014913	129643	1536	-333.4	HORVU.MOREX.r2.3HG0251770	XLOC_010537	-0.9647	-0.8788	-0.9647	-0.8788
HORVU.MOREX.r2.3HG0251980.1	TCONS_00071028	2878	30926	-511.6	HORVU.MOREX.r2.3HG0251980	HORVU.MOREX.r2.6HG0474100	-0.9738	-0.9152	-0.954	-0.8667
HORVU.MOREX.r2.3HG0251980.1	TCONS_00071028	2878	30926	-511.6	HORVU.MOREX.r2.3HG0251980	HORVU.MOREX.r2.6HG0474100	-0.9738	-0.9152	-0.954	-0.8667
HORVU.MOREX.r2.3HG0252060.1	TCONS_00051474	7622217	11402	-686.7	HORVU.MOREX.r2.3HG0252060	HORVU.MOREX.r2.5HG0373370	0.9835	0.9636	0.9873	0.9636
HORVU.MOREX.r2.3HG0252060.1	TCONS_00057882	134903	5728	-430.1	HORVU.MOREX.r2.3HG0252060	HORVU.MOREX.r2.5HG0367820	0.9501	0.9273	0.9085	0.8909
HORVU.MOREX.r2.3HG0252110.1	TCONS_00004564	11454	381479	-839.1	HORVU.MOREX.r2.3HG0252110	HORVU.MOREX.r2.1HG0064060	-0.9426	-0.8545	-0.9174	-0.8667
HORVU.MOREX.r2.3HG0252110.1	TCONS_00045936	213886	9709	-444.2	HORVU.MOREX.r2.3HG0252110	HORVU.MOREX.r2.4HG0296940	0.9381	0.8545	0.92	0.8061
HORVU.MOREX.r2.3HG0252430.1	TCONS_00088321	8661369	2495	-218.7	HORVU.MOREX.r2.3HG0252430	XLOC_062574	-0.9625	-0.9394	-0.8326	-0.7212
HORVU.MOREX.r2.3HG0252430.1	TCONS_00050216	2392345	12096	-1000.4	HORVU.MOREX.r2.3HG0252430	HORVU.MOREX.r2.5HG0356420	0.9453	0.903	0.8643	0.6606
HORVU.MOREX.r2.3HG0252650.1	TCONS_00047075	11551560	5385	-202.9	HORVU.MOREX.r2.3HG0252650	XLOC_033239	0.9518	0.9152	0.9518	0.9152
HORVU.MOREX.r2.3HG0252650.1	TCONS_00029139	11951	11979	-1069.6	HORVU.MOREX.r2.3HG0252650	XLOC_020625	-0.9448	-0.9515	-0.9448	-0.9515
HORVU.MOREX.r2.3HG0253050.1	TCONS_00022961	111662	91690	-690.9	HORVU.MOREX.r2.3HG0253050	HORVU.MOREX.r2.2HG0141020	0.9671	0.8788	0.8416	0.7455
HORVU.MOREX.r2.3HG0253050.1	TCONS_00087038	11661	11653	-766.6	HORVU.MOREX.r2.3HG0253050	HORVU.MOREX.r2.7HG0606170	0.965	0.8909	0.9314	0.8182
HORVU.MOREX.r2.3HG0253120.1	TCONS_00006528	10181610	1577	-310	HORVU.MOREX.r2.3HG0253120	HORVU.MOREX.r2.1HG0013540	0.9818	0.9142	0.7047	0.6485
HORVU.MOREX.r2.3HG0253120.1	TCONS_00068550	9512188	11185	-903.2	HORVU.MOREX.r2.3HG0253120	XLOC_048568	0.9682	0.8788	0.9682	0.8788
HORVU.MOREX.r2.3HG0253220.1	TCONS_00009718	12459	3162748	-1007.7	HORVU.MOREX.r2.3HG0253220	HORVU.MOREX.r2.1HG0058340	0.9582	0.9515	0.6752	0.5394
HORVU.MOREX.r2.3HG0253220.1	TCONS_00090145	203669	15448	-217.8	HORVU.MOREX.r2.3HG0253220	XLOC_063971	0.9541	0.924	0.8853	0.7455
HORVU.MOREX.r2.3HG0253370.1	TCONS_00050216	11528	711548	-582.1	HORVU.MOREX.r2.3HG0253370	HORVU.MOREX.r2.5HG0356420	0.9501	0.9515	0.9135	0.8182
HORVU.MOREX.r2.3HG0253370.1	TCONS_00050216	11528	711548	-582.1	HORVU.MOREX.r2.3HG0253370	HORVU.MOREX.r2.5HG0356420	0.9501	0.9515	0.9135	0.8182
HORVU.MOREX.r2.3HG0253930.1	TCONS_00034672	111089	71116	-756	HORVU.MOREX.r2.3HG0253930	HORVU.MOREX.r2.3HG0213770	0.9604	0.7442	0.2116	0.1758
HORVU.MOREX.r2.3HG0253930.1	TCONS_00018470	51089	14832592	-572.3	HORVU.MOREX.r2.3HG0253930	HORVU.MOREX.r2.2HG0079920	0.9416	0.8598	0.8741	0.7091
HORVU.MOREX.r2.3HG0253970.1	TCONS_00016932	21130	11105	-535	HORVU.MOREX.r2.3HG0253970	HORVU.MOREX.r2.2HG0160110	0.9435	0.9515	0.9477	0.9636
HORVU.MOREX.r2.3HG0253970.1	TCONS_00016932	21130	11105	-535	HORVU.MOREX.r2.3HG0253970	HORVU.MOREX.r2.2HG0160110	0.9435	0.9515	0.9477	0.9636
HORVU.MOREX.r2.3HG0254080.1	TCONS_00010866	5911649	521041	-790.7	HORVU.MOREX.r2.3HG0254080	HORVU.MOREX.r2.1HG0074990	0.9614	0.8303	0.9614	0.8303
HORVU.MOREX.r2.3HG0254080.1	TCONS_00010866	5911649	521041	-790.7	HORVU.MOREX.r2.3HG0254080	HORVU.MOREX.r2.1HG0074990	0.9614	0.8303	0.9614	0.8303
HORVU.MOREX.r2.3HG0254350.1	TCONS_00004610	11060	67307826	-608.1	HORVU.MOREX.r2.3HG0254350	HORVU.MOREX.r2.1HG0064610	0.9656	0.9879	-0.2862	-0.1394
HORVU.MOREX.r2.3HG0254350.1	TCONS_00086209	11040	11060	-496.3	HORVU.MOREX.r2.3HG0254350	XLOC_061105	-0.9456	-0.903	-0.5759	-0.4667
HORVU.MOREX.r2.3HG0254720.1	TCONS_00082118	10081586	1554	-265.7	HORVU.MOREX.r2.3HG0254720	HORVU.MOREX.r2.7HG0535640	0.9867	0.693	0.9671	0.7538
HORVU.MOREX.r2.3HG0254720.1	TCONS_00000136	3472265	11792	-755.2	HORVU.MOREX.r2.3HG0254720	XLOC_000090	0.9866	0.5447	0.9866	0.5447
HORVU.MOREX.r2.3HG0255260.1	TCONS_00010389	14642718	71260	-547.2	HORVU.MOREX.r2.3HG0255260	XLOC_007371	-0.9586	-0.7842	-0.9517	-0.7903
HORVU.MOREX.r2.3HG0255260.1	TCONS_00089633	50695984	1901	-348.3	HORVU.MOREX.r2.3HG0255260	XLOC_063536	-0.9435	-0.7697	-0.9408	-0.6687
HORVU.MOREX.r2.3HG0255350.1	TCONS_00051042	85485	2383	-187.9	HORVU.MOREX.r2.3HG0255350	XLOC_036060	0.9558	0.9387	0.6341	0.4424
HORVU.MOREX.r2.3HG0255350.1	TCONS_00062852	512914	10377	-181.6	HORVU.MOREX.r2.3HG0255350	HORVU.MOREX.r2.5HG0438090	-0.9555	-0.8909	-0.886	-0.9515
HORVU.MOREX.r2.3HG0255570.1	TCONS_00071561	6431220	5558	-275.6	HORVU.MOREX.r2.3HG0255570	XLOC_050634	0.942	0.9515	0.942	0.9515
HORVU.MOREX.r2.3HG0255570.1	TCONS_00089061	224760	30512	-233.9	HORVU.MOREX.r2.3HG0255570	XLOC_063115	-0.9353	-0.8788	-0.9353	-0.8788
HORVU.MOREX.r2.3HG0255840.1	TCONS_00078683	31428	41369	-625.1	HORVU.MOREX.r2.3HG0255840	XLOC_055641	0.9905	0.8476	0.9899	0.9025
HORVU.MOREX.r2.3HG0255840.1	TCONS_00071134	81415	381452	-684.3	HORVU.MOREX.r2.3HG0255840	XLOC_050323	0.9879	0.9152	0.9897	0.9394
HORVU.MOREX.r2.3HG0255920.1	TCONS_00040511	11461393	3226	-115.8	HORVU.MOREX.r2.3HG0255920	XLOC_028692	-0.9412	-0.9515	-0.9412	-0.9515
HORVU.MOREX.r2.3HG0255920.1	TCONS_00083233	11562	3431881	-679.9	HORVU.MOREX.r2.3HG0255920	XLOC_058915	0.935	0.9119	0.9102	0.903
HORVU.MOREX.r2.3HG0256080.1	TCONS_00070465	641064	78658949	-532	HORVU.MOREX.r2.3HG0256080	HORVU.MOREX.r2.6HG0466630	0.9675	0.9636	0.9675	0.9636
HORVU.MOREX.r2.3HG0256080.1	TCONS_00070465	641064	78658949	-532	HORVU.MOREX.r2.3HG0256080	HORVU.MOREX.r2.6HG0466630	0.9675	0.9636	0.9675	0.9636
HORVU.MOREX.r2.3HG0256310.1	TCONS_00018727	1888	50926	-414.8	HORVU.MOREX.r2.3HG0256310	XLOC_013315	0.8861	0.8788	-0.0123	0.0909
HORVU.MOREX.r2.3HG0256310.1	TCONS_00008416	44888	1021009	-453.8	HORVU.MOREX.r2.3HG0256310	XLOC_005940	0.8696	0.8511	-0.037	0.0667
HORVU.MOREX.r2.3HG0256700.1	TCONS_00007267	9091233	1303	-206.5	HORVU.MOREX.r2.3HG0256700	HORVU.MOREX.r2.1HG0022680	0.941	0.8182	-0.264	-0.3333
HORVU.MOREX.r2.3HG0256700.1	TCONS_00027211	8331424	6576	-377.1	HORVU.MOREX.r2.3HG0256700	XLOC_019296	-0.8975	-0.8909	-0.8975	-0.8909
HORVU.MOREX.r2.3HG0256920.1	TCONS_00043656	291137	961253	-502.5	HORVU.MOREX.r2.3HG0256920	XLOC_030872	0.9619	0.8667	0.9619	0.8667
HORVU.MOREX.r2.3HG0256920.1	TCONS_00043841	504991	1486	-258.5	HORVU.MOREX.r2.3HG0256920	XLOC_030997	0.9417	0.9758	0.9417	0.9758
HORVU.MOREX.r2.3HG0257390.1	TCONS_00010966	6221281	2632	-239.9	HORVU.MOREX.r2.3HG0257390	XLOC_007783	-0.9656	-0.9636	-0.9656	-0.9636
HORVU.MOREX.r2.3HG0257390.1	TCONS_00057398	11327	41410	-702.2	HORVU.MOREX.r2.3HG0257390	HORVU.MOREX.r2.5HG0360970	-0.9368	-0.8424	-0.2105	-0.0545
HORVU.MOREX.r2.3HG0257440.1	TCONS_00072087	6711	60696803	-494.1	HORVU.MOREX.r2.3HG0257440	HORVU.MOREX.r2.6HG0489340	0.9634	0.9636	0.2632	-0.0424
HORVU.MOREX.r2.3HG0257440.1	TCONS_00039644	3712	45690	-362.8	HORVU.MOREX.r2.3HG0257440	HORVU.MOREX.r2.4HG0282510	0.9406	0.9273	0.9475	0.9273
HORVU.MOREX.r2.3HG0257630.1	TCONS_00057851	95532	1435	-262	HORVU.MOREX.r2.3HG0257630	HORVU.MOREX.r2.5HG0367220	0.9694	0.8667	0.9694	0.8667
HORVU.MOREX.r2.3HG0257630.1	TCONS_00026659	3544	2543	-298.4	HORVU.MOREX.r2.3HG0257630	HORVU.MOREX.r2.3HG0194250	-0.9599	-0.9394	-0.9174	-0.8909
HORVU.MOREX.r2.3HG0257760.1	TCONS_00033894	11725	91716	-790.8	HORVU.MOREX.r2.3HG0257760	HORVU.MOREX.r2.3HG0203920	-0.9534	-0.9268	-0.7379	-0.6485
HORVU.MOREX.r2.3HG0257760.1	TCONS_00033894	11725	91716	-790.8	HORVU.MOREX.r2.3HG0257760	HORVU.MOREX.r2.3HG0203920	-0.9534	-0.9268	-0.7379	-0.6485
HORVU.MOREX.r2.3HG0257820.1	TCONS_00041695	497996	16451	-249.6	HORVU.MOREX.r2.3HG0257820	XLOC_029540	0.9806	0.8909	0.9806	0.8909
HORVU.MOREX.r2.3HG0257820.1	TCONS_00031833	71503	34684988	-787.7	HORVU.MOREX.r2.3HG0257820	HORVU.MOREX.r2.3HG0267340	0.9801	1	0.9801	1
HORVU.MOREX.r2.3HG0258720.1	TCONS_00033894	21554	461616	-843.8	HORVU.MOREX.r2.3HG0258720	HORVU.MOREX.r2.3HG0203920	0.9864	0.7964	0.8745	0.7939
HORVU.MOREX.r2.3HG0258720.1	TCONS_00033894	21554	461616	-843.8	HORVU.MOREX.r2.3HG0258720	HORVU.MOREX.r2.3HG0203920	0.9864	0.7964	0.8745	0.7939
HORVU.MOREX.r2.3HG0258820.1	TCONS_00057801	18756	104882	-358.1	HORVU.MOREX.r2.3HG0258820	XLOC_040850	0.9914	0.9245	0.9919	0.7878
HORVU.MOREX.r2.3HG0258820.1	TCONS_00082759	1759	8771653	-387.5	HORVU.MOREX.r2.3HG0258820	XLOC_058562	0.9913	0.9515	0.9927	0.9273
HORVU.MOREX.r2.3HG0259270.1	TCONS_00027853	381055	31110	-628	HORVU.MOREX.r2.3HG0259270	HORVU.MOREX.r2.3HG0211400	-0.9692	-0.9879	-0.7718	-0.6121
HORVU.MOREX.r2.3HG0259270.1	TCONS_00090144	5971089	10356	-266.1	HORVU.MOREX.r2.3HG0259270	XLOC_063971	0.9662	0.9273	0.9534	0.9758
HORVU.MOREX.r2.3HG0259860.1	TCONS_00037921	29432	40492	-289.3	HORVU.MOREX.r2.3HG0259860	XLOC_026814	0.9523	0.9394	0.8487	0.7455
HORVU.MOREX.r2.3HG0259860.1	TCONS_00031801	2432	46497	-292.4	HORVU.MOREX.r2.3HG0259860	XLOC_022513	0.9446	0.903	0.9446	0.903
HORVU.MOREX.r2.3HG0260290.1	TCONS_00004097	3703	42767	-418.2	HORVU.MOREX.r2.3HG0260290	XLOC_002968	-0.9796	-0.9879	-0.5195	-0.6727
HORVU.MOREX.r2.3HG0260290.1	TCONS_00051773	5692	8729	-443.2	HORVU.MOREX.r2.3HG0260290	HORVU.MOREX.r2.5HG0378310	-0.9696	-0.9515	-0.6275	-0.6848
HORVU.MOREX.r2.3HG0261530.1	TCONS_00004564	5804	8311638	-377.4	HORVU.MOREX.r2.3HG0261530	HORVU.MOREX.r2.1HG0064060	-0.9742	-0.9636	-0.9578	-0.9515
HORVU.MOREX.r2.3HG0261530.1	TCONS_00014913	233790	1505	-272.4	HORVU.MOREX.r2.3HG0261530	XLOC_010537	-0.9412	-0.9152	-0.9541	-0.8788
HORVU.MOREX.r2.3HG0262060.1	TCONS_00060321	1628	1661	-355.3	HORVU.MOREX.r2.3HG0262060	XLOC_042606	-0.9628	-0.9273	-0.7625	-0.7818
HORVU.MOREX.r2.3HG0262060.1	TCONS_00032148	30645	8521517	-288.4	HORVU.MOREX.r2.3HG0262060	XLOC_022761	-0.9612	-0.924	-0.9612	-0.924
HORVU.MOREX.r2.3HG0262130.1	TCONS_00036306	591339	191267	-694.2	HORVU.MOREX.r2.3HG0262130	HORVU.MOREX.r2.3HG0235510	-0.9444	-0.8328	-0.8832	-0.8667
HORVU.MOREX.r2.3HG0262130.1	TCONS_00045937	2991038	4719	-408.6	HORVU.MOREX.r2.3HG0262130	HORVU.MOREX.r2.4HG0296940	0.9378	0.9273	0.9262	0.9394
HORVU.MOREX.r2.3HG0262310.1	TCONS_00055183	1785	1737	-467.2	HORVU.MOREX.r2.3HG0262310	HORVU.MOREX.r2.5HG0428470	0.9701	0.9515	0.9545	0.9273
HORVU.MOREX.r2.3HG0262310.1	TCONS_00022961	2766	1816	-508.5	HORVU.MOREX.r2.3HG0262310	HORVU.MOREX.r2.2HG0141020	0.9647	0.9152	0.8063	0.7333
HORVU.MOREX.r2.3HG0262410.1	TCONS_00045936	13734	2688	-382.4	HORVU.MOREX.r2.3HG0262410	HORVU.MOREX.r2.4HG0296940	-0.9246	-0.9116	-0.8315	-0.903
HORVU.MOREX.r2.3HG0262410.1	TCONS_00039611	7954	2001174	-428	HORVU.MOREX.r2.3HG0262410	HORVU.MOREX.r2.4HG0282030	-0.9225	-0.9116	-0.6902	-0.7091
HORVU.MOREX.r2.3HG0262580.1	TCONS_00047075	87494	1383	-180.1	HORVU.MOREX.r2.3HG0262580	XLOC_033239	0.9644	0.9394	0.9644	0.9394
HORVU.MOREX.r2.3HG0262580.1	TCONS_00014913	282808	1536	-295.8	HORVU.MOREX.r2.3HG0262580	XLOC_010537	-0.9643	-0.903	-0.9643	-0.903
HORVU.MOREX.r2.3HG0262620.1	TCONS_00062254	41011	18652905	-660.1	HORVU.MOREX.r2.3HG0262620	HORVU.MOREX.r2.5HG0428680	0.9626	0.9362	0.9626	0.9362
HORVU.MOREX.r2.3HG0262620.1	TCONS_00046856	2996	771117	-518.3	HORVU.MOREX.r2.3HG0262620	XLOC_033090	0.943	0.8909	0.8153	0.6727
HORVU.MOREX.r2.3HG0262900.1	TCONS_00031104	1314	412727	-278.4	HORVU.MOREX.r2.3HG0262900	HORVU.MOREX.r2.3HG0257260	0.8486	0.3818	0.8668	0.6485
HORVU.MOREX.r2.3HG0262900.1	TCONS_00016238	1308	33263616	-245.1	HORVU.MOREX.r2.3HG0262900	HORVU.MOREX.r2.2HG0150700	0.7879	0.103	0.9309	0.6485
HORVU.MOREX.r2.3HG0262990.1	TCONS_00017624	21053	1301044	-478.7	HORVU.MOREX.r2.3HG0262990	HORVU.MOREX.r2.2HG0170290	0.9711	0.903	0.9743	0.903
HORVU.MOREX.r2.3HG0262990.1	TCONS_00038727	11049	1801173	-499.7	HORVU.MOREX.r2.3HG0262990	XLOC_027444	0.9656	0.9636	0.9656	0.9636
HORVU.MOREX.r2.3HG0263370.1	TCONS_00080783	5231344	9809	-538.3	HORVU.MOREX.r2.3HG0263370	HORVU.MOREX.r2.7HG0614610	0.9824	0.8788	0.8745	0.7576
HORVU.MOREX.r2.3HG0263370.1	TCONS_00082732	7691214	1418	-318.1	HORVU.MOREX.r2.3HG0263370	HORVU.MOREX.r2.7HG0544160	0.9807	0.8545	0.9793	0.8545
HORVU.MOREX.r2.3HG0263440.1	TCONS_00050941	11718	26464372	-751.6	HORVU.MOREX.r2.3HG0263440	HORVU.MOREX.r2.5HG0366470	0.9576	0.9515	0.9156	0.9152
HORVU.MOREX.r2.3HG0263440.1	TCONS_00086090	2651294	10994	-408.3	HORVU.MOREX.r2.3HG0263440	HORVU.MOREX.r2.7HG0593210	0.9569	0.7818	0.9408	0.7091
HORVU.MOREX.r2.3HG0263830.1	TCONS_00079107	201075	2501349	-505.8	HORVU.MOREX.r2.3HG0263830	HORVU.MOREX.r2.7HG0589950	0.9831	0.9207	0.9829	0.9636
HORVU.MOREX.r2.3HG0263830.1	TCONS_00079107	201075	2501349	-505.8	HORVU.MOREX.r2.3HG0263830	HORVU.MOREX.r2.7HG0589950	0.9831	0.9207	0.9829	0.9636
HORVU.MOREX.r2.3HG0264030.1	TCONS_00067315	22484329	12014	-826.4	HORVU.MOREX.r2.3HG0264030	XLOC_047617	-0.9778	-0.9636	-0.9368	-0.9879
HORVU.MOREX.r2.3HG0264030.1	TCONS_00032540	134833	7660	-331.3	HORVU.MOREX.r2.3HG0264030	XLOC_023024	0.9761	0.9394	0.9535	0.8909
HORVU.MOREX.r2.3HG0265150.1	TCONS_00062254	49965	19052894	-613.1	HORVU.MOREX.r2.3HG0265150	HORVU.MOREX.r2.5HG0428680	0.9787	0.7964	0.9787	0.7964
HORVU.MOREX.r2.3HG0265150.1	TCONS_00055169	6727	1665	-481.4	HORVU.MOREX.r2.3HG0265150	HORVU.MOREX.r2.5HG0428390	0.9768	0.9636	0.9859	0.903
HORVU.MOREX.r2.3HG0265580.1	TCONS_00020376	531371	71332	-683.6	HORVU.MOREX.r2.3HG0265580	HORVU.MOREX.r2.2HG0105580	0.9641	0.9394	0.9813	0.9515
HORVU.MOREX.r2.3HG0265580.1	TCONS_00020374	531367	81298	-676.8	HORVU.MOREX.r2.3HG0265580	HORVU.MOREX.r2.2HG0105580	0.9615	0.9515	0.9813	0.9515
HORVU.MOREX.r2.3HG0265820.1	TCONS_00043656	2914	3291241	-404.7	HORVU.MOREX.r2.3HG0265820	XLOC_030872	0.9377	0.8788	0.9377	0.8788
HORVU.MOREX.r2.3HG0265820.1	TCONS_00033805	2886	2181139	-541.7	HORVU.MOREX.r2.3HG0265820	HORVU.MOREX.r2.3HG0202520	-0.9281	-0.9273	-0.8522	-0.9515
HORVU.MOREX.r2.3HG0265830.1	TCONS_00086468	2996	43325319	-548.2	HORVU.MOREX.r2.3HG0265830	XLOC_061272	0.9654	0.8936	0.9654	0.8936
HORVU.MOREX.r2.3HG0265830.1	TCONS_00051408	253717	2431	-213.8	HORVU.MOREX.r2.3HG0265830	XLOC_036307	-0.957	-0.9152	-0.957	-0.9152
HORVU.MOREX.r2.3HG0265850.1	TCONS_00086084	141798	1645	-385.1	HORVU.MOREX.r2.3HG0265850	XLOC_061013	0.9665	0.8788	0.9783	0.9394
HORVU.MOREX.r2.3HG0265850.1	TCONS_00090144	319817	10459	-240.3	HORVU.MOREX.r2.3HG0265850	XLOC_063971	0.9532	0.8788	0.9687	0.9515
HORVU.MOREX.r2.3HG0265860.1	TCONS_00073177	121041	651128	-587.8	HORVU.MOREX.r2.3HG0265860	HORVU.MOREX.r2.6HG0505870	0.9611	0.9301	0.9611	0.9301
HORVU.MOREX.r2.3HG0265860.1	TCONS_00051408	453915	3427	-215.5	HORVU.MOREX.r2.3HG0265860	XLOC_036307	-0.9544	-0.8545	-0.9544	-0.8545
HORVU.MOREX.r2.3HG0266030.1	TCONS_00031744	696980	1258	-148.2	HORVU.MOREX.r2.3HG0266030	XLOC_022474	0.9828	0.9605	0.9828	0.9605
HORVU.MOREX.r2.3HG0266030.1	TCONS_00057053	344859	15498	-309.7	HORVU.MOREX.r2.3HG0266030	HORVU.MOREX.r2.5HG0356200	0.9761	0.9152	0.9761	0.9152
HORVU.MOREX.r2.3HG0266070.1	TCONS_00082732	419864	1418	-267.4	HORVU.MOREX.r2.3HG0266070	HORVU.MOREX.r2.7HG0544160	0.9743	0.924	0.9607	0.8997
HORVU.MOREX.r2.3HG0266070.1	TCONS_00080783	125920	9811	-458.3	HORVU.MOREX.r2.3HG0266070	HORVU.MOREX.r2.7HG0614610	0.9546	0.8024	0.8775	0.7781
HORVU.MOREX.r2.3HG0266080.1	TCONS_00076187	344825	2465	-242.4	HORVU.MOREX.r2.3HG0266080	HORVU.MOREX.r2.7HG0549590	0.9405	0.8863	0.9072	0.837
HORVU.MOREX.r2.3HG0266080.1	TCONS_00076187	344825	2465	-242.4	HORVU.MOREX.r2.3HG0266080	HORVU.MOREX.r2.7HG0549590	0.9405	0.8863	0.9072	0.837
HORVU.MOREX.r2.3HG0266100.1	TCONS_00086468	31024	44195453	-555.5	HORVU.MOREX.r2.3HG0266100	XLOC_061272	0.9303	0.7446	0.9303	0.7446
HORVU.MOREX.r2.3HG0266100.1	TCONS_00086084	183842	4629	-333.8	HORVU.MOREX.r2.3HG0266100	XLOC_061013	0.9141	0.9755	0.9562	0.9755
HORVU.MOREX.r2.3HG0266720.1	TCONS_00057851	7821182	3426	-306.8	HORVU.MOREX.r2.3HG0266720	HORVU.MOREX.r2.5HG0367220	0.9652	0.8788	0.9652	0.8788
HORVU.MOREX.r2.3HG0266720.1	TCONS_00043841	6271133	1483	-276.3	HORVU.MOREX.r2.3HG0266720	XLOC_030997	0.9629	0.9394	0.9629	0.9394
HORVU.MOREX.r2.3HG0266820.1	TCONS_00033960	11684	9381631	-344	HORVU.MOREX.r2.3HG0266820	HORVU.MOREX.r2.3HG0204990	0.9683	0.9559	0.9587	0.88
HORVU.MOREX.r2.3HG0266820.1	TCONS_00065864	91684	39635	-309.6	HORVU.MOREX.r2.3HG0266820	XLOC_046570	0.9586	0.9305	0.8296	0.816
HORVU.MOREX.r2.3HG0267180.1	TCONS_00010866	1694	87657	-551.8	HORVU.MOREX.r2.3HG0267180	HORVU.MOREX.r2.1HG0074990	0.9524	0.8303	0.9524	0.8303
HORVU.MOREX.r2.3HG0267180.1	TCONS_00010866	1694	87657	-551.8	HORVU.MOREX.r2.3HG0267180	HORVU.MOREX.r2.1HG0074990	0.9524	0.8303	0.9524	0.8303
HORVU.MOREX.r2.3HG0270600.1	TCONS_00047478	172643	1437	-211.9	HORVU.MOREX.r2.3HG0270600	XLOC_033518	0.9626	0.9515	0.902	0.903
HORVU.MOREX.r2.3HG0270600.1	TCONS_00015065	21088	51156218	-539.6	HORVU.MOREX.r2.3HG0270600	HORVU.MOREX.r2.2HG0133670	0.9504	0.8424	0.6945	0.7818
HORVU.MOREX.r2.3HG0271330.1	TCONS_00004610	111080	63677467	-629.1	HORVU.MOREX.r2.3HG0271330	HORVU.MOREX.r2.1HG0064610	0.9485	0.9273	-0.1433	-0.1273
HORVU.MOREX.r2.3HG0271330.1	TCONS_00057851	84539	1435	-272.3	HORVU.MOREX.r2.3HG0271330	HORVU.MOREX.r2.5HG0367220	0.9206	0.903	0.9206	0.903
HORVU.MOREX.r2.3HG0271660.1	TCONS_00023543	4151063	5610	-340.4	HORVU.MOREX.r2.3HG0271660	XLOC_016628	0.9659	0.903	0.9643	0.9152
HORVU.MOREX.r2.3HG0271660.1	TCONS_00052498	33292	1233	-196.7	HORVU.MOREX.r2.3HG0271660	XLOC_037095	0.9578	0.9636	0.942	0.9515
HORVU.MOREX.r2.3HG0272180.1	TCONS_00086468	1441	47915234	-316.1	HORVU.MOREX.r2.3HG0272180	XLOC_061272	0.9417	0.8268	0.9417	0.8268
HORVU.MOREX.r2.3HG0272180.1	TCONS_00086085	2440	41476	-263.6	HORVU.MOREX.r2.3HG0272180	XLOC_061013	0.9284	0.6727	0.9256	0.903
HORVU.MOREX.r2.3HG0272550.1	TCONS_00086468	26441	47915251	-314.9	HORVU.MOREX.r2.3HG0272550	XLOC_061272	0.9558	0.8754	0.9558	0.8754
HORVU.MOREX.r2.3HG0272550.1	TCONS_00086085	2440	41476	-262.7	HORVU.MOREX.r2.3HG0272550	XLOC_061013	0.9306	0.7576	0.9571	0.8545
HORVU.MOREX.r2.3HG0272670.1	TCONS_00017698	47744	1656	-324	HORVU.MOREX.r2.3HG0272670	XLOC_012578	0.9675	0.8146	0.9294	0.8024
HORVU.MOREX.r2.3HG0272670.1	TCONS_00070191	49729	5627	-308.1	HORVU.MOREX.r2.3HG0272670	XLOC_049725	0.9456	0.9116	0.4096	0.4303
HORVU.MOREX.r2.3HG0272880.1	TCONS_00062252	1330	12353	-165.5	HORVU.MOREX.r2.3HG0272880	HORVU.MOREX.r2.5HG0428670	0.8674	0.878	0.7304	0.8632
HORVU.MOREX.r2.3HG0272880.1	TCONS_00062252	1330	12353	-165.5	HORVU.MOREX.r2.3HG0272880	HORVU.MOREX.r2.5HG0428670	0.8674	0.878	0.7304	0.8632
HORVU.MOREX.r2.3HG0273580.1	TCONS_00080550	21065	51089	-575.3	HORVU.MOREX.r2.3HG0273580	HORVU.MOREX.r2.7HG0610650	0.9817	0.8896	0.9691	0.8424
HORVU.MOREX.r2.3HG0273580.1	TCONS_00080550	21065	51089	-575.3	HORVU.MOREX.r2.3HG0273580	HORVU.MOREX.r2.7HG0610650	0.9817	0.8896	0.9691	0.8424
HORVU.MOREX.r2.3HG0274320.1	TCONS_00042228	1372	1383	-200	HORVU.MOREX.r2.3HG0274320	XLOC_029879	-0.941	-0.8788	-0.941	-0.8788
HORVU.MOREX.r2.3HG0274320.1	TCONS_00017042	27453	1427	-235.6	HORVU.MOREX.r2.3HG0274320	XLOC_012078	-0.9365	-0.7939	-0.882	-0.7939
HORVU.MOREX.r2.3HG0274640.1	TCONS_00071561	5531131	1527	-306.2	HORVU.MOREX.r2.3HG0274640	XLOC_050634	0.9713	0.9758	0.9713	0.9758
HORVU.MOREX.r2.3HG0274640.1	TCONS_00028701	281569	1271727	-717.4	HORVU.MOREX.r2.3HG0274640	HORVU.MOREX.r2.3HG0222940	0.9482	0.9273	0.9624	0.9273
HORVU.MOREX.r2.3HG0274740.1	TCONS_00051033	44289	1066914907	-1735.9	HORVU.MOREX.r2.3HG0274740	HORVU.MOREX.r2.5HG0367520	0.7283	0.8693	0.783	0.8061
HORVU.MOREX.r2.3HG0274740.1	TCONS_00088840	5291242	13676	-294.9	HORVU.MOREX.r2.3HG0274740	HORVU.MOREX.r2.UnG0631040	-0.6799	-0.6485	-0.5297	-0.5273
HORVU.MOREX.r2.3HG0274770.1	TCONS_00085741	11212	3411569	-519.1	HORVU.MOREX.r2.3HG0274770	HORVU.MOREX.r2.7HG0588250	0.973	0.8424	0.7713	0.8424
HORVU.MOREX.r2.3HG0274770.1	TCONS_00052423	3271130	2779	-345.5	HORVU.MOREX.r2.3HG0274770	XLOC_037038	0.9651	0.7576	0.9651	0.7576
HORVU.MOREX.r2.3HG0274790.1	TCONS_00038207	41295	241373	-580.5	HORVU.MOREX.r2.3HG0274790	HORVU.MOREX.r2.3HG0262410	0.978	0.7333	0.9737	0.8061
HORVU.MOREX.r2.3HG0274790.1	TCONS_00029353	49322	3245	-157.2	HORVU.MOREX.r2.3HG0274790	XLOC_020780	0.9685	0.8857	0.9685	0.8857
HORVU.MOREX.r2.3HG0274800.1	TCONS_00016513	29395	8335	-208.5	HORVU.MOREX.r2.3HG0274800	XLOC_011698	0.9318	0.5107	0.9318	0.5107
HORVU.MOREX.r2.3HG0274800.1	TCONS_00037055	571310	61321	-676	HORVU.MOREX.r2.3HG0274800	XLOC_026215	0.9233	0.5636	0.9233	0.5636
HORVU.MOREX.r2.3HG0274900.1	TCONS_00010696	26743114	1419	-149.3	HORVU.MOREX.r2.3HG0274900	XLOC_007604	0.9226	0.917	0.6781	0.5701
HORVU.MOREX.r2.3HG0274900.1	TCONS_00059432	28313931	51051	-449.3	HORVU.MOREX.r2.3HG0274900	HORVU.MOREX.r2.5HG0388100	0.8669	0.8632	0.7196	0.6626
HORVU.MOREX.r2.3HG0274990.1	TCONS_00028360	23839	4201280	-370.5	HORVU.MOREX.r2.3HG0274990	HORVU.MOREX.r2.3HG0217600	0.9675	0.903	0.9169	0.697
HORVU.MOREX.r2.3HG0274990.1	TCONS_00047417	1840	2831123	-466.7	HORVU.MOREX.r2.3HG0274990	HORVU.MOREX.r2.4HG0316320	0.9662	0.9273	0.7271	0.6121
HORVU.MOREX.r2.3HG0275320.1	TCONS_00057851	235688	1420	-256.2	HORVU.MOREX.r2.3HG0275320	HORVU.MOREX.r2.5HG0367220	0.9338	0.8909	0.9338	0.8909
HORVU.MOREX.r2.3HG0275320.1	TCONS_00062852	80482	3363	-195.7	HORVU.MOREX.r2.3HG0275320	HORVU.MOREX.r2.5HG0438090	0.9325	0.9515	0.9623	0.9636
HORVU.MOREX.r2.3HG0275340.1	TCONS_00017853	6633	245893	-336.7	HORVU.MOREX.r2.3HG0275340	HORVU.MOREX.r2.2HG0173490	0.8195	0.6833	-0.1596	-0.2485
HORVU.MOREX.r2.3HG0275340.1	TCONS_00082383	118499	3364	-193.6	HORVU.MOREX.r2.3HG0275340	HORVU.MOREX.r2.7HG0539360	0.7602	0.6426	0.182	0.0061
HORVU.MOREX.r2.3HG0275520.1	TCONS_00058096	1623	29523591	-289.8	HORVU.MOREX.r2.3HG0275520	HORVU.MOREX.r2.5HG0370570	-0.7192	-0.6189	0.6185	0.6485
HORVU.MOREX.r2.3HG0275520.1	TCONS_00016933	1631	251894	-298.4	HORVU.MOREX.r2.3HG0275520	HORVU.MOREX.r2.2HG0160120	-0.6591	-0.6485	-0.0953	-0.0545
HORVU.MOREX.r2.3HG0275710.1	TCONS_00004610	21581	65218039	-904.7	HORVU.MOREX.r2.3HG0275710	HORVU.MOREX.r2.1HG0064610	0.9643	0.9515	-0.1798	0.0061
HORVU.MOREX.r2.3HG0275710.1	TCONS_00028293	13041559	1227	-189.5	HORVU.MOREX.r2.3HG0275710	XLOC_019999	0.9513	0.9394	0.915	0.9273
HORVU.MOREX.r2.3HG0275720.1	TCONS_00049194	5871365	7686	-447	HORVU.MOREX.r2.3HG0275720	XLOC_034726	0.9899	0.9879	0.9899	0.9879
HORVU.MOREX.r2.3HG0275720.1	TCONS_00086719	211386	4231829	-668.4	HORVU.MOREX.r2.3HG0275720	XLOC_061439	-0.9775	-0.9152	-0.9685	-0.9758
HORVU.MOREX.r2.3HG0275780.1	TCONS_00031430	232861	42899	-1351.5	HORVU.MOREX.r2.3HG0275780	HORVU.MOREX.r2.3HG0261600	0.9606	0.903	0.7832	0.9152
HORVU.MOREX.r2.3HG0275780.1	TCONS_00006528	22912880	10581	-308.2	HORVU.MOREX.r2.3HG0275780	HORVU.MOREX.r2.1HG0013540	0.9492	0.8651	0.6846	0.6
HORVU.MOREX.r2.4HG0275920.1	TCONS_00013617	12125	12024	-911.5	HORVU.MOREX.r2.4HG0275920	XLOC_009677	0.964	0.9758	0.964	0.9758
HORVU.MOREX.r2.4HG0275920.1	TCONS_00089568	17982154	1307	-184.4	HORVU.MOREX.r2.4HG0275920	XLOC_063496	-0.9575	-0.9758	-0.9575	-0.9758
HORVU.MOREX.r2.4HG0277090.1	TCONS_00004564	31276	351349	-674.3	HORVU.MOREX.r2.4HG0277090	HORVU.MOREX.r2.1HG0064060	-0.9742	-0.9152	-0.9691	-0.9273
HORVU.MOREX.r2.4HG0277090.1	TCONS_00021646	911293	21140	-661.7	HORVU.MOREX.r2.4HG0277090	XLOC_015334	0.9658	0.845	0.9658	0.845
HORVU.MOREX.r2.4HG0277430.1	TCONS_00004914	130966	6794	-368	HORVU.MOREX.r2.4HG0277430	HORVU.MOREX.r2.1HG0069140	0.7893	0.7538	0.8577	0.7939
HORVU.MOREX.r2.4HG0277430.1	TCONS_00051033	81039	1504016098	-592.4	HORVU.MOREX.r2.4HG0277430	HORVU.MOREX.r2.5HG0367520	0.7819	0.6555	0.6919	0.6121
HORVU.MOREX.r2.4HG0277790.1	TCONS_00036306	3351624	91200	-577.4	HORVU.MOREX.r2.4HG0277790	HORVU.MOREX.r2.3HG0235510	-0.9543	-0.9119	-0.8512	-0.7455
HORVU.MOREX.r2.4HG0277790.1	TCONS_00007202	7571492	1729	-354	HORVU.MOREX.r2.4HG0277790	XLOC_005145	0.9496	0.9515	0.9496	0.9515
HORVU.MOREX.r2.4HG0277890.1	TCONS_00090144	91589	10452	-281.7	HORVU.MOREX.r2.4HG0277890	XLOC_063971	0.9627	0.8061	0.9855	0.8788
HORVU.MOREX.r2.4HG0277890.1	TCONS_00080725	162629	1457	-268.2	HORVU.MOREX.r2.4HG0277890	XLOC_057135	-0.9522	-0.9394	-0.8943	-0.7939
HORVU.MOREX.r2.4HG0277990.1	TCONS_00062254	1692	18502559	-424.6	HORVU.MOREX.r2.4HG0277990	HORVU.MOREX.r2.5HG0428680	0.9783	0.9058	0.9783	0.9058
HORVU.MOREX.r2.4HG0277990.1	TCONS_00068550	19680	167880	-541.6	HORVU.MOREX.r2.4HG0277990	XLOC_048568	0.9764	0.8303	0.9764	0.8303
HORVU.MOREX.r2.4HG0278150.1	TCONS_00035192	61111	21134	-564.6	HORVU.MOREX.r2.4HG0278150	XLOC_024885	0.9711	0.8303	0.8965	0.6848
HORVU.MOREX.r2.4HG0278150.1	TCONS_00037921	4011003	1594	-360.8	HORVU.MOREX.r2.4HG0278150	XLOC_026814	0.9643	0.7455	0.9471	0.8788
HORVU.MOREX.r2.4HG0279230.1	TCONS_00045937	7621486	8721	-417.5	HORVU.MOREX.r2.4HG0279230	HORVU.MOREX.r2.4HG0296940	0.9371	0.9758	0.9235	0.9879
HORVU.MOREX.r2.4HG0279230.1	TCONS_00045937	7621486	8721	-417.5	HORVU.MOREX.r2.4HG0279230	HORVU.MOREX.r2.4HG0296940	0.9371	0.9758	0.9235	0.9879
HORVU.MOREX.r2.4HG0279240.1	TCONS_00050104	285716	8429	-231.2	HORVU.MOREX.r2.4HG0279240	HORVU.MOREX.r2.5HG0354920	-0.9641	-0.9152	-0.9641	-0.9152
HORVU.MOREX.r2.4HG0279240.1	TCONS_00001103	111776	2031900	-625.4	HORVU.MOREX.r2.4HG0279240	HORVU.MOREX.r2.1HG0015370	-0.9511	-0.9273	-0.3424	-0.0909
HORVU.MOREX.r2.4HG0279500.1	TCONS_00036693	2491294	11056	-526.8	HORVU.MOREX.r2.4HG0279500	HORVU.MOREX.r2.3HG0241160	-0.9518	-0.9758	-0.9114	-0.8667
HORVU.MOREX.r2.4HG0279500.1	TCONS_00036693	2491294	11056	-526.8	HORVU.MOREX.r2.4HG0279500	HORVU.MOREX.r2.3HG0241160	-0.9518	-0.9758	-0.9114	-0.8667
HORVU.MOREX.r2.4HG0279610.1	TCONS_00066483	16670	65757	-420.5	HORVU.MOREX.r2.4HG0279610	HORVU.MOREX.r2.6HG0488250	-0.9662	-0.8424	-0.288	-0.1636
HORVU.MOREX.r2.4HG0279610.1	TCONS_00017697	53579	12522	-299.7	HORVU.MOREX.r2.4HG0279610	HORVU.MOREX.r2.2HG0171430	0.9454	0.9273	0.9454	0.9273
HORVU.MOREX.r2.4HG0279630.1	TCONS_00066483	1687	67766	-406.7	HORVU.MOREX.r2.4HG0279630	HORVU.MOREX.r2.6HG0488250	-0.9412	-0.8303	-0.2686	-0.103
HORVU.MOREX.r2.4HG0279630.1	TCONS_00041576	21682	135839	-430.5	HORVU.MOREX.r2.4HG0279630	HORVU.MOREX.r2.4HG0309720	0.9249	0.8598	0.0548	0.0909
HORVU.MOREX.r2.4HG0280410.1	TCONS_00022371	11314	1951529	-621.4	HORVU.MOREX.r2.4HG0280410	XLOC_015835	0.9246	0.7894	-0.3018	-0.3212
HORVU.MOREX.r2.4HG0280410.1	TCONS_00010835	31314	681328	-528.1	HORVU.MOREX.r2.4HG0280410	XLOC_007678	0.9111	0.7484	-0.0552	0.2125
HORVU.MOREX.r2.4HG0280440.1	TCONS_00037055	2181598	11360	-668.6	HORVU.MOREX.r2.4HG0280440	XLOC_026215	0.9532	0.7939	0.9532	0.7939
HORVU.MOREX.r2.4HG0280440.1	TCONS_00016513	2349	2341	-202.2	HORVU.MOREX.r2.4HG0280440	XLOC_011698	0.9405	0.5625	0.9405	0.5625
HORVU.MOREX.r2.4HG0280560.1	TCONS_00021646	3631560	131052	-510.7	HORVU.MOREX.r2.4HG0280560	XLOC_015334	0.9609	0.9179	0.9645	0.9119
HORVU.MOREX.r2.4HG0280560.1	TCONS_00006166	6391325	5611	-302.1	HORVU.MOREX.r2.4HG0280560	XLOC_004459	-0.9545	-0.9758	-0.932	-0.9152
HORVU.MOREX.r2.4HG0280580.1	TCONS_00057398	1861718	51512	-794.2	HORVU.MOREX.r2.4HG0280580	HORVU.MOREX.r2.5HG0360970	-0.9657	-0.9515	-0.1839	0.2
HORVU.MOREX.r2.4HG0280580.1	TCONS_00078863	961051	6925	-538.5	HORVU.MOREX.r2.4HG0280580	XLOC_055772	-0.9604	-0.903	-0.9604	-0.903
HORVU.MOREX.r2.4HG0280910.1	TCONS_00010866	1445	73536	-374.2	HORVU.MOREX.r2.4HG0280910	HORVU.MOREX.r2.1HG0074990	0.9899	0.8788	0.9899	0.8788
HORVU.MOREX.r2.4HG0280910.1	TCONS_00010866	1445	73536	-374.2	HORVU.MOREX.r2.4HG0280910	HORVU.MOREX.r2.1HG0074990	0.9899	0.8788	0.9899	0.8788
HORVU.MOREX.r2.4HG0281210.1	TCONS_00028707	1478	18762357	-214.2	HORVU.MOREX.r2.4HG0281210	HORVU.MOREX.r2.3HG0223020	-0.9635	-0.9515	-0.9569	-0.9515
HORVU.MOREX.r2.4HG0281210.1	TCONS_00028707	1478	18762357	-214.2	HORVU.MOREX.r2.4HG0281210	HORVU.MOREX.r2.3HG0223020	-0.9635	-0.9515	-0.9569	-0.9515
HORVU.MOREX.r2.4HG0281550.1	TCONS_00086210	3830	44917	-392.8	HORVU.MOREX.r2.4HG0281550	XLOC_061105	0.9419	0.9394	0.1292	0.1515
HORVU.MOREX.r2.4HG0281550.1	TCONS_00066343	1855	2531057	-496.6	HORVU.MOREX.r2.4HG0281550	XLOC_046919	-0.9414	-0.9758	-0.9414	-0.9758
HORVU.MOREX.r2.4HG0281790.1	TCONS_00023138	11123	321177	-528.6	HORVU.MOREX.r2.4HG0281790	XLOC_016351	0.9984	0.7108	-0.3428	-0.2606
HORVU.MOREX.r2.4HG0281790.1	TCONS_00025759	5471133	2515	-260.8	HORVU.MOREX.r2.4HG0281790	HORVU.MOREX.r2.3HG0181920	0.9982	1	-0.6231	-0.5515
HORVU.MOREX.r2.4HG0281880.1	TCONS_00042317	82028	602103	-1167.9	HORVU.MOREX.r2.4HG0281880	HORVU.MOREX.r2.4HG0320160	-0.8873	-0.8788	-0.2916	-0.4788
HORVU.MOREX.r2.4HG0281880.1	TCONS_00062603	16481903	6253	-169.2	HORVU.MOREX.r2.4HG0281880	XLOC_044242	0.8761	0.8651	0.8761	0.8651
HORVU.MOREX.r2.4HG0281990.1	TCONS_00033503	11755	161788	-887.3	HORVU.MOREX.r2.4HG0281990	XLOC_023729	0.9412	0.9848	0.9412	0.9848
HORVU.MOREX.r2.4HG0281990.1	TCONS_00010966	10321685	3637	-251.2	HORVU.MOREX.r2.4HG0281990	XLOC_007783	-0.935	-0.8909	-0.935	-0.8909
HORVU.MOREX.r2.4HG0282010.1	TCONS_00047075	10601453	1392	-209.6	HORVU.MOREX.r2.4HG0282010	XLOC_033239	0.9605	0.9515	0.9605	0.9515
HORVU.MOREX.r2.4HG0282010.1	TCONS_00035718	501486	10142495	-669.5	HORVU.MOREX.r2.4HG0282010	HORVU.MOREX.r2.3HG0227730	0.9431	0.9636	0.9431	0.9636
HORVU.MOREX.r2.4HG0282450.1	TCONS_00065721	202721	1491	-284.6	HORVU.MOREX.r2.4HG0282450	XLOC_046470	-0.9279	-0.8754	-0.9279	-0.8754
HORVU.MOREX.r2.4HG0282450.1	TCONS_00004280	1768	24799	-478.8	HORVU.MOREX.r2.4HG0282450	HORVU.MOREX.r2.1HG0060170	0.9258	0.8884	0.8422	0.8207
HORVU.MOREX.r2.4HG0282500.1	TCONS_00015032	3363	9521329	-289.1	HORVU.MOREX.r2.4HG0282500	HORVU.MOREX.r2.2HG0133190	-0.9425	-0.8303	-0.442	-0.6727
HORVU.MOREX.r2.4HG0282500.1	TCONS_00082961	19363	163530	-274.7	HORVU.MOREX.r2.4HG0282500	XLOC_058710	-0.9388	-0.8424	-0.9388	-0.8424
HORVU.MOREX.r2.4HG0282540.1	TCONS_00028701	5062354	51843	-859.9	HORVU.MOREX.r2.4HG0282540	HORVU.MOREX.r2.3HG0222940	0.9805	0.903	0.9157	0.8667
HORVU.MOREX.r2.4HG0282540.1	TCONS_00028701	5062354	51843	-859.9	HORVU.MOREX.r2.4HG0282540	HORVU.MOREX.r2.3HG0222940	0.9805	0.903	0.9157	0.8667
HORVU.MOREX.r2.4HG0283000.1	TCONS_00088840	16618	12677	-289	HORVU.MOREX.r2.4HG0283000	HORVU.MOREX.r2.UnG0631040	-0.7269	-0.3576	-0.6981	-0.4667
HORVU.MOREX.r2.4HG0283000.1	TCONS_00088489	49708	1634	-235.3	HORVU.MOREX.r2.4HG0283000	HORVU.MOREX.r2.UnG0626600	-0.6574	-0.4602	-0.3331	-0.2
HORVU.MOREX.r2.4HG0283110.1	TCONS_00051474	7602215	11435	-714.7	HORVU.MOREX.r2.4HG0283110	HORVU.MOREX.r2.5HG0373370	0.9671	0.9394	0.9784	0.9394
HORVU.MOREX.r2.4HG0283110.1	TCONS_00072580	452511	12425	-1111.3	HORVU.MOREX.r2.4HG0283110	HORVU.MOREX.r2.6HG0496840	0.959	0.9152	0.8873	0.8424
HORVU.MOREX.r2.4HG0283310.1	TCONS_00033999	21452	2131651	-641.8	HORVU.MOREX.r2.4HG0283310	HORVU.MOREX.r2.3HG0205520	0.9012	0.9758	0.4125	0.2364
HORVU.MOREX.r2.4HG0283310.1	TCONS_00044606	11452	14512922	-665.9	HORVU.MOREX.r2.4HG0283310	HORVU.MOREX.r2.4HG0278530	0.8993	0.8424	0.1275	0.0909
HORVU.MOREX.r2.4HG0283320.1	TCONS_00089487	10041403	10375	-156.2	HORVU.MOREX.r2.4HG0283320	XLOC_063441	0.9695	0.938	0.9695	0.938
HORVU.MOREX.r2.4HG0283320.1	TCONS_00064589	41530	201568	-689.4	HORVU.MOREX.r2.4HG0283320	XLOC_045691	0.962	0.9636	0.962	0.9636
HORVU.MOREX.r2.4HG0283480.1	TCONS_00037055	181394	631348	-655.1	HORVU.MOREX.r2.4HG0283480	XLOC_026215	-0.945	-0.8909	-0.945	-0.8909
HORVU.MOREX.r2.4HG0283480.1	TCONS_00030547	2761126	12811	-354.4	HORVU.MOREX.r2.4HG0283480	HORVU.MOREX.r2.3HG0249350	0.9128	0.9152	0.6207	0.5515
HORVU.MOREX.r2.4HG0283530.1	TCONS_00057851	319774	3420	-277.5	HORVU.MOREX.r2.4HG0283530	HORVU.MOREX.r2.5HG0367220	0.9529	0.903	0.9529	0.903
HORVU.MOREX.r2.4HG0283530.1	TCONS_00007659	91402	31439	-908.9	HORVU.MOREX.r2.4HG0283530	XLOC_005380	-0.9425	-0.8788	-0.9425	-0.8788
HORVU.MOREX.r2.4HG0283610.1	TCONS_00042172	185729	1517	-246.3	HORVU.MOREX.r2.4HG0283610	XLOC_029839	-0.9456	-0.9394	-0.8022	-0.7697
HORVU.MOREX.r2.4HG0283610.1	TCONS_00050077	17482283	1513	-244.9	HORVU.MOREX.r2.4HG0283610	XLOC_035371	-0.9316	-0.9394	-0.8425	-0.7818
HORVU.MOREX.r2.4HG0283630.1	TCONS_00080550	9142177	71249	-541.9	HORVU.MOREX.r2.4HG0283630	HORVU.MOREX.r2.7HG0610650	0.9918	0.9142	0.9615	0.7939
HORVU.MOREX.r2.4HG0283630.1	TCONS_00080550	9142177	71249	-541.9	HORVU.MOREX.r2.4HG0283630	HORVU.MOREX.r2.7HG0610650	0.9918	0.9142	0.9615	0.7939
HORVU.MOREX.r2.4HG0283660.1	TCONS_00004097	41361	641445	-578	HORVU.MOREX.r2.4HG0283660	XLOC_002968	-0.9661	-0.9152	-0.5211	-0.4909
HORVU.MOREX.r2.4HG0283660.1	TCONS_00063218	27372	4350	-200.6	HORVU.MOREX.r2.4HG0283660	XLOC_044690	-0.9511	-0.9152	-0.9449	-0.8545
HORVU.MOREX.r2.4HG0283700.1	TCONS_00016652	2246	9911257	-169.2	HORVU.MOREX.r2.4HG0283700	HORVU.MOREX.r2.2HG0156310	0.9515	0.8129	0.7825	0.5758
HORVU.MOREX.r2.4HG0283700.1	TCONS_00072086	10239	19272184	-186.5	HORVU.MOREX.r2.4HG0283700	HORVU.MOREX.r2.6HG0489340	0.9462	0.939	0.3392	-0.1636
HORVU.MOREX.r2.4HG0284900.1	TCONS_00062254	10900	21633082	-578.9	HORVU.MOREX.r2.4HG0284900	HORVU.MOREX.r2.5HG0428680	0.9555	0.924	0.9555	0.924
HORVU.MOREX.r2.4HG0284900.1	TCONS_00068550	1891	57940	-627.7	HORVU.MOREX.r2.4HG0284900	XLOC_048568	0.9473	0.7697	0.9473	0.7697
HORVU.MOREX.r2.4HG0285290.1	TCONS_00038727	21122	71133	-610.9	HORVU.MOREX.r2.4HG0285290	XLOC_027444	0.9787	0.9879	0.9787	0.9879
HORVU.MOREX.r2.4HG0285290.1	TCONS_00064625	41124	31082	-613.9	HORVU.MOREX.r2.4HG0285290	HORVU.MOREX.r2.6HG0463670	-0.9403	-0.9273	-0.9382	-0.9152
HORVU.MOREX.r2.4HG0285310.1	TCONS_00010866	1504	45569	-333.7	HORVU.MOREX.r2.4HG0285310	HORVU.MOREX.r2.1HG0074990	0.9627	0.903	0.9179	0.9394
HORVU.MOREX.r2.4HG0285310.1	TCONS_00071028	5503	173696	-332.4	HORVU.MOREX.r2.4HG0285310	HORVU.MOREX.r2.6HG0474100	-0.9484	-0.9152	-0.938	-0.903
HORVU.MOREX.r2.4HG0285650.1	TCONS_00017522	42615	1554	-353.5	HORVU.MOREX.r2.4HG0285650	XLOC_012454	-0.9581	-0.9152	-0.9581	-0.9152
HORVU.MOREX.r2.4HG0285650.1	TCONS_00048307	216586	7392	-247.4	HORVU.MOREX.r2.4HG0285650	XLOC_034118	-0.9119	-0.9515	-0.9119	-0.9515
HORVU.MOREX.r2.4HG0286250.1	TCONS_00033894	1941	10958	-515.5	HORVU.MOREX.r2.4HG0286250	HORVU.MOREX.r2.3HG0203920	0.9827	0.8492	0.8468	0.8467
HORVU.MOREX.r2.4HG0286250.1	TCONS_00033894	1941	10958	-515.5	HORVU.MOREX.r2.4HG0286250	HORVU.MOREX.r2.3HG0203920	0.9827	0.8492	0.8468	0.8467
HORVU.MOREX.r2.4HG0286260.1	TCONS_00087038	41248	481316	-564.2	HORVU.MOREX.r2.4HG0286260	HORVU.MOREX.r2.7HG0606170	0.9881	0.8667	0.9802	0.8667
HORVU.MOREX.r2.4HG0286260.1	TCONS_00087038	41248	481316	-564.2	HORVU.MOREX.r2.4HG0286260	HORVU.MOREX.r2.7HG0606170	0.9881	0.8667	0.9802	0.8667
HORVU.MOREX.r2.4HG0286500.1	TCONS_00056933	8051784	2943	-420.2	HORVU.MOREX.r2.4HG0286500	XLOC_040302	-0.9428	-0.9515	-0.9428	-0.9515
HORVU.MOREX.r2.4HG0286500.1	TCONS_00008426	2622162	411876	-857.5	HORVU.MOREX.r2.4HG0286500	HORVU.MOREX.r2.1HG0039130	0.9399	0.903	0.9311	0.8909
HORVU.MOREX.r2.4HG0286990.1	TCONS_00062252	181194	1971396	-594.5	HORVU.MOREX.r2.4HG0286990	HORVU.MOREX.r2.5HG0428670	0.948	0.8476	0.8003	0.8268
HORVU.MOREX.r2.4HG0286990.1	TCONS_00062252	181194	1971396	-594.5	HORVU.MOREX.r2.4HG0286990	HORVU.MOREX.r2.5HG0428670	0.948	0.8476	0.8003	0.8268
HORVU.MOREX.r2.4HG0287220.1	TCONS_00031100	11184	441224	-698.7	HORVU.MOREX.r2.4HG0287220	XLOC_022013	0.9869	0.9726	0.9869	0.9726
HORVU.MOREX.r2.4HG0287220.1	TCONS_00076557	31121	271111	-298.2	HORVU.MOREX.r2.4HG0287220	XLOC_054135	0.9742	0.8788	0.9742	0.8788
HORVU.MOREX.r2.4HG0287310.1	TCONS_00075064	2775	131931	-601.3	HORVU.MOREX.r2.4HG0287310	XLOC_053055	0.9697	0.6009	0.616	0.5152
HORVU.MOREX.r2.4HG0287310.1	TCONS_00058096	155780	20412840	-484	HORVU.MOREX.r2.4HG0287310	HORVU.MOREX.r2.5HG0370570	0.9451	0.8128	0.1531	-0.0667
HORVU.MOREX.r2.4HG0288590.1	TCONS_00070191	225905	2632	-332.6	HORVU.MOREX.r2.4HG0288590	XLOC_049725	0.9807	0.8986	0.0118	-0.0424
HORVU.MOREX.r2.4HG0288590.1	TCONS_00022961	11140	1161174	-584	HORVU.MOREX.r2.4HG0288590	HORVU.MOREX.r2.2HG0141020	0.964	0.9273	0.9199	0.8424
HORVU.MOREX.r2.4HG0288610.1	TCONS_00004610	271137	64487607	-616.9	HORVU.MOREX.r2.4HG0288610	HORVU.MOREX.r2.1HG0064610	0.9582	0.9758	-0.1492	-0.1515
HORVU.MOREX.r2.4HG0288610.1	TCONS_00076187	234723	1464	-227.2	HORVU.MOREX.r2.4HG0288610	HORVU.MOREX.r2.7HG0549590	0.9498	0.903	0.8958	0.8545
HORVU.MOREX.r2.4HG0288760.1	TCONS_00047478	234703	13427	-233.1	HORVU.MOREX.r2.4HG0288760	XLOC_033518	0.9686	0.9273	0.9406	0.9273
HORVU.MOREX.r2.4HG0288760.1	TCONS_00088034	131971	2820	-391.5	HORVU.MOREX.r2.4HG0288760	HORVU.MOREX.r2.7HG0620250	0.9572	0.8909	0.913	0.9394
HORVU.MOREX.r2.4HG0288890.1	TCONS_00045936	174905	9709	-334.8	HORVU.MOREX.r2.4HG0288890	HORVU.MOREX.r2.4HG0296940	0.9745	0.9636	0.9654	0.9636
HORVU.MOREX.r2.4HG0288890.1	TCONS_00045936	174905	9709	-334.8	HORVU.MOREX.r2.4HG0288890	HORVU.MOREX.r2.4HG0296940	0.9745	0.9636	0.9654	0.9636
HORVU.MOREX.r2.4HG0289280.1	TCONS_00011000	8931332	4418	-253.3	HORVU.MOREX.r2.4HG0289280	XLOC_007804	0.9751	0.9394	0.9751	0.9394
HORVU.MOREX.r2.4HG0289280.1	TCONS_00046686	741130	31046	-589.7	HORVU.MOREX.r2.4HG0289280	XLOC_032955	0.9546	0.9758	0.9546	0.9758
HORVU.MOREX.r2.4HG0289350.1	TCONS_00077862	651674	461588	-821	HORVU.MOREX.r2.4HG0289350	XLOC_055069	0.9608	0.9636	0.9608	0.9636
HORVU.MOREX.r2.4HG0289350.1	TCONS_00050104	84478	19429	-288.2	HORVU.MOREX.r2.4HG0289350	HORVU.MOREX.r2.5HG0354920	-0.9536	-0.9273	-0.9536	-0.9273
HORVU.MOREX.r2.4HG0289460.1	TCONS_00080549	1961435	41222	-660.7	HORVU.MOREX.r2.4HG0289460	HORVU.MOREX.r2.7HG0610650	0.9823	0.8545	0.9816	0.8545
HORVU.MOREX.r2.4HG0289460.1	TCONS_00080549	1961435	41222	-660.7	HORVU.MOREX.r2.4HG0289460	HORVU.MOREX.r2.7HG0610650	0.9823	0.8545	0.9816	0.8545
HORVU.MOREX.r2.4HG0289540.1	TCONS_00057882	3611136	4751	-399.8	HORVU.MOREX.r2.4HG0289540	HORVU.MOREX.r2.5HG0367820	0.9656	0.9515	0.9448	0.9394
HORVU.MOREX.r2.4HG0289540.1	TCONS_00057882	3611136	4751	-399.8	HORVU.MOREX.r2.4HG0289540	HORVU.MOREX.r2.5HG0367820	0.9656	0.9515	0.9448	0.9394
HORVU.MOREX.r2.4HG0289700.1	TCONS_00085741	22948	4971	-477.4	HORVU.MOREX.r2.4HG0289700	HORVU.MOREX.r2.7HG0588250	0.9814	0.8545	0.7561	0.8303
HORVU.MOREX.r2.4HG0289700.1	TCONS_00010065	517737	1199	-119.5	HORVU.MOREX.r2.4HG0289700	XLOC_007133	0.9757	0.9019	0.915	0.7939
HORVU.MOREX.r2.4HG0289900.1	TCONS_00025119	294952	1585	-310.1	HORVU.MOREX.r2.4HG0289900	XLOC_017792	0.9333	0.9119	0.9333	0.9119
HORVU.MOREX.r2.4HG0289900.1	TCONS_00057882	3051077	5742	-347.5	HORVU.MOREX.r2.4HG0289900	HORVU.MOREX.r2.5HG0367820	0.9301	0.8667	0.9388	0.8909
HORVU.MOREX.r2.4HG0290260.1	TCONS_00078972	8563	234821	-357.6	HORVU.MOREX.r2.4HG0290260	HORVU.MOREX.r2.7HG0588150	0.9776	1	0.1412	0.2848
HORVU.MOREX.r2.4HG0290260.1	TCONS_00084939	1569	98690	-408.3	HORVU.MOREX.r2.4HG0290260	HORVU.MOREX.r2.7HG0577080	0.9425	0.8061	0.6649	0.3333
HORVU.MOREX.r2.4HG0290340.1	TCONS_00089661	2902	6421564	-495.4	HORVU.MOREX.r2.4HG0290340	HORVU.MOREX.r2.UnG0629100	0.958	0.7333	0.5394	0.304
HORVU.MOREX.r2.4HG0290340.1	TCONS_00070465	4895	58286751	-516.2	HORVU.MOREX.r2.4HG0290340	HORVU.MOREX.r2.6HG0466630	0.943	0.8303	0.8105	0.7477
HORVU.MOREX.r2.4HG0291550.1	TCONS_00042317	242118	32148	-1235.1	HORVU.MOREX.r2.4HG0291550	HORVU.MOREX.r2.4HG0320160	-0.8743	-0.8632	-0.2408	-0.1945
HORVU.MOREX.r2.4HG0291550.1	TCONS_00066340	15051979	2454	-302.5	HORVU.MOREX.r2.4HG0291550	XLOC_046916	0.8737	0.8693	0.8737	0.8693
HORVU.MOREX.r2.4HG0292410.1	TCONS_00018016	16275	242539	-147	HORVU.MOREX.r2.4HG0292410	HORVU.MOREX.r2.2HG0175830	-0.6725	-0.6	-0.8055	-0.7818
HORVU.MOREX.r2.4HG0292410.1	TCONS_00055190	4243	231476	-165.2	HORVU.MOREX.r2.4HG0292410	HORVU.MOREX.r2.5HG0428530	0.6524	0.3697	0.666	0.5636
HORVU.MOREX.r2.4HG0292540.1	TCONS_00088359	11847	3632195	-774.4	HORVU.MOREX.r2.4HG0292540	XLOC_062600	-0.9378	-0.9726	-0.6176	-0.6242
HORVU.MOREX.r2.4HG0292540.1	TCONS_00085958	31797	3052169	-728.1	HORVU.MOREX.r2.4HG0292540	HORVU.MOREX.r2.7HG0591430	0.9232	0.9394	0.2329	-0.0243
HORVU.MOREX.r2.4HG0292710.1	TCONS_00085741	1414	11811609	-270.9	HORVU.MOREX.r2.4HG0292710	HORVU.MOREX.r2.7HG0588250	0.9449	0.9394	0.7444	0.8182
HORVU.MOREX.r2.4HG0292710.1	TCONS_00032984	2417	21454	-304.7	HORVU.MOREX.r2.4HG0292710	HORVU.MOREX.r2.3HG0190110	-0.9391	-0.9394	-0.9238	-0.9394
HORVU.MOREX.r2.4HG0293380.1	TCONS_00043518	2856	13860	-596.8	HORVU.MOREX.r2.4HG0293380	XLOC_030781	0.9663	0.9362	0.9287	0.9636
HORVU.MOREX.r2.4HG0293380.1	TCONS_00051773	12858	8884	-533.5	HORVU.MOREX.r2.4HG0293380	HORVU.MOREX.r2.5HG0378310	0.9562	0.9605	0.2386	0.4061
HORVU.MOREX.r2.4HG0293910.1	TCONS_00085096	101327	7712126	-673.1	HORVU.MOREX.r2.4HG0293910	XLOC_060293	0.9821	0.9666	0.9821	0.9666
HORVU.MOREX.r2.4HG0293910.1	TCONS_00070465	251330	73188671	-716.6	HORVU.MOREX.r2.4HG0293910	HORVU.MOREX.r2.6HG0466630	0.9782	0.9515	0.9782	0.9515
HORVU.MOREX.r2.4HG0294290.1	TCONS_00019452	1672	169841	-365.7	HORVU.MOREX.r2.4HG0294290	HORVU.MOREX.r2.2HG0093420	0.9605	0.9394	0.6967	0.5879
HORVU.MOREX.r2.4HG0294290.1	TCONS_00008426	1672	23639	-341.3	HORVU.MOREX.r2.4HG0294290	HORVU.MOREX.r2.1HG0039130	0.9456	0.8788	0.9436	0.8909
HORVU.MOREX.r2.4HG0294300.1	TCONS_00065497	1803	11840	-443.4	HORVU.MOREX.r2.4HG0294300	HORVU.MOREX.r2.6HG0475410	0.9609	0.8128	0.4937	0.4134
HORVU.MOREX.r2.4HG0294300.1	TCONS_00088768	409810	1330	-212	HORVU.MOREX.r2.4HG0294300	XLOC_062870	0.9542	0.9152	0.8077	0.6242
HORVU.MOREX.r2.4HG0295220.1	TCONS_00032984	121233	721322	-632.7	HORVU.MOREX.r2.4HG0295220	HORVU.MOREX.r2.3HG0190110	0.9443	0.9394	0.9268	0.9636
HORVU.MOREX.r2.4HG0295220.1	TCONS_00071518	21231	1841435	-614.6	HORVU.MOREX.r2.4HG0295220	HORVU.MOREX.r2.6HG0482010	0.9171	0.939	-0.3314	-0.2485
HORVU.MOREX.r2.4HG0295580.1	TCONS_00069305	221346	1241494	-601.4	HORVU.MOREX.r2.4HG0295580	XLOC_049095	-0.9899	-0.8545	-0.9443	-0.8061
HORVU.MOREX.r2.4HG0295580.1	TCONS_00080725	139594	10460	-212.5	HORVU.MOREX.r2.4HG0295580	XLOC_057135	-0.9732	-0.9515	-0.9136	-0.8182
HORVU.MOREX.r2.4HG0296670.1	TCONS_00088313	72851	1785	-423.5	HORVU.MOREX.r2.4HG0296670	HORVU.MOREX.r2.7HG0624080	-0.9641	-0.9787	-0.959	-0.9787
HORVU.MOREX.r2.4HG0296670.1	TCONS_00088307	74821	1721	-398.7	HORVU.MOREX.r2.4HG0296670	HORVU.MOREX.r2.7HG0624080	-0.9579	-0.9787	-0.959	-0.9787
HORVU.MOREX.r2.4HG0297260.1	TCONS_00071561	16632241	1524	-276.5	HORVU.MOREX.r2.4HG0297260	XLOC_050634	0.9565	0.9758	0.9565	0.9758
HORVU.MOREX.r2.4HG0297260.1	TCONS_00055183	16452426	3716	-404.8	HORVU.MOREX.r2.4HG0297260	HORVU.MOREX.r2.5HG0428470	0.9421	0.9636	0.9352	0.9515
HORVU.MOREX.r2.4HG0297270.1	TCONS_00028707	422492	1152643	-1068.2	HORVU.MOREX.r2.4HG0297270	HORVU.MOREX.r2.3HG0223020	0.9773	0.9636	0.9823	0.9636
HORVU.MOREX.r2.4HG0297270.1	TCONS_00028707	422492	1152643	-1068.2	HORVU.MOREX.r2.4HG0297270	HORVU.MOREX.r2.3HG0223020	0.9773	0.9636	0.9823	0.9636
HORVU.MOREX.r2.4HG0297700.1	TCONS_00017697	449950	3530	-274.7	HORVU.MOREX.r2.4HG0297700	HORVU.MOREX.r2.2HG0171430	0.9743	0.9273	0.9743	0.9273
HORVU.MOREX.r2.4HG0297700.1	TCONS_00022363	21102	1131225	-690.4	HORVU.MOREX.r2.4HG0297700	XLOC_015835	-0.9548	-0.9515	-0.4791	-0.6242
HORVU.MOREX.r2.4HG0297980.1	TCONS_00018041	4804	41054929	-339.4	HORVU.MOREX.r2.4HG0297980	HORVU.MOREX.r2.2HG0176430	-0.9617	-0.9758	-0.8781	-0.903
HORVU.MOREX.r2.4HG0297980.1	TCONS_00010966	4518	6529	-250.9	HORVU.MOREX.r2.4HG0297980	XLOC_007783	-0.9458	-0.9152	-0.9458	-0.9152
HORVU.MOREX.r2.4HG0302570.1	TCONS_00081774	167754	14619	-280.1	HORVU.MOREX.r2.4HG0302570	XLOC_057884	0.9556	0.903	0.8584	0.8061
HORVU.MOREX.r2.4HG0302570.1	TCONS_00009487	2422071	21749	-915.9	HORVU.MOREX.r2.4HG0302570	HORVU.MOREX.r2.1HG0054640	0.9477	0.8788	0.5859	0.3333
HORVU.MOREX.r2.4HG0303420.1	TCONS_00062252	1437	2475	-243.5	HORVU.MOREX.r2.4HG0303420	HORVU.MOREX.r2.5HG0428670	0.7845	0.8268	0.3563	0.3576
HORVU.MOREX.r2.4HG0303420.1	TCONS_00062253	4438	55515	-255.9	HORVU.MOREX.r2.4HG0303420	HORVU.MOREX.r2.5HG0428670	0.7766	0.8024	0.3563	0.3576
HORVU.MOREX.r2.4HG0304550.1	TCONS_00071580	2202055	21784	-894	HORVU.MOREX.r2.4HG0304550	HORVU.MOREX.r2.6HG0482860	-0.9363	-0.9152	-0.4081	-0.4667
HORVU.MOREX.r2.4HG0304550.1	TCONS_00036306	3351621	11269	-614	HORVU.MOREX.r2.4HG0304550	HORVU.MOREX.r2.3HG0235510	-0.9314	-0.7781	-0.7951	-0.7212
HORVU.MOREX.r2.4HG0304750.1	TCONS_00023856	4348	83442	-128	HORVU.MOREX.r2.4HG0304750	XLOC_016855	-0.9526	-0.8875	-0.9526	-0.8875
HORVU.MOREX.r2.4HG0304750.1	TCONS_00054482	1347	26377	-168.9	HORVU.MOREX.r2.4HG0304750	HORVU.MOREX.r2.5HG0418990	-0.9476	-0.7576	-0.9476	-0.7576
HORVU.MOREX.r2.4HG0305310.1	TCONS_00088314	2375	110481	-198	HORVU.MOREX.r2.4HG0305310	HORVU.MOREX.r2.7HG0624070	0.8411	0.697	0.8364	0.8303
HORVU.MOREX.r2.4HG0305310.1	TCONS_00089750	27374	554941	-216.9	HORVU.MOREX.r2.4HG0305310	HORVU.MOREX.r2.UnG0630280	0.8232	0.8061	0.6958	0.6242
HORVU.MOREX.r2.4HG0305800.1	TCONS_00089934	21487	161544	-640	HORVU.MOREX.r2.4HG0305800	XLOC_063779	0.9239	0.8909	0.52	0.5152
HORVU.MOREX.r2.4HG0305800.1	TCONS_00078655	112709	1588	-320	HORVU.MOREX.r2.4HG0305800	XLOC_055617	-0.9214	-0.8909	-0.9214	-0.8909
HORVU.MOREX.r2.4HG0307180.1	TCONS_00011912	13688	21718	-269.1	HORVU.MOREX.r2.4HG0307180	HORVU.MOREX.r2.2HG0088490	0.9362	0.9265	0.9222	0.9152
HORVU.MOREX.r2.4HG0307180.1	TCONS_00014528	1679	38734561	-302.9	HORVU.MOREX.r2.4HG0307180	HORVU.MOREX.r2.2HG0126560	0.9134	0.9119	0.848	0.8085
HORVU.MOREX.r2.4HG0312620.1	TCONS_00034680	21182	521254	-711.1	HORVU.MOREX.r2.4HG0312620	HORVU.MOREX.r2.3HG0213760	0.9418	0.8936	0.7911	0.7112
HORVU.MOREX.r2.4HG0312620.1	TCONS_00077896	320955	59615	-339.2	HORVU.MOREX.r2.4HG0312620	HORVU.MOREX.r2.7HG0572480	-0.9286	-0.8303	-0.9288	-0.8303
HORVU.MOREX.r2.4HG0313770.1	TCONS_00050941	11616	24674099	-635.5	HORVU.MOREX.r2.4HG0313770	HORVU.MOREX.r2.5HG0366470	-0.9349	-0.903	-0.9231	-0.903
HORVU.MOREX.r2.4HG0313770.1	TCONS_00073318	11575	71564	-661.5	HORVU.MOREX.r2.4HG0313770	HORVU.MOREX.r2.6HG0507700	-0.9261	-0.7939	-0.9256	-0.8545
HORVU.MOREX.r2.4HG0313930.1	TCONS_00045937	1440	9474	-155.9	HORVU.MOREX.r2.4HG0313930	HORVU.MOREX.r2.4HG0296940	0.75	0.8303	0.7055	0.7818
HORVU.MOREX.r2.4HG0313930.1	TCONS_00045936	1474	36464	-148.7	HORVU.MOREX.r2.4HG0313930	HORVU.MOREX.r2.4HG0296940	0.6837	0.8182	0.7055	0.7818
HORVU.MOREX.r2.4HG0314620.1	TCONS_00050191	9161453	9517	-258.8	HORVU.MOREX.r2.4HG0314620	XLOC_035444	0.9552	0.8528	0.9016	0.8651
HORVU.MOREX.r2.4HG0314620.1	TCONS_00017853	2721299	1918	-427.8	HORVU.MOREX.r2.4HG0314620	HORVU.MOREX.r2.2HG0173490	0.9221	0.8667	0.8439	0.8303
HORVU.MOREX.r2.4HG0314920.1	TCONS_00019231	682937	802988	-1286.9	HORVU.MOREX.r2.4HG0314920	HORVU.MOREX.r2.2HG0090650	0.879	0.8528	-0.0962	-0.0182
HORVU.MOREX.r2.4HG0314920.1	TCONS_00066678	42929	853035	-1146.9	HORVU.MOREX.r2.4HG0314920	XLOC_047148	0.8479	0.8739	0.7042	0.6018
HORVU.MOREX.r2.4HG0314940.1	TCONS_00009487	551880	31810	-882.5	HORVU.MOREX.r2.4HG0314940	HORVU.MOREX.r2.1HG0054640	0.9632	0.9515	0.7284	0.5636
HORVU.MOREX.r2.4HG0314940.1	TCONS_00009487	551880	31810	-882.5	HORVU.MOREX.r2.4HG0314940	HORVU.MOREX.r2.1HG0054640	0.9632	0.9515	0.7284	0.5636
HORVU.MOREX.r2.4HG0316550.1	TCONS_00021666	1723	3726	-421.7	HORVU.MOREX.r2.4HG0316550	HORVU.MOREX.r2.2HG0122740	0.9441	0.8192	0.7195	0.594
HORVU.MOREX.r2.4HG0316550.1	TCONS_00050914	1726	2571022	-337	HORVU.MOREX.r2.4HG0316550	HORVU.MOREX.r2.5HG0366120	-0.943	-0.9559	-0.7833	-0.766
HORVU.MOREX.r2.4HG0316890.1	TCONS_00033503	672134	2212375	-922.2	HORVU.MOREX.r2.4HG0316890	XLOC_023729	0.9595	0.9483	0.9524	0.9483
HORVU.MOREX.r2.4HG0316890.1	TCONS_00010966	14622121	6630	-241.3	HORVU.MOREX.r2.4HG0316890	XLOC_007783	-0.9241	-0.9394	-0.9191	-0.9394
HORVU.MOREX.r2.4HG0316920.1	TCONS_00004564	13936	27983	-449.4	HORVU.MOREX.r2.4HG0316920	HORVU.MOREX.r2.1HG0064060	-0.9543	-0.9515	-0.9215	-0.8909
HORVU.MOREX.r2.4HG0316920.1	TCONS_00027540	1896	4955	-474	HORVU.MOREX.r2.4HG0316920	HORVU.MOREX.r2.3HG0206760	-0.9523	-0.9394	-0.8214	-0.8061
HORVU.MOREX.r2.4HG0317840.1	TCONS_00004097	2911	6870	-442.7	HORVU.MOREX.r2.4HG0317840	XLOC_002968	-0.9691	-0.9152	-0.4805	-0.4909
HORVU.MOREX.r2.4HG0317840.1	TCONS_00004564	24907	1571090	-366.5	HORVU.MOREX.r2.4HG0317840	HORVU.MOREX.r2.1HG0064060	-0.9626	-0.9636	-0.9273	-0.8788
HORVU.MOREX.r2.4HG0318370.1	TCONS_00013617	71872	161904	-888.8	HORVU.MOREX.r2.4HG0318370	XLOC_009677	0.9579	0.9515	0.9579	0.9515
HORVU.MOREX.r2.4HG0318370.1	TCONS_00088662	56340	1247	-180.4	HORVU.MOREX.r2.4HG0318370	XLOC_062791	-0.9491	-0.9758	-0.9491	-0.9758
HORVU.MOREX.r2.4HG0318950.1	TCONS_00031744	176470	1252	-133.9	HORVU.MOREX.r2.4HG0318950	XLOC_022474	0.9673	0.8815	0.9673	0.8815
HORVU.MOREX.r2.4HG0318950.1	TCONS_00013128	1474	158660	-315	HORVU.MOREX.r2.4HG0318950	HORVU.MOREX.r2.2HG0107630	0.9543	0.9394	0.4781	0.4424
HORVU.MOREX.r2.4HG0318960.1	TCONS_00086084	15483	2502	-255.7	HORVU.MOREX.r2.4HG0318960	XLOC_061013	0.979	0.9515	0.9606	0.9515
HORVU.MOREX.r2.4HG0318960.1	TCONS_00090144	16471	32457	-212.3	HORVU.MOREX.r2.4HG0318960	XLOC_063971	0.9781	0.9636	0.9739	0.9758
HORVU.MOREX.r2.4HG0319060.1	TCONS_00014913	379930	2537	-336.3	HORVU.MOREX.r2.4HG0319060	XLOC_010537	-0.9755	-0.9152	-0.9755	-0.9152
[truncated: 4,846 more rows]
