# Supplementary material for: Comparative transcriptome analysis reveals key long noncoding RNAs for cadmium tolerance in Tibetan hull-less barley
Source: Front Plant Sci. 2025 May 22;16:1572490. doi: 10.3389/fpls.2025.1572490 (PMC12138524; doi:10.3389/fpls.2025.1572490)
Supplement: Supplementary file 1 [file DataSheet1.zip › Table S5. List of potential miRNA precursors.xlsx]

## Sheet: lncRNA.blast.miRNA
Table S5. List of potential miRNA precursors
Query_id	Anno_Num	Anno_Order	Anno_Score	Subject_id	Query_Length	Identity	Align_length	Miss_match	Gap	Query_start	Query_end	Subject_start	Subject_end	E_value	Score
TCONS_00002843	2	1	5.12e-37	ata-MIR166a	1525	90.083	121	7	3	110	230	1	116	5.12e-37	152
TCONS_00002843	2	2	1.86e-31	bdi-MIR166c	1525	81.977	172	17	11	91	250	2	171	1.86e-31	134
TCONS_00004267	1	1	3.74e-32	tae-MIR1122a	3994	83.916	143	23	0	2905	3047	150	292	3.74e-32	137
TCONS_00004280	1	1	6.63e-39	tae-MIR1122a	3278	86.806	144	17	2	708	850	292	150	6.63e-39	159
TCONS_00004281	1	1	8.44e-39	tae-MIR1122a	4220	86.806	144	17	2	1108	1250	292	150	8.44e-39	159
TCONS_00004283	1	1	7.19e-39	tae-MIR1122a	3600	86.806	144	17	2	1030	1172	292	150	7.19e-39	159
TCONS_00004914	2	1	7.85e-18	nta-MIR6025e	816	98.039	51	0	1	630	680	134	85	7.85e-18	87.9
TCONS_00004914	2	2	1.02e-16	mtr-MIR156e	816	97.917	48	1	0	677	724	98	51	1.02e-16	84.2
TCONS_00005013	1	1	3.62e-16	tae-MIR1122a	809	91.667	60	4	1	729	788	132	190	3.62e-16	82.4
TCONS_00007363	1	1	1.3e-19	hvu-MIR5049c	8298	84.694	98	13	2	1405	1500	103	6	1.3e-19	97.1
TCONS_00007483	1	1	2.39e-61	hvu-MIR6200	27217	89.062	192	19	2	4327	4518	191	2	2.39e-61	237
TCONS_00008235	1	1	2.03e-26	ata-MIR9783	5969	88.776	98	9	2	818	914	10	106	2.03e-26	119
TCONS_00014446	1	1	7.7e-40	tae-MIR1122a	1363	88.235	136	14	2	632	767	150	283	7.7e-40	161
TCONS_00015032	1	1	3.95e-27	hvu-MIR5049c	4189	88.235	102	11	1	2151	2251	107	6	3.95e-27	121
TCONS_00015628	1	1	1.93e-27	hvu-MIR5049a	2031	92.771	83	6	0	1033	1115	83	1	1.93e-27	121
TCONS_00016436	2	1	5.26e-27	tae-MIR1127a	1544	84.426	122	18	1	2	123	139	19	5.26e-27	119
TCONS_00016436	2	2	2.47e-20	tae-MIR1135	1544	82.906	117	10	2	7	123	2	108	2.47e-20	97.1
TCONS_00016875	2	1	8.53e-42	bdi-MIR169c	713	87.582	153	8	7	84	227	1	151	8.53e-42	167
TCONS_00016875	2	2	1.44e-34	ata-MIR169d	713	92.157	102	7	1	106	207	1	101	1.44e-34	143
TCONS_00018164	1	1	1.04e-36	ata-MIR393	858	94.845	97	3	1	404	500	1	95	1.04e-36	150
TCONS_00019806	1	1	2.84e-37	tae-MIR1122a	3015	86.111	144	18	2	426	568	292	150	2.84e-37	154
TCONS_00021612	3	1	6.79e-21	tae-MIR1128	5519	81.818	132	12	5	1892	2011	31	162	6.79e-21	100
TCONS_00021612	3	2	4.09e-18	tae-MIR1122a	5519	94.828	58	3	0	22	79	96	153	4.09e-18	91.6
TCONS_00021612	3	3	4.09e-18	tae-MIR1136	5519	88.158	76	9	0	1936	2011	76	1	4.09e-18	91.6
TCONS_00022607	1	1	1.12e-37	tae-MIR1122a	4313	86.301	146	16	4	844	987	293	150	1.12e-37	156
TCONS_00023104	5	1	1.46e-29	bdi-MIR444d	9441	100	70	0	0	3488	3557	55	124	1.46e-29	130
TCONS_00023104	5	2	6.81e-28	osa-MIR444b	9441	93.103	87	3	3	3476	3559	51	137	6.81e-28	124
TCONS_00023104	5	3	3.17e-26	bdi-MIR444c	9441	100	64	0	0	3496	3559	70	133	3.17e-26	119
TCONS_00023104	5	4	3.19e-21	ssp-MIR444c	9441	91.026	78	4	2	3472	3548	33	108	3.19e-21	102
TCONS_00023104	5	5	5.34e-19	osa-MIR444c	9441	95.082	61	2	1	379	438	1	61	5.34e-19	95.3
TCONS_00023105	5	1	1.5e-29	bdi-MIR444d	9669	100	70	0	0	3488	3557	55	124	1.5e-29	130
TCONS_00023105	5	2	6.98e-28	osa-MIR444b	9669	93.103	87	3	3	3476	3559	51	137	6.98e-28	124
TCONS_00023105	5	3	3.25e-26	bdi-MIR444c	9669	100	64	0	0	3496	3559	70	133	3.25e-26	119
TCONS_00023105	5	4	3.27e-21	ssp-MIR444c	9669	91.026	78	4	2	3472	3548	33	108	3.27e-21	102
TCONS_00023105	5	5	5.47e-19	osa-MIR444c	9669	95.082	61	2	1	379	438	1	61	5.47e-19	95.3
TCONS_00023106	5	1	4.1e-55	osa-MIR444c	9839	94.928	138	5	2	3597	3732	1	138	4.1e-55	215
TCONS_00023106	5	2	6.85e-53	bdi-MIR444d	9839	96.8	125	3	1	3603	3727	1	124	6.85e-53	207
TCONS_00023106	5	3	9.05e-37	bdi-MIR444c	9839	88.372	129	14	1	3602	3729	5	133	9.05e-37	154
TCONS_00023106	5	4	5.45e-34	ssp-MIR444c	9839	92.233	103	7	1	3617	3718	6	108	5.45e-34	145
TCONS_00023106	5	5	2.54e-32	osa-MIR444b	9839	86.029	136	11	3	3602	3729	2	137	2.54e-32	139
TCONS_00023107	5	1	2.02e-29	bdi-MIR444d	13043	100	70	0	0	6862	6931	55	124	2.02e-29	130
TCONS_00023107	5	2	9.42e-28	osa-MIR444b	13043	93.103	87	3	3	6850	6933	51	137	9.42e-28	124
TCONS_00023107	5	3	4.38e-26	bdi-MIR444c	13043	100	64	0	0	6870	6933	70	133	4.38e-26	119
TCONS_00023107	5	4	4.41e-21	ssp-MIR444c	13043	91.026	78	4	2	6846	6922	33	108	4.41e-21	102
TCONS_00023107	5	5	7.38e-19	osa-MIR444c	13043	95.082	61	2	1	3597	3656	1	61	7.38e-19	95.3
TCONS_00023108	5	1	2.8e-55	osa-MIR444c	6638	94.928	138	5	2	396	531	1	138	2.8e-55	215
TCONS_00023108	5	2	4.68e-53	bdi-MIR444d	6638	96.8	125	3	1	402	526	1	124	4.68e-53	207
TCONS_00023108	5	3	6.19e-37	bdi-MIR444c	6638	88.372	129	14	1	401	528	5	133	6.19e-37	154
TCONS_00023108	5	4	3.72e-34	ssp-MIR444c	6638	92.233	103	7	1	416	517	6	108	3.72e-34	145
TCONS_00023108	5	5	1.73e-32	osa-MIR444b	6638	86.029	136	11	3	401	528	2	137	1.73e-32	139
TCONS_00023494	5	1	2.05e-50	ata-MIR156c	4830	99.091	110	1	0	231	340	1	110	2.05e-50	198
TCONS_00023494	5	2	2.08e-40	bdi-MIR156d	4830	96.97	99	2	1	233	330	23	121	2.08e-40	165
TCONS_00023494	5	3	1.25e-37	zma-MIR156e	4830	91.379	116	6	4	221	335	1	113	1.25e-37	156
TCONS_00023494	5	4	5.82e-36	zma-MIR156i	4830	93.269	104	4	3	230	331	1	103	5.82e-36	150
TCONS_00023494	5	5	2.71e-34	zma-MIR156l	4830	95.604	91	2	2	240	330	1	89	2.71e-34	145
TCONS_00023996	3	1	2.79e-40	ata-MIR171a	1794	98.901	91	1	0	114	204	1	91	2.79e-40	163
TCONS_00023996	3	2	2.2e-26	bdi-MIR171f	1794	90.11	91	7	2	115	203	1	91	2.2e-26	117
TCONS_00023996	3	3	8.04e-16	osa-MIR171h	1794	97.872	47	1	0	169	215	50	96	8.04e-16	82.4
TCONS_00024233	5	1	2.11e-40	bdi-MIR169c	17862	87.582	153	8	7	14046	14189	151	1	2.11e-40	167
TCONS_00024233	5	2	9.83e-39	ata-MIR169e	17862	97.849	93	2	0	10322	10414	93	1	9.83e-39	161
TCONS_00024233	5	3	9.83e-39	ata-MIR169f	17862	97.849	93	2	0	10322	10414	93	1	9.83e-39	161
TCONS_00024233	5	4	9.83e-39	tae-MIR1122a	17862	89.231	130	13	1	8866	8994	152	23	9.83e-39	161
TCONS_00024233	5	5	3.56e-33	ata-MIR169d	17862	92.157	102	7	1	14066	14167	101	1	3.56e-33	143
TCONS_00024526	1	1	5.28e-20	tae-MIR1128	3280	85.417	96	10	4	885	977	125	31	5.28e-20	97.1
TCONS_00025236	1	1	2.45e-28	bdi-MIR169g	926	80.682	176	18	9	40	206	13	181	2.45e-28	122
TCONS_00025237	1	1	7.99e-34	bdi-MIR169g	1089	82.353	170	23	4	41	204	13	181	7.99e-34	141
TCONS_00026017	1	1	7.04e-16	tae-MIR9774	1574	97.872	47	1	0	206	252	54	8	7.04e-16	82.4
TCONS_00026018	1	1	7.04e-16	tae-MIR9774	1574	97.872	47	1	0	206	252	54	8	7.04e-16	82.4
TCONS_00026019	1	1	7.04e-16	tae-MIR9774	1574	97.872	47	1	0	206	252	54	8	7.04e-16	82.4
TCONS_00028222	1	1	4.22e-26	tae-MIR1122a	3462	81.507	146	24	2	1670	1815	292	150	4.22e-26	117
TCONS_00028223	1	1	4.22e-26	tae-MIR1122a	3462	81.507	146	24	2	1670	1815	292	150	4.22e-26	117
TCONS_00029776	1	1	8.79e-39	tae-MIR1122a	4397	86.395	147	18	2	3072	3217	150	295	8.79e-39	159
TCONS_00030547	1	1	1.03e-21	hvu-MIR5049e	831	88.235	85	8	2	587	670	8	91	1.03e-21	100
TCONS_00031722	2	1	1.47e-118	tae-MIR7757	2262	89.275	345	28	2	486	822	1	344	1.47e-118	424
TCONS_00031722	2	2	4.66e-24	tae-MIR9775	2262	95.588	68	3	0	888	955	45	112	4.66e-24	110
TCONS_00031859	1	1	9.48e-23	tae-MIR9773	988	92.958	71	5	0	529	599	1	71	9.48e-23	104
TCONS_00032714	5	1	1.82e-90	hvu-MIR159a	1245	100	178	0	0	261	438	1	178	1.82e-90	329
TCONS_00032714	5	2	6.59e-85	tae-MIR159a	1245	98.315	178	2	1	262	439	1	177	6.59e-85	311
TCONS_00032714	5	3	3.13e-68	bdi-MIR159b	1245	90.355	197	16	3	252	447	1	195	3.13e-68	255
TCONS_00032714	5	4	5.32e-56	far-MIR159	1245	86.802	197	21	4	250	443	2	196	5.32e-56	215
TCONS_00032714	5	5	5.39e-46	osa-MIR159b	1245	84.021	194	25	5	253	446	1	188	5.39e-46	182
TCONS_00033401	5	1	5.21e-56	ata-MIR156b	1220	98.361	122	2	0	264	385	1	122	5.21e-56	215
TCONS_00033401	5	2	6.79e-50	ata-MIR156a	1220	99.074	108	1	0	662	769	1	108	6.79e-50	195
TCONS_00033401	5	3	3.18e-43	bdi-MIR156g	1220	94.595	111	6	0	661	771	1	111	3.18e-43	172
TCONS_00033401	5	4	1.48e-41	sof-MIR156	1220	90	130	11	2	263	392	10	137	1.48e-41	167
TCONS_00033401	5	5	1.15e-37	bdi-MIR156f	1220	94.118	102	5	1	467	568	1	101	1.15e-37	154
TCONS_00034109	1	1	9.55e-18	mtr-MIR156e	3594	94.737	57	3	0	3081	3137	91	35	9.55e-18	89.8
TCONS_00034110	1	1	9.69e-18	mtr-MIR156e	3644	94.737	57	3	0	3131	3187	91	35	9.69e-18	89.8
TCONS_00034111	1	1	1.11e-17	mtr-MIR156e	4154	94.737	57	3	0	3641	3697	91	35	1.11e-17	89.8
TCONS_00034112	1	1	1.13e-17	mtr-MIR156e	4258	94.737	57	3	0	3745	3801	91	35	1.13e-17	89.8
TCONS_00034113	1	1	1.19e-17	mtr-MIR156e	4477	94.737	57	3	0	3964	4020	91	35	1.19e-17	89.8
TCONS_00034584	1	1	1.23e-60	hvu-MIR6200	2903	88.542	192	20	2	2656	2847	2	191	1.23e-60	231
TCONS_00035029	1	1	8.81e-50	hvu-MIR6200	21285	85.641	195	21	6	16273	16465	2	191	8.81e-50	198
TCONS_00035168	1	1	4.92e-41	tae-MIR1122a	14948	89.474	133	14	0	13138	13270	282	150	4.92e-41	169
TCONS_00035170	1	1	4.57e-41	tae-MIR1122a	13909	89.474	133	14	0	12099	12231	282	150	4.57e-41	169
TCONS_00035171	1	1	4.6e-41	tae-MIR1122a	13983	89.474	133	14	0	12173	12305	282	150	4.6e-41	169
TCONS_00035172	1	1	2.5e-41	tae-MIR1122a	7494	89.474	133	14	0	5684	5816	282	150	2.5e-41	169
TCONS_00035228	2	1	3.39e-20	tae-MIR1136	2116	89.474	76	8	0	1409	1484	76	1	3.39e-20	97.1
TCONS_00035228	2	2	1.22e-19	tae-MIR1128	2116	81.061	132	13	6	1368	1487	34	165	1.22e-19	95.3
TCONS_00035718	1	1	1.88e-29	tae-MIR9781	3288	91.489	94	7	1	626	719	1	93	1.88e-29	128
TCONS_00036362	1	1	2.99e-37	tae-MIR1122a	3180	86.014	143	20	0	2147	2289	150	292	2.99e-37	154
TCONS_00036375	1	1	4.75e-33	tae-MIR1122a	6550	84.247	146	21	2	3730	3875	150	293	4.75e-33	141
TCONS_00036377	1	1	4.92e-33	tae-MIR1122a	6783	84.247	146	21	2	4086	4231	150	293	4.92e-33	141
TCONS_00038851	1	1	4.19e-38	tae-MIR1122a	1613	86.207	145	18	2	920	1064	150	292	4.19e-38	156
TCONS_00040040	2	1	2.82e-18	tae-MIR1136	3820	88.312	77	7	2	3036	3111	1	76	2.82e-18	91.6
TCONS_00040040	2	2	3.65e-17	tae-MIR1128	3820	85.393	89	8	5	3071	3156	117	31	3.65e-17	87.9
TCONS_00040539	3	1	6.73e-74	tae-MIR319	3540	90.995	211	9	5	1708	1908	1	211	6.73e-74	276
TCONS_00040539	3	2	1.5e-50	bdi-MIR319a	3540	82.8	250	16	13	1694	1917	13	261	1.5e-50	198
TCONS_00040539	3	3	4.2e-46	tae-MIR1122b	3540	87.037	162	21	0	2914	3075	165	4	4.2e-46	183
TCONS_00041721	1	1	1.23e-32	tae-MIR1122a	4713	84.138	145	21	2	1568	1712	292	150	1.23e-32	139
TCONS_00041722	1	1	1.22e-32	tae-MIR1122a	4674	84.138	145	21	2	1529	1673	292	150	1.22e-32	139
TCONS_00041811	1	1	4.89e-34	tae-MIR1127b	2404	89.474	114	11	1	2125	2238	14	126	4.89e-34	143
TCONS_00043320	1	1	3.98e-30	tae-MIR1122a	2516	87.179	117	12	2	954	1069	179	293	3.98e-30	130
TCONS_00043860	1	1	4.76e-52	hvu-MIR6190	407	97.436	117	3	0	118	234	1	117	4.76e-52	200
TCONS_00044483	1	1	2.11e-23	tae-MIR1122a	2843	87.368	95	11	1	629	723	150	243	2.11e-23	108
TCONS_00047036	1	1	2.9e-29	tae-MIR1127a	5141	86.325	117	16	0	719	835	19	135	2.9e-29	128
TCONS_00047331	1	1	4.12e-31	tae-MIR1122a	3358	83.916	143	20	3	893	1034	287	147	4.12e-31	134
TCONS_00049194	1	1	2.02e-23	ata-MIR528	763	84.553	123	1	9	222	341	1	108	2.02e-23	106
TCONS_00050464	1	1	1.89e-21	tae-MIR1136	5522	90.789	76	7	0	2283	2358	1	76	1.89e-21	102
TCONS_00050465	1	1	1.6e-21	tae-MIR1136	4693	90.789	76	7	0	2283	2358	1	76	1.6e-21	102
TCONS_00050555	1	1	1.44e-61	hvu-MIR6200	4451	89.005	191	19	2	2943	3133	191	3	1.44e-61	235
TCONS_00050652	1	1	5.1e-36	tae-MIR1122a	4236	85.517	145	19	2	1527	1671	292	150	5.1e-36	150
TCONS_00050653	1	1	4.99e-36	tae-MIR1122a	4146	85.517	145	19	2	1437	1581	292	150	4.99e-36	150
TCONS_00051309	1	1	1.92e-73	hvu-MIR6200	10197	92.708	192	12	2	9180	9370	191	1	1.92e-73	276
TCONS_00051310	1	1	1.58e-73	hvu-MIR6200	8392	92.708	192	12	2	7375	7565	191	1	1.58e-73	276
TCONS_00051312	1	1	1.82e-73	hvu-MIR6200	9644	92.708	192	12	2	8627	8817	191	1	1.82e-73	276
TCONS_00051314	1	1	1.28e-73	hvu-MIR6200	6712	92.708	192	12	2	5695	5885	191	1	1.28e-73	276
TCONS_00052048	2	1	2.46e-21	tae-MIR1120a	7194	89.286	84	6	1	3056	3139	99	19	2.46e-21	102
TCONS_00052048	2	2	3.19e-20	tae-MIR1120c	7194	90.541	74	7	0	3062	3135	1	74	3.19e-20	99
TCONS_00052826	2	1	1.75e-16	mtr-MIR156e	5070	97.959	49	1	0	3658	3706	89	41	1.75e-16	86.1
TCONS_00052826	2	2	1.75e-16	nta-MIR6025e	5070	100	46	0	0	3669	3714	85	130	1.75e-16	86.1
TCONS_00052947	2	1	1.91e-31	tae-MIR1122a	5646	85.606	132	15	3	1151	1280	151	22	1.91e-31	135
TCONS_00052947	2	2	1.15e-28	tae-MIR1121	5646	92.135	89	7	0	955	1043	95	7	1.15e-28	126
TCONS_00053123	1	1	8.38e-43	tae-MIR1122a	3223	88.276	145	15	2	914	1058	292	150	8.38e-43	172
TCONS_00053343	1	1	2.44e-42	tae-MIR1122a	2616	88.112	143	17	0	1257	1399	150	292	2.44e-42	171
TCONS_00053344	1	1	2.39e-42	tae-MIR1122a	2559	88.112	143	17	0	1205	1347	150	292	2.39e-42	171
TCONS_00054439	2	1	6.48e-49	tae-MIR1122b	11951	88.272	162	19	0	7500	7661	165	4	6.48e-49	195
TCONS_00054439	2	2	1.09e-41	tae-MIR1122a	11951	88.194	144	15	2	7500	7642	292	150	1.09e-41	171
TCONS_00054440	2	1	6.13e-49	tae-MIR1122b	11297	88.272	162	19	0	7351	7512	165	4	6.13e-49	195
TCONS_00054440	2	2	1.03e-41	tae-MIR1122a	11297	88.194	144	15	2	7351	7493	292	150	1.03e-41	171
TCONS_00054441	2	1	2.76e-49	tae-MIR1122b	5023	88.272	162	19	0	1077	1238	165	4	2.76e-49	195
TCONS_00054441	2	2	4.64e-42	tae-MIR1122a	5023	88.194	144	15	2	1077	1219	292	150	4.64e-42	171
TCONS_00054442	2	1	2.93e-49	tae-MIR1122b	5338	88.272	162	19	0	997	1158	165	4	2.93e-49	195
TCONS_00054442	2	2	4.94e-42	tae-MIR1122a	5338	88.194	144	15	2	997	1139	292	150	4.94e-42	171
TCONS_00056851	1	1	6.19e-16	tae-MIR1121	4994	90.769	65	3	1	1113	1177	32	93	6.19e-16	84.2
TCONS_00056852	1	1	9.04e-16	tae-MIR1121	7287	90.769	65	3	1	1117	1181	32	93	9.04e-16	84.2
TCONS_00056853	1	1	6.95e-16	tae-MIR1121	5605	90.769	65	3	1	1117	1181	32	93	6.95e-16	84.2
TCONS_00056854	1	1	7.54e-16	tae-MIR1121	6081	90.769	65	3	1	1119	1183	32	93	7.54e-16	84.2
TCONS_00058514	1	1	3.6e-18	tae-MIR1128	1331	86.747	83	7	3	38	117	34	115	3.6e-18	89.8
TCONS_00059054	1	1	1e-48	hvu-MIR6200	5092	85.052	194	23	6	4759	4950	191	2	1e-48	193
TCONS_00059055	1	1	1.15e-48	hvu-MIR6200	5818	85.052	194	23	6	5485	5676	191	2	1.15e-48	193
TCONS_00059460	1	1	3.14e-44	tae-MIR1122a	5686	88.966	145	14	2	1619	1763	150	292	3.14e-44	178
TCONS_00060348	5	1	2.29e-82	tae-MIR156	2594	92.891	211	11	1	277	487	3	209	2.29e-82	303
TCONS_00060348	5	2	3.09e-51	ata-MIR156e	2594	93.431	137	5	1	360	496	1	133	3.09e-51	200
TCONS_00060348	5	3	5.17e-49	hvu-MIR156b	2594	95.833	120	3	1	368	487	1	118	5.17e-49	193
TCONS_00060348	5	4	5.32e-29	bdi-MIR156i	2594	83.333	150	11	9	363	498	5	154	5.32e-29	126
TCONS_00060348	5	5	9.02e-17	hvu-MIR156a	2594	100	46	0	0	370	415	1	46	9.02e-17	86.1
TCONS_00060349	5	1	7.93e-82	tae-MIR156	9190	92.891	211	11	1	281	491	3	209	7.93e-82	303
TCONS_00060349	5	2	1.07e-50	ata-MIR156e	9190	93.431	137	5	1	364	500	1	133	1.07e-50	200
TCONS_00060349	5	3	1.79e-48	hvu-MIR156b	9190	95.833	120	3	1	372	491	1	118	1.79e-48	193
TCONS_00060349	5	4	1.84e-28	bdi-MIR156i	9190	83.333	150	11	9	367	502	5	154	1.84e-28	126
TCONS_00060349	5	5	3.13e-16	hvu-MIR156a	9190	100	46	0	0	374	419	1	46	3.13e-16	86.1
TCONS_00061856	3	1	4.81e-44	hvu-MIR166a	674	97	100	3	0	69	168	1	100	4.81e-44	174
TCONS_00061856	3	2	2.24e-42	ata-MIR166b	674	97	100	3	0	69	168	1	100	2.24e-42	169
TCONS_00061856	3	3	8.16e-32	hvu-MIR166c	674	96.154	78	3	0	81	158	1	78	8.16e-32	134
TCONS_00064170	1	1	2.45e-30	tae-MIR1121	5616	92.473	93	6	1	1939	2030	1	93	2.45e-30	132
TCONS_00064412	3	1	2.62e-36	osa-MIR444e	600	92.308	104	8	0	189	292	16	119	2.62e-36	148
TCONS_00064412	3	2	9.5e-31	bdi-MIR444a	600	90.816	98	8	1	197	294	11	107	9.5e-31	130
TCONS_00064412	3	3	9.64e-21	osa-MIR444a	600	81.897	116	20	1	179	294	2	116	9.64e-21	97.1
TCONS_00065051	1	1	1.4e-19	tae-MIR1121	8926	87.059	85	11	0	7296	7380	92	8	1.4e-19	97.1
TCONS_00065173	4	1	3.78e-50	bdi-MIR156c	2453	93.333	135	5	2	287	420	3	134	3.78e-50	196
TCONS_00065173	4	2	6.32e-48	ata-MIR156d	2453	99.048	105	1	0	306	410	1	105	6.32e-48	189
TCONS_00065173	4	3	4.95e-39	osa-MIR156d	2453	91.453	117	9	1	299	414	3	119	4.95e-39	159
TCONS_00065173	4	4	6.41e-38	zma-MIR156d	2453	91.964	112	8	1	301	411	1	112	6.41e-38	156
TCONS_00065174	4	1	1.47e-49	bdi-MIR156c	9755	93.333	135	5	2	287	420	3	134	1.47e-49	196
TCONS_00065174	4	2	2.46e-47	ata-MIR156d	9755	99.048	105	1	0	306	410	1	105	2.46e-47	189
TCONS_00065174	4	3	1.93e-38	osa-MIR156d	9755	91.453	117	9	1	299	414	3	119	1.93e-38	159
TCONS_00065174	4	4	2.5e-37	zma-MIR156d	9755	91.964	112	8	1	301	411	1	112	2.5e-37	156
TCONS_00065175	4	1	1.77e-50	bdi-MIR156c	1149	93.333	135	5	2	286	419	3	134	1.77e-50	196
TCONS_00065175	4	2	2.97e-48	ata-MIR156d	1149	99.048	105	1	0	305	409	1	105	2.97e-48	189
TCONS_00065175	4	3	2.33e-39	osa-MIR156d	1149	91.453	117	9	1	298	413	3	119	2.33e-39	159
TCONS_00065175	4	4	3.01e-38	zma-MIR156d	1149	91.964	112	8	1	300	410	1	112	3.01e-38	156
TCONS_00065176	4	1	1.51e-49	bdi-MIR156c	10022	93.333	135	5	2	283	416	3	134	1.51e-49	196
TCONS_00065176	4	2	2.53e-47	ata-MIR156d	10022	99.048	105	1	0	302	406	1	105	2.53e-47	189
TCONS_00065176	4	3	1.98e-38	osa-MIR156d	10022	91.453	117	9	1	295	410	3	119	1.98e-38	159
TCONS_00065176	4	4	2.56e-37	zma-MIR156d	10022	91.964	112	8	1	297	407	1	112	2.56e-37	156
TCONS_00065862	1	1	7.74e-16	mtr-MIR156e	1729	91.667	60	3	2	1558	1616	30	88	7.74e-16	82.4
TCONS_00065863	1	1	7.73e-16	mtr-MIR156e	1725	91.667	60	3	2	1554	1612	30	88	7.73e-16	82.4
TCONS_00066758	1	1	1.8e-34	tae-MIR1122a	3174	87.402	127	15	1	1536	1662	151	26	1.8e-34	145
TCONS_00066759	1	1	1.85e-34	tae-MIR1122a	3272	87.402	127	15	1	2062	2188	151	26	1.85e-34	145
TCONS_00066761	1	1	1.83e-34	tae-MIR1122a	3224	87.402	127	15	1	2014	2140	151	26	1.83e-34	145
TCONS_00066762	1	1	1.8e-34	tae-MIR1122a	3178	87.402	127	15	1	1540	1666	151	26	1.8e-34	145
TCONS_00066763	1	1	1.56e-34	tae-MIR1122a	2750	87.402	127	15	1	1540	1666	151	26	1.56e-34	145
TCONS_00066764	1	1	1.77e-34	tae-MIR1122a	3123	87.402	127	15	1	1485	1611	151	26	1.77e-34	145
TCONS_00066972	1	1	3.93e-31	tae-MIR1122a	3201	83.448	145	22	2	582	726	292	150	3.93e-31	134
TCONS_00070036	1	1	1.17e-44	tae-MIR9777	7611	96.33	109	4	0	119	227	3	111	1.17e-44	180
TCONS_00070418	1	1	3.26e-17	mtr-MIR156e	3369	94.643	56	3	0	1190	1245	90	35	3.26e-17	87.9
TCONS_00070699	1	1	1.07e-28	tae-MIR9779	5267	86.667	120	8	7	1989	2104	31	146	1.07e-28	126
TCONS_00070700	3	1	4.05e-43	tae-MIR9662b	5661	98	100	2	0	306	405	1	100	4.05e-43	174
TCONS_00070700	3	2	5.24e-42	tae-MIR9662a	5661	98.947	95	1	0	310	404	3	97	5.24e-42	171
TCONS_00070700	3	3	1.15e-28	tae-MIR9779	5661	86.667	120	8	7	2383	2498	31	146	1.15e-28	126
TCONS_00071044	2	1	1.47e-58	tae-MIR167c	579	93.878	147	9	0	118	264	1	147	1.47e-58	222
TCONS_00071044	2	2	4.14e-49	ata-MIR167f	579	94.355	124	7	0	128	251	1	124	4.14e-49	191
TCONS_00072099	1	1	1.34e-42	tae-MIR1122a	5203	88.276	145	15	2	2766	2910	292	150	1.34e-42	172
TCONS_00073316	5	1	1.13e-68	tae-MIR444a	1635	90.863	197	11	4	312	503	232	426	1.13e-68	257
TCONS_00073316	5	2	8.94e-55	hvu-MIR444a	1635	100	114	0	0	176	289	1	114	8.94e-55	211
TCONS_00073316	5	3	3.24e-49	bdi-MIR444b	1635	85.638	188	21	3	122	303	1	188	3.24e-49	193
TCONS_00073316	5	4	1.53e-37	tae-MIR444b	1635	84.706	170	9	3	122	291	1	153	1.53e-37	154
TCONS_00073316	5	5	1.21e-23	osa-MIR444d	1635	85.849	106	10	2	196	301	42	142	1.21e-23	108
TCONS_00073317	5	1	5.44e-55	tae-MIR444a	3602	95.522	134	5	1	2155	2288	101	233	5.44e-55	213
TCONS_00073317	5	2	4.36e-31	hvu-MIR444a	3602	98.667	75	1	0	2155	2229	40	114	4.36e-31	134
TCONS_00073317	5	3	2.03e-29	bdi-MIR444b	3602	95.062	81	4	0	2163	2243	108	188	2.03e-29	128
TCONS_00073317	5	4	7.35e-24	tae-MIR444b	3602	100	59	0	0	2173	2231	95	153	7.35e-24	110
TCONS_00073317	5	5	2.64e-23	osa-MIR444d	3602	96.875	64	2	0	2178	2241	79	142	2.64e-23	108
TCONS_00073318	5	1	1.2e-68	tae-MIR444a	1729	90.863	197	11	4	379	570	232	426	1.2e-68	257
TCONS_00073318	5	2	9.47e-55	hvu-MIR444a	1729	100	114	0	0	243	356	1	114	9.47e-55	211
TCONS_00073318	5	3	3.43e-49	bdi-MIR444b	1729	85.638	188	21	3	189	370	1	188	3.43e-49	193
TCONS_00073318	5	4	1.62e-37	tae-MIR444b	1729	84.706	170	9	3	189	358	1	153	1.62e-37	154
TCONS_00073318	5	5	1.28e-23	osa-MIR444d	1729	85.849	106	10	2	263	368	42	142	1.28e-23	108
TCONS_00073949	1	1	7.34e-40	tae-MIR1122a	4748	86.986	146	17	2	2512	2657	293	150	7.34e-40	163
TCONS_00074548	2	1	1.24e-31	ata-MIR396a	3685	81.481	189	13	14	62	243	1	174	1.24e-31	135
TCONS_00074548	2	2	1.24e-31	ata-MIR396b	3685	81.481	189	13	14	62	243	1	174	1.24e-31	135
TCONS_00076601	1	1	3.09e-36	tae-MIR1122a	2544	85.517	145	19	2	1247	1391	150	292	3.09e-36	150
TCONS_00077386	1	1	1.57e-17	tae-MIR1127a	1637	89.706	68	7	0	1336	1403	137	70	1.57e-17	87.9
TCONS_00078260	1	1	1.83e-34	tae-MIR1122a	3235	84.828	145	21	1	2270	2414	150	293	1.83e-34	145
TCONS_00078262	1	1	2.43e-34	tae-MIR1122a	4333	84.828	145	21	1	3368	3512	150	293	2.43e-34	145
TCONS_00078265	1	1	1.43e-34	tae-MIR1122a	2537	84.828	145	21	1	1572	1716	150	293	1.43e-34	145
TCONS_00078282	1	1	9.15e-42	tae-MIR1133	2725	93.103	116	6	2	420	535	145	32	9.15e-42	169
TCONS_00078639	1	1	1.24e-35	tae-MIR1122a	10374	85.135	148	20	2	2390	2537	150	295	1.24e-35	150
TCONS_00079605	3	1	0	tae-MIR5048	2080	100	343	0	0	213	555	1	343	0	634
TCONS_00079605	3	2	3.44e-179	hvu-MIR5048b	2080	99.419	344	2	0	213	556	1	344	3.44e-179	625
TCONS_00079605	3	3	5.88e-162	hvu-MIR5048a	2080	96.067	356	1	6	213	555	1	356	5.88e-162	568
TCONS_00080549	3	1	8.85e-44	tae-MIR408	1222	83.417	199	21	6	86	284	1	187	8.85e-44	174
TCONS_00080549	3	2	5.48e-21	osa-MIR408	1222	77.157	197	27	16	99	284	16	205	5.48e-21	99
TCONS_00080549	3	3	1.97e-20	ata-MIR408	1222	78.191	188	15	12	101	263	1	187	1.97e-20	97.1
TCONS_00080550	3	1	9.08e-44	tae-MIR408	1252	83.417	199	21	6	86	284	1	187	9.08e-44	174
TCONS_00080550	3	2	5.62e-21	osa-MIR408	1252	77.157	197	27	16	99	284	16	205	5.62e-21	99
TCONS_00080550	3	3	2.02e-20	ata-MIR408	1252	78.191	188	15	12	101	263	1	187	2.02e-20	97.1
TCONS_00080683	1	1	1.73e-18	tae-MIR1136	2315	88.158	76	9	0	1860	1935	1	76	1.73e-18	91.6
TCONS_00084250	1	1	2.97e-36	tae-MIR1122a	2441	88.095	126	15	0	1368	1493	146	21	2.97e-36	150
TCONS_00084251	1	1	3.04e-36	tae-MIR1122a	2501	88.095	126	15	0	1428	1553	146	21	3.04e-36	150
TCONS_00084773	1	1	4.17e-16	mtr-MIR156e	3327	100	45	0	0	2284	2328	44	88	4.17e-16	84.2
TCONS_00084774	1	1	4.03e-16	mtr-MIR156e	3218	100	45	0	0	2175	2219	44	88	4.03e-16	84.2
TCONS_00084775	1	1	5.29e-16	mtr-MIR156e	4274	100	45	0	0	3231	3275	44	88	5.29e-16	84.2
TCONS_00084825	1	1	9.22e-27	hvu-MIR5049c	9873	88.889	99	10	1	1260	1357	6	104	9.22e-27	121
TCONS_00085234	1	1	4.38e-37	hvu-MIR6205	4703	100	83	0	0	524	606	1	83	4.38e-37	154
TCONS_00085958	1	1	5.91e-16	tae-MIR1135	4775	88.406	69	8	0	1601	1669	32	100	5.91e-16	84.2
TCONS_00085959	2	1	6.77e-36	tae-MIR1122a	5616	85.517	145	19	2	2104	2248	292	150	6.77e-36	150
TCONS_00085959	2	2	6.96e-16	tae-MIR1135	5616	88.406	69	8	0	1702	1770	32	100	6.96e-16	84.2
TCONS_00086468	2	1	6.57e-46	ata-MIR166d	5528	86.441	177	12	6	169	336	1	174	6.57e-46	183
TCONS_00086468	2	2	8.74e-25	bdi-MIR166b	5528	90.11	91	3	5	150	237	1	88	8.74e-25	113
TCONS_00086510	2	1	1.1e-27	bdi-MIR171e	4201	91.209	91	6	2	442	531	1	90	1.1e-27	122
TCONS_00086510	2	2	8.58e-24	osa-MIR171a	4201	88.764	89	10	0	446	534	6	94	8.58e-24	110
TCONS_00088359	1	1	6.18e-30	tae-MIR1122a	3941	84.733	131	19	1	1065	1195	153	24	6.18e-30	130
TCONS_00088362	1	1	2.57e-30	tae-MIR1122a	1630	84.733	131	19	1	627	757	153	24	2.57e-30	130
TCONS_00088644	1	1	2.04e-32	peu-MIR2916	598	93.407	91	6	0	413	503	1	91	2.04e-32	135
TCONS_00089045	1	1	2.75e-32	peu-MIR2916	811	93.407	91	6	0	466	556	1	91	2.75e-32	135
TCONS_00089682	1	1	3.87e-30	tae-MIR1122a	2443	84.733	131	19	1	2175	2305	153	24	3.87e-30	130
