# Supplementary material for: Comparative transcriptome analysis reveals key long noncoding RNAs for cadmium tolerance in Tibetan hull-less barley
Source: Front Plant Sci. 2025 May 22;16:1572490. doi: 10.3389/fpls.2025.1572490 (PMC12138524; doi:10.3389/fpls.2025.1572490)
Supplement: Supplementary file 1 [file DataSheet1.zip › Table S6. List of Up-regulated and down-regulated lncRNAs and mRNAs in X178.xlsx]

## Sheet: X178_CK-vs-X178_Cd.tran.DEseq2
Table S6. List of Up-regulated and down-regulated lncRNAs and mRNAs in X178
GeneID	TranID	GorT	RNA_Type	Control	Case	Diff_Flag	Significant_Difference_Value	Corrected_Significant_Difference_Value	Fold_Change
HORVU.MOREX.r2.2HG0082310	HORVU.MOREX.r2.2HG0082310.1	tran	mRNA	X178_CK	X178_Cd	Up	1.2536e-273	7.36004e-269	5.42128
HORVU.MOREX.r2.7HG0606170	TCONS_00087038	tran	mRNA	X178_CK	X178_Cd	Up	2.49959e-159	7.33768e-155	3.20885
HORVU.MOREX.r2.7HG0623080	TCONS_00081370	tran	mRNA	X178_CK	X178_Cd	Up	2.27496e-105	3.33912e-101	4.32036
HORVU.MOREX.r2.7HG0623080	TCONS_00081371	tran	mRNA	X178_CK	X178_Cd	Up	2.27496e-105	3.33912e-101	4.32036
HORVU.MOREX.r2.1HG0040660	HORVU.MOREX.r2.1HG0040660.1	tran	mRNA	X178_CK	X178_Cd	Up	1.34832e-100	1.58322e-96	3.33147
HORVU.MOREX.r2.3HG0200400	HORVU.MOREX.r2.3HG0200400.1	tran	mRNA	X178_CK	X178_Cd	Up	2.48478e-98	2.4314e-94	2.19386
HORVU.MOREX.r2.4HG0288590	HORVU.MOREX.r2.4HG0288590.1	tran	mRNA	X178_CK	X178_Cd	Up	2.48148e-85	2.08129e-81	2.95426
HORVU.MOREX.r2.2HG0132470	HORVU.MOREX.r2.2HG0132470.1	tran	mRNA	X178_CK	X178_Cd	Up	3.05078e-84	2.23893e-80	2.72664
HORVU.MOREX.r2.3HG0273580	HORVU.MOREX.r2.3HG0273580.1	tran	mRNA	X178_CK	X178_Cd	Up	1.32431e-83	8.63907e-80	3.16432
HORVU.MOREX.r2.3HG0246240	TCONS_00030322	tran	lncRNA	X178_CK	X178_Cd	Dw	7.75559e-74	4.55338e-70	-1.42996
HORVU.MOREX.r2.4HG0277890	HORVU.MOREX.r2.4HG0277890.1	tran	mRNA	X178_CK	X178_Cd	Up	5.21365e-69	2.78271e-65	5.41517
HORVU.MOREX.r2.3HG0252060	HORVU.MOREX.r2.3HG0252060.1	tran	mRNA	X178_CK	X178_Cd	Up	2.82196e-65	1.38067e-61	1.17624
HORVU.MOREX.r2.1HG0017380	HORVU.MOREX.r2.1HG0017380.1	tran	mRNA	X178_CK	X178_Cd	Up	3.10059e-62	1.4003e-58	3.12589
HORVU.MOREX.r2.2HG0155830	TCONS_00024015	tran	mRNA	X178_CK	X178_Cd	Up	9.56515e-61	4.01128e-57	2.33135
HORVU.MOREX.r2.UnG0626650	TCONS_00089404	tran	mRNA	X178_CK	X178_Cd	Up	3.00879e-56	1.17766e-52	4.61279
HORVU.MOREX.r2.5HG0355150	TCONS_00056965	tran	lncRNA	X178_CK	X178_Cd	Dw	2.90283e-55	1.06517e-51	-4.13256
HORVU.MOREX.r2.1HG0062440	HORVU.MOREX.r2.1HG0062440.1	tran	mRNA	X178_CK	X178_Cd	Up	3.92201e-55	1.3545e-51	3.56543
HORVU.MOREX.r2.7HG0607430	HORVU.MOREX.r2.7HG0607430.1	tran	mRNA	X178_CK	X178_Cd	Up	1.39681e-54	4.55601e-51	2.12376
HORVU.MOREX.r2.7HG0622840	TCONS_00088204	tran	mRNA	X178_CK	X178_Cd	Dw	2.12533e-54	6.56739e-51	-2.89684
HORVU.MOREX.r2.2HG0116980	HORVU.MOREX.r2.2HG0116980.1	tran	mRNA	X178_CK	X178_Cd	Up	2.1043e-51	6.17727e-48	2.13262
HORVU.MOREX.r2.6HG0501260	HORVU.MOREX.r2.6HG0501260.1	tran	mRNA	X178_CK	X178_Cd	Up	7.24651e-50	2.02595e-46	4.06895
HORVU.MOREX.r2.3HG0252650	HORVU.MOREX.r2.3HG0252650.1	tran	mRNA	X178_CK	X178_Cd	Up	7.78083e-50	2.07646e-46	4.15225
HORVU.MOREX.r2.1HG0057900	TCONS_00009687	tran	mRNA	X178_CK	X178_Cd	Up	8.30936e-50	2.12109e-46	1.89591
HORVU.MOREX.r2.2HG0081840	TCONS_00011423	tran	mRNA	X178_CK	X178_Cd	Up	2.82177e-49	6.90287e-46	2.55617
HORVU.MOREX.r2.2HG0095300	HORVU.MOREX.r2.2HG0095300.1	tran	mRNA	X178_CK	X178_Cd	Up	1.20419e-48	2.82798e-45	1.8685
HORVU.MOREX.r2.5HG0363830	HORVU.MOREX.r2.5HG0363830.1	tran	mRNA	X178_CK	X178_Cd	Up	8.90493e-48	2.01084e-44	1.54094
HORVU.MOREX.r2.1HG0067430	HORVU.MOREX.r2.1HG0067430.1	tran	mRNA	X178_CK	X178_Cd	Up	3.83074e-47	8.32988e-44	2.20879
HORVU.MOREX.r2.3HG0265830	HORVU.MOREX.r2.3HG0265830.1	tran	mRNA	X178_CK	X178_Cd	Up	4.55726e-47	9.55577e-44	1.50375
HORVU.MOREX.r2.7HG0610650	TCONS_00080549	tran	mRNA	X178_CK	X178_Cd	Up	1.01779e-45	2.06053e-42	8.50093
HORVU.MOREX.r2.1HG0024240	HORVU.MOREX.r2.1HG0024240.1	tran	mRNA	X178_CK	X178_Cd	Up	3.27654e-45	6.41229e-42	2.18286
HORVU.MOREX.r2.2HG0153350	TCONS_00023871	tran	mRNA	X178_CK	X178_Cd	Up	5.39116e-45	1.02103e-41	2.26871
HORVU.MOREX.r2.4HG0345920	TCONS_00044223	tran	mRNA	X178_CK	X178_Cd	Dw	2.0921e-44	3.83842e-41	-3.24388
HORVU.MOREX.r2.5HG0396880	TCONS_00060078	tran	mRNA	X178_CK	X178_Cd	Up	3.69397e-44	6.57202e-41	2.7929
HORVU.MOREX.r2.3HG0194610	TCONS_00033262	tran	mRNA	X178_CK	X178_Cd	Up	4.79635e-44	8.28231e-41	1.63421
HORVU.MOREX.r2.2HG0146170	HORVU.MOREX.r2.2HG0146170.1	tran	mRNA	X178_CK	X178_Cd	Up	1.34761e-43	2.26056e-40	0.915751
HORVU.MOREX.r2.5HG0429830	HORVU.MOREX.r2.5HG0429830.1	tran	mRNA	X178_CK	X178_Cd	Up	7.37318e-43	1.20246e-39	3.61032
XLOC_044745	TCONS_00063298	tran	lncRNA	X178_CK	X178_Cd	Up	1.51714e-42	2.40737e-39	3.90942
HORVU.MOREX.r2.2HG0132760	TCONS_00015001	tran	mRNA	X178_CK	X178_Cd	Up	5.7067e-42	8.817e-39	2.87857
HORVU.MOREX.r2.4HG0329540	TCONS_00043039	tran	mRNA	X178_CK	X178_Cd	Up	8.57213e-42	1.29046e-38	3.49574
HORVU.MOREX.r2.3HG0252060	TCONS_00037506	tran	mRNA	X178_CK	X178_Cd	Up	2.54947e-41	3.65078e-38	1.47221
HORVU.MOREX.r2.7HG0531600	HORVU.MOREX.r2.7HG0531600.1	tran	mRNA	X178_CK	X178_Cd	Up	2.52381e-41	3.65078e-38	5.7556
HORVU.MOREX.r2.5HG0355110	TCONS_00056939	tran	mRNA	X178_CK	X178_Cd	Dw	3.74784e-41	5.23903e-38	-4.74052
HORVU.MOREX.r2.2HG0166600	HORVU.MOREX.r2.2HG0166600.1	tran	mRNA	X178_CK	X178_Cd	Up	7.08172e-41	9.66918e-38	2.34192
HORVU.MOREX.r2.5HG0444880	HORVU.MOREX.r2.5HG0444880.1	tran	mRNA	X178_CK	X178_Cd	Up	1.00391e-40	1.33956e-37	1.76344
HORVU.MOREX.r2.2HG0092290	TCONS_00012160	tran	mRNA	X178_CK	X178_Cd	Up	1.11406e-40	1.4535e-37	0.81963
HORVU.MOREX.r2.5HG0367920	TCONS_00057895	tran	mRNA	X178_CK	X178_Cd	Up	2.099e-40	2.679e-37	2.4089
HORVU.MOREX.r2.7HG0601740	HORVU.MOREX.r2.7HG0601740.1	tran	mRNA	X178_CK	X178_Cd	Up	2.91562e-40	3.64211e-37	2.05397
HORVU.MOREX.r2.2HG0099270	TCONS_00012574	tran	mRNA	X178_CK	X178_Cd	Dw	3.28623e-40	4.01954e-37	-4.07
HORVU.MOREX.r2.4HG0342730	HORVU.MOREX.r2.4HG0342730.1	tran	mRNA	X178_CK	X178_Cd	Dw	5.87298e-40	7.03691e-37	-3.24982
HORVU.MOREX.r2.2HG0143550	HORVU.MOREX.r2.2HG0143550.1	tran	mRNA	X178_CK	X178_Cd	Up	1.08413e-39	1.27301e-36	1.78789
HORVU.MOREX.r2.2HG0153890	HORVU.MOREX.r2.2HG0153890.1	tran	mRNA	X178_CK	X178_Cd	Up	1.51274e-39	1.74146e-36	4.68396
HORVU.MOREX.r2.4HG0342490	HORVU.MOREX.r2.4HG0342490.1	tran	mRNA	X178_CK	X178_Cd	Up	4.31391e-39	4.87065e-36	1.93444
HORVU.MOREX.r2.3HG0253050	HORVU.MOREX.r2.3HG0253050.1	tran	mRNA	X178_CK	X178_Cd	Up	5.45401e-39	6.0417e-36	1.23152
HORVU.MOREX.r2.2HG0119300	TCONS_00021361	tran	mRNA	X178_CK	X178_Cd	Up	8.45131e-38	9.18861e-35	8.11895
HORVU.MOREX.r2.5HG0370710	HORVU.MOREX.r2.5HG0370710.1	tran	mRNA	X178_CK	X178_Cd	Up	1.51747e-37	1.61985e-34	1.42696
HORVU.MOREX.r2.2HG0081850	HORVU.MOREX.r2.2HG0081850.1	tran	mRNA	X178_CK	X178_Cd	Up	3.868e-37	4.05525e-34	3.31419
HORVU.MOREX.r2.3HG0272550	HORVU.MOREX.r2.3HG0272550.1	tran	mRNA	X178_CK	X178_Cd	Up	4.58603e-37	4.72369e-34	5.12434
HORVU.MOREX.r2.4HG0286260	HORVU.MOREX.r2.4HG0286260.1	tran	mRNA	X178_CK	X178_Cd	Up	1.35065e-36	1.35476e-33	1.4474
HORVU.MOREX.r2.6HG0473430	HORVU.MOREX.r2.6HG0473430.1	tran	mRNA	X178_CK	X178_Cd	Up	1.36143e-36	1.35476e-33	2.18054
HORVU.MOREX.r2.2HG0140860	HORVU.MOREX.r2.2HG0140860.1	tran	mRNA	X178_CK	X178_Cd	Up	1.56329e-36	1.5297e-33	1.28545
HORVU.MOREX.r2.2HG0155090	HORVU.MOREX.r2.2HG0155090.1	tran	mRNA	X178_CK	X178_Cd	Dw	2.06352e-36	1.98609e-33	-4.87928
HORVU.MOREX.r2.2HG0176040	HORVU.MOREX.r2.2HG0176040.1	tran	mRNA	X178_CK	X178_Cd	Up	2.87656e-36	2.72397e-33	1.69717
HORVU.MOREX.r2.3HG0265850	HORVU.MOREX.r2.3HG0265850.1	tran	mRNA	X178_CK	X178_Cd	Up	4.71666e-36	4.39555e-33	4.97003
HORVU.MOREX.r2.6HG0458280	HORVU.MOREX.r2.6HG0458280.1	tran	mRNA	X178_CK	X178_Cd	Up	6.94987e-36	6.37553e-33	1.30865
HORVU.MOREX.r2.2HG0150600	HORVU.MOREX.r2.2HG0150600.1	tran	mRNA	X178_CK	X178_Cd	Up	8.15174e-36	7.14324e-33	2.06362
HORVU.MOREX.r2.2HG0150610	HORVU.MOREX.r2.2HG0150610.1	tran	mRNA	X178_CK	X178_Cd	Up	8.15174e-36	7.14324e-33	2.06362
HORVU.MOREX.r2.UnG0631560	HORVU.MOREX.r2.UnG0631560.1	tran	mRNA	X178_CK	X178_Cd	Up	8.15174e-36	7.14324e-33	2.06362
HORVU.MOREX.r2.2HG0132760	HORVU.MOREX.r2.2HG0132760.1	tran	mRNA	X178_CK	X178_Cd	Up	1.5829e-35	1.36667e-32	4.57324
HORVU.MOREX.r2.7HG0590510	HORVU.MOREX.r2.7HG0590510.1	tran	mRNA	X178_CK	X178_Cd	Up	2.43114e-35	2.06862e-32	1.6886
HORVU.MOREX.r2.4HG0332580	HORVU.MOREX.r2.4HG0332580.1	tran	mRNA	X178_CK	X178_Cd	Up	6.03317e-35	5.06019e-32	2.68071
HORVU.MOREX.r2.6HG0520780	TCONS_00074184	tran	mRNA	X178_CK	X178_Cd	Up	1.01454e-34	8.38938e-32	0.71846
HORVU.MOREX.r2.UnG0631900	HORVU.MOREX.r2.UnG0631900.1	tran	mRNA	X178_CK	X178_Cd	Dw	2.09132e-34	1.70533e-31	-3.87076
HORVU.MOREX.r2.5HG0367820	TCONS_00057882	tran	mRNA	X178_CK	X178_Cd	Up	2.20223e-34	1.77117e-31	2.55838
HORVU.MOREX.r2.2HG0161910	TCONS_00017055	tran	mRNA	X178_CK	X178_Cd	Up	1.44767e-33	1.14857e-30	0.947093
HORVU.MOREX.r2.2HG0150550	HORVU.MOREX.r2.2HG0150550.1	tran	mRNA	X178_CK	X178_Cd	Up	1.84922e-33	1.4476e-30	1.6247
HORVU.MOREX.r2.7HG0549060	HORVU.MOREX.r2.7HG0549060.1	tran	mRNA	X178_CK	X178_Cd	Up	3.58689e-33	2.77092e-30	2.83093
HORVU.MOREX.r2.3HG0247070	HORVU.MOREX.r2.3HG0247070.1	tran	mRNA	X178_CK	X178_Cd	Up	3.70044e-33	2.82151e-30	4.08172
HORVU.MOREX.r2.3HG0220810	TCONS_00028566	tran	mRNA	X178_CK	X178_Cd	Dw	4.20585e-33	3.16577e-30	-2.73745
HORVU.MOREX.r2.1HG0066510	HORVU.MOREX.r2.1HG0066510.1	tran	mRNA	X178_CK	X178_Cd	Up	7.92567e-33	5.89018e-30	3.28289
HORVU.MOREX.r2.7HG0551040	TCONS_00083221	tran	mRNA	X178_CK	X178_Cd	Up	8.05609e-33	5.91226e-30	3.5388
HORVU.MOREX.r2.3HG0192380	TCONS_00026483	tran	mRNA	X178_CK	X178_Cd	Dw	1.40207e-32	1.01626e-29	-1.79226
HORVU.MOREX.r2.5HG0424060	HORVU.MOREX.r2.5HG0424060.1	tran	mRNA	X178_CK	X178_Cd	Dw	1.59056e-32	1.13882e-29	-2.653
HORVU.MOREX.r2.5HG0384540	HORVU.MOREX.r2.5HG0384540.1	tran	mRNA	X178_CK	X178_Cd	Up	5.2237e-32	3.69504e-29	1.73907
HORVU.MOREX.r2.3HG0195890	TCONS_00033356	tran	mRNA	X178_CK	X178_Cd	Up	5.92216e-32	4.13924e-29	2.11883
HORVU.MOREX.r2.4HG0276080	TCONS_00039152	tran	mRNA	X178_CK	X178_Cd	Up	1.0084e-31	6.96517e-29	1.3435
HORVU.MOREX.r2.7HG0549080	HORVU.MOREX.r2.7HG0549080.1	tran	mRNA	X178_CK	X178_Cd	Up	1.12042e-31	7.64893e-29	4.95112
HORVU.MOREX.r2.4HG0328580	HORVU.MOREX.r2.4HG0328580.1	tran	mRNA	X178_CK	X178_Cd	Up	1.53165e-31	1.03361e-28	6.03954
HORVU.MOREX.r2.7HG0586110	TCONS_00078837	tran	mRNA	X178_CK	X178_Cd	Dw	2.35665e-31	1.57228e-28	-1.4683
HORVU.MOREX.r2.5HG0381170	HORVU.MOREX.r2.5HG0381170.1	tran	mRNA	X178_CK	X178_Cd	Up	2.85466e-31	1.88315e-28	2.69135
HORVU.MOREX.r2.7HG0599230	TCONS_00079765	tran	mRNA	X178_CK	X178_Cd	Up	3.71875e-31	2.4259e-28	2.98455
HORVU.MOREX.r2.3HG0265860	HORVU.MOREX.r2.3HG0265860.1	tran	mRNA	X178_CK	X178_Cd	Up	4.45437e-31	2.87385e-28	3.74389
HORVU.MOREX.r2.1HG0046880	HORVU.MOREX.r2.1HG0046880.1	tran	mRNA	X178_CK	X178_Cd	Dw	5.99002e-31	3.82261e-28	-4.22268
HORVU.MOREX.r2.3HG0198580	TCONS_00033529	tran	mRNA	X178_CK	X178_Cd	Up	7.46506e-31	4.7127e-28	1.16942
HORVU.MOREX.r2.5HG0445920	HORVU.MOREX.r2.5HG0445920.1	tran	mRNA	X178_CK	X178_Cd	Up	1.19007e-30	7.43303e-28	1.30942
HORVU.MOREX.r2.6HG0505360	TCONS_00073144	tran	mRNA	X178_CK	X178_Cd	Up	1.33342e-30	8.22106e-28	4.30528
XLOC_063971	TCONS_00090144	tran	lncRNA	X178_CK	X178_Cd	Up	1.34425e-30	8.22106e-28	5.02091
HORVU.MOREX.r2.5HG0424360	HORVU.MOREX.r2.5HG0424360.1	tran	mRNA	X178_CK	X178_Cd	Dw	4.23943e-30	2.56599e-27	-2.01279
HORVU.MOREX.r2.3HG0271330	HORVU.MOREX.r2.3HG0271330.1	tran	mRNA	X178_CK	X178_Cd	Up	4.53637e-30	2.7177e-27	2.54011
XLOC_044746	TCONS_00063299	tran	lncRNA	X178_CK	X178_Cd	Up	8.04322e-30	4.76995e-27	3.75061
HORVU.MOREX.r2.7HG0539200	HORVU.MOREX.r2.7HG0539200.1	tran	mRNA	X178_CK	X178_Cd	Up	8.1819e-30	4.80368e-27	4.32573
HORVU.MOREX.r2.7HG0606170	HORVU.MOREX.r2.7HG0606170.1	tran	mRNA	X178_CK	X178_Cd	Up	9.65759e-30	5.61393e-27	2.99765
HORVU.MOREX.r2.4HG0322390	TCONS_00042510	tran	mRNA	X178_CK	X178_Cd	Up	1.09284e-29	6.29037e-27	1.85382
HORVU.MOREX.r2.7HG0538260	HORVU.MOREX.r2.7HG0538260.1	tran	mRNA	X178_CK	X178_Cd	Up	3.51486e-29	2.00351e-26	3.70052
HORVU.MOREX.r2.2HG0177900	HORVU.MOREX.r2.2HG0177900.1	tran	mRNA	X178_CK	X178_Cd	Up	5.2077e-29	2.9399e-26	2.14932
HORVU.MOREX.r2.1HG0077030	HORVU.MOREX.r2.1HG0077030.1	tran	mRNA	X178_CK	X178_Cd	Up	8.43441e-29	4.71612e-26	1.52053
HORVU.MOREX.r2.3HG0186320	HORVU.MOREX.r2.3HG0186320.1	tran	mRNA	X178_CK	X178_Cd	Up	8.80319e-29	4.87589e-26	2.837
HORVU.MOREX.r2.7HG0531600	TCONS_00081812	tran	mRNA	X178_CK	X178_Cd	Up	9.74329e-29	5.34615e-26	4.89011
HORVU.MOREX.r2.2HG0114530	HORVU.MOREX.r2.2HG0114530.1	tran	mRNA	X178_CK	X178_Cd	Up	1.24534e-28	6.75918e-26	3.65163
HORVU.MOREX.r2.2HG0143550	TCONS_00023120	tran	mRNA	X178_CK	X178_Cd	Up	1.25488e-28	6.75918e-26	0.860488
HORVU.MOREX.r2.3HG0263370	HORVU.MOREX.r2.3HG0263370.1	tran	mRNA	X178_CK	X178_Cd	Up	1.56478e-28	8.3518e-26	2.72874
HORVU.MOREX.r2.7HG0538280	TCONS_00075418	tran	mRNA	X178_CK	X178_Cd	Up	2.85653e-28	1.5109e-25	3.40693
HORVU.MOREX.r2.5HG0416230	HORVU.MOREX.r2.5HG0416230.1	tran	mRNA	X178_CK	X178_Cd	Up	3.62783e-28	1.90173e-25	3.24043
HORVU.MOREX.r2.4HG0343490	HORVU.MOREX.r2.4HG0343490.1	tran	mRNA	X178_CK	X178_Cd	Up	3.71013e-28	1.92766e-25	2.0868
HORVU.MOREX.r2.2HG0132800	TCONS_00015008	tran	mRNA	X178_CK	X178_Cd	Up	1.26348e-27	6.50702e-25	2.3787
HORVU.MOREX.r2.4HG0283610	TCONS_00044958	tran	mRNA	X178_CK	X178_Cd	Up	1.84287e-27	9.40844e-25	1.52016
HORVU.MOREX.r2.5HG0422890	HORVU.MOREX.r2.5HG0422890.1	tran	mRNA	X178_CK	X178_Cd	Dw	1.91833e-27	9.70922e-25	-1.3918
HORVU.MOREX.r2.5HG0355150	TCONS_00056958	tran	lncRNA	X178_CK	X178_Cd	Dw	2.31648e-27	1.16242e-24	-4.74268
HORVU.MOREX.r2.6HG0519590	HORVU.MOREX.r2.6HG0519590.1	tran	mRNA	X178_CK	X178_Cd	Up	2.38789e-27	1.1881e-24	1.90724
HORVU.MOREX.r2.2HG0152820	HORVU.MOREX.r2.2HG0152820.1	tran	mRNA	X178_CK	X178_Cd	Up	4.12383e-27	2.03458e-24	2.03765
HORVU.MOREX.r2.2HG0141020	TCONS_00022961	tran	lncRNA	X178_CK	X178_Cd	Up	4.92527e-27	2.40973e-24	1.72695
HORVU.MOREX.r2.6HG0520660	HORVU.MOREX.r2.6HG0520660.1	tran	mRNA	X178_CK	X178_Cd	Up	5.70366e-27	2.7675e-24	3.56251
HORVU.MOREX.r2.2HG0100050	HORVU.MOREX.r2.2HG0100050.1	tran	mRNA	X178_CK	X178_Cd	Up	5.77449e-27	2.7789e-24	3.9071
HORVU.MOREX.r2.2HG0149690	HORVU.MOREX.r2.2HG0149690.1	tran	mRNA	X178_CK	X178_Cd	Up	8.52984e-27	4.05768e-24	1.13821
HORVU.MOREX.r2.4HG0339550	HORVU.MOREX.r2.4HG0339550.1	tran	mRNA	X178_CK	X178_Cd	Up	8.56998e-27	4.05768e-24	5.70904
HORVU.MOREX.r2.3HG0265810	TCONS_00031729	tran	mRNA	X178_CK	X178_Cd	Up	9.55214e-27	4.48652e-24	3.15771
HORVU.MOREX.r2.3HG0224000	HORVU.MOREX.r2.3HG0224000.1	tran	mRNA	X178_CK	X178_Cd	Up	1.14826e-26	5.35041e-24	2.09883
HORVU.MOREX.r2.3HG0188950	TCONS_00026242	tran	mRNA	X178_CK	X178_Cd	Up	1.17513e-26	5.43252e-24	2.73234
HORVU.MOREX.r2.3HG0237240	HORVU.MOREX.r2.3HG0237240.1	tran	mRNA	X178_CK	X178_Cd	Up	1.37605e-26	6.31164e-24	1.4719
HORVU.MOREX.r2.3HG0262410	TCONS_00038207	tran	lncRNA	X178_CK	X178_Cd	Dw	1.45112e-26	6.60438e-24	-3.90766
HORVU.MOREX.r2.1HG0059220	HORVU.MOREX.r2.1HG0059220.1	tran	mRNA	X178_CK	X178_Cd	Dw	1.58975e-26	7.17968e-24	-3.12607
HORVU.MOREX.r2.1HG0013750	HORVU.MOREX.r2.1HG0013750.1	tran	mRNA	X178_CK	X178_Cd	Up	1.78693e-26	7.99226e-24	2.26416
HORVU.MOREX.r2.5HG0415500	TCONS_00054254	tran	mRNA	X178_CK	X178_Cd	Up	1.7969e-26	7.99226e-24	1.46334
HORVU.MOREX.r2.1HG0017390	HORVU.MOREX.r2.1HG0017390.1	tran	mRNA	X178_CK	X178_Cd	Up	2.26338e-26	9.99138e-24	2.7254
HORVU.MOREX.r2.3HG0183930	HORVU.MOREX.r2.3HG0183930.1	tran	mRNA	X178_CK	X178_Cd	Up	2.56964e-26	1.12587e-23	3.06002
HORVU.MOREX.r2.2HG0167940	HORVU.MOREX.r2.2HG0167940.1	tran	mRNA	X178_CK	X178_Cd	Dw	2.98648e-26	1.29881e-23	-2.9246
HORVU.MOREX.r2.3HG0246940	HORVU.MOREX.r2.3HG0246940.1	tran	mRNA	X178_CK	X178_Cd	Up	3.08844e-26	1.33328e-23	1.30798
HORVU.MOREX.r2.5HG0445330	HORVU.MOREX.r2.5HG0445330.1	tran	mRNA	X178_CK	X178_Cd	Up	3.73762e-26	1.60175e-23	2.96633
HORVU.MOREX.r2.2HG0178930	HORVU.MOREX.r2.2HG0178930.1	tran	mRNA	X178_CK	X178_Cd	Up	4.58918e-26	1.95243e-23	1.11133
HORVU.MOREX.r2.3HG0254080	HORVU.MOREX.r2.3HG0254080.1	tran	mRNA	X178_CK	X178_Cd	Up	6.12651e-26	2.58772e-23	1.60904
HORVU.MOREX.r2.2HG0131160	HORVU.MOREX.r2.2HG0131160.1	tran	mRNA	X178_CK	X178_Cd	Up	7.96019e-26	3.33822e-23	2.07859
HORVU.MOREX.r2.5HG0367910	HORVU.MOREX.r2.5HG0367910.1	tran	mRNA	X178_CK	X178_Cd	Up	9.99663e-26	4.1625e-23	2.8058
HORVU.MOREX.r2.2HG0100030	HORVU.MOREX.r2.2HG0100030.1	tran	mRNA	X178_CK	X178_Cd	Up	1.23382e-25	5.10131e-23	2.64431
HORVU.MOREX.r2.4HG0280910	HORVU.MOREX.r2.4HG0280910.1	tran	mRNA	X178_CK	X178_Cd	Up	1.28916e-25	5.29287e-23	1.78449
HORVU.MOREX.r2.4HG0342770	TCONS_00044009	tran	mRNA	X178_CK	X178_Cd	Dw	1.9612e-25	7.99611e-23	-3.12572
HORVU.MOREX.r2.3HG0237390	HORVU.MOREX.r2.3HG0237390.1	tran	mRNA	X178_CK	X178_Cd	Dw	1.97943e-25	8.01477e-23	-1.91184
HORVU.MOREX.r2.1HG0074990	TCONS_00010866	tran	mRNA	X178_CK	X178_Cd	Up	2.70761e-25	1.08881e-22	2.04877
HORVU.MOREX.r2.1HG0050390	HORVU.MOREX.r2.1HG0050390.1	tran	mRNA	X178_CK	X178_Cd	Up	2.85516e-25	1.14034e-22	3.17901
HORVU.MOREX.r2.5HG0439630	HORVU.MOREX.r2.5HG0439630.1	tran	mRNA	X178_CK	X178_Cd	Up	3.60049e-25	1.4283e-22	3.09895
HORVU.MOREX.r2.2HG0136320	HORVU.MOREX.r2.2HG0136320.1	tran	mRNA	X178_CK	X178_Cd	Up	3.77174e-25	1.48619e-22	1.94715
HORVU.MOREX.r2.5HG0431600	HORVU.MOREX.r2.5HG0431600.1	tran	mRNA	X178_CK	X178_Cd	Up	3.81647e-25	1.49379e-22	5.80016
HORVU.MOREX.r2.2HG0110730	HORVU.MOREX.r2.2HG0110730.1	tran	mRNA	X178_CK	X178_Cd	Up	4.2811e-25	1.66455e-22	1.14861
HORVU.MOREX.r2.1HG0062130	HORVU.MOREX.r2.1HG0062130.1	tran	mRNA	X178_CK	X178_Cd	Up	4.37128e-25	1.68844e-22	1.01411
HORVU.MOREX.r2.1HG0076300	HORVU.MOREX.r2.1HG0076300.1	tran	mRNA	X178_CK	X178_Cd	Up	4.44683e-25	1.70639e-22	1.69324
HORVU.MOREX.r2.3HG0233270	HORVU.MOREX.r2.3HG0233270.1	tran	mRNA	X178_CK	X178_Cd	Up	4.65629e-25	1.77516e-22	1.50887
HORVU.MOREX.r2.2HG0151170	HORVU.MOREX.r2.2HG0151170.1	tran	mRNA	X178_CK	X178_Cd	Up	4.86224e-25	1.84172e-22	2.68703
HORVU.MOREX.r2.5HG0367820	TCONS_00057883	tran	mRNA	X178_CK	X178_Cd	Up	6.91359e-25	2.60195e-22	2.5709
HORVU.MOREX.r2.7HG0619330	HORVU.MOREX.r2.7HG0619330.1	tran	mRNA	X178_CK	X178_Cd	Up	7.36556e-25	2.75439e-22	2.87948
HORVU.MOREX.r2.3HG0188920	HORVU.MOREX.r2.3HG0188920.1	tran	mRNA	X178_CK	X178_Cd	Up	7.98935e-25	2.95008e-22	1.69543
HORVU.MOREX.r2.7HG0548080	HORVU.MOREX.r2.7HG0548080.1	tran	mRNA	X178_CK	X178_Cd	Dw	7.97873e-25	2.95008e-22	-6.47016
HORVU.MOREX.r2.4HG0318370	HORVU.MOREX.r2.4HG0318370.1	tran	mRNA	X178_CK	X178_Cd	Up	9.80418e-25	3.59758e-22	1.46326
HORVU.MOREX.r2.5HG0368600	HORVU.MOREX.r2.5HG0368600.1	tran	mRNA	X178_CK	X178_Cd	Up	1.09426e-24	3.99039e-22	3.30292
HORVU.MOREX.r2.6HG0514650	HORVU.MOREX.r2.6HG0514650.1	tran	mRNA	X178_CK	X178_Cd	Dw	1.1061e-24	4.00864e-22	-2.19121
HORVU.MOREX.r2.3HG0200100	HORVU.MOREX.r2.3HG0200100.1	tran	mRNA	X178_CK	X178_Cd	Up	1.40361e-24	5.05566e-22	2.57573
HORVU.MOREX.r2.7HG0616260	HORVU.MOREX.r2.7HG0616260.1	tran	mRNA	X178_CK	X178_Cd	Up	1.77182e-24	6.343e-22	3.58547
HORVU.MOREX.r2.3HG0239750	HORVU.MOREX.r2.3HG0239750.1	tran	mRNA	X178_CK	X178_Cd	Up	2.93294e-24	1.04361e-21	6.24907
HORVU.MOREX.r2.7HG0597150	HORVU.MOREX.r2.7HG0597150.1	tran	mRNA	X178_CK	X178_Cd	Up	3.22052e-24	1.13904e-21	1.50189
HORVU.MOREX.r2.5HG0436060	HORVU.MOREX.r2.5HG0436060.1	tran	mRNA	X178_CK	X178_Cd	Up	4.64495e-24	1.63299e-21	1.12276
HORVU.MOREX.r2.7HG0594260	HORVU.MOREX.r2.7HG0594260.1	tran	mRNA	X178_CK	X178_Cd	Up	5.53709e-24	1.93505e-21	2.05263
HORVU.MOREX.r2.1HG0051730	HORVU.MOREX.r2.1HG0051730.1	tran	mRNA	X178_CK	X178_Cd	Up	5.66494e-24	1.96801e-21	1.57264
HORVU.MOREX.r2.2HG0091450	TCONS_00019304	tran	mRNA	X178_CK	X178_Cd	Up	5.82358e-24	2.01122e-21	1.89136
HORVU.MOREX.r2.5HG0406540	HORVU.MOREX.r2.5HG0406540.1	tran	mRNA	X178_CK	X178_Cd	Dw	5.91555e-24	2.03104e-21	-1.81562
HORVU.MOREX.r2.3HG0248780	HORVU.MOREX.r2.3HG0248780.1	tran	mRNA	X178_CK	X178_Cd	Up	7.73482e-24	2.64023e-21	1.05585
HORVU.MOREX.r2.2HG0114130	HORVU.MOREX.r2.2HG0114130.1	tran	mRNA	X178_CK	X178_Cd	Up	7.95897e-24	2.70104e-21	3.55243
HORVU.MOREX.r2.6HG0521630	HORVU.MOREX.r2.6HG0521630.1	tran	mRNA	X178_CK	X178_Cd	Dw	8.79278e-24	2.96686e-21	-5.22496
HORVU.MOREX.r2.5HG0433490	HORVU.MOREX.r2.5HG0433490.1	tran	mRNA	X178_CK	X178_Cd	Up	9.63919e-24	3.23387e-21	2.46496
HORVU.MOREX.r2.2HG0176340	HORVU.MOREX.r2.2HG0176340.1	tran	mRNA	X178_CK	X178_Cd	Up	1.07895e-23	3.59921e-21	1.12832
HORVU.MOREX.r2.6HG0458630	HORVU.MOREX.r2.6HG0458630.1	tran	mRNA	X178_CK	X178_Cd	Up	1.29526e-23	4.29639e-21	0.971609
HORVU.MOREX.r2.2HG0081840	TCONS_00011425	tran	mRNA	X178_CK	X178_Cd	Up	1.41524e-23	4.66798e-21	3.21697
HORVU.MOREX.r2.2HG0092440	HORVU.MOREX.r2.2HG0092440.1	tran	mRNA	X178_CK	X178_Cd	Up	3.35139e-23	1.09924e-20	2.16616
HORVU.MOREX.r2.6HG0506500	TCONS_00067747	tran	mRNA	X178_CK	X178_Cd	Up	4.31995e-23	1.40905e-20	0.554849
XLOC_034726	TCONS_00049194	tran	lncRNA	X178_CK	X178_Cd	Up	4.67969e-23	1.51795e-20	8.79882
HORVU.MOREX.r2.2HG0109440	HORVU.MOREX.r2.2HG0109440.1	tran	mRNA	X178_CK	X178_Cd	Up	5.23623e-23	1.68915e-20	1.78932
XLOC_040304	TCONS_00056940	tran	lncRNA	X178_CK	X178_Cd	Dw	5.32778e-23	1.70928e-20	-7.62721
HORVU.MOREX.r2.7HG0538250	HORVU.MOREX.r2.7HG0538250.1	tran	mRNA	X178_CK	X178_Cd	Up	5.68532e-23	1.81408e-20	2.16261
HORVU.MOREX.r2.2HG0082000	TCONS_00011435	tran	mRNA	X178_CK	X178_Cd	Up	6.19418e-23	1.96576e-20	2.31572
HORVU.MOREX.r2.6HG0469530	HORVU.MOREX.r2.6HG0469530.1	tran	mRNA	X178_CK	X178_Cd	Up	6.54398e-23	2.06561e-20	3.13283
HORVU.MOREX.r2.1HG0006250	HORVU.MOREX.r2.1HG0006250.1	tran	mRNA	X178_CK	X178_Cd	Dw	6.8795e-23	2.15991e-20	-1.17796
HORVU.MOREX.r2.4HG0338300	HORVU.MOREX.r2.4HG0338300.1	tran	mRNA	X178_CK	X178_Cd	Up	7.16496e-23	2.23757e-20	1.67469
HORVU.MOREX.r2.1HG0046860	HORVU.MOREX.r2.1HG0046860.1	tran	mRNA	X178_CK	X178_Cd	Dw	7.3961e-23	2.29753e-20	-2.11577
HORVU.MOREX.r2.4HG0289700	HORVU.MOREX.r2.4HG0289700.1	tran	mRNA	X178_CK	X178_Cd	Dw	8.08679e-23	2.49886e-20	-2.6227
HORVU.MOREX.r2.5HG0423450	HORVU.MOREX.r2.5HG0423450.1	tran	mRNA	X178_CK	X178_Cd	Up	8.69747e-23	2.67349e-20	2.05923
HORVU.MOREX.r2.3HG0234320	HORVU.MOREX.r2.3HG0234320.1	tran	mRNA	X178_CK	X178_Cd	Up	9.04263e-23	2.76511e-20	4.66599
HORVU.MOREX.r2.6HG0461570	HORVU.MOREX.r2.6HG0461570.1	tran	mRNA	X178_CK	X178_Cd	Up	9.76127e-23	2.9694e-20	0.86971
HORVU.MOREX.r2.5HG0412030	HORVU.MOREX.r2.5HG0412030.1	tran	mRNA	X178_CK	X178_Cd	Up	9.93563e-23	3.00686e-20	3.21381
HORVU.MOREX.r2.5HG0386870	HORVU.MOREX.r2.5HG0386870.1	tran	mRNA	X178_CK	X178_Cd	Up	1.00672e-22	3.03105e-20	1.29983
HORVU.MOREX.r2.7HG0608730	HORVU.MOREX.r2.7HG0608730.1	tran	mRNA	X178_CK	X178_Cd	Dw	1.03789e-22	3.10896e-20	-1.3895
HORVU.MOREX.r2.4HG0321340	HORVU.MOREX.r2.4HG0321340.1	tran	mRNA	X178_CK	X178_Cd	Up	1.2989e-22	3.87105e-20	1.94207
HORVU.MOREX.r2.7HG0588930	HORVU.MOREX.r2.7HG0588930.1	tran	mRNA	X178_CK	X178_Cd	Up	2.17635e-22	6.45333e-20	2.10424
HORVU.MOREX.r2.7HG0619320	HORVU.MOREX.r2.7HG0619320.1	tran	mRNA	X178_CK	X178_Cd	Up	2.27097e-22	6.70005e-20	1.87142
HORVU.MOREX.r2.7HG0598720	HORVU.MOREX.r2.7HG0598720.1	tran	mRNA	X178_CK	X178_Cd	Up	2.55479e-22	7.49971e-20	4.94371
HORVU.MOREX.r2.2HG0080600	HORVU.MOREX.r2.2HG0080600.1	tran	mRNA	X178_CK	X178_Cd	Up	3.00372e-22	8.7737e-20	1.49828
HORVU.MOREX.r2.3HG0275320	HORVU.MOREX.r2.3HG0275320.1	tran	mRNA	X178_CK	X178_Cd	Up	3.49638e-22	1.01622e-19	3.69508
HORVU.MOREX.r2.2HG0162330	HORVU.MOREX.r2.2HG0162330.1	tran	mRNA	X178_CK	X178_Cd	Up	4.27574e-22	1.23662e-19	1.65135
HORVU.MOREX.r2.1HG0040630	HORVU.MOREX.r2.1HG0040630.1	tran	mRNA	X178_CK	X178_Cd	Up	5.37705e-22	1.54751e-19	5.66176
HORVU.MOREX.r2.7HG0594910	TCONS_00086197	tran	mRNA	X178_CK	X178_Cd	Up	6.52376e-22	1.86837e-19	1.80446
HORVU.MOREX.r2.7HG0615670	HORVU.MOREX.r2.7HG0615670.1	tran	mRNA	X178_CK	X178_Cd	Dw	7.86795e-22	2.2424e-19	-1.59219
HORVU.MOREX.r2.2HG0081890	TCONS_00018608	tran	mRNA	X178_CK	X178_Cd	Up	1.17911e-21	3.34429e-19	3.21028
HORVU.MOREX.r2.7HG0555030	HORVU.MOREX.r2.7HG0555030.1	tran	mRNA	X178_CK	X178_Cd	Up	2.18416e-21	6.1651e-19	2.49777
HORVU.MOREX.r2.5HG0392230	TCONS_00059781	tran	mRNA	X178_CK	X178_Cd	Up	2.44484e-21	6.86789e-19	5.60158
HORVU.MOREX.r2.2HG0180660	HORVU.MOREX.r2.2HG0180660.1	tran	mRNA	X178_CK	X178_Cd	Up	2.66029e-21	7.43754e-19	2.35117
HORVU.MOREX.r2.6HG0461220	HORVU.MOREX.r2.6HG0461220.1	tran	mRNA	X178_CK	X178_Cd	Up	2.67613e-21	7.44637e-19	2.85631
HORVU.MOREX.r2.2HG0094120	HORVU.MOREX.r2.2HG0094120.1	tran	mRNA	X178_CK	X178_Cd	Up	2.78297e-21	7.70711e-19	1.24062
HORVU.MOREX.r2.7HG0590350	HORVU.MOREX.r2.7HG0590350.1	tran	mRNA	X178_CK	X178_Cd	Up	2.86065e-21	7.88506e-19	6.77416
HORVU.MOREX.r2.7HG0583980	HORVU.MOREX.r2.7HG0583980.1	tran	mRNA	X178_CK	X178_Cd	Dw	2.98848e-21	8.1989e-19	-1.26557
HORVU.MOREX.r2.7HG0537750	HORVU.MOREX.r2.7HG0537750.1	tran	mRNA	X178_CK	X178_Cd	Up	3.05763e-21	8.34961e-19	2.38494
HORVU.MOREX.r2.5HG0422900	TCONS_00061848	tran	mRNA	X178_CK	X178_Cd	Dw	3.57998e-21	9.73075e-19	-2.63473
HORVU.MOREX.r2.2HG0138840	HORVU.MOREX.r2.2HG0138840.1	tran	mRNA	X178_CK	X178_Cd	Up	4.53512e-21	1.22701e-18	1.60351
HORVU.MOREX.r2.2HG0168960	HORVU.MOREX.r2.2HG0168960.1	tran	mRNA	X178_CK	X178_Cd	Up	4.61979e-21	1.24419e-18	1.9709
HORVU.MOREX.r2.3HG0224440	HORVU.MOREX.r2.3HG0224440.1	tran	mRNA	X178_CK	X178_Cd	Up	6.22141e-21	1.66788e-18	1.13485
HORVU.MOREX.r2.5HG0353290	TCONS_00049978	tran	mRNA	X178_CK	X178_Cd	Up	8.48542e-21	2.26449e-18	2.45684
HORVU.MOREX.r2.6HG0507040	HORVU.MOREX.r2.6HG0507040.1	tran	mRNA	X178_CK	X178_Cd	Dw	9.14423e-21	2.42926e-18	-11.2027
HORVU.MOREX.r2.6HG0505970	HORVU.MOREX.r2.6HG0505970.1	tran	mRNA	X178_CK	X178_Cd	Up	9.28174e-21	2.45469e-18	4.30409
HORVU.MOREX.r2.3HG0248650	HORVU.MOREX.r2.3HG0248650.1	tran	mRNA	X178_CK	X178_Cd	Dw	1.14061e-20	3.00299e-18	-1.29324
HORVU.MOREX.r2.1HG0058760	HORVU.MOREX.r2.1HG0058760.1	tran	mRNA	X178_CK	X178_Cd	Up	1.1609e-20	3.02922e-18	2.7328
HORVU.MOREX.r2.2HG0101600	HORVU.MOREX.r2.2HG0101600.1	tran	mRNA	X178_CK	X178_Cd	Up	1.15679e-20	3.02922e-18	2.34099
HORVU.MOREX.r2.2HG0109510	HORVU.MOREX.r2.2HG0109510.1	tran	mRNA	X178_CK	X178_Cd	Up	1.62556e-20	4.22294e-18	1.48087
HORVU.MOREX.r2.4HG0326680	HORVU.MOREX.r2.4HG0326680.1	tran	mRNA	X178_CK	X178_Cd	Up	1.79204e-20	4.63492e-18	2.91408
HORVU.MOREX.r2.2HG0125890	HORVU.MOREX.r2.2HG0125890.1	tran	mRNA	X178_CK	X178_Cd	Dw	1.84874e-20	4.76058e-18	-2.06438
HORVU.MOREX.r2.2HG0101390	HORVU.MOREX.r2.2HG0101390.1	tran	mRNA	X178_CK	X178_Cd	Dw	1.94017e-20	4.95259e-18	-2.00347
HORVU.MOREX.r2.2HG0162300	TCONS_00024428	tran	mRNA	X178_CK	X178_Cd	Up	1.93517e-20	4.95259e-18	0.883254
HORVU.MOREX.r2.5HG0445300	HORVU.MOREX.r2.5HG0445300.1	tran	mRNA	X178_CK	X178_Cd	Dw	2.13335e-20	5.42213e-18	-3.00277
HORVU.MOREX.r2.1HG0040550	HORVU.MOREX.r2.1HG0040550.1	tran	mRNA	X178_CK	X178_Cd	Up	2.2042e-20	5.57805e-18	3.94763
HORVU.MOREX.r2.5HG0402230	TCONS_00060452	tran	mRNA	X178_CK	X178_Cd	Dw	2.27682e-20	5.73711e-18	-0.678068
HORVU.MOREX.r2.4HG0319870	HORVU.MOREX.r2.4HG0319870.1	tran	mRNA	X178_CK	X178_Cd	Up	2.49963e-20	6.27161e-18	1.84235
HORVU.MOREX.r2.4HG0283660	HORVU.MOREX.r2.4HG0283660.1	tran	mRNA	X178_CK	X178_Cd	Up	2.63926e-20	6.59376e-18	1.0226
HORVU.MOREX.r2.2HG0105160	HORVU.MOREX.r2.2HG0105160.1	tran	mRNA	X178_CK	X178_Cd	Up	3.20402e-20	7.93725e-18	2.17823
HORVU.MOREX.r2.7HG0549680	TCONS_00076198	tran	mRNA	X178_CK	X178_Cd	Up	3.20405e-20	7.93725e-18	0.92826
HORVU.MOREX.r2.2HG0157650	HORVU.MOREX.r2.2HG0157650.1	tran	mRNA	X178_CK	X178_Cd	Up	3.37802e-20	8.33307e-18	1.00108
HORVU.MOREX.r2.3HG0233680	TCONS_00036163	tran	mRNA	X178_CK	X178_Cd	Up	3.64536e-20	8.95493e-18	1.69356
HORVU.MOREX.r2.3HG0199680	HORVU.MOREX.r2.3HG0199680.1	tran	mRNA	X178_CK	X178_Cd	Up	3.66869e-20	8.97469e-18	4.16523
HORVU.MOREX.r2.1HG0051670	HORVU.MOREX.r2.1HG0051670.1	tran	mRNA	X178_CK	X178_Cd	Up	4.05074e-20	9.85786e-18	3.71093
HORVU.MOREX.r2.5HG0392680	HORVU.MOREX.r2.5HG0392680.1	tran	mRNA	X178_CK	X178_Cd	Up	4.0633e-20	9.85786e-18	1.33714
HORVU.MOREX.r2.2HG0095710	TCONS_00012354	tran	mRNA	X178_CK	X178_Cd	Up	4.39454e-20	1.06176e-17	1.11298
HORVU.MOREX.r2.7HG0539830	HORVU.MOREX.r2.7HG0539830.1	tran	lncRNA	X178_CK	X178_Cd	Dw	4.74049e-20	1.136e-17	-2.53747
HORVU.MOREX.r2.UnG0631250	HORVU.MOREX.r2.UnG0631250.1	tran	mRNA	X178_CK	X178_Cd	Dw	4.74049e-20	1.136e-17	-2.53747
HORVU.MOREX.r2.1HG0022060	HORVU.MOREX.r2.1HG0022060.1	tran	mRNA	X178_CK	X178_Cd	Up	5.12673e-20	1.22356e-17	2.13476
HORVU.MOREX.r2.7HG0599230	HORVU.MOREX.r2.7HG0599230.1	tran	mRNA	X178_CK	X178_Cd	Up	5.46295e-20	1.29852e-17	3.1061
HORVU.MOREX.r2.6HG0521170	HORVU.MOREX.r2.6HG0521170.1	tran	mRNA	X178_CK	X178_Cd	Up	7.54937e-20	1.78722e-17	2.93591
HORVU.MOREX.r2.2HG0144470	HORVU.MOREX.r2.2HG0144470.1	tran	mRNA	X178_CK	X178_Cd	Dw	9.69548e-20	2.28607e-17	-3.9285
HORVU.MOREX.r2.1HG0034250	TCONS_00002488	tran	mRNA	X178_CK	X178_Cd	Up	1.0193e-19	2.39376e-17	6.5194
HORVU.MOREX.r2.3HG0256920	HORVU.MOREX.r2.3HG0256920.1	tran	mRNA	X178_CK	X178_Cd	Up	1.13993e-19	2.66639e-17	3.38032
HORVU.MOREX.r2.5HG0373370	TCONS_00051474	tran	lncRNA	X178_CK	X178_Cd	Up	1.16692e-19	2.71868e-17	1.13528
HORVU.MOREX.r2.5HG0391260	HORVU.MOREX.r2.5HG0391260.1	tran	mRNA	X178_CK	X178_Cd	Up	1.19563e-19	2.77457e-17	1.64923
HORVU.MOREX.r2.7HG0603620	TCONS_00080093	tran	mRNA	X178_CK	X178_Cd	Up	1.42857e-19	3.30207e-17	0.595597
HORVU.MOREX.r2.2HG0155830	HORVU.MOREX.r2.2HG0155830.1	tran	mRNA	X178_CK	X178_Cd	Up	1.4794e-19	3.40616e-17	2.28449
HORVU.MOREX.r2.6HG0465340	TCONS_00064773	tran	mRNA	X178_CK	X178_Cd	Up	1.61231e-19	3.69766e-17	1.56114
HORVU.MOREX.r2.7HG0583530	TCONS_00085445	tran	mRNA	X178_CK	X178_Cd	Up	1.65664e-19	3.78455e-17	2.79667
HORVU.MOREX.r2.1HG0059310	HORVU.MOREX.r2.1HG0059310.1	tran	mRNA	X178_CK	X178_Cd	Up	1.81267e-19	4.12495e-17	2.73675
HORVU.MOREX.r2.2HG0142380	TCONS_00015696	tran	mRNA	X178_CK	X178_Cd	Dw	2.66078e-19	6.03156e-17	-10.7795
HORVU.MOREX.r2.3HG0197320	HORVU.MOREX.r2.3HG0197320.1	tran	mRNA	X178_CK	X178_Cd	Up	4.4265e-19	9.99555e-17	4.89298
HORVU.MOREX.r2.4HG0335120	HORVU.MOREX.r2.4HG0335120.1	tran	mRNA	X178_CK	X178_Cd	Dw	5.72588e-19	1.28802e-16	-1.98518
HORVU.MOREX.r2.2HG0168930	HORVU.MOREX.r2.2HG0168930.1	tran	mRNA	X178_CK	X178_Cd	Up	7.60266e-19	1.70366e-16	2.21133
HORVU.MOREX.r2.6HG0524500	HORVU.MOREX.r2.6HG0524500.1	tran	mRNA	X178_CK	X178_Cd	Up	8.04893e-19	1.79681e-16	3.22204
HORVU.MOREX.r2.2HG0096570	TCONS_00012417	tran	mRNA	X178_CK	X178_Cd	Up	8.25894e-19	1.83671e-16	2.16389
HORVU.MOREX.r2.1HG0061200	HORVU.MOREX.r2.1HG0061200.1	tran	mRNA	X178_CK	X178_Cd	Up	9.63254e-19	2.1341e-16	0.600564
HORVU.MOREX.r2.7HG0547140	HORVU.MOREX.r2.7HG0547140.1	tran	mRNA	X178_CK	X178_Cd	Dw	9.78681e-19	2.16013e-16	-1.06387
HORVU.MOREX.r2.2HG0084420	HORVU.MOREX.r2.2HG0084420.1	tran	mRNA	X178_CK	X178_Cd	Up	1.04562e-18	2.29922e-16	2.06872
HORVU.MOREX.r2.6HG0451760	HORVU.MOREX.r2.6HG0451760.1	tran	mRNA	X178_CK	X178_Cd	Up	1.46442e-18	3.20812e-16	2.36163
HORVU.MOREX.r2.5HG0414770	HORVU.MOREX.r2.5HG0414770.1	tran	mRNA	X178_CK	X178_Cd	Up	1.47041e-18	3.20926e-16	2.7282
HORVU.MOREX.r2.4HG0319420	TCONS_00047637	tran	lncRNA	X178_CK	X178_Cd	Dw	1.56834e-18	3.41032e-16	-2.66701
HORVU.MOREX.r2.1HG0040480	HORVU.MOREX.r2.1HG0040480.1	tran	mRNA	X178_CK	X178_Cd	Up	1.59066e-18	3.4461e-16	2.28664
HORVU.MOREX.r2.1HG0053790	HORVU.MOREX.r2.1HG0053790.1	tran	mRNA	X178_CK	X178_Cd	Up	1.60751e-18	3.4698e-16	1.18133
HORVU.MOREX.r2.5HG0355160	TCONS_00056973	tran	mRNA	X178_CK	X178_Cd	Dw	1.76662e-18	3.79928e-16	-4.52082
HORVU.MOREX.r2.6HG0455190	HORVU.MOREX.r2.6HG0455190.1	tran	mRNA	X178_CK	X178_Cd	Up	2.06459e-18	4.42386e-16	3.24532
HORVU.MOREX.r2.7HG0548840	TCONS_00083073	tran	mRNA	X178_CK	X178_Cd	Up	2.23494e-18	4.77147e-16	3.34834
HORVU.MOREX.r2.3HG0258720	HORVU.MOREX.r2.3HG0258720.1	tran	mRNA	X178_CK	X178_Cd	Dw	2.27059e-18	4.83002e-16	-3.52111
HORVU.MOREX.r2.7HG0568990	HORVU.MOREX.r2.7HG0568990.1	tran	mRNA	X178_CK	X178_Cd	Up	2.30698e-18	4.88971e-16	1.81804
HORVU.MOREX.r2.6HG0519710	TCONS_00068630	tran	mRNA	X178_CK	X178_Cd	Up	2.38543e-18	5.0378e-16	0.862748
XLOC_046048	TCONS_00065095	tran	lncRNA	X178_CK	X178_Cd	Up	2.77092e-18	5.83094e-16	2.60594
HORVU.MOREX.r2.2HG0098480	TCONS_00012525	tran	mRNA	X178_CK	X178_Cd	Dw	2.96728e-18	6.22185e-16	-4.07677
HORVU.MOREX.r2.7HG0548620	TCONS_00076120	tran	mRNA	X178_CK	X178_Cd	Up	3.36548e-18	7.03171e-16	0.526278
HORVU.MOREX.r2.1HG0002940	HORVU.MOREX.r2.1HG0002940.1	tran	mRNA	X178_CK	X178_Cd	Dw	3.384e-18	7.04531e-16	-2.04365
HORVU.MOREX.r2.5HG0398130	HORVU.MOREX.r2.5HG0398130.1	tran	mRNA	X178_CK	X178_Cd	Up	4.23656e-18	8.78915e-16	1.78234
HORVU.MOREX.r2.6HG0489660	HORVU.MOREX.r2.6HG0489660.1	tran	mRNA	X178_CK	X178_Cd	Up	5.06048e-18	1.04615e-15	0.934716
HORVU.MOREX.r2.7HG0533490	HORVU.MOREX.r2.7HG0533490.1	tran	mRNA	X178_CK	X178_Cd	Up	5.2819e-18	1.08809e-15	1.66192
HORVU.MOREX.r2.4HG0345940	TCONS_00049428	tran	mRNA	X178_CK	X178_Cd	Dw	5.373e-18	1.10299e-15	-2.33343
HORVU.MOREX.r2.7HG0563280	HORVU.MOREX.r2.7HG0563280.1	tran	mRNA	X178_CK	X178_Cd	Up	5.47458e-18	1.11992e-15	1.84403
HORVU.MOREX.r2.6HG0498680	HORVU.MOREX.r2.6HG0498680.1	tran	mRNA	X178_CK	X178_Cd	Up	5.5043e-18	1.12209e-15	2.1501
HORVU.MOREX.r2.4HG0338430	HORVU.MOREX.r2.4HG0338430.1	tran	mRNA	X178_CK	X178_Cd	Up	5.65802e-18	1.14944e-15	1.87081
HORVU.MOREX.r2.5HG0361390	HORVU.MOREX.r2.5HG0361390.1	tran	mRNA	X178_CK	X178_Cd	Up	5.71407e-18	1.15682e-15	1.1037
HORVU.MOREX.r2.7HG0582550	HORVU.MOREX.r2.7HG0582550.1	tran	mRNA	X178_CK	X178_Cd	Up	6.07629e-18	1.22593e-15	1.01851
HORVU.MOREX.r2.5HG0427530	HORVU.MOREX.r2.5HG0427530.1	tran	mRNA	X178_CK	X178_Cd	Up	6.86302e-18	1.37991e-15	0.965378
HORVU.MOREX.r2.3HG0262060	HORVU.MOREX.r2.3HG0262060.1	tran	mRNA	X178_CK	X178_Cd	Up	7.28572e-18	1.4599e-15	0.724314
HORVU.MOREX.r2.3HG0184070	TCONS_00032575	tran	mRNA	X178_CK	X178_Cd	Up	7.3271e-18	1.4632e-15	1.85441
HORVU.MOREX.r2.5HG0447820	HORVU.MOREX.r2.5HG0447820.1	tran	mRNA	X178_CK	X178_Cd	Up	7.55134e-18	1.50287e-15	1.30442
HORVU.MOREX.r2.7HG0597050	HORVU.MOREX.r2.7HG0597050.1	tran	mRNA	X178_CK	X178_Cd	Up	7.85718e-18	1.55846e-15	0.816837
HORVU.MOREX.r2.7HG0599500	TCONS_00079780	tran	mRNA	X178_CK	X178_Cd	Up	7.95729e-18	1.573e-15	1.25591
HORVU.MOREX.r2.4HG0288890	HORVU.MOREX.r2.4HG0288890.1	tran	mRNA	X178_CK	X178_Cd	Up	8.79888e-18	1.73353e-15	1.02004
HORVU.MOREX.r2.1HG0011940	HORVU.MOREX.r2.1HG0011940.1	tran	mRNA	X178_CK	X178_Cd	Up	9.05417e-18	1.77786e-15	1.7802
HORVU.MOREX.r2.2HG0107290	HORVU.MOREX.r2.2HG0107290.1	tran	mRNA	X178_CK	X178_Cd	Up	1.00322e-17	1.96333e-15	0.562782
HORVU.MOREX.r2.3HG0221920	HORVU.MOREX.r2.3HG0221920.1	tran	mRNA	X178_CK	X178_Cd	Up	1.09087e-17	2.12778e-15	1.28622
HORVU.MOREX.r2.2HG0157530	HORVU.MOREX.r2.2HG0157530.1	tran	mRNA	X178_CK	X178_Cd	Up	1.11291e-17	2.16357e-15	1.70673
HORVU.MOREX.r2.7HG0544160	TCONS_00082732	tran	lncRNA	X178_CK	X178_Cd	Up	1.27765e-17	2.47565e-15	2.33409
XLOC_028479	TCONS_00040227	tran	lncRNA	X178_CK	X178_Cd	Dw	1.29606e-17	2.50307e-15	-0.777705
HORVU.MOREX.r2.2HG0098320	HORVU.MOREX.r2.2HG0098320.1	tran	mRNA	X178_CK	X178_Cd	Dw	1.38685e-17	2.66962e-15	-1.95905
HORVU.MOREX.r2.3HG0195590	HORVU.MOREX.r2.3HG0195590.1	tran	mRNA	X178_CK	X178_Cd	Up	1.43845e-17	2.75989e-15	1.71176
XLOC_058707	TCONS_00082958	tran	lncRNA	X178_CK	X178_Cd	Dw	1.48956e-17	2.84865e-15	-3.27996
HORVU.MOREX.r2.2HG0088540	HORVU.MOREX.r2.2HG0088540.1	tran	mRNA	X178_CK	X178_Cd	Up	1.5145e-17	2.88694e-15	1.43504
HORVU.MOREX.r2.7HG0608740	HORVU.MOREX.r2.7HG0608740.1	tran	mRNA	X178_CK	X178_Cd	Dw	1.64748e-17	3.13027e-15	-1.12942
HORVU.MOREX.r2.4HG0286320	TCONS_00045172	tran	mRNA	X178_CK	X178_Cd	Up	1.85006e-17	3.50383e-15	1.87724
HORVU.MOREX.r2.7HG0622880	HORVU.MOREX.r2.7HG0622880.1	tran	mRNA	X178_CK	X178_Cd	Up	1.95624e-17	3.69302e-15	1.17713
HORVU.MOREX.r2.1HG0057460	HORVU.MOREX.r2.1HG0057460.1	tran	mRNA	X178_CK	X178_Cd	Up	2.18352e-17	4.10886e-15	1.58206
HORVU.MOREX.r2.3HG0208760	TCONS_00034268	tran	mRNA	X178_CK	X178_Cd	Up	2.35104e-17	4.40997e-15	1.29647
HORVU.MOREX.r2.5HG0367850	TCONS_00057887	tran	mRNA	X178_CK	X178_Cd	Up	2.44943e-17	4.57989e-15	2.27472
HORVU.MOREX.r2.3HG0228420	HORVU.MOREX.r2.3HG0228420.1	tran	mRNA	X178_CK	X178_Cd	Up	2.48671e-17	4.63482e-15	1.16609
HORVU.MOREX.r2.1HG0068090	HORVU.MOREX.r2.1HG0068090.1	tran	mRNA	X178_CK	X178_Cd	Up	2.5214e-17	4.68462e-15	2.59813
HORVU.MOREX.r2.7HG0590870	HORVU.MOREX.r2.7HG0590870.1	tran	mRNA	X178_CK	X178_Cd	Up	2.80525e-17	5.19555e-15	0.987405
HORVU.MOREX.r2.5HG0396840	TCONS_00060073	tran	mRNA	X178_CK	X178_Cd	Up	3.02398e-17	5.58305e-15	1.02712
HORVU.MOREX.r2.1HG0016780	TCONS_00001181	tran	mRNA	X178_CK	X178_Cd	Up	3.16331e-17	5.82198e-15	0.5278
HORVU.MOREX.r2.5HG0415550	HORVU.MOREX.r2.5HG0415550.1	tran	mRNA	X178_CK	X178_Cd	Up	3.20538e-17	5.88096e-15	0.856356
HORVU.MOREX.r2.1HG0015070	HORVU.MOREX.r2.1HG0015070.1	tran	mRNA	X178_CK	X178_Cd	Dw	3.60979e-17	6.60232e-15	-1.31728
HORVU.MOREX.r2.4HG0329220	HORVU.MOREX.r2.4HG0329220.1	tran	mRNA	X178_CK	X178_Cd	Dw	3.77765e-17	6.88787e-15	-1.24461
HORVU.MOREX.r2.5HG0401210	HORVU.MOREX.r2.5HG0401210.1	tran	mRNA	X178_CK	X178_Cd	Up	4.01855e-17	7.30443e-15	12.4021
HORVU.MOREX.r2.3HG0244620	HORVU.MOREX.r2.3HG0244620.1	tran	mRNA	X178_CK	X178_Cd	Dw	4.12643e-17	7.47737e-15	-2.06423
HORVU.MOREX.r2.7HG0591390	TCONS_00085953	tran	mRNA	X178_CK	X178_Cd	Up	4.15149e-17	7.49964e-15	3.41121
HORVU.MOREX.r2.1HG0014060	HORVU.MOREX.r2.1HG0014060.1	tran	mRNA	X178_CK	X178_Cd	Up	4.56542e-17	8.22209e-15	0.50054
HORVU.MOREX.r2.6HG0505500	HORVU.MOREX.r2.6HG0505500.1	tran	mRNA	X178_CK	X178_Cd	Up	4.86528e-17	8.73534e-15	1.2521
HORVU.MOREX.r2.7HG0594910	HORVU.MOREX.r2.7HG0594910.1	tran	mRNA	X178_CK	X178_Cd	Up	5.25332e-17	9.40329e-15	2.60133
HORVU.MOREX.r2.4HG0297270	HORVU.MOREX.r2.4HG0297270.1	tran	mRNA	X178_CK	X178_Cd	Dw	6.13665e-17	1.0951e-14	-1.06438
HORVU.MOREX.r2.7HG0621090	HORVU.MOREX.r2.7HG0621090.1	tran	mRNA	X178_CK	X178_Cd	Dw	6.34301e-17	1.1285e-14	-4.21265
HORVU.MOREX.r2.6HG0488210	TCONS_00066475	tran	mRNA	X178_CK	X178_Cd	Up	7.25722e-17	1.28725e-14	1.26431
HORVU.MOREX.r2.2HG0141150	HORVU.MOREX.r2.2HG0141150.1	tran	mRNA	X178_CK	X178_Cd	Dw	7.29209e-17	1.28954e-14	-2.52273
HORVU.MOREX.r2.6HG0521730	HORVU.MOREX.r2.6HG0521730.1	tran	mRNA	X178_CK	X178_Cd	Up	7.70756e-17	1.35892e-14	1.32213
HORVU.MOREX.r2.2HG0079470	TCONS_00018430	tran	mRNA	X178_CK	X178_Cd	Dw	8.38326e-17	1.47362e-14	-10.1112
HORVU.MOREX.r2.2HG0140540	HORVU.MOREX.r2.2HG0140540.1	tran	mRNA	X178_CK	X178_Cd	Up	8.76699e-17	1.53647e-14	0.714469
HORVU.MOREX.r2.2HG0166910	TCONS_00017385	tran	mRNA	X178_CK	X178_Cd	Up	1.01698e-16	1.77703e-14	1.12737
HORVU.MOREX.r2.4HG0284540	TCONS_00039803	tran	mRNA	X178_CK	X178_Cd	Up	1.02599e-16	1.78744e-14	1.02506
HORVU.MOREX.r2.UnG0626010	TCONS_00088450	tran	mRNA	X178_CK	X178_Cd	Dw	1.10764e-16	1.92398e-14	-4.60229
HORVU.MOREX.r2.5HG0350290	HORVU.MOREX.r2.5HG0350290.1	tran	mRNA	X178_CK	X178_Cd	Dw	1.22223e-16	2.11676e-14	-5.90981
HORVU.MOREX.r2.5HG0349720	HORVU.MOREX.r2.5HG0349720.1	tran	mRNA	X178_CK	X178_Cd	Up	1.31628e-16	2.27295e-14	1.43944
HORVU.MOREX.r2.5HG0414110	TCONS_00061251	tran	mRNA	X178_CK	X178_Cd	Up	1.43009e-16	2.46222e-14	1.74935
HORVU.MOREX.r2.7HG0621180	HORVU.MOREX.r2.7HG0621180.1	tran	mRNA	X178_CK	X178_Cd	Dw	1.6937e-16	2.90757e-14	-2.68306
HORVU.MOREX.r2.3HG0239390	HORVU.MOREX.r2.3HG0239390.1	tran	mRNA	X178_CK	X178_Cd	Up	1.7046e-16	2.91774e-14	2.57871
HORVU.MOREX.r2.1HG0001970	HORVU.MOREX.r2.1HG0001970.1	tran	mRNA	X178_CK	X178_Cd	Dw	1.76817e-16	3.00902e-14	-1.99268
HORVU.MOREX.r2.4HG0319060	HORVU.MOREX.r2.4HG0319060.1	tran	mRNA	X178_CK	X178_Cd	Up	1.76482e-16	3.00902e-14	1.76442
HORVU.MOREX.r2.5HG0403940	TCONS_00060561	tran	mRNA	X178_CK	X178_Cd	Dw	1.99958e-16	3.39298e-14	-1.37339
HORVU.MOREX.r2.2HG0091330	HORVU.MOREX.r2.2HG0091330.1	tran	mRNA	X178_CK	X178_Cd	Dw	2.18804e-16	3.70207e-14	-1.01644
HORVU.MOREX.r2.2HG0140110	TCONS_00022898	tran	mRNA	X178_CK	X178_Cd	Up	2.41339e-16	4.07163e-14	0.856118
HORVU.MOREX.r2.2HG0096570	HORVU.MOREX.r2.2HG0096570.1	tran	mRNA	X178_CK	X178_Cd	Up	2.53237e-16	4.26011e-14	1.2379
HORVU.MOREX.r2.5HG0426820	HORVU.MOREX.r2.5HG0426820.1	tran	mRNA	X178_CK	X178_Cd	Dw	3.0697e-16	5.14929e-14	-2.35364
HORVU.MOREX.r2.5HG0401690	HORVU.MOREX.r2.5HG0401690.1	tran	mRNA	X178_CK	X178_Cd	Up	3.2021e-16	5.35608e-14	3.10044
HORVU.MOREX.r2.5HG0416270	HORVU.MOREX.r2.5HG0416270.1	tran	mRNA	X178_CK	X178_Cd	Up	3.33012e-16	5.5544e-14	1.13314
HORVU.MOREX.r2.2HG0174410	TCONS_00017937	tran	mRNA	X178_CK	X178_Cd	Dw	3.44856e-16	5.73565e-14	-2.57867
HORVU.MOREX.r2.1HG0044390	TCONS_00008788	tran	mRNA	X178_CK	X178_Cd	Up	3.83321e-16	6.3574e-14	1.36573
HORVU.MOREX.r2.6HG0465340	HORVU.MOREX.r2.6HG0465340.1	tran	mRNA	X178_CK	X178_Cd	Up	4.42926e-16	7.32525e-14	1.76309
HORVU.MOREX.r2.3HG0197330	HORVU.MOREX.r2.3HG0197330.1	tran	mRNA	X178_CK	X178_Cd	Up	4.86222e-16	8.01869e-14	5.99268
HORVU.MOREX.r2.3HG0198750	HORVU.MOREX.r2.3HG0198750.1	tran	mRNA	X178_CK	X178_Cd	Up	5.01635e-16	8.24972e-14	1.26515
HORVU.MOREX.r2.5HG0388480	HORVU.MOREX.r2.5HG0388480.1	tran	mRNA	X178_CK	X178_Cd	Up	5.07091e-16	8.31615e-14	0.866006
HORVU.MOREX.r2.4HG0288610	HORVU.MOREX.r2.4HG0288610.1	tran	mRNA	X178_CK	X178_Cd	Up	5.29055e-16	8.64108e-14	1.86387
HORVU.MOREX.r2.7HG0592010	HORVU.MOREX.r2.7HG0592010.1	tran	mRNA	X178_CK	X178_Cd	Up	5.29848e-16	8.64108e-14	2.44457
HORVU.MOREX.r2.5HG0444750	TCONS_00056339	tran	mRNA	X178_CK	X178_Cd	Dw	6.21711e-16	1.00832e-13	-2.14864
HORVU.MOREX.r2.7HG0593100	TCONS_00079320	tran	mRNA	X178_CK	X178_Cd	Up	6.21148e-16	1.00832e-13	1.17021
HORVU.MOREX.r2.2HG0159240	HORVU.MOREX.r2.2HG0159240.1	tran	mRNA	X178_CK	X178_Cd	Up	6.5662e-16	1.06201e-13	0.880697
HORVU.MOREX.r2.1HG0068220	HORVU.MOREX.r2.1HG0068220.1	tran	mRNA	X178_CK	X178_Cd	Up	6.90346e-16	1.11349e-13	4.36155
HORVU.MOREX.r2.1HG0067240	TCONS_00010337	tran	mRNA	X178_CK	X178_Cd	Up	7.0022e-16	1.12632e-13	3.61643
HORVU.MOREX.r2.5HG0370710	TCONS_00051270	tran	mRNA	X178_CK	X178_Cd	Up	7.32195e-16	1.17453e-13	1.35189
HORVU.MOREX.r2.5HG0388560	HORVU.MOREX.r2.5HG0388560.1	tran	mRNA	X178_CK	X178_Cd	Up	7.74204e-16	1.23854e-13	2.00085
HORVU.MOREX.r2.6HG0501280	HORVU.MOREX.r2.6HG0501280.1	tran	mRNA	X178_CK	X178_Cd	Up	8.17612e-16	1.30442e-13	4.78533
HORVU.MOREX.r2.3HG0241160	TCONS_00036693	tran	mRNA	X178_CK	X178_Cd	Up	8.25365e-16	1.31323e-13	2.03656
HORVU.MOREX.r2.3HG0252430	TCONS_00037530	tran	mRNA	X178_CK	X178_Cd	Up	1.00422e-15	1.59347e-13	1.2303
HORVU.MOREX.r2.4HG0325400	HORVU.MOREX.r2.4HG0325400.1	tran	mRNA	X178_CK	X178_Cd	Up	1.1073e-15	1.75231e-13	0.838922
HORVU.MOREX.r2.5HG0355150	TCONS_00056959	tran	lncRNA	X178_CK	X178_Cd	Dw	1.27635e-15	2.0144e-13	-5.07124
HORVU.MOREX.r2.2HG0142630	TCONS_00015718	tran	mRNA	X178_CK	X178_Cd	Dw	1.36196e-15	2.14375e-13	-3.60738
HORVU.MOREX.r2.3HG0204950	TCONS_00033955	tran	mRNA	X178_CK	X178_Cd	Up	1.38538e-15	2.17479e-13	1.08612
HORVU.MOREX.r2.4HG0345940	HORVU.MOREX.r2.4HG0345940.1	tran	mRNA	X178_CK	X178_Cd	Dw	1.47237e-15	2.29432e-13	-9.7887
HORVU.MOREX.r2.5HG0380660	HORVU.MOREX.r2.5HG0380660.1	tran	mRNA	X178_CK	X178_Cd	Up	1.47715e-15	2.29432e-13	1.07319
HORVU.MOREX.r2.5HG0394280	HORVU.MOREX.r2.5HG0394280.1	tran	mRNA	X178_CK	X178_Cd	Up	1.46885e-15	2.29432e-13	2.92712
HORVU.MOREX.r2.7HG0603990	TCONS_00086875	tran	mRNA	X178_CK	X178_Cd	Up	1.4765e-15	2.29432e-13	0.658885
HORVU.MOREX.r2.5HG0407460	TCONS_00053732	tran	mRNA	X178_CK	X178_Cd	Up	1.48367e-15	2.29836e-13	0.97478
XLOC_061013	TCONS_00086084	tran	lncRNA	X178_CK	X178_Cd	Up	1.6513e-15	2.5513e-13	2.62739
HORVU.MOREX.r2.5HG0352010	HORVU.MOREX.r2.5HG0352010.1	tran	mRNA	X178_CK	X178_Cd	Up	1.90825e-15	2.94056e-13	2.57325
HORVU.MOREX.r2.2HG0104330	TCONS_00012899	tran	mRNA	X178_CK	X178_Cd	Up	1.96928e-15	3.02667e-13	1.20639
HORVU.MOREX.r2.1HG0041330	HORVU.MOREX.r2.1HG0041330.1	tran	mRNA	X178_CK	X178_Cd	Up	2.13693e-15	3.27575e-13	1.38851
HORVU.MOREX.r2.3HG0234550	HORVU.MOREX.r2.3HG0234550.1	tran	mRNA	X178_CK	X178_Cd	Up	2.26047e-15	3.45611e-13	3.16884
HORVU.MOREX.r2.7HG0528100	TCONS_00074736	tran	mRNA	X178_CK	X178_Cd	Dw	2.43925e-15	3.71976e-13	-5.71124
HORVU.MOREX.r2.7HG0539360	TCONS_00082374	tran	mRNA	X178_CK	X178_Cd	Up	2.64153e-15	4.01779e-13	2.35561
HORVU.MOREX.r2.4HG0348750	TCONS_00049628	tran	mRNA	X178_CK	X178_Cd	Up	2.70184e-15	4.09891e-13	1.75768
HORVU.MOREX.r2.5HG0438710	HORVU.MOREX.r2.5HG0438710.1	tran	mRNA	X178_CK	X178_Cd	Dw	2.78927e-15	4.22065e-13	-2.10803
HORVU.MOREX.r2.7HG0615970	HORVU.MOREX.r2.7HG0615970.1	tran	mRNA	X178_CK	X178_Cd	Up	2.80494e-15	4.23344e-13	2.28353
HORVU.MOREX.r2.6HG0500540	TCONS_00067324	tran	mRNA	X178_CK	X178_Cd	Dw	2.86938e-15	4.3196e-13	-1.502
HORVU.MOREX.r2.2HG0099270	TCONS_00012570	tran	mRNA	X178_CK	X178_Cd	Dw	2.89584e-15	4.34828e-13	-3.05082
HORVU.MOREX.r2.7HG0586110	HORVU.MOREX.r2.7HG0586110.1	tran	mRNA	X178_CK	X178_Cd	Dw	3.02103e-15	4.52469e-13	-1.71962
HORVU.MOREX.r2.2HG0168190	TCONS_00017489	tran	mRNA	X178_CK	X178_Cd	Dw	3.06439e-15	4.57794e-13	-1.10686
HORVU.MOREX.r2.6HG0494790	HORVU.MOREX.r2.6HG0494790.1	tran	mRNA	X178_CK	X178_Cd	Up	3.14656e-15	4.68877e-13	0.588424
HORVU.MOREX.r2.2HG0167170	HORVU.MOREX.r2.2HG0167170.1	tran	mRNA	X178_CK	X178_Cd	Dw	3.4276e-15	5.09462e-13	-1.77478
HORVU.MOREX.r2.7HG0611680	HORVU.MOREX.r2.7HG0611680.1	tran	mRNA	X178_CK	X178_Cd	Up	3.8093e-15	5.64767e-13	1.36934
HORVU.MOREX.r2.3HG0269280	TCONS_00031949	tran	mRNA	X178_CK	X178_Cd	Up	3.977e-15	5.88145e-13	6.55237
HORVU.MOREX.r2.3HG0194500	HORVU.MOREX.r2.3HG0194500.1	tran	mRNA	X178_CK	X178_Cd	Dw	4.1747e-15	6.15831e-13	-4.90669
HORVU.MOREX.r2.5HG0360170	TCONS_00057311	tran	mRNA	X178_CK	X178_Cd	Up	4.19809e-15	6.17729e-13	0.993534
HORVU.MOREX.r2.2HG0157090	HORVU.MOREX.r2.2HG0157090.1	tran	mRNA	X178_CK	X178_Cd	Dw	4.21945e-15	6.19321e-13	-0.952093
HORVU.MOREX.r2.3HG0201590	HORVU.MOREX.r2.3HG0201590.1	tran	mRNA	X178_CK	X178_Cd	Dw	4.34472e-15	6.36116e-13	-0.822128
HORVU.MOREX.r2.2HG0179050	HORVU.MOREX.r2.2HG0179050.1	tran	mRNA	X178_CK	X178_Cd	Dw	4.57747e-15	6.68526e-13	-5.70358
HORVU.MOREX.r2.2HG0081930	TCONS_00018611	tran	mRNA	X178_CK	X178_Cd	Up	4.654e-15	6.78017e-13	3.42688
HORVU.MOREX.r2.2HG0131020	HORVU.MOREX.r2.2HG0131020.1	tran	mRNA	X178_CK	X178_Cd	Up	4.72759e-15	6.87034e-13	2.99083
HORVU.MOREX.r2.3HG0210630	HORVU.MOREX.r2.3HG0210630.1	tran	mRNA	X178_CK	X178_Cd	Up	4.74933e-15	6.88488e-13	0.765623
HORVU.MOREX.r2.4HG0340850	HORVU.MOREX.r2.4HG0340850.1	tran	mRNA	X178_CK	X178_Cd	Dw	4.90129e-15	7.08767e-13	-1.22584
HORVU.MOREX.r2.4HG0348840	HORVU.MOREX.r2.4HG0348840.1	tran	mRNA	X178_CK	X178_Cd	Dw	5.21743e-15	7.5263e-13	-1.00266
HORVU.MOREX.r2.2HG0098550	HORVU.MOREX.r2.2HG0098550.1	tran	mRNA	X178_CK	X178_Cd	Dw	6.31224e-15	9.06108e-13	-1.86488
HORVU.MOREX.r2.4HG0283110	HORVU.MOREX.r2.4HG0283110.1	tran	mRNA	X178_CK	X178_Cd	Up	6.30874e-15	9.06108e-13	1.44242
HORVU.MOREX.r2.4HG0343710	HORVU.MOREX.r2.4HG0343710.1	tran	mRNA	X178_CK	X178_Cd	Up	6.51989e-15	9.33632e-13	1.12329
HORVU.MOREX.r2.2HG0084420	TCONS_00018811	tran	mRNA	X178_CK	X178_Cd	Up	6.77682e-15	9.68063e-13	1.73662
HORVU.MOREX.r2.1HG0044470	HORVU.MOREX.r2.1HG0044470.1	tran	mRNA	X178_CK	X178_Cd	Up	6.80216e-15	9.69324e-13	1.429
HORVU.MOREX.r2.6HG0523870	HORVU.MOREX.r2.6HG0523870.1	tran	mRNA	X178_CK	X178_Cd	Up	7.23515e-15	1.02853e-12	1.11849
HORVU.MOREX.r2.4HG0331810	HORVU.MOREX.r2.4HG0331810.1	tran	mRNA	X178_CK	X178_Cd	Up	7.40728e-15	1.05046e-12	4.14074
HORVU.MOREX.r2.2HG0150540	HORVU.MOREX.r2.2HG0150540.1	tran	mRNA	X178_CK	X178_Cd	Up	7.5099e-15	1.06244e-12	1.57584
HORVU.MOREX.r2.7HG0533190	HORVU.MOREX.r2.7HG0533190.1	tran	mRNA	X178_CK	X178_Cd	Dw	7.95821e-15	1.12316e-12	-0.583677
HORVU.MOREX.r2.7HG0594910	TCONS_00086196	tran	mRNA	X178_CK	X178_Cd	Up	8.30932e-15	1.1699e-12	2.61554
HORVU.MOREX.r2.5HG0380130	HORVU.MOREX.r2.5HG0380130.1	tran	mRNA	X178_CK	X178_Cd	Up	8.62956e-15	1.21208e-12	1.75392
HORVU.MOREX.r2.7HG0600240	HORVU.MOREX.r2.7HG0600240.1	tran	mRNA	X178_CK	X178_Cd	Up	9.01094e-15	1.26263e-12	6.22511
HORVU.MOREX.r2.7HG0606310	TCONS_00080275	tran	mRNA	X178_CK	X178_Cd	Dw	9.13558e-15	1.27705e-12	-2.02427
HORVU.MOREX.r2.5HG0424130	TCONS_00054873	tran	mRNA	X178_CK	X178_Cd	Dw	1.06957e-14	1.49158e-12	-1.04661
HORVU.MOREX.r2.7HG0617100	HORVU.MOREX.r2.7HG0617100.1	tran	mRNA	X178_CK	X178_Cd	Up	1.10161e-14	1.53262e-12	2.00187
HORVU.MOREX.r2.1HG0062530	TCONS_00004452	tran	mRNA	X178_CK	X178_Cd	Dw	1.12367e-14	1.55961e-12	-2.35602
HORVU.MOREX.r2.2HG0106100	TCONS_00013015	tran	mRNA	X178_CK	X178_Cd	Up	1.17004e-14	1.62015e-12	1.77428
HORVU.MOREX.r2.4HG0328290	HORVU.MOREX.r2.4HG0328290.1	tran	mRNA	X178_CK	X178_Cd	Up	1.23166e-14	1.70145e-12	1.63589
HORVU.MOREX.r2.5HG0380690	HORVU.MOREX.r2.5HG0380690.1	tran	mRNA	X178_CK	X178_Cd	Up	1.29943e-14	1.79086e-12	3.09642
HORVU.MOREX.r2.6HG0521020	TCONS_00068714	tran	mRNA	X178_CK	X178_Cd	Up	1.3434e-14	1.84712e-12	1.80829
HORVU.MOREX.r2.2HG0153920	HORVU.MOREX.r2.2HG0153920.1	tran	mRNA	X178_CK	X178_Cd	Dw	1.36317e-14	1.86993e-12	-1.60161
HORVU.MOREX.r2.4HG0279610	HORVU.MOREX.r2.4HG0279610.1	tran	mRNA	X178_CK	X178_Cd	Up	1.37535e-14	1.88224e-12	3.36729
HORVU.MOREX.r2.2HG0166780	HORVU.MOREX.r2.2HG0166780.1	tran	mRNA	X178_CK	X178_Cd	Dw	1.54978e-14	2.11603e-12	-1.94725
HORVU.MOREX.r2.5HG0367820	HORVU.MOREX.r2.5HG0367820.1	tran	mRNA	X178_CK	X178_Cd	Up	1.57682e-14	2.14795e-12	2.6666
HORVU.MOREX.r2.5HG0442700	TCONS_00056185	tran	mRNA	X178_CK	X178_Cd	Up	1.59951e-14	2.17382e-12	1.01636
HORVU.MOREX.r2.7HG0592280	TCONS_00086013	tran	mRNA	X178_CK	X178_Cd	Up	1.62145e-14	2.19854e-12	3.19939
HORVU.MOREX.r2.2HG0105590	HORVU.MOREX.r2.2HG0105590.1	tran	mRNA	X178_CK	X178_Cd	Up	1.63945e-14	2.21783e-12	1.71752
HORVU.MOREX.r2.5HG0425520	HORVU.MOREX.r2.5HG0425520.1	tran	mRNA	X178_CK	X178_Cd	Up	1.64595e-14	2.22151e-12	1.81642
HORVU.MOREX.r2.4HG0327670	HORVU.MOREX.r2.4HG0327670.1	tran	mRNA	X178_CK	X178_Cd	Up	1.66187e-14	2.23785e-12	1.63444
HORVU.MOREX.r2.1HG0074660	HORVU.MOREX.r2.1HG0074660.1	tran	mRNA	X178_CK	X178_Cd	Up	1.73509e-14	2.3311e-12	0.796313
HORVU.MOREX.r2.2HG0163510	HORVU.MOREX.r2.2HG0163510.1	tran	mRNA	X178_CK	X178_Cd	Up	1.89382e-14	2.53854e-12	3.06366
HORVU.MOREX.r2.1HG0044460	HORVU.MOREX.r2.1HG0044460.1	tran	mRNA	X178_CK	X178_Cd	Dw	1.99665e-14	2.67028e-12	-0.774248
HORVU.MOREX.r2.5HG0385360	HORVU.MOREX.r2.5HG0385360.1	tran	mRNA	X178_CK	X178_Cd	Up	2.02577e-14	2.70307e-12	1.1156
HORVU.MOREX.r2.3HG0184790	HORVU.MOREX.r2.3HG0184790.1	tran	mRNA	X178_CK	X178_Cd	Dw	2.11561e-14	2.81017e-12	-1.34837
HORVU.MOREX.r2.7HG0542800	HORVU.MOREX.r2.7HG0542800.1	tran	mRNA	X178_CK	X178_Cd	Up	2.11368e-14	2.81017e-12	0.496715
HORVU.MOREX.r2.6HG0511800	HORVU.MOREX.r2.6HG0511800.1	tran	mRNA	X178_CK	X178_Cd	Up	2.22245e-14	2.94542e-12	3.21355
HORVU.MOREX.r2.1HG0061060	TCONS_00009912	tran	mRNA	X178_CK	X178_Cd	Dw	2.25377e-14	2.9802e-12	-1.1744
HORVU.MOREX.r2.7HG0599190	TCONS_00079761	tran	mRNA	X178_CK	X178_Cd	Up	2.39319e-14	3.15745e-12	1.69886
HORVU.MOREX.r2.5HG0388350	TCONS_00059450	tran	mRNA	X178_CK	X178_Cd	Dw	2.67889e-14	3.52646e-12	-3.47912
HORVU.MOREX.r2.2HG0086260	HORVU.MOREX.r2.2HG0086260.1	tran	mRNA	X178_CK	X178_Cd	Dw	2.71105e-14	3.56081e-12	-0.850688
HORVU.MOREX.r2.2HG0176780	HORVU.MOREX.r2.2HG0176780.1	tran	mRNA	X178_CK	X178_Cd	Up	2.83227e-14	3.71172e-12	0.594664
HORVU.MOREX.r2.7HG0583380	HORVU.MOREX.r2.7HG0583380.1	tran	mRNA	X178_CK	X178_Cd	Dw	2.96027e-14	3.87084e-12	-2.2096
HORVU.MOREX.r2.2HG0141340	HORVU.MOREX.r2.2HG0141340.1	tran	mRNA	X178_CK	X178_Cd	Up	3.0119e-14	3.92959e-12	1.81177
HORVU.MOREX.r2.7HG0593420	HORVU.MOREX.r2.7HG0593420.1	tran	mRNA	X178_CK	X178_Cd	Dw	3.03042e-14	3.94499e-12	-1.70753
HORVU.MOREX.r2.2HG0163320	HORVU.MOREX.r2.2HG0163320.1	tran	mRNA	X178_CK	X178_Cd	Up	3.28504e-14	4.26699e-12	0.761738
HORVU.MOREX.r2.5HG0389290	HORVU.MOREX.r2.5HG0389290.1	tran	mRNA	X178_CK	X178_Cd	Up	3.30467e-14	4.28301e-12	0.590668
HORVU.MOREX.r2.2HG0144480	HORVU.MOREX.r2.2HG0144480.1	tran	mRNA	X178_CK	X178_Cd	Dw	3.39586e-14	4.38107e-12	-1.50514
HORVU.MOREX.r2.4HG0283630	HORVU.MOREX.r2.4HG0283630.1	tran	mRNA	X178_CK	X178_Cd	Up	3.3967e-14	4.38107e-12	0.851619
HORVU.MOREX.r2.6HG0454610	TCONS_00063973	tran	mRNA	X178_CK	X178_Cd	Dw	3.40271e-14	4.38107e-12	-3.30926
HORVU.MOREX.r2.6HG0523500	TCONS_00068889	tran	mRNA	X178_CK	X178_Cd	Up	3.41313e-14	4.38486e-12	0.81654
HORVU.MOREX.r2.5HG0416600	TCONS_00061411	tran	mRNA	X178_CK	X178_Cd	Up	3.47152e-14	4.45014e-12	2.60841
HORVU.MOREX.r2.5HG0416320	HORVU.MOREX.r2.5HG0416320.1	tran	mRNA	X178_CK	X178_Cd	Up	3.6216e-14	4.63241e-12	1.26562
HORVU.MOREX.r2.4HG0296940	TCONS_00045936	tran	mRNA	X178_CK	X178_Cd	Up	3.81979e-14	4.86472e-12	0.896098
HORVU.MOREX.r2.6HG0464740	TCONS_00064717	tran	mRNA	X178_CK	X178_Cd	Up	3.81236e-14	4.86472e-12	1.03914
HORVU.MOREX.r2.7HG0535730	HORVU.MOREX.r2.7HG0535730.1	tran	mRNA	X178_CK	X178_Cd	Up	3.86824e-14	4.91577e-12	0.815885
HORVU.MOREX.r2.2HG0081780	HORVU.MOREX.r2.2HG0081780.1	tran	mRNA	X178_CK	X178_Cd	Up	3.91927e-14	4.96985e-12	1.94249
HORVU.MOREX.r2.5HG0379180	HORVU.MOREX.r2.5HG0379180.1	tran	mRNA	X178_CK	X178_Cd	Up	4.69914e-14	5.94593e-12	1.03594
HORVU.MOREX.r2.3HG0214060	TCONS_00028080	tran	lncRNA	X178_CK	X178_Cd	Dw	4.90592e-14	6.18093e-12	-9.36009
HORVU.MOREX.r2.7HG0539360	TCONS_00082383	tran	mRNA	X178_CK	X178_Cd	Up	4.89758e-14	6.18093e-12	1.78972
HORVU.MOREX.r2.6HG0518840	TCONS_00074062	tran	mRNA	X178_CK	X178_Cd	Up	4.99083e-14	6.27445e-12	3.74244
HORVU.MOREX.r2.2HG0158440	HORVU.MOREX.r2.2HG0158440.1	tran	mRNA	X178_CK	X178_Cd	Up	5.06331e-14	6.35196e-12	2.69401
HORVU.MOREX.r2.1HG0051770	TCONS_00009260	tran	mRNA	X178_CK	X178_Cd	Up	5.18906e-14	6.49584e-12	1.68463
HORVU.MOREX.r2.7HG0610650	TCONS_00080550	tran	mRNA	X178_CK	X178_Cd	Up	5.32981e-14	6.65785e-12	10.9081
HORVU.MOREX.r2.5HG0350270	HORVU.MOREX.r2.5HG0350270.1	tran	mRNA	X178_CK	X178_Cd	Dw	5.94392e-14	7.40921e-12	-7.62852
HORVU.MOREX.r2.7HG0550810	HORVU.MOREX.r2.7HG0550810.1	tran	mRNA	X178_CK	X178_Cd	Up	6.27561e-14	7.80609e-12	1.5831
HORVU.MOREX.r2.1HG0066640	HORVU.MOREX.r2.1HG0066640.1	tran	mRNA	X178_CK	X178_Cd	Up	6.41911e-14	7.9677e-12	1.02637
HORVU.MOREX.r2.5HG0352030	HORVU.MOREX.r2.5HG0352030.1	tran	mRNA	X178_CK	X178_Cd	Up	6.59356e-14	8.16697e-12	3.51413
HORVU.MOREX.r2.4HG0278150	HORVU.MOREX.r2.4HG0278150.1	tran	mRNA	X178_CK	X178_Cd	Dw	6.74176e-14	8.33296e-12	-2.13862
HORVU.MOREX.r2.6HG0522170	HORVU.MOREX.r2.6HG0522170.1	tran	mRNA	X178_CK	X178_Cd	Up	6.96287e-14	8.58817e-12	3.06722
HORVU.MOREX.r2.6HG0495840	HORVU.MOREX.r2.6HG0495840.1	tran	mRNA	X178_CK	X178_Cd	Up	7.14654e-14	8.79623e-12	0.502812
HORVU.MOREX.r2.5HG0363030	HORVU.MOREX.r2.5HG0363030.1	tran	mRNA	X178_CK	X178_Cd	Up	7.17874e-14	8.81738e-12	1.1487
HORVU.MOREX.r2.3HG0246240	TCONS_00030326	tran	lncRNA	X178_CK	X178_Cd	Dw	7.22372e-14	8.85411e-12	-1.74472
HORVU.MOREX.r2.5HG0433110	HORVU.MOREX.r2.5HG0433110.1	tran	mRNA	X178_CK	X178_Cd	Up	7.66108e-14	9.37062e-12	1.34495
HORVU.MOREX.r2.1HG0064350	HORVU.MOREX.r2.1HG0064350.1	tran	mRNA	X178_CK	X178_Cd	Up	7.68539e-14	9.38081e-12	1.73302
HORVU.MOREX.r2.7HG0572090	TCONS_00077866	tran	lncRNA	X178_CK	X178_Cd	Dw	7.75742e-14	9.44909e-12	-9.39026
HORVU.MOREX.r2.2HG0111610	TCONS_00020777	tran	lncRNA	X178_CK	X178_Cd	Dw	8.74717e-14	1.06326e-11	-2.1179
HORVU.MOREX.r2.5HG0404190	HORVU.MOREX.r2.5HG0404190.1	tran	mRNA	X178_CK	X178_Cd	Up	9.22653e-14	1.11921e-11	0.696354
HORVU.MOREX.r2.3HG0268970	TCONS_00031927	tran	mRNA	X178_CK	X178_Cd	Up	1.04088e-13	1.26002e-11	5.77467
HORVU.MOREX.r2.4HG0289350	HORVU.MOREX.r2.4HG0289350.1	tran	mRNA	X178_CK	X178_Cd	Up	1.05214e-13	1.27103e-11	0.714574
HORVU.MOREX.r2.3HG0196880	HORVU.MOREX.r2.3HG0196880.1	tran	mRNA	X178_CK	X178_Cd	Up	1.13566e-13	1.36911e-11	3.65664
HORVU.MOREX.r2.2HG0170800	HORVU.MOREX.r2.2HG0170800.1	tran	mRNA	X178_CK	X178_Cd	Up	1.1503e-13	1.38392e-11	4.45571
HORVU.MOREX.r2.4HG0339830	TCONS_00049017	tran	mRNA	X178_CK	X178_Cd	Up	1.20202e-13	1.44319e-11	0.685775
HORVU.MOREX.r2.3HG0233280	TCONS_00029427	tran	mRNA	X178_CK	X178_Cd	Up	1.24459e-13	1.49125e-11	1.28473
HORVU.MOREX.r2.4HG0327520	TCONS_00042889	tran	mRNA	X178_CK	X178_Cd	Dw	1.28937e-13	1.54175e-11	-0.934957
HORVU.MOREX.r2.1HG0066530	HORVU.MOREX.r2.1HG0066530.1	tran	mRNA	X178_CK	X178_Cd	Up	1.29966e-13	1.55091e-11	1.11779
HORVU.MOREX.r2.7HG0559660	TCONS_00083780	tran	mRNA	X178_CK	X178_Cd	Up	1.32294e-13	1.57548e-11	0.643917
HORVU.MOREX.r2.4HG0345790	HORVU.MOREX.r2.4HG0345790.1	tran	mRNA	X178_CK	X178_Cd	Dw	1.3317e-13	1.5827e-11	-1.94505
HORVU.MOREX.r2.2HG0150890	HORVU.MOREX.r2.2HG0150890.1	tran	mRNA	X178_CK	X178_Cd	Dw	1.36393e-13	1.61773e-11	-1.00164
HORVU.MOREX.r2.1HG0035900	HORVU.MOREX.r2.1HG0035900.1	tran	mRNA	X178_CK	X178_Cd	Dw	1.38511e-13	1.63954e-11	-1.16275
HORVU.MOREX.r2.5HG0352830	HORVU.MOREX.r2.5HG0352830.1	tran	mRNA	X178_CK	X178_Cd	Up	1.4758e-13	1.74338e-11	2.01648
HORVU.MOREX.r2.2HG0086260	TCONS_00018910	tran	mRNA	X178_CK	X178_Cd	Dw	1.47949e-13	1.74423e-11	-0.96241
HORVU.MOREX.r2.7HG0599940	TCONS_00079821	tran	mRNA	X178_CK	X178_Cd	Dw	1.53022e-13	1.80041e-11	-2.98293
HORVU.MOREX.r2.5HG0355130	TCONS_00056947	tran	mRNA	X178_CK	X178_Cd	Dw	1.63071e-13	1.91481e-11	-4.43245
HORVU.MOREX.r2.5HG0367880	HORVU.MOREX.r2.5HG0367880.1	tran	mRNA	X178_CK	X178_Cd	Up	1.73515e-13	2.03338e-11	2.39056
HORVU.MOREX.r2.1HG0041330	TCONS_00008571	tran	mRNA	X178_CK	X178_Cd	Up	1.81223e-13	2.11588e-11	0.970691
HORVU.MOREX.r2.2HG0157640	TCONS_00016748	tran	mRNA	X178_CK	X178_Cd	Up	1.81276e-13	2.11588e-11	1.32201
HORVU.MOREX.r2.2HG0141050	TCONS_00022965	tran	mRNA	X178_CK	X178_Cd	Up	1.89088e-13	2.20269e-11	0.600795
HORVU.MOREX.r2.6HG0471210	HORVU.MOREX.r2.6HG0471210.1	tran	mRNA	X178_CK	X178_Cd	Up	1.92208e-13	2.2346e-11	1.74678
HORVU.MOREX.r2.2HG0157240	TCONS_00016718	tran	mRNA	X178_CK	X178_Cd	Dw	1.92793e-13	2.23696e-11	-1.71251
HORVU.MOREX.r2.4HG0327510	HORVU.MOREX.r2.4HG0327510.1	tran	mRNA	X178_CK	X178_Cd	Dw	1.95622e-13	2.26532e-11	-2.32286
HORVU.MOREX.r2.7HG0603070	HORVU.MOREX.r2.7HG0603070.1	tran	mRNA	X178_CK	X178_Cd	Up	2.00689e-13	2.31942e-11	2.50489
HORVU.MOREX.r2.3HG0235870	TCONS_00029637	tran	mRNA	X178_CK	X178_Cd	Up	2.05686e-13	2.3725e-11	1.15046
HORVU.MOREX.r2.3HG0232740	HORVU.MOREX.r2.3HG0232740.1	tran	mRNA	X178_CK	X178_Cd	Up	2.17236e-13	2.50081e-11	1.44157
HORVU.MOREX.r2.1HG0033820	TCONS_00002444	tran	mRNA	X178_CK	X178_Cd	Up	2.21534e-13	2.54529e-11	0.810127
HORVU.MOREX.r2.7HG0555000	TCONS_00076562	tran	mRNA	X178_CK	X178_Cd	Up	2.3507e-13	2.69555e-11	0.999372
HORVU.MOREX.r2.5HG0428390	TCONS_00055169	tran	lncRNA	X178_CK	X178_Cd	Up	2.47094e-13	2.8279e-11	1.266
HORVU.MOREX.r2.5HG0364820	TCONS_00050826	tran	mRNA	X178_CK	X178_Cd	Up	2.51861e-13	2.87685e-11	0.697833
HORVU.MOREX.r2.5HG0380730	TCONS_00058873	tran	mRNA	X178_CK	X178_Cd	Dw	2.53047e-13	2.88478e-11	-2.10584
XLOC_023729	TCONS_00033503	tran	lncRNA	X178_CK	X178_Cd	Up	2.6405e-13	3.00439e-11	1.38462
XLOC_022700	TCONS_00032068	tran	lncRNA	X178_CK	X178_Cd	Up	2.6924e-13	3.05752e-11	2.40278
HORVU.MOREX.r2.2HG0102100	HORVU.MOREX.r2.2HG0102100.1	tran	mRNA	X178_CK	X178_Cd	Up	2.77498e-13	3.14521e-11	1.09833
HORVU.MOREX.r2.2HG0178450	HORVU.MOREX.r2.2HG0178450.1	tran	mRNA	X178_CK	X178_Cd	Up	2.85276e-13	3.22713e-11	2.66434
HORVU.MOREX.r2.5HG0410360	TCONS_00061016	tran	mRNA	X178_CK	X178_Cd	Dw	2.86196e-13	3.23132e-11	-1.97689
HORVU.MOREX.r2.1HG0036260	HORVU.MOREX.r2.1HG0036260.1	tran	mRNA	X178_CK	X178_Cd	Dw	2.9204e-13	3.28467e-11	-2.45448
HORVU.MOREX.r2.3HG0274640	HORVU.MOREX.r2.3HG0274640.1	tran	mRNA	X178_CK	X178_Cd	Up	2.91957e-13	3.28467e-11	2.18432
HORVU.MOREX.r2.4HG0316540	TCONS_00042073	tran	mRNA	X178_CK	X178_Cd	Up	2.95687e-13	3.31932e-11	11.1954
HORVU.MOREX.r2.1HG0057890	HORVU.MOREX.r2.1HG0057890.1	tran	mRNA	X178_CK	X178_Cd	Up	2.99056e-13	3.35074e-11	2.26681
HORVU.MOREX.r2.2HG0107710	TCONS_00020506	tran	mRNA	X178_CK	X178_Cd	Up	3.02017e-13	3.37747e-11	0.705471
HORVU.MOREX.r2.6HG0511810	HORVU.MOREX.r2.6HG0511810.1	tran	mRNA	X178_CK	X178_Cd	Up	3.02637e-13	3.37797e-11	2.98287
HORVU.MOREX.r2.4HG0340350	HORVU.MOREX.r2.4HG0340350.1	tran	mRNA	X178_CK	X178_Cd	Up	3.08669e-13	3.43876e-11	0.669714
HORVU.MOREX.r2.2HG0168980	HORVU.MOREX.r2.2HG0168980.1	tran	mRNA	X178_CK	X178_Cd	Up	3.09988e-13	3.44692e-11	2.00398
HORVU.MOREX.r2.2HG0114190	HORVU.MOREX.r2.2HG0114190.1	tran	mRNA	X178_CK	X178_Cd	Up	3.14686e-13	3.49254e-11	1.29088
HORVU.MOREX.r2.4HG0317840	HORVU.MOREX.r2.4HG0317840.1	tran	mRNA	X178_CK	X178_Cd	Up	3.29408e-13	3.64903e-11	0.746315
HORVU.MOREX.r2.1HG0040620	HORVU.MOREX.r2.1HG0040620.1	tran	mRNA	X178_CK	X178_Cd	Up	3.62093e-13	4.00355e-11	1.30948
HORVU.MOREX.r2.7HG0527390	HORVU.MOREX.r2.7HG0527390.1	tran	mRNA	X178_CK	X178_Cd	Up	3.75947e-13	4.14892e-11	0.972288
HORVU.MOREX.r2.7HG0609880	HORVU.MOREX.r2.7HG0609880.1	tran	mRNA	X178_CK	X178_Cd	Up	4.06315e-13	4.47564e-11	0.719755
HORVU.MOREX.r2.2HG0114220	HORVU.MOREX.r2.2HG0114220.1	tran	mRNA	X178_CK	X178_Cd	Up	4.12156e-13	4.53147e-11	1.29336
HORVU.MOREX.r2.7HG0614540	HORVU.MOREX.r2.7HG0614540.1	tran	mRNA	X178_CK	X178_Cd	Dw	4.17126e-13	4.57755e-11	-4.57737
HORVU.MOREX.r2.1HG0068070	TCONS_00010379	tran	mRNA	X178_CK	X178_Cd	Dw	4.25539e-13	4.65933e-11	-8.92129
HORVU.MOREX.r2.5HG0387900	HORVU.MOREX.r2.5HG0387900.1	tran	mRNA	X178_CK	X178_Cd	Up	4.26165e-13	4.65933e-11	0.967995
HORVU.MOREX.r2.3HG0197340	HORVU.MOREX.r2.3HG0197340.1	tran	mRNA	X178_CK	X178_Cd	Up	4.28003e-13	4.67072e-11	6.40574
HORVU.MOREX.r2.3HG0199190	HORVU.MOREX.r2.3HG0199190.1	tran	mRNA	X178_CK	X178_Cd	Up	4.47817e-13	4.87789e-11	1.94395
HORVU.MOREX.r2.5HG0396330	HORVU.MOREX.r2.5HG0396330.1	tran	mRNA	X178_CK	X178_Cd	Up	4.51278e-13	4.90647e-11	2.64059
HORVU.MOREX.r2.3HG0243350	HORVU.MOREX.r2.3HG0243350.1	tran	mRNA	X178_CK	X178_Cd	Up	4.57037e-13	4.95991e-11	0.669422
HORVU.MOREX.r2.3HG0226820	HORVU.MOREX.r2.3HG0226820.1	tran	mRNA	X178_CK	X178_Cd	Up	5.02092e-13	5.43881e-11	1.08612
HORVU.MOREX.r2.5HG0423600	TCONS_00061890	tran	mRNA	X178_CK	X178_Cd	Up	5.48398e-13	5.92946e-11	1.68118
HORVU.MOREX.r2.1HG0038650	HORVU.MOREX.r2.1HG0038650.1	tran	mRNA	X178_CK	X178_Cd	Up	5.56775e-13	6.00898e-11	1.89513
HORVU.MOREX.r2.5HG0353360	TCONS_00056814	tran	mRNA	X178_CK	X178_Cd	Dw	5.92299e-13	6.38063e-11	-2.31427
HORVU.MOREX.r2.5HG0384050	TCONS_00059129	tran	mRNA	X178_CK	X178_Cd	Up	6.12289e-13	6.5839e-11	7.76235
HORVU.MOREX.r2.3HG0226500	HORVU.MOREX.r2.3HG0226500.1	tran	mRNA	X178_CK	X178_Cd	Up	6.33669e-13	6.80134e-11	0.667005
HORVU.MOREX.r2.2HG0116700	HORVU.MOREX.r2.2HG0116700.1	tran	mRNA	X178_CK	X178_Cd	Up	6.37727e-13	6.83241e-11	0.605455
HORVU.MOREX.r2.5HG0356360	HORVU.MOREX.r2.5HG0356360.1	tran	lncRNA	X178_CK	X178_Cd	Up	6.42971e-13	6.87604e-11	3.15227
HORVU.MOREX.r2.UnG0625720	TCONS_00089323	tran	mRNA	X178_CK	X178_Cd	Dw	7.23302e-13	7.72105e-11	-9.45177
HORVU.MOREX.r2.5HG0414080	HORVU.MOREX.r2.5HG0414080.1	tran	mRNA	X178_CK	X178_Cd	Up	7.73802e-13	8.24513e-11	1.28735
HORVU.MOREX.r2.1HG0038610	HORVU.MOREX.r2.1HG0038610.1	tran	mRNA	X178_CK	X178_Cd	Dw	7.90407e-13	8.40681e-11	-1.03833
HORVU.MOREX.r2.3HG0198730	HORVU.MOREX.r2.3HG0198730.1	tran	mRNA	X178_CK	X178_Cd	Up	7.95293e-13	8.44348e-11	1.1437
HORVU.MOREX.r2.5HG0430540	HORVU.MOREX.r2.5HG0430540.1	tran	mRNA	X178_CK	X178_Cd	Up	8.48959e-13	8.99697e-11	2.80957
HORVU.MOREX.r2.5HG0411910	HORVU.MOREX.r2.5HG0411910.1	tran	mRNA	X178_CK	X178_Cd	Up	8.63911e-13	9.13894e-11	10.706
HORVU.MOREX.r2.3HG0264280	TCONS_00038307	tran	mRNA	X178_CK	X178_Cd	Dw	8.72934e-13	9.21777e-11	-1.99046
HORVU.MOREX.r2.7HG0554130	HORVU.MOREX.r2.7HG0554130.1	tran	mRNA	X178_CK	X178_Cd	Up	8.88231e-13	9.36246e-11	1.46359
HORVU.MOREX.r2.2HG0149770	TCONS_00016190	tran	mRNA	X178_CK	X178_Cd	Up	8.92557e-13	9.3912e-11	1.8185
HORVU.MOREX.r2.4HG0336630	HORVU.MOREX.r2.4HG0336630.1	tran	mRNA	X178_CK	X178_Cd	Dw	9.6421e-13	1.0127e-10	-2.25668
HORVU.MOREX.r2.4HG0345780	HORVU.MOREX.r2.4HG0345780.1	tran	mRNA	X178_CK	X178_Cd	Dw	9.90737e-13	1.0387e-10	-1.5516
HORVU.MOREX.r2.5HG0352020	HORVU.MOREX.r2.5HG0352020.1	tran	mRNA	X178_CK	X178_Cd	Up	1.02065e-12	1.06815e-10	0.776298
HORVU.MOREX.r2.1HG0068070	TCONS_00010380	tran	mRNA	X178_CK	X178_Cd	Dw	1.04671e-12	1.09348e-10	-8.72974
HORVU.MOREX.r2.2HG0172630	HORVU.MOREX.r2.2HG0172630.1	tran	mRNA	X178_CK	X178_Cd	Up	1.07504e-12	1.12107e-10	0.820481
HORVU.MOREX.r2.1HG0048220	HORVU.MOREX.r2.1HG0048220.1	tran	mRNA	X178_CK	X178_Cd	Up	1.11314e-12	1.15875e-10	3.6248
HORVU.MOREX.r2.2HG0177730	HORVU.MOREX.r2.2HG0177730.1	tran	mRNA	X178_CK	X178_Cd	Up	1.19917e-12	1.2461e-10	1.19812
XLOC_013243	TCONS_00018607	tran	mRNA	X178_CK	X178_Cd	Up	1.23432e-12	1.28036e-10	2.59893
HORVU.MOREX.r2.5HG0356200	TCONS_00057053	tran	lncRNA	X178_CK	X178_Cd	Up	1.37541e-12	1.42419e-10	3.1586
HORVU.MOREX.r2.5HG0366070	HORVU.MOREX.r2.5HG0366070.1	tran	mRNA	X178_CK	X178_Cd	Up	1.38303e-12	1.42956e-10	0.482987
HORVU.MOREX.r2.5HG0355760	HORVU.MOREX.r2.5HG0355760.1	tran	mRNA	X178_CK	X178_Cd	Dw	1.38926e-12	1.43347e-10	-1.55398
HORVU.MOREX.r2.7HG0622310	HORVU.MOREX.r2.7HG0622310.1	tran	mRNA	X178_CK	X178_Cd	Dw	1.42481e-12	1.46757e-10	-2.38915
HORVU.MOREX.r2.4HG0329890	HORVU.MOREX.r2.4HG0329890.1	tran	mRNA	X178_CK	X178_Cd	Up	1.49418e-12	1.53634e-10	0.91102
HORVU.MOREX.r2.6HG0504770	HORVU.MOREX.r2.6HG0504770.1	tran	mRNA	X178_CK	X178_Cd	Up	1.552e-12	1.593e-10	0.91384
HORVU.MOREX.r2.6HG0464580	TCONS_00064681	tran	mRNA	X178_CK	X178_Cd	Up	1.62658e-12	1.66664e-10	0.493554
HORVU.MOREX.r2.1HG0057900	HORVU.MOREX.r2.1HG0057900.1	tran	mRNA	X178_CK	X178_Cd	Up	1.64909e-12	1.68676e-10	3.19958
HORVU.MOREX.r2.7HG0558780	HORVU.MOREX.r2.7HG0558780.1	tran	mRNA	X178_CK	X178_Cd	Dw	1.78657e-12	1.82419e-10	-2.97422
HORVU.MOREX.r2.5HG0404370	HORVU.MOREX.r2.5HG0404370.1	tran	mRNA	X178_CK	X178_Cd	Dw	1.80174e-12	1.83649e-10	-1.16613
HORVU.MOREX.r2.4HG0337730	HORVU.MOREX.r2.4HG0337730.1	tran	mRNA	X178_CK	X178_Cd	Dw	1.94112e-12	1.97513e-10	-0.551916
HORVU.MOREX.r2.5HG0364270	HORVU.MOREX.r2.5HG0364270.1	tran	mRNA	X178_CK	X178_Cd	Up	2.05895e-12	2.0914e-10	1.15081
HORVU.MOREX.r2.2HG0095020	HORVU.MOREX.r2.2HG0095020.1	tran	mRNA	X178_CK	X178_Cd	Up	2.14545e-12	2.17175e-10	1.9481
HORVU.MOREX.r2.5HG0383770	HORVU.MOREX.r2.5HG0383770.1	tran	mRNA	X178_CK	X178_Cd	Up	2.14211e-12	2.17175e-10	1.47865
HORVU.MOREX.r2.3HG0274770	HORVU.MOREX.r2.3HG0274770.1	tran	mRNA	X178_CK	X178_Cd	Dw	2.20417e-12	2.22735e-10	-1.73241
HORVU.MOREX.r2.2HG0079470	TCONS_00018429	tran	mRNA	X178_CK	X178_Cd	Up	2.21699e-12	2.23645e-10	10.2087
HORVU.MOREX.r2.1HG0058590	HORVU.MOREX.r2.1HG0058590.1	tran	mRNA	X178_CK	X178_Cd	Up	2.43459e-12	2.45176e-10	1.58391
HORVU.MOREX.r2.1HG0019390	HORVU.MOREX.r2.1HG0019390.1	tran	mRNA	X178_CK	X178_Cd	Dw	2.50708e-12	2.52043e-10	-3.81432
HORVU.MOREX.r2.3HG0209060	HORVU.MOREX.r2.3HG0209060.1	tran	mRNA	X178_CK	X178_Cd	Up	2.52864e-12	2.53776e-10	1.52752
HORVU.MOREX.r2.4HG0332500	HORVU.MOREX.r2.4HG0332500.1	tran	mRNA	X178_CK	X178_Cd	Up	2.59855e-12	2.60347e-10	2.11732
HORVU.MOREX.r2.2HG0166360	HORVU.MOREX.r2.2HG0166360.1	tran	mRNA	X178_CK	X178_Cd	Dw	2.65093e-12	2.65143e-10	-1.26345
HORVU.MOREX.r2.5HG0396990	TCONS_00060084	tran	mRNA	X178_CK	X178_Cd	Up	2.76007e-12	2.75589e-10	0.568511
HORVU.MOREX.r2.2HG0098000	TCONS_00019801	tran	mRNA	X178_CK	X178_Cd	Dw	2.84505e-12	2.83592e-10	-1.40537
HORVU.MOREX.r2.3HG0226550	HORVU.MOREX.r2.3HG0226550.1	tran	mRNA	X178_CK	X178_Cd	Up	2.89228e-12	2.87811e-10	0.856391
HORVU.MOREX.r2.7HG0539330	TCONS_00082367	tran	mRNA	X178_CK	X178_Cd	Up	2.91272e-12	2.89355e-10	2.07759
HORVU.MOREX.r2.2HG0110800	HORVU.MOREX.r2.2HG0110800.1	tran	mRNA	X178_CK	X178_Cd	Up	3.08967e-12	3.06415e-10	1.66139
HORVU.MOREX.r2.7HG0619340	HORVU.MOREX.r2.7HG0619340.1	tran	mRNA	X178_CK	X178_Cd	Up	3.29837e-12	3.26561e-10	1.45299
HORVU.MOREX.r2.5HG0397590	HORVU.MOREX.r2.5HG0397590.1	tran	mRNA	X178_CK	X178_Cd	Dw	3.33744e-12	3.29318e-10	-1.75453
HORVU.MOREX.r2.7HG0602080	TCONS_00079987	tran	mRNA	X178_CK	X178_Cd	Dw	3.3331e-12	3.29318e-10	-1.10296
HORVU.MOREX.r2.2HG0086120	HORVU.MOREX.r2.2HG0086120.1	tran	mRNA	X178_CK	X178_Cd	Dw	3.48414e-12	3.43217e-10	-3.29854
HORVU.MOREX.r2.5HG0426760	HORVU.MOREX.r2.5HG0426760.1	tran	mRNA	X178_CK	X178_Cd	Up	3.88235e-12	3.81803e-10	1.41446
HORVU.MOREX.r2.2HG0175840	HORVU.MOREX.r2.2HG0175840.1	tran	mRNA	X178_CK	X178_Cd	Up	4.21473e-12	4.13797e-10	0.893685
HORVU.MOREX.r2.1HG0073100	HORVU.MOREX.r2.1HG0073100.1	tran	mRNA	X178_CK	X178_Cd	Up	4.31618e-12	4.23051e-10	1.05404
HORVU.MOREX.r2.5HG0384050	TCONS_00059130	tran	mRNA	X178_CK	X178_Cd	Dw	4.56818e-12	4.47004e-10	-1.48553
HORVU.MOREX.r2.4HG0287080	TCONS_00039993	tran	mRNA	X178_CK	X178_Cd	Up	4.60123e-12	4.49488e-10	1.48528
HORVU.MOREX.r2.5HG0410300	HORVU.MOREX.r2.5HG0410300.1	tran	mRNA	X178_CK	X178_Cd	Up	4.61092e-12	4.49687e-10	0.781479
HORVU.MOREX.r2.3HG0188940	HORVU.MOREX.r2.3HG0188940.1	tran	mRNA	X178_CK	X178_Cd	Up	4.7418e-12	4.61685e-10	2.16993
HORVU.MOREX.r2.5HG0442700	HORVU.MOREX.r2.5HG0442700.1	tran	mRNA	X178_CK	X178_Cd	Up	5.04359e-12	4.90255e-10	1.08732
XLOC_033808	TCONS_00047870	tran	lncRNA	X178_CK	X178_Cd	Dw	5.32659e-12	5.16908e-10	-0.883974
HORVU.MOREX.r2.4HG0296940	TCONS_00045937	tran	mRNA	X178_CK	X178_Cd	Up	5.38323e-12	5.21543e-10	0.728848
HORVU.MOREX.r2.6HG0526570	HORVU.MOREX.r2.6HG0526570.1	tran	mRNA	X178_CK	X178_Cd	Dw	5.5921e-12	5.39996e-10	-2.26302
HORVU.MOREX.r2.7HG0557310	HORVU.MOREX.r2.7HG0557310.1	tran	mRNA	X178_CK	X178_Cd	Up	5.58523e-12	5.39996e-10	1.08062
HORVU.MOREX.r2.3HG0220570	HORVU.MOREX.r2.3HG0220570.1	tran	mRNA	X178_CK	X178_Cd	Up	5.94327e-12	5.72964e-10	0.549715
HORVU.MOREX.r2.2HG0105380	HORVU.MOREX.r2.2HG0105380.1	tran	mRNA	X178_CK	X178_Cd	Up	5.96233e-12	5.73859e-10	1.25453
HORVU.MOREX.r2.7HG0598120	HORVU.MOREX.r2.7HG0598120.1	tran	mRNA	X178_CK	X178_Cd	Up	6.22571e-12	5.98228e-10	1.22663
HORVU.MOREX.r2.4HG0283660	TCONS_00044964	tran	mRNA	X178_CK	X178_Cd	Up	6.60126e-12	6.33279e-10	0.872783
HORVU.MOREX.r2.6HG0470280	HORVU.MOREX.r2.6HG0470280.1	tran	mRNA	X178_CK	X178_Cd	Up	6.62969e-12	6.34968e-10	2.09019
HORVU.MOREX.r2.7HG0593030	HORVU.MOREX.r2.7HG0593030.1	tran	mRNA	X178_CK	X178_Cd	Up	6.85793e-12	6.55758e-10	0.688512
HORVU.MOREX.r2.3HG0272670	HORVU.MOREX.r2.3HG0272670.1	tran	mRNA	X178_CK	X178_Cd	Up	6.86996e-12	6.55841e-10	0.883228
HORVU.MOREX.r2.5HG0398480	HORVU.MOREX.r2.5HG0398480.1	tran	mRNA	X178_CK	X178_Cd	Up	6.96962e-12	6.64275e-10	1.14447
HORVU.MOREX.r2.2HG0084180	HORVU.MOREX.r2.2HG0084180.1	tran	mRNA	X178_CK	X178_Cd	Up	7.13435e-12	6.78873e-10	0.997018
HORVU.MOREX.r2.6HG0458860	TCONS_00064290	tran	mRNA	X178_CK	X178_Cd	Up	7.29357e-12	6.92901e-10	0.955037
HORVU.MOREX.r2.2HG0105250	HORVU.MOREX.r2.2HG0105250.1	tran	mRNA	X178_CK	X178_Cd	Dw	7.47675e-12	7.09156e-10	-0.798954
HORVU.MOREX.r2.5HG0383770	TCONS_00059097	tran	mRNA	X178_CK	X178_Cd	Up	7.81635e-12	7.4017e-10	1.38971
HORVU.MOREX.r2.1HG0055200	HORVU.MOREX.r2.1HG0055200.1	tran	mRNA	X178_CK	X178_Cd	Up	7.86852e-12	7.43911e-10	0.977003
HORVU.MOREX.r2.6HG0525390	HORVU.MOREX.r2.6HG0525390.1	tran	mRNA	X178_CK	X178_Cd	Dw	7.90487e-12	7.46146e-10	-2.32576
HORVU.MOREX.r2.2HG0170070	HORVU.MOREX.r2.2HG0170070.1	tran	mRNA	X178_CK	X178_Cd	Up	8.08907e-12	7.62307e-10	0.600184
HORVU.MOREX.r2.1HG0005340	TCONS_00000399	tran	mRNA	X178_CK	X178_Cd	Up	8.25317e-12	7.75283e-10	0.71635
HORVU.MOREX.r2.1HG0019310	HORVU.MOREX.r2.1HG0019310.1	tran	mRNA	X178_CK	X178_Cd	Dw	8.24069e-12	7.75283e-10	-0.697609
HORVU.MOREX.r2.4HG0341190	HORVU.MOREX.r2.4HG0341190.1	tran	mRNA	X178_CK	X178_Cd	Up	8.50412e-12	7.97581e-10	1.14622
HORVU.MOREX.r2.3HG0251980	HORVU.MOREX.r2.3HG0251980.1	tran	mRNA	X178_CK	X178_Cd	Up	8.68659e-12	8.13395e-10	1.43662
HORVU.MOREX.r2.2HG0166950	HORVU.MOREX.r2.2HG0166950.1	tran	mRNA	X178_CK	X178_Cd	Up	8.74501e-12	8.17561e-10	0.692066
HORVU.MOREX.r2.5HG0407660	TCONS_00053739	tran	mRNA	X178_CK	X178_Cd	Up	8.83358e-12	8.24528e-10	0.859837
HORVU.MOREX.r2.4HG0335810	HORVU.MOREX.r2.4HG0335810.1	tran	mRNA	X178_CK	X178_Cd	Up	9.19085e-12	8.56514e-10	2.3003
HORVU.MOREX.r2.4HG0339220	HORVU.MOREX.r2.4HG0339220.1	tran	mRNA	X178_CK	X178_Cd	Dw	9.33949e-12	8.68987e-10	-1.16376
HORVU.MOREX.r2.3HG0239130	HORVU.MOREX.r2.3HG0239130.1	tran	mRNA	X178_CK	X178_Cd	Dw	9.58364e-12	8.90293e-10	-4.01937
HORVU.MOREX.r2.1HG0065130	HORVU.MOREX.r2.1HG0065130.1	tran	mRNA	X178_CK	X178_Cd	Dw	9.64947e-12	8.94992e-10	-1.54619
HORVU.MOREX.r2.1HG0016060	TCONS_00001150	tran	mRNA	X178_CK	X178_Cd	Up	9.80892e-12	9.08346e-10	1.68176
HORVU.MOREX.r2.4HG0281880	HORVU.MOREX.r2.4HG0281880.1	tran	mRNA	X178_CK	X178_Cd	Dw	1.07437e-11	9.93343e-10	-1.10532
HORVU.MOREX.r2.7HG0624010	TCONS_00081439	tran	mRNA	X178_CK	X178_Cd	Dw	1.07819e-11	9.95309e-10	-2.80483
HORVU.MOREX.r2.3HG0186300	TCONS_00026072	tran	mRNA	X178_CK	X178_Cd	Up	1.10678e-11	1.0201e-09	1.47822
HORVU.MOREX.r2.4HG0317050	TCONS_00042121	tran	mRNA	X178_CK	X178_Cd	Up	1.14966e-11	1.05795e-09	10.0127
HORVU.MOREX.r2.2HG0157640	HORVU.MOREX.r2.2HG0157640.1	tran	mRNA	X178_CK	X178_Cd	Up	1.15382e-11	1.06012e-09	1.24412
HORVU.MOREX.r2.1HG0033830	TCONS_00002446	tran	mRNA	X178_CK	X178_Cd	Up	1.15923e-11	1.06343e-09	0.696411
HORVU.MOREX.r2.3HG0185440	HORVU.MOREX.r2.3HG0185440.1	tran	mRNA	X178_CK	X178_Cd	Up	1.19714e-11	1.09649e-09	2.84968
HORVU.MOREX.r2.1HG0026120	TCONS_00007576	tran	mRNA	X178_CK	X178_Cd	Up	1.25163e-11	1.14461e-09	1.08273
HORVU.MOREX.r2.7HG0546970	HORVU.MOREX.r2.7HG0546970.1	tran	mRNA	X178_CK	X178_Cd	Up	1.2557e-11	1.14655e-09	0.849019
HORVU.MOREX.r2.3HG0191040	HORVU.MOREX.r2.3HG0191040.1	tran	mRNA	X178_CK	X178_Cd	Up	1.28238e-11	1.16909e-09	0.96776
HORVU.MOREX.r2.7HG0529590	TCONS_00074845	tran	mRNA	X178_CK	X178_Cd	Up	1.29807e-11	1.18157e-09	1.16955
HORVU.MOREX.r2.7HG0603620	TCONS_00080094	tran	mRNA	X178_CK	X178_Cd	Up	1.30404e-11	1.18516e-09	0.82331
HORVU.MOREX.r2.6HG0515330	HORVU.MOREX.r2.6HG0515330.1	tran	mRNA	X178_CK	X178_Cd	Up	1.36582e-11	1.23939e-09	3.58238
HORVU.MOREX.r2.2HG0178990	TCONS_00025540	tran	mRNA	X178_CK	X178_Cd	Dw	1.38062e-11	1.25089e-09	-1.42009
HORVU.MOREX.r2.7HG0570810	HORVU.MOREX.r2.7HG0570810.1	tran	mRNA	X178_CK	X178_Cd	Dw	1.38822e-11	1.25584e-09	-0.889794
HORVU.MOREX.r2.4HG0321210	HORVU.MOREX.r2.4HG0321210.1	tran	mRNA	X178_CK	X178_Cd	Up	1.39331e-11	1.2585e-09	3.04574
HORVU.MOREX.r2.1HG0015410	HORVU.MOREX.r2.1HG0015410.1	tran	mRNA	X178_CK	X178_Cd	Up	1.41042e-11	1.272e-09	0.583685
HORVU.MOREX.r2.1HG0031540	TCONS_00002266	tran	mRNA	X178_CK	X178_Cd	Up	1.48779e-11	1.33972e-09	1.81644
HORVU.MOREX.r2.5HG0408110	HORVU.MOREX.r2.5HG0408110.1	tran	mRNA	X178_CK	X178_Cd	Up	1.56208e-11	1.40446e-09	1.16165
HORVU.MOREX.r2.7HG0588540	TCONS_00078994	tran	mRNA	X178_CK	X178_Cd	Up	1.57119e-11	1.41049e-09	2.62197
HORVU.MOREX.r2.4HG0329560	HORVU.MOREX.r2.4HG0329560.1	tran	mRNA	X178_CK	X178_Cd	Up	1.60252e-11	1.43642e-09	2.20628
HORVU.MOREX.r2.5HG0372800	TCONS_00058270	tran	mRNA	X178_CK	X178_Cd	Up	1.62217e-11	1.45182e-09	0.756642
HORVU.MOREX.r2.3HG0241140	HORVU.MOREX.r2.3HG0241140.1	tran	mRNA	X178_CK	X178_Cd	Up	1.6407e-11	1.46617e-09	0.808967
HORVU.MOREX.r2.1HG0077880	HORVU.MOREX.r2.1HG0077880.1	tran	mRNA	X178_CK	X178_Cd	Up	1.64877e-11	1.47113e-09	2.54582
HORVU.MOREX.r2.1HG0043800	TCONS_00003178	tran	mRNA	X178_CK	X178_Cd	Dw	1.70732e-11	1.52107e-09	-0.979939
HORVU.MOREX.r2.5HG0444750	HORVU.MOREX.r2.5HG0444750.1	tran	mRNA	X178_CK	X178_Cd	Dw	1.71572e-11	1.5262e-09	-1.63268
HORVU.MOREX.r2.6HG0498790	TCONS_00067206	tran	mRNA	X178_CK	X178_Cd	Up	1.71828e-11	1.5262e-09	0.909226
HORVU.MOREX.r2.2HG0091740	TCONS_00012110	tran	mRNA	X178_CK	X178_Cd	Up	1.72574e-11	1.53051e-09	0.975793
HORVU.MOREX.r2.1HG0004030	TCONS_00005858	tran	mRNA	X178_CK	X178_Cd	Dw	1.74912e-11	1.5489e-09	-5.59177
HORVU.MOREX.r2.7HG0598480	TCONS_00086480	tran	mRNA	X178_CK	X178_Cd	Up	1.78048e-11	1.5743e-09	1.18774
HORVU.MOREX.r2.6HG0496840	TCONS_00072580	tran	lncRNA	X178_CK	X178_Cd	Up	1.82821e-11	1.61408e-09	1.58624
HORVU.MOREX.r2.6HG0522480	HORVU.MOREX.r2.6HG0522480.1	tran	lncRNA	X178_CK	X178_Cd	Up	1.8616e-11	1.64109e-09	1.89205
HORVU.MOREX.r2.2HG0095120	HORVU.MOREX.r2.2HG0095120.1	tran	mRNA	X178_CK	X178_Cd	Dw	1.87801e-11	1.65307e-09	-2.44533
HORVU.MOREX.r2.6HG0496310	HORVU.MOREX.r2.6HG0496310.1	tran	mRNA	X178_CK	X178_Cd	Dw	1.88759e-11	1.65901e-09	-2.14132
XLOC_030781	TCONS_00043518	tran	lncRNA	X178_CK	X178_Cd	Dw	1.97229e-11	1.73087e-09	-1.58694
HORVU.MOREX.r2.2HG0080700	HORVU.MOREX.r2.2HG0080700.1	tran	mRNA	X178_CK	X178_Cd	Up	1.99699e-11	1.74993e-09	1.35075
HORVU.MOREX.r2.3HG0262310	HORVU.MOREX.r2.3HG0262310.1	tran	mRNA	X178_CK	X178_Cd	Up	2.08256e-11	1.82219e-09	1.40825
HORVU.MOREX.r2.1HG0057680	HORVU.MOREX.r2.1HG0057680.1	tran	mRNA	X178_CK	X178_Cd	Up	2.17943e-11	1.90412e-09	1.76113
HORVU.MOREX.r2.7HG0544690	HORVU.MOREX.r2.7HG0544690.1	tran	mRNA	X178_CK	X178_Cd	Up	2.26097e-11	1.97241e-09	0.66197
HORVU.MOREX.r2.1HG0012500	HORVU.MOREX.r2.1HG0012500.1	tran	mRNA	X178_CK	X178_Cd	Up	2.30833e-11	2.01075e-09	1.35418
HORVU.MOREX.r2.2HG0106960	HORVU.MOREX.r2.2HG0106960.1	tran	mRNA	X178_CK	X178_Cd	Up	2.32989e-11	2.02653e-09	0.818251
HORVU.MOREX.r2.7HG0542610	HORVU.MOREX.r2.7HG0542610.1	tran	mRNA	X178_CK	X178_Cd	Up	2.34235e-11	2.03434e-09	1.07829
HORVU.MOREX.r2.3HG0242710	HORVU.MOREX.r2.3HG0242710.1	tran	mRNA	X178_CK	X178_Cd	Up	2.36582e-11	2.04867e-09	1.65853
HORVU.MOREX.r2.7HG0602620	TCONS_00080032	tran	mRNA	X178_CK	X178_Cd	Dw	2.36297e-11	2.04867e-09	-2.54152
HORVU.MOREX.r2.2HG0161220	HORVU.MOREX.r2.2HG0161220.1	tran	mRNA	X178_CK	X178_Cd	Up	2.45087e-11	2.11919e-09	3.90264
XLOC_063872	TCONS_00090032	tran	mRNA	X178_CK	X178_Cd	Dw	2.51531e-11	2.17171e-09	-2.9154
HORVU.MOREX.r2.7HG0611950	HORVU.MOREX.r2.7HG0611950.1	tran	mRNA	X178_CK	X178_Cd	Up	2.61612e-11	2.25544e-09	2.6694
HORVU.MOREX.r2.7HG0569910	TCONS_00077696	tran	mRNA	X178_CK	X178_Cd	Up	2.74525e-11	2.35983e-09	0.615253
HORVU.MOREX.r2.7HG0573040	HORVU.MOREX.r2.7HG0573040.1	tran	mRNA	X178_CK	X178_Cd	Up	2.74236e-11	2.35983e-09	2.03358
HORVU.MOREX.r2.4HG0333690	HORVU.MOREX.r2.4HG0333690.1	tran	mRNA	X178_CK	X178_Cd	Up	2.76102e-11	2.36992e-09	1.52774
HORVU.MOREX.r2.4HG0286250	HORVU.MOREX.r2.4HG0286250.1	tran	mRNA	X178_CK	X178_Cd	Dw	2.78923e-11	2.39063e-09	-8.66204
HORVU.MOREX.r2.3HG0255350	HORVU.MOREX.r2.3HG0255350.1	tran	mRNA	X178_CK	X178_Cd	Dw	2.80042e-11	2.39672e-09	-0.725691
HORVU.MOREX.r2.7HG0540550	HORVU.MOREX.r2.7HG0540550.1	tran	mRNA	X178_CK	X178_Cd	Up	2.82651e-11	2.41553e-09	1.60565
HORVU.MOREX.r2.4HG0314570	TCONS_00041934	tran	mRNA	X178_CK	X178_Cd	Dw	2.87405e-11	2.45259e-09	-1.49981
HORVU.MOREX.r2.1HG0058340	TCONS_00009718	tran	lncRNA	X178_CK	X178_Cd	Up	2.88575e-11	2.459e-09	0.72204
HORVU.MOREX.r2.2HG0157240	HORVU.MOREX.r2.2HG0157240.1	tran	mRNA	X178_CK	X178_Cd	Up	2.90122e-11	2.4686e-09	3.60925
HORVU.MOREX.r2.1HG0050820	HORVU.MOREX.r2.1HG0050820.1	tran	mRNA	X178_CK	X178_Cd	Dw	3.02591e-11	2.57097e-09	-2.32422
HORVU.MOREX.r2.1HG0010850	TCONS_00000807	tran	mRNA	X178_CK	X178_Cd	Up	3.13922e-11	2.66339e-09	0.970522
HORVU.MOREX.r2.3HG0197300	HORVU.MOREX.r2.3HG0197300.1	tran	mRNA	X178_CK	X178_Cd	Up	3.19389e-11	2.70587e-09	1.98356
HORVU.MOREX.r2.2HG0161100	HORVU.MOREX.r2.2HG0161100.1	tran	lncRNA	X178_CK	X178_Cd	Up	3.23549e-11	2.73716e-09	3.42244
HORVU.MOREX.r2.3HG0275780	HORVU.MOREX.r2.3HG0275780.1	tran	mRNA	X178_CK	X178_Cd	Up	3.44975e-11	2.91003e-09	0.943972
HORVU.MOREX.r2.7HG0578010	HORVU.MOREX.r2.7HG0578010.1	tran	mRNA	X178_CK	X178_Cd	Up	3.44585e-11	2.91003e-09	0.804313
HORVU.MOREX.r2.3HG0238520	HORVU.MOREX.r2.3HG0238520.1	tran	mRNA	X178_CK	X178_Cd	Up	3.45609e-11	2.9112e-09	0.654766
HORVU.MOREX.r2.1HG0002520	TCONS_00000168	tran	mRNA	X178_CK	X178_Cd	Dw	3.47559e-11	2.92343e-09	-1.21311
HORVU.MOREX.r2.4HG0283480	HORVU.MOREX.r2.4HG0283480.1	tran	mRNA	X178_CK	X178_Cd	Up	3.5452e-11	2.97771e-09	0.624319
HORVU.MOREX.r2.2HG0145480	TCONS_00015908	tran	mRNA	X178_CK	X178_Cd	Dw	3.55667e-11	2.98308e-09	-1.29517
HORVU.MOREX.r2.5HG0355120	TCONS_00056943	tran	mRNA	X178_CK	X178_Cd	Dw	3.59671e-11	3.01236e-09	-5.05073
HORVU.MOREX.r2.6HG0496940	HORVU.MOREX.r2.6HG0496940.1	tran	mRNA	X178_CK	X178_Cd	Up	3.60698e-11	3.01666e-09	1.00765
HORVU.MOREX.r2.7HG0612050	HORVU.MOREX.r2.7HG0612050.1	tran	mRNA	X178_CK	X178_Cd	Dw	3.63172e-11	3.03303e-09	-1.16431
HORVU.MOREX.r2.6HG0505510	HORVU.MOREX.r2.6HG0505510.1	tran	mRNA	X178_CK	X178_Cd	Up	4.02884e-11	3.35991e-09	1.56651
HORVU.MOREX.r2.4HG0339920	HORVU.MOREX.r2.4HG0339920.1	tran	mRNA	X178_CK	X178_Cd	Dw	4.09286e-11	3.40845e-09	-1.67359
HORVU.MOREX.r2.3HG0200760	TCONS_00033676	tran	mRNA	X178_CK	X178_Cd	Up	4.34358e-11	3.60701e-09	1.13175
HORVU.MOREX.r2.7HG0621830	HORVU.MOREX.r2.7HG0621830.1	tran	mRNA	X178_CK	X178_Cd	Up	4.3412e-11	3.60701e-09	1.46984
HORVU.MOREX.r2.1HG0002910	TCONS_00000212	tran	mRNA	X178_CK	X178_Cd	Dw	4.40075e-11	3.64933e-09	-1.51469
HORVU.MOREX.r2.5HG0392580	HORVU.MOREX.r2.5HG0392580.1	tran	mRNA	X178_CK	X178_Cd	Dw	4.49272e-11	3.72034e-09	-1.92321
HORVU.MOREX.r2.1HG0051280	HORVU.MOREX.r2.1HG0051280.1	tran	mRNA	X178_CK	X178_Cd	Up	4.51542e-11	3.73387e-09	0.689202
HORVU.MOREX.r2.5HG0381160	TCONS_00051976	tran	mRNA	X178_CK	X178_Cd	Up	4.65028e-11	3.83998e-09	1.3709
HORVU.MOREX.r2.4HG0348220	HORVU.MOREX.r2.4HG0348220.1	tran	mRNA	X178_CK	X178_Cd	Dw	4.93184e-11	4.06676e-09	-3.52596
HORVU.MOREX.r2.6HG0520850	TCONS_00068699	tran	mRNA	X178_CK	X178_Cd	Up	5.0162e-11	4.13052e-09	1.39981
HORVU.MOREX.r2.5HG0419720	HORVU.MOREX.r2.5HG0419720.1	tran	mRNA	X178_CK	X178_Cd	Up	5.04068e-11	4.14487e-09	0.794524
HORVU.MOREX.r2.4HG0295580	HORVU.MOREX.r2.4HG0295580.1	tran	mRNA	X178_CK	X178_Cd	Up	5.73298e-11	4.70754e-09	1.68181
XLOC_007785	TCONS_00010971	tran	lncRNA	X178_CK	X178_Cd	Dw	5.89467e-11	4.83355e-09	-0.816501
HORVU.MOREX.r2.1HG0024240	TCONS_00007427	tran	mRNA	X178_CK	X178_Cd	Up	5.97054e-11	4.88893e-09	0.969557
HORVU.MOREX.r2.5HG0364440	HORVU.MOREX.r2.5HG0364440.1	tran	mRNA	X178_CK	X178_Cd	Up	5.98163e-11	4.89119e-09	1.03704
HORVU.MOREX.r2.4HG0283530	HORVU.MOREX.r2.4HG0283530.1	tran	mRNA	X178_CK	X178_Cd	Up	6.0036e-11	4.90233e-09	1.2636
HORVU.MOREX.r2.3HG0257450	TCONS_00037861	tran	mRNA	X178_CK	X178_Cd	Up	6.10144e-11	4.9753e-09	1.53077
HORVU.MOREX.r2.7HG0591390	TCONS_00085952	tran	mRNA	X178_CK	X178_Cd	Up	6.19017e-11	5.04065e-09	2.42208
HORVU.MOREX.r2.5HG0398860	TCONS_00060218	tran	mRNA	X178_CK	X178_Cd	Up	6.32814e-11	5.14587e-09	0.755075
HORVU.MOREX.r2.1HG0011150	HORVU.MOREX.r2.1HG0011150.1	tran	mRNA	X178_CK	X178_Cd	Up	6.34796e-11	5.15485e-09	0.737621
HORVU.MOREX.r2.2HG0082010	HORVU.MOREX.r2.2HG0082010.1	tran	mRNA	X178_CK	X178_Cd	Up	6.6293e-11	5.37586e-09	2.26611
HORVU.MOREX.r2.3HG0194280	HORVU.MOREX.r2.3HG0194280.1	tran	mRNA	X178_CK	X178_Cd	Up	6.65432e-11	5.38871e-09	1.8723
HORVU.MOREX.r2.5HG0436320	HORVU.MOREX.r2.5HG0436320.1	tran	mRNA	X178_CK	X178_Cd	Up	6.73433e-11	5.44599e-09	1.03112
HORVU.MOREX.r2.4HG0329890	TCONS_00043068	tran	mRNA	X178_CK	X178_Cd	Up	6.92177e-11	5.58987e-09	1.02063
HORVU.MOREX.r2.4HG0296820	TCONS_00040676	tran	mRNA	X178_CK	X178_Cd	Up	7.0251e-11	5.66553e-09	9.74256
HORVU.MOREX.r2.2HG0179150	TCONS_00018217	tran	mRNA	X178_CK	X178_Cd	Dw	7.14392e-11	5.75345e-09	-1.01342
HORVU.MOREX.r2.5HG0349780	TCONS_00049695	tran	mRNA	X178_CK	X178_Cd	Up	7.16375e-11	5.76152e-09	0.839556
HORVU.MOREX.r2.1HG0072040	HORVU.MOREX.r2.1HG0072040.1	tran	mRNA	X178_CK	X178_Cd	Up	7.31377e-11	5.87052e-09	1.46889
HORVU.MOREX.r2.2HG0160120	TCONS_00016933	tran	mRNA	X178_CK	X178_Cd	Up	7.31928e-11	5.87052e-09	1.81881
HORVU.MOREX.r2.2HG0163840	TCONS_00017179	tran	mRNA	X178_CK	X178_Cd	Dw	7.38967e-11	5.9189e-09	-0.833751
HORVU.MOREX.r2.2HG0129020	HORVU.MOREX.r2.2HG0129020.1	tran	mRNA	X178_CK	X178_Cd	Up	7.63194e-11	6.10096e-09	0.782957
HORVU.MOREX.r2.6HG0488210	TCONS_00066476	tran	mRNA	X178_CK	X178_Cd	Up	7.63776e-11	6.10096e-09	1.29222
HORVU.MOREX.r2.4HG0338350	TCONS_00048910	tran	mRNA	X178_CK	X178_Cd	Up	7.82378e-11	6.24106e-09	1.13977
HORVU.MOREX.r2.2HG0158520	HORVU.MOREX.r2.2HG0158520.1	tran	mRNA	X178_CK	X178_Cd	Up	8.13165e-11	6.47784e-09	0.707634
HORVU.MOREX.r2.1HG0062180	HORVU.MOREX.r2.1HG0062180.1	tran	mRNA	X178_CK	X178_Cd	Up	8.27455e-11	6.58275e-09	1.20078
HORVU.MOREX.r2.1HG0059130	HORVU.MOREX.r2.1HG0059130.1	tran	mRNA	X178_CK	X178_Cd	Dw	8.40129e-11	6.67454e-09	-0.88316
HORVU.MOREX.r2.5HG0422080	HORVU.MOREX.r2.5HG0422080.1	tran	mRNA	X178_CK	X178_Cd	Up	8.68219e-11	6.88838e-09	0.882522
HORVU.MOREX.r2.3HG0198050	TCONS_00033496	tran	mRNA	X178_CK	X178_Cd	Up	8.8176e-11	6.98637e-09	1.60951
HORVU.MOREX.r2.6HG0496630	HORVU.MOREX.r2.6HG0496630.1	tran	mRNA	X178_CK	X178_Cd	Dw	8.93591e-11	7.07057e-09	-0.538326
HORVU.MOREX.r2.4HG0319840	HORVU.MOREX.r2.4HG0319840.1	tran	mRNA	X178_CK	X178_Cd	Up	8.97256e-11	7.09001e-09	1.64653
HORVU.MOREX.r2.3HG0265820	HORVU.MOREX.r2.3HG0265820.1	tran	mRNA	X178_CK	X178_Cd	Up	9.48271e-11	7.47302e-09	2.06809
HORVU.MOREX.r2.6HG0521020	HORVU.MOREX.r2.6HG0521020.1	tran	mRNA	X178_CK	X178_Cd	Up	9.47902e-11	7.47302e-09	2.30136
HORVU.MOREX.r2.3HG0255350	TCONS_00037723	tran	mRNA	X178_CK	X178_Cd	Dw	9.5071e-11	7.48219e-09	-0.71755
HORVU.MOREX.r2.7HG0528980	TCONS_00074804	tran	mRNA	X178_CK	X178_Cd	Up	9.65235e-11	7.58634e-09	6.23584
HORVU.MOREX.r2.6HG0516670	TCONS_00068434	tran	mRNA	X178_CK	X178_Cd	Dw	9.87373e-11	7.74995e-09	-5.56926
HORVU.MOREX.r2.6HG0494530	HORVU.MOREX.r2.6HG0494530.1	tran	mRNA	X178_CK	X178_Cd	Dw	1.0202e-10	7.99694e-09	-1.0359
HORVU.MOREX.r2.6HG0508080	HORVU.MOREX.r2.6HG0508080.1	tran	mRNA	X178_CK	X178_Cd	Up	1.02159e-10	7.99715e-09	3.1854
HORVU.MOREX.r2.1HG0015010	HORVU.MOREX.r2.1HG0015010.1	tran	mRNA	X178_CK	X178_Cd	Up	1.04116e-10	8.1287e-09	0.69732
HORVU.MOREX.r2.4HG0339900	HORVU.MOREX.r2.4HG0339900.1	tran	mRNA	X178_CK	X178_Cd	Dw	1.04044e-10	8.1287e-09	-2.46154
HORVU.MOREX.r2.6HG0511020	HORVU.MOREX.r2.6HG0511020.1	tran	mRNA	X178_CK	X178_Cd	Up	1.04475e-10	8.14589e-09	1.18296
HORVU.MOREX.r2.2HG0099160	HORVU.MOREX.r2.2HG0099160.1	tran	mRNA	X178_CK	X178_Cd	Dw	1.054e-10	8.20704e-09	-3.9043
HORVU.MOREX.r2.7HG0588250	TCONS_00085741	tran	lncRNA	X178_CK	X178_Cd	Dw	1.05696e-10	8.21926e-09	-2.14231
HORVU.MOREX.r2.3HG0259270	HORVU.MOREX.r2.3HG0259270.1	tran	mRNA	X178_CK	X178_Cd	Up	1.08413e-10	8.41939e-09	2.75219
HORVU.MOREX.r2.4HG0337020	HORVU.MOREX.r2.4HG0337020.1	tran	mRNA	X178_CK	X178_Cd	Up	1.09621e-10	8.50195e-09	0.70441
HORVU.MOREX.r2.7HG0600140	TCONS_00086600	tran	mRNA	X178_CK	X178_Cd	Up	1.11829e-10	8.6517e-09	1.50579
HORVU.MOREX.r2.7HG0619470	HORVU.MOREX.r2.7HG0619470.1	tran	mRNA	X178_CK	X178_Cd	Up	1.11847e-10	8.6517e-09	2.39413
HORVU.MOREX.r2.3HG0245730	HORVU.MOREX.r2.3HG0245730.1	tran	mRNA	X178_CK	X178_Cd	Up	1.1782e-10	9.10178e-09	0.876591
HORVU.MOREX.r2.6HG0526190	HORVU.MOREX.r2.6HG0526190.1	tran	mRNA	X178_CK	X178_Cd	Up	1.21013e-10	9.3361e-09	0.475757
HORVU.MOREX.r2.5HG0372800	HORVU.MOREX.r2.5HG0372800.1	tran	mRNA	X178_CK	X178_Cd	Up	1.22022e-10	9.40163e-09	0.928991
HORVU.MOREX.r2.3HG0247750	HORVU.MOREX.r2.3HG0247750.1	tran	mRNA	X178_CK	X178_Cd	Up	1.28361e-10	9.87707e-09	1.52061
HORVU.MOREX.r2.2HG0152020	HORVU.MOREX.r2.2HG0152020.1	tran	mRNA	X178_CK	X178_Cd	Up	1.29157e-10	9.89937e-09	0.994433
HORVU.MOREX.r2.4HG0315940	TCONS_00042026	tran	mRNA	X178_CK	X178_Cd	Up	1.28836e-10	9.89937e-09	0.963628
HORVU.MOREX.r2.7HG0622270	TCONS_00081323	tran	mRNA	X178_CK	X178_Cd	Dw	1.291e-10	9.89937e-09	-1.43705
HORVU.MOREX.r2.7HG0622850	HORVU.MOREX.r2.7HG0622850.1	tran	mRNA	X178_CK	X178_Cd	Dw	1.31136e-10	1.0038e-08	-2.63522
HORVU.MOREX.r2.3HG0250130	HORVU.MOREX.r2.3HG0250130.1	tran	mRNA	X178_CK	X178_Cd	Dw	1.34002e-10	1.0244e-08	-0.914262
HORVU.MOREX.r2.7HG0535630	TCONS_00082112	tran	mRNA	X178_CK	X178_Cd	Dw	1.40468e-10	1.07244e-08	-8.53977
HORVU.MOREX.r2.1HG0050170	HORVU.MOREX.r2.1HG0050170.1	tran	mRNA	X178_CK	X178_Cd	Up	1.41933e-10	1.08221e-08	1.60575
HORVU.MOREX.r2.4HG0314620	TCONS_00041938	tran	mRNA	X178_CK	X178_Cd	Up	1.49512e-10	1.13852e-08	1.2048
HORVU.MOREX.r2.5HG0371080	HORVU.MOREX.r2.5HG0371080.1	tran	mRNA	X178_CK	X178_Cd	Up	1.50162e-10	1.14199e-08	1.39974
HORVU.MOREX.r2.1HG0038310	HORVU.MOREX.r2.1HG0038310.1	tran	mRNA	X178_CK	X178_Cd	Up	1.50581e-10	1.14369e-08	1.01684
HORVU.MOREX.r2.3HG0204200	HORVU.MOREX.r2.3HG0204200.1	tran	mRNA	X178_CK	X178_Cd	Up	1.51257e-10	1.14734e-08	1.47324
HORVU.MOREX.r2.7HG0533490	TCONS_00075108	tran	mRNA	X178_CK	X178_Cd	Up	1.52153e-10	1.15265e-08	1.01145
HORVU.MOREX.r2.1HG0013370	HORVU.MOREX.r2.1HG0013370.1	tran	mRNA	X178_CK	X178_Cd	Up	1.57742e-10	1.19345e-08	0.984638
HORVU.MOREX.r2.5HG0353450	TCONS_00056827	tran	mRNA	X178_CK	X178_Cd	Dw	1.61302e-10	1.21882e-08	-3.33775
HORVU.MOREX.r2.7HG0608910	HORVU.MOREX.r2.7HG0608910.1	tran	mRNA	X178_CK	X178_Cd	Dw	1.62736e-10	1.22807e-08	-0.746103
HORVU.MOREX.r2.5HG0399830	HORVU.MOREX.r2.5HG0399830.1	tran	mRNA	X178_CK	X178_Cd	Up	1.66229e-10	1.25122e-08	2.59876
HORVU.MOREX.r2.7HG0556520	HORVU.MOREX.r2.7HG0556520.1	tran	mRNA	X178_CK	X178_Cd	Dw	1.66222e-10	1.25122e-08	-1.32913
HORVU.MOREX.r2.7HG0592850	HORVU.MOREX.r2.7HG0592850.1	tran	mRNA	X178_CK	X178_Cd	Dw	1.66803e-10	1.25392e-08	-2.15727
HORVU.MOREX.r2.7HG0548840	HORVU.MOREX.r2.7HG0548840.1	tran	mRNA	X178_CK	X178_Cd	Up	1.67889e-10	1.26048e-08	1.00346
HORVU.MOREX.r2.1HG0012520	HORVU.MOREX.r2.1HG0012520.1	tran	mRNA	X178_CK	X178_Cd	Up	1.76718e-10	1.32507e-08	0.989636
HORVU.MOREX.r2.2HG0165750	HORVU.MOREX.r2.2HG0165750.1	tran	mRNA	X178_CK	X178_Cd	Up	1.78947e-10	1.34007e-08	1.61748
HORVU.MOREX.r2.2HG0118170	TCONS_00021279	tran	mRNA	X178_CK	X178_Cd	Dw	1.83861e-10	1.37511e-08	-1.42187
HORVU.MOREX.r2.1HG0061720	HORVU.MOREX.r2.1HG0061720.1	tran	mRNA	X178_CK	X178_Cd	Up	1.84152e-10	1.37554e-08	0.85713
HORVU.MOREX.r2.6HG0526180	TCONS_00069066	tran	mRNA	X178_CK	X178_Cd	Up	1.88228e-10	1.4042e-08	1.43825
HORVU.MOREX.r2.2HG0153350	HORVU.MOREX.r2.2HG0153350.1	tran	mRNA	X178_CK	X178_Cd	Up	1.93074e-10	1.4367e-08	1.86763
HORVU.MOREX.r2.5HG0360700	TCONS_00057354	tran	mRNA	X178_CK	X178_Cd	Dw	1.92941e-10	1.4367e-08	-1.12461
HORVU.MOREX.r2.2HG0083080	HORVU.MOREX.r2.2HG0083080.1	tran	mRNA	X178_CK	X178_Cd	Up	1.95941e-10	1.45435e-08	2.60791
HORVU.MOREX.r2.6HG0499150	HORVU.MOREX.r2.6HG0499150.1	tran	mRNA	X178_CK	X178_Cd	Up	1.95941e-10	1.45435e-08	2.60791
HORVU.MOREX.r2.5HG0384050	TCONS_00059125	tran	mRNA	X178_CK	X178_Cd	Dw	1.97695e-10	1.46551e-08	-9.01723
HORVU.MOREX.r2.7HG0593100	HORVU.MOREX.r2.7HG0593100.1	tran	mRNA	X178_CK	X178_Cd	Up	1.99481e-10	1.47689e-08	1.20314
HORVU.MOREX.r2.1HG0000020	HORVU.MOREX.r2.1HG0000020.1	tran	mRNA	X178_CK	X178_Cd	Up	2.0187e-10	1.4927e-08	1.09234
HORVU.MOREX.r2.1HG0016800	HORVU.MOREX.r2.1HG0016800.1	tran	mRNA	X178_CK	X178_Cd	Up	2.07532e-10	1.53071e-08	2.60657
HORVU.MOREX.r2.2HG0102730	HORVU.MOREX.r2.2HG0102730.1	tran	mRNA	X178_CK	X178_Cd	Dw	2.07359e-10	1.53071e-08	-1.53644
HORVU.MOREX.r2.4HG0336100	HORVU.MOREX.r2.4HG0336100.1	tran	mRNA	X178_CK	X178_Cd	Dw	2.11302e-10	1.55656e-08	-1.89628
HORVU.MOREX.r2.5HG0369720	HORVU.MOREX.r2.5HG0369720.1	tran	mRNA	X178_CK	X178_Cd	Dw	2.13319e-10	1.56944e-08	-2.71331
HORVU.MOREX.r2.3HG0226830	HORVU.MOREX.r2.3HG0226830.1	tran	mRNA	X178_CK	X178_Cd	Up	2.14847e-10	1.57871e-08	1.60554
XLOC_058915	TCONS_00083233	tran	lncRNA	X178_CK	X178_Cd	Up	2.16053e-10	1.58559e-08	2.82022
HORVU.MOREX.r2.2HG0135750	TCONS_00022593	tran	mRNA	X178_CK	X178_Cd	Up	2.28289e-10	1.67121e-08	0.953651
HORVU.MOREX.r2.5HG0367370	HORVU.MOREX.r2.5HG0367370.1	tran	mRNA	X178_CK	X178_Cd	Up	2.28238e-10	1.67121e-08	0.467709
HORVU.MOREX.r2.6HG0511010	HORVU.MOREX.r2.6HG0511010.1	tran	mRNA	X178_CK	X178_Cd	Up	2.40227e-10	1.75641e-08	1.44942
HORVU.MOREX.r2.1HG0053700	HORVU.MOREX.r2.1HG0053700.1	tran	mRNA	X178_CK	X178_Cd	Up	2.45552e-10	1.79311e-08	1.42106
HORVU.MOREX.r2.5HG0397000	HORVU.MOREX.r2.5HG0397000.1	tran	mRNA	X178_CK	X178_Cd	Up	2.51208e-10	1.83213e-08	0.873855
HORVU.MOREX.r2.7HG0591450	TCONS_00079212	tran	mRNA	X178_CK	X178_Cd	Up	2.57961e-10	1.87905e-08	0.876446
HORVU.MOREX.r2.5HG0425520	TCONS_00054980	tran	mRNA	X178_CK	X178_Cd	Up	2.62976e-10	1.91321e-08	1.3825
HORVU.MOREX.r2.7HG0591390	HORVU.MOREX.r2.7HG0591390.1	tran	mRNA	X178_CK	X178_Cd	Up	2.85403e-10	2.0738e-08	3.1787
HORVU.MOREX.r2.3HG0212800	HORVU.MOREX.r2.3HG0212800.1	tran	mRNA	X178_CK	X178_Cd	Up	2.96859e-10	2.15437e-08	0.669652
HORVU.MOREX.r2.3HG0245010	HORVU.MOREX.r2.3HG0245010.1	tran	mRNA	X178_CK	X178_Cd	Up	3.01861e-10	2.18797e-08	0.794737
HORVU.MOREX.r2.6HG0505730	HORVU.MOREX.r2.6HG0505730.1	tran	mRNA	X178_CK	X178_Cd	Up	3.16076e-10	2.28818e-08	0.825097
HORVU.MOREX.r2.5HG0351900	HORVU.MOREX.r2.5HG0351900.1	tran	mRNA	X178_CK	X178_Cd	Up	3.22294e-10	2.33032e-08	1.39551
HORVU.MOREX.r2.7HG0535670	HORVU.MOREX.r2.7HG0535670.1	tran	mRNA	X178_CK	X178_Cd	Dw	3.25169e-10	2.34822e-08	-2.45847
HORVU.MOREX.r2.7HG0616250	HORVU.MOREX.r2.7HG0616250.1	tran	mRNA	X178_CK	X178_Cd	Up	3.32011e-10	2.39468e-08	1.7452
HORVU.MOREX.r2.6HG0477260	HORVU.MOREX.r2.6HG0477260.1	tran	mRNA	X178_CK	X178_Cd	Up	3.36649e-10	2.42515e-08	1.16757
HORVU.MOREX.r2.4HG0326300	HORVU.MOREX.r2.4HG0326300.1	tran	mRNA	X178_CK	X178_Cd	Up	3.39881e-10	2.44544e-08	5.75564
HORVU.MOREX.r2.3HG0275720	HORVU.MOREX.r2.3HG0275720.1	tran	mRNA	X178_CK	X178_Cd	Up	3.48714e-10	2.50592e-08	0.794751
HORVU.MOREX.r2.5HG0427530	TCONS_00055117	tran	mRNA	X178_CK	X178_Cd	Up	3.54141e-10	2.54181e-08	0.923114
HORVU.MOREX.r2.6HG0520780	HORVU.MOREX.r2.6HG0520780.1	tran	mRNA	X178_CK	X178_Cd	Up	3.59927e-10	2.57703e-08	0.933654
HORVU.MOREX.r2.7HG0611310	TCONS_00080593	tran	mRNA	X178_CK	X178_Cd	Up	3.59733e-10	2.57703e-08	0.654126
HORVU.MOREX.r2.5HG0420510	HORVU.MOREX.r2.5HG0420510.1	tran	mRNA	X178_CK	X178_Cd	Up	3.61747e-10	2.58376e-08	0.802236
HORVU.MOREX.r2.7HG0594080	HORVU.MOREX.r2.7HG0594080.1	tran	mRNA	X178_CK	X178_Cd	Up	3.61727e-10	2.58376e-08	0.486734
HORVU.MOREX.r2.5HG0358110	HORVU.MOREX.r2.5HG0358110.1	tran	mRNA	X178_CK	X178_Cd	Up	3.62908e-10	2.58576e-08	0.793521
HORVU.MOREX.r2.7HG0526920	HORVU.MOREX.r2.7HG0526920.1	tran	mRNA	X178_CK	X178_Cd	Up	3.62846e-10	2.58576e-08	1.31874
HORVU.MOREX.r2.2HG0150150	HORVU.MOREX.r2.2HG0150150.1	tran	mRNA	X178_CK	X178_Cd	Up	3.87501e-10	2.75764e-08	1.37682
HORVU.MOREX.r2.4HG0340630	HORVU.MOREX.r2.4HG0340630.1	tran	mRNA	X178_CK	X178_Cd	Up	4.14084e-10	2.94326e-08	1.98822
HORVU.MOREX.r2.5HG0355140	TCONS_00056962	tran	lncRNA	X178_CK	X178_Cd	Dw	4.20894e-10	2.98804e-08	-4.28302
HORVU.MOREX.r2.4HG0289540	HORVU.MOREX.r2.4HG0289540.1	tran	mRNA	X178_CK	X178_Cd	Up	4.32112e-10	3.06398e-08	1.01827
HORVU.MOREX.r2.6HG0495580	HORVU.MOREX.r2.6HG0495580.1	tran	mRNA	X178_CK	X178_Cd	Up	4.51631e-10	3.19852e-08	9.2541
XLOC_050674	TCONS_00071635	tran	lncRNA	X178_CK	X178_Cd	Up	4.52203e-10	3.19871e-08	4.42033
HORVU.MOREX.r2.3HG0226900	HORVU.MOREX.r2.3HG0226900.1	tran	mRNA	X178_CK	X178_Cd	Up	4.62901e-10	3.27044e-08	0.690246
HORVU.MOREX.r2.5HG0401310	HORVU.MOREX.r2.5HG0401310.1	tran	mRNA	X178_CK	X178_Cd	Up	4.76633e-10	3.36341e-08	2.36158
HORVU.MOREX.r2.6HG0496910	HORVU.MOREX.r2.6HG0496910.1	tran	mRNA	X178_CK	X178_Cd	Up	4.87009e-10	3.4325e-08	2.29125
HORVU.MOREX.r2.6HG0507050	HORVU.MOREX.r2.6HG0507050.1	tran	mRNA	X178_CK	X178_Cd	Up	4.97153e-10	3.4998e-08	1.37441
HORVU.MOREX.r2.2HG0140850	TCONS_00022947	tran	mRNA	X178_CK	X178_Cd	Up	4.98454e-10	3.50476e-08	1.0406
HORVU.MOREX.r2.7HG0542850	TCONS_00082641	tran	mRNA	X178_CK	X178_Cd	Up	5.04466e-10	3.54279e-08	1.22664
HORVU.MOREX.r2.2HG0142920	TCONS_00023082	tran	mRNA	X178_CK	X178_Cd	Dw	5.10254e-10	3.57915e-08	-0.659546
HORVU.MOREX.r2.5HG0415320	HORVU.MOREX.r2.5HG0415320.1	tran	mRNA	X178_CK	X178_Cd	Dw	5.13405e-10	3.59696e-08	-1.75413
HORVU.MOREX.r2.5HG0383830	HORVU.MOREX.r2.5HG0383830.1	tran	mRNA	X178_CK	X178_Cd	Dw	5.16989e-10	3.61776e-08	-1.62585
HORVU.MOREX.r2.7HG0619420	TCONS_00087979	tran	mRNA	X178_CK	X178_Cd	Up	5.22527e-10	3.65215e-08	0.994351
HORVU.MOREX.r2.5HG0364350	HORVU.MOREX.r2.5HG0364350.1	tran	mRNA	X178_CK	X178_Cd	Up	5.24748e-10	3.66332e-08	1.02845
HORVU.MOREX.r2.1HG0002460	TCONS_00000163	tran	mRNA	X178_CK	X178_Cd	Up	5.25831e-10	3.66651e-08	3.14742
HORVU.MOREX.r2.2HG0079610	TCONS_00011219	tran	mRNA	X178_CK	X178_Cd	Dw	5.29189e-10	3.68119e-08	-1.96171
HORVU.MOREX.r2.5HG0355150	TCONS_00056968	tran	lncRNA	X178_CK	X178_Cd	Dw	5.29186e-10	3.68119e-08	-3.99952
HORVU.MOREX.r2.4HG0284900	HORVU.MOREX.r2.4HG0284900.1	tran	mRNA	X178_CK	X178_Cd	Up	5.41495e-10	3.76233e-08	2.52654
HORVU.MOREX.r2.2HG0109830	HORVU.MOREX.r2.2HG0109830.1	tran	mRNA	X178_CK	X178_Cd	Dw	5.4513e-10	3.78311e-08	-1.12283
HORVU.MOREX.r2.1HG0063940	TCONS_00004555	tran	mRNA	X178_CK	X178_Cd	Dw	5.50436e-10	3.81543e-08	-8.23426
HORVU.MOREX.r2.3HG0250740	HORVU.MOREX.r2.3HG0250740.1	tran	mRNA	X178_CK	X178_Cd	Dw	5.54389e-10	3.83829e-08	-1.35645
HORVU.MOREX.r2.5HG0420200	TCONS_00054582	tran	mRNA	X178_CK	X178_Cd	Up	5.61543e-10	3.88324e-08	2.99261
HORVU.MOREX.r2.2HG0168100	TCONS_00017483	tran	mRNA	X178_CK	X178_Cd	Up	5.69448e-10	3.93328e-08	0.739711
HORVU.MOREX.r2.2HG0150280	TCONS_00016213	tran	mRNA	X178_CK	X178_Cd	Up	5.70749e-10	3.93763e-08	1.33152
HORVU.MOREX.r2.4HG0295580	TCONS_00040604	tran	mRNA	X178_CK	X178_Cd	Up	5.71767e-10	3.94002e-08	0.612387
HORVU.MOREX.r2.3HG0194610	HORVU.MOREX.r2.3HG0194610.1	tran	mRNA	X178_CK	X178_Cd	Up	5.73439e-10	3.94691e-08	1.44699
HORVU.MOREX.r2.2HG0162300	HORVU.MOREX.r2.2HG0162300.1	tran	mRNA	X178_CK	X178_Cd	Up	5.91118e-10	4.06383e-08	0.895781
HORVU.MOREX.r2.1HG0059820	HORVU.MOREX.r2.1HG0059820.1	tran	mRNA	X178_CK	X178_Cd	Dw	5.98068e-10	4.1068e-08	-1.20318
HORVU.MOREX.r2.2HG0100030	TCONS_00019948	tran	mRNA	X178_CK	X178_Cd	Up	6.03764e-10	4.14108e-08	2.25354
HORVU.MOREX.r2.7HG0617050	HORVU.MOREX.r2.7HG0617050.1	tran	mRNA	X178_CK	X178_Cd	Up	6.21652e-10	4.25878e-08	1.28334
HORVU.MOREX.r2.6HG0524150	TCONS_00074432	tran	mRNA	X178_CK	X178_Cd	Dw	6.29783e-10	4.30946e-08	-3.32294
HORVU.MOREX.r2.5HG0434130	HORVU.MOREX.r2.5HG0434130.1	tran	mRNA	X178_CK	X178_Cd	Up	6.53982e-10	4.46984e-08	0.604288
XLOC_033555	TCONS_00047526	tran	mRNA	X178_CK	X178_Cd	Up	6.69639e-10	4.57153e-08	2.95081
HORVU.MOREX.r2.1HG0013150	HORVU.MOREX.r2.1HG0013150.1	tran	mRNA	X178_CK	X178_Cd	Up	6.74596e-10	4.60002e-08	3.52657
HORVU.MOREX.r2.5HG0355130	TCONS_00056946	tran	mRNA	X178_CK	X178_Cd	Dw	7.0971e-10	4.83385e-08	-3.99399
HORVU.MOREX.r2.6HG0463730	TCONS_00070233	tran	mRNA	X178_CK	X178_Cd	Up	7.1995e-10	4.89791e-08	1.39131
HORVU.MOREX.r2.6HG0460340	HORVU.MOREX.r2.6HG0460340.1	tran	mRNA	X178_CK	X178_Cd	Up	7.25104e-10	4.92727e-08	1.42776
HORVU.MOREX.r2.2HG0136370	HORVU.MOREX.r2.2HG0136370.1	tran	mRNA	X178_CK	X178_Cd	Up	7.38162e-10	5.0102e-08	1.50691
HORVU.MOREX.r2.4HG0333660	HORVU.MOREX.r2.4HG0333660.1	tran	mRNA	X178_CK	X178_Cd	Up	7.53955e-10	5.11148e-08	1.71185
HORVU.MOREX.r2.4HG0288670	HORVU.MOREX.r2.4HG0288670.1	tran	mRNA	X178_CK	X178_Cd	Up	7.59541e-10	5.14342e-08	1.25632
HORVU.MOREX.r2.2HG0138720	TCONS_00022808	tran	mRNA	X178_CK	X178_Cd	Dw	7.73786e-10	5.22787e-08	-1.25991
HORVU.MOREX.r2.7HG0588540	HORVU.MOREX.r2.7HG0588540.1	tran	mRNA	X178_CK	X178_Cd	Up	7.73794e-10	5.22787e-08	2.59568
HORVU.MOREX.r2.7HG0608200	HORVU.MOREX.r2.7HG0608200.1	tran	mRNA	X178_CK	X178_Cd	Up	7.8783e-10	5.31048e-08	0.814294
XLOC_022013	TCONS_00031100	tran	lncRNA	X178_CK	X178_Cd	Dw	7.87225e-10	5.31048e-08	-3.38804
HORVU.MOREX.r2.3HG0233210	HORVU.MOREX.r2.3HG0233210.1	tran	mRNA	X178_CK	X178_Cd	Up	8.0125e-10	5.39475e-08	1.29657
HORVU.MOREX.r2.3HG0227610	HORVU.MOREX.r2.3HG0227610.1	tran	mRNA	X178_CK	X178_Cd	Up	8.03778e-10	5.40557e-08	1.53706
HORVU.MOREX.r2.3HG0263600	TCONS_00038264	tran	mRNA	X178_CK	X178_Cd	Dw	8.07126e-10	5.42187e-08	-0.616568
HORVU.MOREX.r2.3HG0263830	HORVU.MOREX.r2.3HG0263830.1	tran	mRNA	X178_CK	X178_Cd	Dw	8.32628e-10	5.58679e-08	-2.02466
HORVU.MOREX.r2.2HG0167970	HORVU.MOREX.r2.2HG0167970.1	tran	mRNA	X178_CK	X178_Cd	Dw	8.35114e-10	5.59707e-08	-2.54522
HORVU.MOREX.r2.6HG0462980	HORVU.MOREX.r2.6HG0462980.1	tran	mRNA	X178_CK	X178_Cd	Up	8.3858e-10	5.6139e-08	1.63349
HORVU.MOREX.r2.2HG0114990	HORVU.MOREX.r2.2HG0114990.1	tran	mRNA	X178_CK	X178_Cd	Up	8.39601e-10	5.61433e-08	1.22983
HORVU.MOREX.r2.1HG0002210	HORVU.MOREX.r2.1HG0002210.1	tran	mRNA	X178_CK	X178_Cd	Up	8.4677e-10	5.64966e-08	0.902524
HORVU.MOREX.r2.5HG0385130	TCONS_00059218	tran	mRNA	X178_CK	X178_Cd	Up	8.4681e-10	5.64966e-08	0.927628
HORVU.MOREX.r2.1HG0077230	TCONS_00011032	tran	mRNA	X178_CK	X178_Cd	Up	8.78128e-10	5.85196e-08	0.891963
HORVU.MOREX.r2.1HG0054450	TCONS_00009472	tran	mRNA	X178_CK	X178_Cd	Up	8.81024e-10	5.8646e-08	2.06429
HORVU.MOREX.r2.2HG0088520	HORVU.MOREX.r2.2HG0088520.1	tran	mRNA	X178_CK	X178_Cd	Up	8.88191e-10	5.90562e-08	3.85284
HORVU.MOREX.r2.3HG0186310	HORVU.MOREX.r2.3HG0186310.1	tran	mRNA	X178_CK	X178_Cd	Up	8.97632e-10	5.96164e-08	2.48282
HORVU.MOREX.r2.5HG0382910	HORVU.MOREX.r2.5HG0382910.1	tran	mRNA	X178_CK	X178_Cd	Up	9.08959e-10	6.03004e-08	0.636824
HORVU.MOREX.r2.4HG0344640	HORVU.MOREX.r2.4HG0344640.1	tran	mRNA	X178_CK	X178_Cd	Dw	9.11548e-10	6.0404e-08	-0.915285
HORVU.MOREX.r2.1HG0037190	TCONS_00002696	tran	mRNA	X178_CK	X178_Cd	Dw	9.46646e-10	6.2659e-08	-0.630907
HORVU.MOREX.r2.7HG0549240	HORVU.MOREX.r2.7HG0549240.1	tran	mRNA	X178_CK	X178_Cd	Up	9.51879e-10	6.29344e-08	3.51103
HORVU.MOREX.r2.6HG0511640	HORVU.MOREX.r2.6HG0511640.1	tran	mRNA	X178_CK	X178_Cd	Up	9.62037e-10	6.35345e-08	2.73784
HORVU.MOREX.r2.6HG0481200	TCONS_00071448	tran	mRNA	X178_CK	X178_Cd	Up	9.80705e-10	6.46946e-08	2.67348
HORVU.MOREX.r2.4HG0346550	HORVU.MOREX.r2.4HG0346550.1	tran	mRNA	X178_CK	X178_Cd	Up	9.92437e-10	6.53951e-08	0.740092
HORVU.MOREX.r2.2HG0178470	TCONS_00025501	tran	mRNA	X178_CK	X178_Cd	Up	9.97428e-10	6.56502e-08	3.19137
HORVU.MOREX.r2.3HG0184170	HORVU.MOREX.r2.3HG0184170.1	tran	mRNA	X178_CK	X178_Cd	Dw	9.99048e-10	6.56832e-08	-0.752265
HORVU.MOREX.r2.5HG0355150	TCONS_00056972	tran	lncRNA	X178_CK	X178_Cd	Dw	1.0067e-09	6.61126e-08	-3.5269
HORVU.MOREX.r2.7HG0534180	HORVU.MOREX.r2.7HG0534180.1	tran	mRNA	X178_CK	X178_Cd	Dw	1.01287e-09	6.64433e-08	-1.79781
HORVU.MOREX.r2.6HG0465240	HORVU.MOREX.r2.6HG0465240.1	tran	mRNA	X178_CK	X178_Cd	Dw	1.0249e-09	6.71575e-08	-1.24461
HORVU.MOREX.r2.2HG0179090	HORVU.MOREX.r2.2HG0179090.1	tran	mRNA	X178_CK	X178_Cd	Dw	1.03739e-09	6.78997e-08	-3.38344
HORVU.MOREX.r2.6HG0491540	TCONS_00066741	tran	mRNA	X178_CK	X178_Cd	Dw	1.04403e-09	6.82581e-08	-8.16703
HORVU.MOREX.r2.1HG0007880	TCONS_00000582	tran	mRNA	X178_CK	X178_Cd	Dw	1.0476e-09	6.84159e-08	-1.62696
HORVU.MOREX.r2.3HG0233680	HORVU.MOREX.r2.3HG0233680.1	tran	mRNA	X178_CK	X178_Cd	Up	1.05013e-09	6.85045e-08	2.13878
HORVU.MOREX.r2.3HG0251330	HORVU.MOREX.r2.3HG0251330.1	tran	mRNA	X178_CK	X178_Cd	Up	1.06077e-09	6.91218e-08	1.10167
HORVU.MOREX.r2.6HG0482710	HORVU.MOREX.r2.6HG0482710.1	tran	mRNA	X178_CK	X178_Cd	Up	1.0968e-09	7.13904e-08	0.783313
HORVU.MOREX.r2.4HG0334180	TCONS_00048631	tran	mRNA	X178_CK	X178_Cd	Up	1.14306e-09	7.43189e-08	0.537628
HORVU.MOREX.r2.4HG0301600	TCONS_00040983	tran	mRNA	X178_CK	X178_Cd	Up	1.16305e-09	7.55351e-08	9.17067
HORVU.MOREX.r2.2HG0150360	HORVU.MOREX.r2.2HG0150360.1	tran	mRNA	X178_CK	X178_Cd	Up	1.17712e-09	7.628e-08	5.07358
HORVU.MOREX.r2.2HG0161100	TCONS_00024327	tran	lncRNA	X178_CK	X178_Cd	Up	1.17695e-09	7.628e-08	3.13628
HORVU.MOREX.r2.4HG0341980	HORVU.MOREX.r2.4HG0341980.1	tran	mRNA	X178_CK	X178_Cd	Up	1.23946e-09	8.02314e-08	1.17263
HORVU.MOREX.r2.6HG0449100	HORVU.MOREX.r2.6HG0449100.1	tran	lncRNA	X178_CK	X178_Cd	Dw	1.28662e-09	8.31925e-08	-2.06972
HORVU.MOREX.r2.7HG0592630	HORVU.MOREX.r2.7HG0592630.1	tran	mRNA	X178_CK	X178_Cd	Dw	1.29531e-09	8.36619e-08	-1.65615
HORVU.MOREX.r2.4HG0279630	HORVU.MOREX.r2.4HG0279630.1	tran	mRNA	X178_CK	X178_Cd	Up	1.3112e-09	8.45318e-08	2.4061
XLOC_020437	TCONS_00028866	tran	lncRNA	X178_CK	X178_Cd	Dw	1.31165e-09	8.45318e-08	-8.12531
HORVU.MOREX.r2.3HG0248440	TCONS_00037208	tran	mRNA	X178_CK	X178_Cd	Up	1.31323e-09	8.45405e-08	5.56303
HORVU.MOREX.r2.2HG0174600	HORVU.MOREX.r2.2HG0174600.1	tran	mRNA	X178_CK	X178_Cd	Up	1.32166e-09	8.49903e-08	2.45352
HORVU.MOREX.r2.5HG0424860	HORVU.MOREX.r2.5HG0424860.1	tran	mRNA	X178_CK	X178_Cd	Up	1.32412e-09	8.50553e-08	0.580308
HORVU.MOREX.r2.5HG0414090	HORVU.MOREX.r2.5HG0414090.1	tran	mRNA	X178_CK	X178_Cd	Up	1.34579e-09	8.63528e-08	1.59242
HORVU.MOREX.r2.7HG0532790	HORVU.MOREX.r2.7HG0532790.1	tran	mRNA	X178_CK	X178_Cd	Up	1.36061e-09	8.71891e-08	0.760818
XLOC_020625	TCONS_00029139	tran	lncRNA	X178_CK	X178_Cd	Dw	1.3618e-09	8.71891e-08	-0.869551
HORVU.MOREX.r2.3HG0250020	HORVU.MOREX.r2.3HG0250020.1	tran	mRNA	X178_CK	X178_Cd	Dw	1.38542e-09	8.86052e-08	-8.54208
HORVU.MOREX.r2.2HG0099600	HORVU.MOREX.r2.2HG0099600.1	tran	mRNA	X178_CK	X178_Cd	Up	1.39103e-09	8.88671e-08	1.83987
HORVU.MOREX.r2.3HG0203470	HORVU.MOREX.r2.3HG0203470.1	tran	mRNA	X178_CK	X178_Cd	Up	1.40113e-09	8.94151e-08	1.45946
HORVU.MOREX.r2.1HG0042480	TCONS_00003062	tran	mRNA	X178_CK	X178_Cd	Dw	1.41444e-09	9.01666e-08	-8.22055
HORVU.MOREX.r2.2HG0160030	TCONS_00016925	tran	mRNA	X178_CK	X178_Cd	Dw	1.42001e-09	9.0423e-08	-1.23867
HORVU.MOREX.r2.4HG0341100	TCONS_00043899	tran	mRNA	X178_CK	X178_Cd	Dw	1.43881e-09	9.1521e-08	-0.993135
HORVU.MOREX.r2.6HG0463670	TCONS_00064625	tran	mRNA	X178_CK	X178_Cd	Up	1.45281e-09	9.23114e-08	1.10506
HORVU.MOREX.r2.2HG0146170	TCONS_00015946	tran	mRNA	X178_CK	X178_Cd	Up	1.45504e-09	9.23532e-08	0.778502
HORVU.MOREX.r2.4HG0280580	HORVU.MOREX.r2.4HG0280580.1	tran	mRNA	X178_CK	X178_Cd	Up	1.51003e-09	9.57399e-08	0.538412
HORVU.MOREX.r2.4HG0285290	HORVU.MOREX.r2.4HG0285290.1	tran	mRNA	X178_CK	X178_Cd	Dw	1.52404e-09	9.65245e-08	-1.90472
HORVU.MOREX.r2.4HG0319420	TCONS_00047635	tran	lncRNA	X178_CK	X178_Cd	Dw	1.53146e-09	9.68896e-08	-2.43578
HORVU.MOREX.r2.2HG0096540	HORVU.MOREX.r2.2HG0096540.1	tran	mRNA	X178_CK	X178_Cd	Up	1.55861e-09	9.85013e-08	3.22375
HORVU.MOREX.r2.3HG0188950	HORVU.MOREX.r2.3HG0188950.1	tran	mRNA	X178_CK	X178_Cd	Up	1.58201e-09	9.98726e-08	2.13716
HORVU.MOREX.r2.7HG0604220	HORVU.MOREX.r2.7HG0604220.1	tran	mRNA	X178_CK	X178_Cd	Up	1.58713e-09	1.00088e-07	0.94319
HORVU.MOREX.r2.5HG0416240	HORVU.MOREX.r2.5HG0416240.1	tran	mRNA	X178_CK	X178_Cd	Up	1.60896e-09	1.01356e-07	1.62929
HORVU.MOREX.r2.3HG0265150	HORVU.MOREX.r2.3HG0265150.1	tran	mRNA	X178_CK	X178_Cd	Up	1.61221e-09	1.01451e-07	0.92154
HORVU.MOREX.r2.2HG0170790	TCONS_00024981	tran	mRNA	X178_CK	X178_Cd	Up	1.62244e-09	1.01986e-07	3.93435
HORVU.MOREX.r2.2HG0085190	TCONS_00011662	tran	mRNA	X178_CK	X178_Cd	Dw	1.63094e-09	1.02411e-07	-8.38506
HORVU.MOREX.r2.5HG0361360	TCONS_00057470	tran	mRNA	X178_CK	X178_Cd	Up	1.65282e-09	1.03674e-07	1.16973
HORVU.MOREX.r2.3HG0260290	HORVU.MOREX.r2.3HG0260290.1	tran	mRNA	X178_CK	X178_Cd	Up	1.66637e-09	1.04412e-07	3.03299
HORVU.MOREX.r2.3HG0208760	TCONS_00034275	tran	mRNA	X178_CK	X178_Cd	Up	1.67533e-09	1.04861e-07	1.11488
HORVU.MOREX.r2.1HG0005340	HORVU.MOREX.r2.1HG0005340.1	tran	mRNA	X178_CK	X178_Cd	Up	1.67986e-09	1.05033e-07	0.905713
HORVU.MOREX.r2.2HG0166490	HORVU.MOREX.r2.2HG0166490.1	tran	mRNA	X178_CK	X178_Cd	Dw	1.68279e-09	1.05098e-07	-1.43598
HORVU.MOREX.r2.6HG0463280	TCONS_00070202	tran	mRNA	X178_CK	X178_Cd	Up	1.68447e-09	1.05098e-07	1.00981
HORVU.MOREX.r2.2HG0101280	TCONS_00012720	tran	mRNA	X178_CK	X178_Cd	Dw	1.72209e-09	1.07331e-07	-6.85096
HORVU.MOREX.r2.5HG0368520	HORVU.MOREX.r2.5HG0368520.1	tran	mRNA	X178_CK	X178_Cd	Up	1.73887e-09	1.08262e-07	1.02618
HORVU.MOREX.r2.6HG0474220	TCONS_00071038	tran	mRNA	X178_CK	X178_Cd	Dw	1.7408e-09	1.08267e-07	-1.34901
HORVU.MOREX.r2.5HG0358490	TCONS_00050390	tran	mRNA	X178_CK	X178_Cd	Up	1.75641e-09	1.09122e-07	9.3177
HORVU.MOREX.r2.4HG0277090	HORVU.MOREX.r2.4HG0277090.1	tran	mRNA	X178_CK	X178_Cd	Up	1.80754e-09	1.12181e-07	0.426938
HORVU.MOREX.r2.2HG0170420	TCONS_00024952	tran	mRNA	X178_CK	X178_Cd	Up	1.88134e-09	1.16637e-07	0.672729
HORVU.MOREX.r2.2HG0147730	HORVU.MOREX.r2.2HG0147730.1	tran	mRNA	X178_CK	X178_Cd	Dw	1.89599e-09	1.17421e-07	-1.40595
HORVU.MOREX.r2.1HG0060940	HORVU.MOREX.r2.1HG0060940.1	tran	mRNA	X178_CK	X178_Cd	Up	1.92433e-09	1.19051e-07	1.26534
HORVU.MOREX.r2.7HG0593200	HORVU.MOREX.r2.7HG0593200.1	tran	mRNA	X178_CK	X178_Cd	Dw	1.94394e-09	1.20138e-07	-3.03147
HORVU.MOREX.r2.2HG0102010	HORVU.MOREX.r2.2HG0102010.1	tran	mRNA	X178_CK	X178_Cd	Up	2.07679e-09	1.28213e-07	0.545742
HORVU.MOREX.r2.7HG0558270	HORVU.MOREX.r2.7HG0558270.1	tran	mRNA	X178_CK	X178_Cd	Up	2.10585e-09	1.2987e-07	1.02391
HORVU.MOREX.r2.4HG0279230	HORVU.MOREX.r2.4HG0279230.1	tran	mRNA	X178_CK	X178_Cd	Up	2.14122e-09	1.31806e-07	0.998574
HORVU.MOREX.r2.4HG0327190	TCONS_00048115	tran	mRNA	X178_CK	X178_Cd	Dw	2.14172e-09	1.31806e-07	-0.780243
XLOC_046843	TCONS_00066256	tran	mRNA	X178_CK	X178_Cd	Dw	2.14696e-09	1.3199e-07	-1.16403
HORVU.MOREX.r2.2HG0105580	TCONS_00020376	tran	lncRNA	X178_CK	X178_Cd	Up	2.22023e-09	1.36352e-07	1.33705
HORVU.MOREX.r2.3HG0184880	HORVU.MOREX.r2.3HG0184880.1	tran	mRNA	X178_CK	X178_Cd	Up	2.24186e-09	1.37536e-07	0.809835
HORVU.MOREX.r2.2HG0142600	HORVU.MOREX.r2.2HG0142600.1	tran	mRNA	X178_CK	X178_Cd	Up	2.26978e-09	1.39103e-07	1.33434
HORVU.MOREX.r2.7HG0583780	TCONS_00078660	tran	mRNA	X178_CK	X178_Cd	Dw	2.274e-09	1.39217e-07	-0.467331
HORVU.MOREX.r2.5HG0377810	HORVU.MOREX.r2.5HG0377810.1	tran	mRNA	X178_CK	X178_Cd	Up	2.28831e-09	1.39947e-07	0.736951
HORVU.MOREX.r2.3HG0242810	HORVU.MOREX.r2.3HG0242810.1	tran	mRNA	X178_CK	X178_Cd	Up	2.31231e-09	1.41267e-07	1.20636
HORVU.MOREX.r2.2HG0161180	TCONS_00024337	tran	lncRNA	X178_CK	X178_Cd	Dw	2.37727e-09	1.45085e-07	-25.8376
HORVU.MOREX.r2.7HG0592230	HORVU.MOREX.r2.7HG0592230.1	tran	mRNA	X178_CK	X178_Cd	Up	2.51216e-09	1.53158e-07	1.04619
HORVU.MOREX.r2.3HG0203920	TCONS_00033894	tran	mRNA	X178_CK	X178_Cd	Dw	2.51744e-09	1.53321e-07	-2.93498
HORVU.MOREX.r2.4HG0335480	HORVU.MOREX.r2.4HG0335480.1	tran	mRNA	X178_CK	X178_Cd	Dw	2.5997e-09	1.58095e-07	-2.3141
HORVU.MOREX.r2.5HG0386870	TCONS_00052340	tran	mRNA	X178_CK	X178_Cd	Up	2.60121e-09	1.58095e-07	1.05416
HORVU.MOREX.r2.1HG0012500	TCONS_00000924	tran	mRNA	X178_CK	X178_Cd	Up	2.6229e-09	1.59249e-07	1.3893
HORVU.MOREX.r2.2HG0091860	TCONS_00019334	tran	mRNA	X178_CK	X178_Cd	Up	2.64186e-09	1.60068e-07	8.90874
HORVU.MOREX.r2.5HG0412430	HORVU.MOREX.r2.5HG0412430.1	tran	mRNA	X178_CK	X178_Cd	Up	2.64111e-09	1.60068e-07	2.51722
HORVU.MOREX.r2.3HG0242700	HORVU.MOREX.r2.3HG0242700.1	tran	mRNA	X178_CK	X178_Cd	Up	2.65532e-09	1.60718e-07	1.83101
HORVU.MOREX.r2.1HG0036330	HORVU.MOREX.r2.1HG0036330.1	tran	mRNA	X178_CK	X178_Cd	Dw	2.67721e-09	1.61876e-07	-1.63955
HORVU.MOREX.r2.5HG0408090	TCONS_00060839	tran	mRNA	X178_CK	X178_Cd	Up	2.69856e-09	1.62999e-07	2.35751
HORVU.MOREX.r2.6HG0507050	TCONS_00073269	tran	mRNA	X178_CK	X178_Cd	Up	2.73405e-09	1.64973e-07	0.709159
HORVU.MOREX.r2.3HG0259860	HORVU.MOREX.r2.3HG0259860.1	tran	mRNA	X178_CK	X178_Cd	Dw	2.75989e-09	1.66361e-07	-1.20171
HORVU.MOREX.r2.1HG0076230	TCONS_00010955	tran	mRNA	X178_CK	X178_Cd	Up	2.80178e-09	1.68713e-07	1.36083
HORVU.MOREX.r2.5HG0395890	TCONS_00059989	tran	mRNA	X178_CK	X178_Cd	Up	2.84504e-09	1.71143e-07	0.953995
HORVU.MOREX.r2.4HG0283610	HORVU.MOREX.r2.4HG0283610.1	tran	mRNA	X178_CK	X178_Cd	Up	2.85796e-09	1.71744e-07	2.38168
HORVU.MOREX.r2.2HG0152870	HORVU.MOREX.r2.2HG0152870.1	tran	mRNA	X178_CK	X178_Cd	Up	2.90171e-09	1.74195e-07	0.491304
HORVU.MOREX.r2.6HG0455510	TCONS_00064059	tran	mRNA	X178_CK	X178_Cd	Up	2.92805e-09	1.75596e-07	1.22273
HORVU.MOREX.r2.6HG0498350	HORVU.MOREX.r2.6HG0498350.1	tran	mRNA	X178_CK	X178_Cd	Dw	2.93716e-09	1.75963e-07	-1.12754
HORVU.MOREX.r2.4HG0329980	HORVU.MOREX.r2.4HG0329980.1	tran	mRNA	X178_CK	X178_Cd	Dw	2.97908e-09	1.78293e-07	-6.14139
HORVU.MOREX.r2.7HG0546970	TCONS_00075998	tran	mRNA	X178_CK	X178_Cd	Up	3.07731e-09	1.83984e-07	1.07248
HORVU.MOREX.r2.1HG0077910	HORVU.MOREX.r2.1HG0077910.1	tran	mRNA	X178_CK	X178_Cd	Up	3.09813e-09	1.8504e-07	0.354495
HORVU.MOREX.r2.4HG0340780	HORVU.MOREX.r2.4HG0340780.1	tran	mRNA	X178_CK	X178_Cd	Up	3.19313e-09	1.9052e-07	0.662991
HORVU.MOREX.r2.5HG0367850	TCONS_00057885	tran	mRNA	X178_CK	X178_Cd	Up	3.34694e-09	1.99494e-07	2.61521
HORVU.MOREX.r2.3HG0246100	TCONS_00037041	tran	mRNA	X178_CK	X178_Cd	Up	3.36303e-09	2.0025e-07	0.738217
HORVU.MOREX.r2.1HG0044490	TCONS_00008794	tran	mRNA	X178_CK	X178_Cd	Up	3.43887e-09	2.04559e-07	0.987543
HORVU.MOREX.r2.3HG0250850	TCONS_00037396	tran	mRNA	X178_CK	X178_Cd	Dw	3.49983e-09	2.07974e-07	-1.55798
HORVU.MOREX.r2.2HG0106200	HORVU.MOREX.r2.2HG0106200.1	tran	mRNA	X178_CK	X178_Cd	Up	3.52263e-09	2.09117e-07	0.708806
HORVU.MOREX.r2.1HG0020990	HORVU.MOREX.r2.1HG0020990.1	tran	mRNA	X178_CK	X178_Cd	Dw	3.54542e-09	2.10258e-07	-0.93066
HORVU.MOREX.r2.7HG0604160	TCONS_00080140	tran	mRNA	X178_CK	X178_Cd	Dw	3.72883e-09	2.20911e-07	-1.90047
HORVU.MOREX.r2.4HG0336480	TCONS_00048805	tran	mRNA	X178_CK	X178_Cd	Dw	3.78268e-09	2.23876e-07	-0.829893
HORVU.MOREX.r2.5HG0418980	TCONS_00061598	tran	mRNA	X178_CK	X178_Cd	Up	3.81792e-09	2.25507e-07	0.842529
HORVU.MOREX.r2.5HG0437360	HORVU.MOREX.r2.5HG0437360.1	tran	mRNA	X178_CK	X178_Cd	Up	3.81435e-09	2.25507e-07	2.15406
HORVU.MOREX.r2.6HG0484870	HORVU.MOREX.r2.6HG0484870.1	tran	mRNA	X178_CK	X178_Cd	Dw	3.84387e-09	2.26812e-07	-0.781079
HORVU.MOREX.r2.2HG0150700	TCONS_00016238	tran	mRNA	X178_CK	X178_Cd	Dw	3.92869e-09	2.31583e-07	-2.14851
HORVU.MOREX.r2.5HG0408770	HORVU.MOREX.r2.5HG0408770.1	tran	mRNA	X178_CK	X178_Cd	Up	3.93593e-09	2.31778e-07	1.42826
HORVU.MOREX.r2.5HG0360170	HORVU.MOREX.r2.5HG0360170.1	tran	mRNA	X178_CK	X178_Cd	Up	3.97732e-09	2.3398e-07	0.673349
HORVU.MOREX.r2.2HG0167970	TCONS_00024777	tran	mRNA	X178_CK	X178_Cd	Dw	4.01959e-09	2.3623e-07	-3.11755
HORVU.MOREX.r2.2HG0114200	TCONS_00020957	tran	mRNA	X178_CK	X178_Cd	Up	4.05219e-09	2.37908e-07	3.08494
HORVU.MOREX.r2.5HG0363420	HORVU.MOREX.r2.5HG0363420.1	tran	mRNA	X178_CK	X178_Cd	Up	4.22612e-09	2.47872e-07	1.78339
HORVU.MOREX.r2.5HG0400740	HORVU.MOREX.r2.5HG0400740.1	tran	mRNA	X178_CK	X178_Cd	Up	4.23896e-09	2.48377e-07	2.62829
HORVU.MOREX.r2.7HG0544800	TCONS_00075856	tran	mRNA	X178_CK	X178_Cd	Dw	4.27477e-09	2.50226e-07	-0.545043
HORVU.MOREX.r2.4HG0343390	HORVU.MOREX.r2.4HG0343390.1	tran	mRNA	X178_CK	X178_Cd	Up	4.36897e-09	2.55485e-07	0.961585
HORVU.MOREX.r2.7HG0619420	HORVU.MOREX.r2.7HG0619420.1	tran	mRNA	X178_CK	X178_Cd	Up	4.38908e-09	2.56405e-07	1.08935
HORVU.MOREX.r2.5HG0396750	HORVU.MOREX.r2.5HG0396750.1	tran	mRNA	X178_CK	X178_Cd	Dw	4.50534e-09	2.62936e-07	-1.17812
HORVU.MOREX.r2.3HG0245350	HORVU.MOREX.r2.3HG0245350.1	tran	mRNA	X178_CK	X178_Cd	Up	4.51549e-09	2.63266e-07	0.646771
HORVU.MOREX.r2.5HG0365360	TCONS_00057735	tran	mRNA	X178_CK	X178_Cd	Up	4.53047e-09	2.63355e-07	0.77158
HORVU.MOREX.r2.6HG0503470	HORVU.MOREX.r2.6HG0503470.1	tran	mRNA	X178_CK	X178_Cd	Up	4.52456e-09	2.63355e-07	1.0984
HORVU.MOREX.r2.7HG0603290	HORVU.MOREX.r2.7HG0603290.1	tran	mRNA	X178_CK	X178_Cd	Dw	4.52782e-09	2.63355e-07	-1.07512
HORVU.MOREX.r2.2HG0150960	HORVU.MOREX.r2.2HG0150960.1	tran	mRNA	X178_CK	X178_Cd	Up	4.58456e-09	2.66236e-07	1.10743
HORVU.MOREX.r2.3HG0211480	TCONS_00027877	tran	lncRNA	X178_CK	X178_Cd	Dw	4.64334e-09	2.69383e-07	-1.38751
HORVU.MOREX.r2.3HG0233190	TCONS_00036128	tran	mRNA	X178_CK	X178_Cd	Up	4.69027e-09	2.71837e-07	1.25423
HORVU.MOREX.r2.4HG0297260	HORVU.MOREX.r2.4HG0297260.1	tran	mRNA	X178_CK	X178_Cd	Up	4.69819e-09	2.72027e-07	1.20084
HORVU.MOREX.r2.7HG0559820	HORVU.MOREX.r2.7HG0559820.1	tran	mRNA	X178_CK	X178_Cd	Dw	4.75137e-09	2.74835e-07	-1.73109
HORVU.MOREX.r2.3HG0196590	HORVU.MOREX.r2.3HG0196590.1	tran	mRNA	X178_CK	X178_Cd	Up	4.80416e-09	2.77615e-07	1.79447
HORVU.MOREX.r2.2HG0133200	HORVU.MOREX.r2.2HG0133200.1	tran	mRNA	X178_CK	X178_Cd	Dw	4.8277e-09	2.78701e-07	-2.0712
HORVU.MOREX.r2.1HG0033010	TCONS_00008068	tran	mRNA	X178_CK	X178_Cd	Up	4.91571e-09	2.83503e-07	1.04444
HORVU.MOREX.r2.7HG0530810	HORVU.MOREX.r2.7HG0530810.1	tran	mRNA	X178_CK	X178_Cd	Up	4.93001e-09	2.84049e-07	0.742488
HORVU.MOREX.r2.6HG0471130	HORVU.MOREX.r2.6HG0471130.1	tran	mRNA	X178_CK	X178_Cd	Up	4.93896e-09	2.84285e-07	1.35624
HORVU.MOREX.r2.3HG0197310	HORVU.MOREX.r2.3HG0197310.1	tran	mRNA	X178_CK	X178_Cd	Up	4.95105e-09	2.84702e-07	8.68554
HORVU.MOREX.r2.3HG0256480	TCONS_00031049	tran	mRNA	X178_CK	X178_Cd	Up	5.06736e-09	2.91105e-07	1.21928
HORVU.MOREX.r2.3HG0182140	HORVU.MOREX.r2.3HG0182140.1	tran	mRNA	X178_CK	X178_Cd	Dw	5.24684e-09	3.01121e-07	-1.53513
HORVU.MOREX.r2.5HG0355160	TCONS_00056966	tran	mRNA	X178_CK	X178_Cd	Dw	5.36346e-09	3.06915e-07	-4.70331
HORVU.MOREX.r2.7HG0530340	TCONS_00074890	tran	mRNA	X178_CK	X178_Cd	Dw	5.36212e-09	3.06915e-07	-4.27599
HORVU.MOREX.r2.7HG0530340	TCONS_00074891	tran	mRNA	X178_CK	X178_Cd	Dw	5.36212e-09	3.06915e-07	-4.27599
HORVU.MOREX.r2.4HG0318960	HORVU.MOREX.r2.4HG0318960.1	tran	mRNA	X178_CK	X178_Cd	Up	5.41412e-09	3.09512e-07	0.906837
HORVU.MOREX.r2.3HG0242100	HORVU.MOREX.r2.3HG0242100.1	tran	mRNA	X178_CK	X178_Cd	Up	5.50638e-09	3.1448e-07	0.880995
HORVU.MOREX.r2.2HG0100750	HORVU.MOREX.r2.2HG0100750.1	tran	mRNA	X178_CK	X178_Cd	Dw	5.54587e-09	3.16427e-07	-1.8379
HORVU.MOREX.r2.3HG0186650	HORVU.MOREX.r2.3HG0186650.1	tran	mRNA	X178_CK	X178_Cd	Up	5.61091e-09	3.19517e-07	2.33345
HORVU.MOREX.r2.7HG0621880	TCONS_00081294	tran	mRNA	X178_CK	X178_Cd	Dw	5.60837e-09	3.19517e-07	-0.95105
HORVU.MOREX.r2.1HG0051010	HORVU.MOREX.r2.1HG0051010.1	tran	mRNA	X178_CK	X178_Cd	Dw	5.70116e-09	3.24342e-07	-1.13963
HORVU.MOREX.r2.2HG0129730	HORVU.MOREX.r2.2HG0129730.1	tran	mRNA	X178_CK	X178_Cd	Dw	5.71294e-09	3.24697e-07	-1.72286
HORVU.MOREX.r2.3HG0262130	HORVU.MOREX.r2.3HG0262130.1	tran	mRNA	X178_CK	X178_Cd	Up	5.7196e-09	3.24762e-07	1.21809
HORVU.MOREX.r2.2HG0093000	HORVU.MOREX.r2.2HG0093000.1	tran	mRNA	X178_CK	X178_Cd	Up	5.92354e-09	3.36016e-07	1.0566
HORVU.MOREX.r2.5HG0355100	TCONS_00056930	tran	mRNA	X178_CK	X178_Cd	Dw	5.93524e-09	3.36355e-07	-4.63001
HORVU.MOREX.r2.2HG0114500	TCONS_00020983	tran	mRNA	X178_CK	X178_Cd	Up	5.99125e-09	3.39202e-07	1.32488
HORVU.MOREX.r2.5HG0355170	TCONS_00056976	tran	mRNA	X178_CK	X178_Cd	Dw	6.01879e-09	3.40433e-07	-5.18507
HORVU.MOREX.r2.5HG0419070	TCONS_00061604	tran	mRNA	X178_CK	X178_Cd	Up	6.02804e-09	3.40628e-07	0.87417
HORVU.MOREX.r2.2HG0139100	HORVU.MOREX.r2.2HG0139100.1	tran	mRNA	X178_CK	X178_Cd	Up	6.09055e-09	3.43829e-07	0.911714
HORVU.MOREX.r2.3HG0241990	TCONS_00036766	tran	mRNA	X178_CK	X178_Cd	Up	6.16057e-09	3.47448e-07	0.491262
HORVU.MOREX.r2.2HG0140180	HORVU.MOREX.r2.2HG0140180.1	tran	mRNA	X178_CK	X178_Cd	Up	6.17373e-09	3.47856e-07	9.41589
HORVU.MOREX.r2.3HG0186590	HORVU.MOREX.r2.3HG0186590.1	tran	mRNA	X178_CK	X178_Cd	Up	6.3453e-09	3.5718e-07	2.59703
HORVU.MOREX.r2.1HG0042770	TCONS_00003086	tran	mRNA	X178_CK	X178_Cd	Up	6.36037e-09	3.57686e-07	1.1904
HORVU.MOREX.r2.7HG0551070	HORVU.MOREX.r2.7HG0551070.1	tran	mRNA	X178_CK	X178_Cd	Up	6.57599e-09	3.69457e-07	9.36324
HORVU.MOREX.r2.3HG0231980	HORVU.MOREX.r2.3HG0231980.1	tran	mRNA	X178_CK	X178_Cd	Up	6.91353e-09	3.8805e-07	2.12036
HORVU.MOREX.r2.7HG0584410	TCONS_00078712	tran	mRNA	X178_CK	X178_Cd	Dw	7.06681e-09	3.95896e-07	-7.96145
HORVU.MOREX.r2.7HG0589950	TCONS_00079107	tran	mRNA	X178_CK	X178_Cd	Dw	7.06549e-09	3.95896e-07	-3.35771
HORVU.MOREX.r2.3HG0258450	TCONS_00031204	tran	mRNA	X178_CK	X178_Cd	Up	7.09923e-09	3.97333e-07	0.837077
HORVU.MOREX.r2.5HG0424970	HORVU.MOREX.r2.5HG0424970.1	tran	mRNA	X178_CK	X178_Cd	Dw	7.13342e-09	3.98867e-07	-0.846617
HORVU.MOREX.r2.1HG0076310	HORVU.MOREX.r2.1HG0076310.1	tran	mRNA	X178_CK	X178_Cd	Up	7.19385e-09	4.01863e-07	0.958944
HORVU.MOREX.r2.2HG0110160	HORVU.MOREX.r2.2HG0110160.1	tran	mRNA	X178_CK	X178_Cd	Up	7.22861e-09	4.03421e-07	5.6512
HORVU.MOREX.r2.1HG0077220	TCONS_00005416	tran	mRNA	X178_CK	X178_Cd	Up	7.28953e-09	4.06434e-07	1.6114
HORVU.MOREX.r2.2HG0111410	HORVU.MOREX.r2.2HG0111410.1	tran	mRNA	X178_CK	X178_Cd	Dw	7.4045e-09	4.12453e-07	-1.11874
HORVU.MOREX.r2.1HG0011620	TCONS_00000871	tran	mRNA	X178_CK	X178_Cd	Dw	7.43586e-09	4.13807e-07	-1.64669
HORVU.MOREX.r2.3HG0234390	HORVU.MOREX.r2.3HG0234390.1	tran	mRNA	X178_CK	X178_Cd	Up	7.44862e-09	4.14125e-07	1.03101
HORVU.MOREX.r2.3HG0197760	TCONS_00033467	tran	mRNA	X178_CK	X178_Cd	Dw	7.48586e-09	4.15802e-07	-0.435719
HORVU.MOREX.r2.2HG0113870	HORVU.MOREX.r2.2HG0113870.1	tran	mRNA	X178_CK	X178_Cd	Dw	7.75112e-09	4.30129e-07	-0.750476
HORVU.MOREX.r2.6HG0491090	HORVU.MOREX.r2.6HG0491090.1	tran	mRNA	X178_CK	X178_Cd	Up	8.20016e-09	4.54617e-07	1.23823
HORVU.MOREX.r2.2HG0136100	HORVU.MOREX.r2.2HG0136100.1	tran	mRNA	X178_CK	X178_Cd	Dw	8.21459e-09	4.54988e-07	-0.650111
HORVU.MOREX.r2.7HG0620440	TCONS_00088052	tran	mRNA	X178_CK	X178_Cd	Dw	8.28009e-09	4.58183e-07	-1.02241
HORVU.MOREX.r2.4HG0293380	HORVU.MOREX.r2.4HG0293380.1	tran	mRNA	X178_CK	X178_Cd	Dw	8.42449e-09	4.65735e-07	-4.32822
HORVU.MOREX.r2.6HG0498090	TCONS_00072666	tran	mRNA	X178_CK	X178_Cd	Up	8.53493e-09	4.71396e-07	0.545441
HORVU.MOREX.r2.6HG0521380	HORVU.MOREX.r2.6HG0521380.1	tran	mRNA	X178_CK	X178_Cd	Up	8.68612e-09	4.79296e-07	1.6046
HORVU.MOREX.r2.7HG0576950	TCONS_00084930	tran	mRNA	X178_CK	X178_Cd	Up	8.7112e-09	4.80228e-07	1.37935
HORVU.MOREX.r2.7HG0610790	HORVU.MOREX.r2.7HG0610790.1	tran	mRNA	X178_CK	X178_Cd	Up	8.76837e-09	4.82927e-07	1.01857
HORVU.MOREX.r2.4HG0338060	TCONS_00043696	tran	mRNA	X178_CK	X178_Cd	Up	8.79915e-09	4.84168e-07	2.37883
HORVU.MOREX.r2.3HG0262580	HORVU.MOREX.r2.3HG0262580.1	tran	mRNA	X178_CK	X178_Cd	Up	8.88924e-09	4.88667e-07	1.57112
HORVU.MOREX.r2.3HG0236580	TCONS_00029682	tran	mRNA	X178_CK	X178_Cd	Dw	9.01728e-09	4.95242e-07	-1.05891
HORVU.MOREX.r2.5HG0438250	HORVU.MOREX.r2.5HG0438250.1	tran	mRNA	X178_CK	X178_Cd	Dw	9.07785e-09	4.98102e-07	-0.439684
XLOC_057884	TCONS_00081774	tran	lncRNA	X178_CK	X178_Cd	Up	9.17399e-09	5.02908e-07	1.11354
XLOC_044716	TCONS_00063260	tran	lncRNA	X178_CK	X178_Cd	Dw	9.29496e-09	5.09064e-07	-1.06472
HORVU.MOREX.r2.6HG0454610	TCONS_00063972	tran	mRNA	X178_CK	X178_Cd	Dw	9.50079e-09	5.19852e-07	-2.53605
HORVU.MOREX.r2.1HG0029940	HORVU.MOREX.r2.1HG0029940.1	tran	mRNA	X178_CK	X178_Cd	Up	9.52547e-09	5.20717e-07	0.716618
HORVU.MOREX.r2.5HG0391620	HORVU.MOREX.r2.5HG0391620.1	tran	mRNA	X178_CK	X178_Cd	Dw	1.00035e-08	5.4634e-07	-0.663244
HORVU.MOREX.r2.4HG0323910	HORVU.MOREX.r2.4HG0323910.1	tran	mRNA	X178_CK	X178_Cd	Up	1.01876e-08	5.55879e-07	2.34667
HORVU.MOREX.r2.7HG0535640	TCONS_00082118	tran	lncRNA	X178_CK	X178_Cd	Dw	1.04384e-08	5.69035e-07	-5.42407
HORVU.MOREX.r2.5HG0354930	HORVU.MOREX.r2.5HG0354930.1	tran	mRNA	X178_CK	X178_Cd	Dw	1.061e-08	5.77853e-07	-2.33296
HORVU.MOREX.r2.4HG0318250	TCONS_00042192	tran	mRNA	X178_CK	X178_Cd	Up	1.07498e-08	5.84925e-07	0.624074
HORVU.MOREX.r2.5HG0417630	HORVU.MOREX.r2.5HG0417630.1	tran	mRNA	X178_CK	X178_Cd	Dw	1.08468e-08	5.89656e-07	-1.18559
HORVU.MOREX.r2.1HG0011090	HORVU.MOREX.r2.1HG0011090.1	tran	mRNA	X178_CK	X178_Cd	Dw	1.08986e-08	5.91922e-07	-1.26307
HORVU.MOREX.r2.UnG0631280	HORVU.MOREX.r2.UnG0631280.1	tran	mRNA	X178_CK	X178_Cd	Up	1.10327e-08	5.981e-07	3.00662
HORVU.MOREX.r2.UnG0632100	HORVU.MOREX.r2.UnG0632100.1	tran	mRNA	X178_CK	X178_Cd	Up	1.10327e-08	5.981e-07	3.00662
HORVU.MOREX.r2.2HG0091380	HORVU.MOREX.r2.2HG0091380.1	tran	mRNA	X178_CK	X178_Cd	Up	1.12446e-08	6.09025e-07	1.14458
HORVU.MOREX.r2.6HG0502970	HORVU.MOREX.r2.6HG0502970.1	tran	mRNA	X178_CK	X178_Cd	Up	1.14416e-08	6.19124e-07	8.646
HORVU.MOREX.r2.2HG0128230	TCONS_00022089	tran	mRNA	X178_CK	X178_Cd	Dw	1.16026e-08	6.2668e-07	-0.99423
HORVU.MOREX.r2.5HG0408190	HORVU.MOREX.r2.5HG0408190.1	tran	mRNA	X178_CK	X178_Cd	Dw	1.15975e-08	6.2668e-07	-0.840007
HORVU.MOREX.r2.6HG0489780	HORVU.MOREX.r2.6HG0489780.1	tran	mRNA	X178_CK	X178_Cd	Up	1.16713e-08	6.29812e-07	0.762581
HORVU.MOREX.r2.5HG0351950	TCONS_00056714	tran	mRNA	X178_CK	X178_Cd	Up	1.1711e-08	6.31374e-07	0.893153
HORVU.MOREX.r2.1HG0053440	HORVU.MOREX.r2.1HG0053440.1	tran	mRNA	X178_CK	X178_Cd	Up	1.21272e-08	6.52614e-07	1.04903
HORVU.MOREX.r2.2HG0107840	HORVU.MOREX.r2.2HG0107840.1	tran	mRNA	X178_CK	X178_Cd	Up	1.21188e-08	6.52614e-07	1.49689
HORVU.MOREX.r2.2HG0114810	HORVU.MOREX.r2.2HG0114810.1	tran	mRNA	X178_CK	X178_Cd	Dw	1.216e-08	6.53777e-07	-1.46822
HORVU.MOREX.r2.3HG0211410	HORVU.MOREX.r2.3HG0211410.1	tran	mRNA	X178_CK	X178_Cd	Up	1.2263e-08	6.58713e-07	1.04991
HORVU.MOREX.r2.5HG0431670	TCONS_00055439	tran	mRNA	X178_CK	X178_Cd	Up	1.27678e-08	6.83949e-07	3.23941
HORVU.MOREX.r2.5HG0431670	TCONS_00055440	tran	mRNA	X178_CK	X178_Cd	Up	1.27678e-08	6.83949e-07	3.23941
HORVU.MOREX.r2.5HG0431670	TCONS_00055442	tran	mRNA	X178_CK	X178_Cd	Up	1.27678e-08	6.83949e-07	3.23941
HORVU.MOREX.r2.4HG0332780	HORVU.MOREX.r2.4HG0332780.1	tran	mRNA	X178_CK	X178_Cd	Up	1.28115e-08	6.85667e-07	2.00898
HORVU.MOREX.r2.4HG0340830	HORVU.MOREX.r2.4HG0340830.1	tran	mRNA	X178_CK	X178_Cd	Dw	1.28383e-08	6.86473e-07	-2.89685
HORVU.MOREX.r2.6HG0461610	HORVU.MOREX.r2.6HG0461610.1	tran	mRNA	X178_CK	X178_Cd	Up	1.32847e-08	7.097e-07	0.851719
HORVU.MOREX.r2.7HG0597760	TCONS_00079645	tran	mRNA	X178_CK	X178_Cd	Dw	1.34489e-08	7.17819e-07	-1.10615
HORVU.MOREX.r2.1HG0070980	HORVU.MOREX.r2.1HG0070980.1	tran	mRNA	X178_CK	X178_Cd	Up	1.36403e-08	7.27371e-07	3.63119
HORVU.MOREX.r2.7HG0564280	HORVU.MOREX.r2.7HG0564280.1	tran	mRNA	X178_CK	X178_Cd	Up	1.37096e-08	7.30404e-07	2.87353
HORVU.MOREX.r2.7HG0596640	HORVU.MOREX.r2.7HG0596640.1	tran	mRNA	X178_CK	X178_Cd	Dw	1.41464e-08	7.52991e-07	-1.00808
HORVU.MOREX.r2.7HG0563410	TCONS_00084034	tran	mRNA	X178_CK	X178_Cd	Dw	1.45521e-08	7.73886e-07	-0.702403
HORVU.MOREX.r2.6HG0499980	TCONS_00067285	tran	mRNA	X178_CK	X178_Cd	Up	1.46274e-08	7.77185e-07	0.844581
HORVU.MOREX.r2.1HG0067400	HORVU.MOREX.r2.1HG0067400.1	tran	mRNA	X178_CK	X178_Cd	Up	1.51518e-08	8.04317e-07	8.46077
HORVU.MOREX.r2.4HG0345700	TCONS_00044207	tran	mRNA	X178_CK	X178_Cd	Dw	1.51943e-08	8.05845e-07	-1.66548
HORVU.MOREX.r2.5HG0358490	TCONS_00050396	tran	mRNA	X178_CK	X178_Cd	Dw	1.52843e-08	8.09891e-07	-8.02407
HORVU.MOREX.r2.5HG0414400	HORVU.MOREX.r2.5HG0414400.1	tran	mRNA	X178_CK	X178_Cd	Dw	1.54216e-08	8.16429e-07	-2.68967
HORVU.MOREX.r2.5HG0400110	HORVU.MOREX.r2.5HG0400110.1	tran	mRNA	X178_CK	X178_Cd	Dw	1.57874e-08	8.34809e-07	-0.806588
HORVU.MOREX.r2.5HG0433020	TCONS_00055527	tran	mRNA	X178_CK	X178_Cd	Up	1.57973e-08	8.34809e-07	0.971783
HORVU.MOREX.r2.3HG0272670	TCONS_00038849	tran	mRNA	X178_CK	X178_Cd	Up	1.58719e-08	8.37999e-07	0.625455
HORVU.MOREX.r2.3HG0193940	HORVU.MOREX.r2.3HG0193940.1	tran	mRNA	X178_CK	X178_Cd	Up	1.60707e-08	8.47735e-07	4.29153
HORVU.MOREX.r2.1HG0074220	TCONS_00010793	tran	mRNA	X178_CK	X178_Cd	Dw	1.61693e-08	8.52171e-07	-8.33757
HORVU.MOREX.r2.7HG0539850	TCONS_00075514	tran	mRNA	X178_CK	X178_Cd	Dw	1.63423e-08	8.60515e-07	-1.8973
HORVU.MOREX.r2.1HG0076360	HORVU.MOREX.r2.1HG0076360.1	tran	mRNA	X178_CK	X178_Cd	Up	1.64736e-08	8.66648e-07	0.926313
HORVU.MOREX.r2.7HG0573050	HORVU.MOREX.r2.7HG0573050.1	tran	mRNA	X178_CK	X178_Cd	Dw	1.68661e-08	8.86504e-07	-0.867024
HORVU.MOREX.r2.3HG0266720	HORVU.MOREX.r2.3HG0266720.1	tran	mRNA	X178_CK	X178_Cd	Up	1.69285e-08	8.88989e-07	1.52681
HORVU.MOREX.r2.2HG0177810	TCONS_00018148	tran	mRNA	X178_CK	X178_Cd	Up	1.7034e-08	8.93728e-07	0.935563
HORVU.MOREX.r2.4HG0314920	HORVU.MOREX.r2.4HG0314920.1	tran	mRNA	X178_CK	X178_Cd	Up	1.71125e-08	8.97047e-07	8.6779
HORVU.MOREX.r2.2HG0089450	HORVU.MOREX.r2.2HG0089450.1	tran	mRNA	X178_CK	X178_Cd	Up	1.72171e-08	9.01727e-07	2.85835
HORVU.MOREX.r2.6HG0525070	HORVU.MOREX.r2.6HG0525070.1	tran	mRNA	X178_CK	X178_Cd	Dw	1.72864e-08	9.04548e-07	-0.851266
HORVU.MOREX.r2.7HG0563130	HORVU.MOREX.r2.7HG0563130.1	tran	mRNA	X178_CK	X178_Cd	Up	1.74571e-08	9.12665e-07	1.33011
HORVU.MOREX.r2.6HG0450740	TCONS_00069341	tran	mRNA	X178_CK	X178_Cd	Up	1.75955e-08	9.17449e-07	0.70769
HORVU.MOREX.r2.6HG0466080	TCONS_00070412	tran	mRNA	X178_CK	X178_Cd	Up	1.7591e-08	9.17449e-07	1.1841
HORVU.MOREX.r2.6HG0466080	TCONS_00070413	tran	mRNA	X178_CK	X178_Cd	Up	1.7591e-08	9.17449e-07	1.1841
HORVU.MOREX.r2.2HG0095640	HORVU.MOREX.r2.2HG0095640.1	tran	mRNA	X178_CK	X178_Cd	Up	1.77e-08	9.22081e-07	0.7871
HORVU.MOREX.r2.2HG0111330	TCONS_00020760	tran	mRNA	X178_CK	X178_Cd	Up	1.84478e-08	9.60187e-07	1.57105
HORVU.MOREX.r2.3HG0251350	HORVU.MOREX.r2.3HG0251350.1	tran	mRNA	X178_CK	X178_Cd	Up	1.85751e-08	9.65955e-07	1.75533
HORVU.MOREX.r2.7HG0611150	TCONS_00087386	tran	mRNA	X178_CK	X178_Cd	Up	1.86091e-08	9.66866e-07	4.55627
HORVU.MOREX.r2.1HG0041860	HORVU.MOREX.r2.1HG0041860.1	tran	mRNA	X178_CK	X178_Cd	Up	1.86336e-08	9.67282e-07	1.42284
HORVU.MOREX.r2.2HG0130820	HORVU.MOREX.r2.2HG0130820.1	tran	mRNA	X178_CK	X178_Cd	Up	1.87422e-08	9.72062e-07	0.718291
HORVU.MOREX.r2.2HG0147490	HORVU.MOREX.r2.2HG0147490.1	tran	mRNA	X178_CK	X178_Cd	Up	1.90259e-08	9.85903e-07	0.560509
HORVU.MOREX.r2.2HG0160110	TCONS_00016932	tran	mRNA	X178_CK	X178_Cd	Up	1.90657e-08	9.87095e-07	2.59571
HORVU.MOREX.r2.5HG0447780	HORVU.MOREX.r2.5HG0447780.1	tran	mRNA	X178_CK	X178_Cd	Up	1.91585e-08	9.91025e-07	0.897663
HORVU.MOREX.r2.2HG0111130	TCONS_00020742	tran	mRNA	X178_CK	X178_Cd	Up	1.91907e-08	9.9182e-07	1.47369
HORVU.MOREX.r2.5HG0353450	TCONS_00056830	tran	mRNA	X178_CK	X178_Cd	Dw	1.94093e-08	1.00135e-06	-1.77499
HORVU.MOREX.r2.5HG0353450	TCONS_00056831	tran	mRNA	X178_CK	X178_Cd	Dw	1.94093e-08	1.00135e-06	-1.77499
HORVU.MOREX.r2.6HG0466660	TCONS_00064855	tran	lncRNA	X178_CK	X178_Cd	Up	1.96417e-08	1.01245e-06	8.64918
HORVU.MOREX.r2.6HG0526730	HORVU.MOREX.r2.6HG0526730.1	tran	mRNA	X178_CK	X178_Cd	Up	1.97054e-08	1.01485e-06	0.670796
HORVU.MOREX.r2.2HG0177360	TCONS_00018108	tran	mRNA	X178_CK	X178_Cd	Up	1.9753e-08	1.0164e-06	8.49485
HORVU.MOREX.r2.6HG0453570	HORVU.MOREX.r2.6HG0453570.1	tran	mRNA	X178_CK	X178_Cd	Up	1.98034e-08	1.01811e-06	1.15856
HORVU.MOREX.r2.7HG0619380	TCONS_00087968	tran	mRNA	X178_CK	X178_Cd	Dw	1.9985e-08	1.02655e-06	-8.82545
HORVU.MOREX.r2.3HG0230390	HORVU.MOREX.r2.3HG0230390.1	tran	mRNA	X178_CK	X178_Cd	Dw	2.00371e-08	1.02832e-06	-0.447579
HORVU.MOREX.r2.7HG0535650	TCONS_00075256	tran	lncRNA	X178_CK	X178_Cd	Dw	2.00682e-08	1.02902e-06	-6.61025
HORVU.MOREX.r2.7HG0539360	TCONS_00082380	tran	mRNA	X178_CK	X178_Cd	Up	2.01178e-08	1.03066e-06	24.7303
HORVU.MOREX.r2.2HG0137990	TCONS_00022744	tran	mRNA	X178_CK	X178_Cd	Dw	2.02009e-08	1.03401e-06	-1.6413
HORVU.MOREX.r2.3HG0200760	HORVU.MOREX.r2.3HG0200760.1	tran	mRNA	X178_CK	X178_Cd	Up	2.02645e-08	1.03637e-06	8.4979
HORVU.MOREX.r2.3HG0192380	HORVU.MOREX.r2.3HG0192380.1	tran	mRNA	X178_CK	X178_Cd	Dw	2.03078e-08	1.03768e-06	-7.75693
HORVU.MOREX.r2.2HG0153590	TCONS_00023887	tran	mRNA	X178_CK	X178_Cd	Dw	2.03352e-08	1.03817e-06	-1.19933
HORVU.MOREX.r2.7HG0562850	TCONS_00077149	tran	mRNA	X178_CK	X178_Cd	Up	2.04798e-08	1.04465e-06	2.6972
HORVU.MOREX.r2.2HG0116460	HORVU.MOREX.r2.2HG0116460.1	tran	mRNA	X178_CK	X178_Cd	Dw	2.05749e-08	1.04859e-06	-0.877495
HORVU.MOREX.r2.3HG0230140	HORVU.MOREX.r2.3HG0230140.1	tran	mRNA	X178_CK	X178_Cd	Up	2.09226e-08	1.06538e-06	2.45183
HORVU.MOREX.r2.7HG0612100	HORVU.MOREX.r2.7HG0612100.1	tran	mRNA	X178_CK	X178_Cd	Up	2.10353e-08	1.06926e-06	2.47037
HORVU.MOREX.r2.7HG0620920	HORVU.MOREX.r2.7HG0620920.1	tran	mRNA	X178_CK	X178_Cd	Up	2.10343e-08	1.06926e-06	0.699692
HORVU.MOREX.r2.2HG0092510	HORVU.MOREX.r2.2HG0092510.1	tran	mRNA	X178_CK	X178_Cd	Dw	2.16124e-08	1.09765e-06	-4.46174
HORVU.MOREX.r2.5HG0393010	HORVU.MOREX.r2.5HG0393010.1	tran	mRNA	X178_CK	X178_Cd	Up	2.16424e-08	1.09822e-06	1.26505
HORVU.MOREX.r2.1HG0035910	HORVU.MOREX.r2.1HG0035910.1	tran	mRNA	X178_CK	X178_Cd	Dw	2.20496e-08	1.11792e-06	-0.906096
HORVU.MOREX.r2.5HG0423830	HORVU.MOREX.r2.5HG0423830.1	tran	mRNA	X178_CK	X178_Cd	Dw	2.20976e-08	1.11939e-06	-1.20623
HORVU.MOREX.r2.1HG0006390	HORVU.MOREX.r2.1HG0006390.1	tran	mRNA	X178_CK	X178_Cd	Dw	2.22755e-08	1.12743e-06	-6.0765
HORVU.MOREX.r2.7HG0588240	HORVU.MOREX.r2.7HG0588240.1	tran	mRNA	X178_CK	X178_Cd	Dw	2.29247e-08	1.15928e-06	-2.18961
HORVU.MOREX.r2.2HG0086260	TCONS_00018911	tran	mRNA	X178_CK	X178_Cd	Dw	2.33951e-08	1.18156e-06	-1.0403
HORVU.MOREX.r2.4HG0342760	TCONS_00049244	tran	mRNA	X178_CK	X178_Cd	Up	2.34054e-08	1.18156e-06	9.26627
HORVU.MOREX.r2.2HG0154910	HORVU.MOREX.r2.2HG0154910.1	tran	mRNA	X178_CK	X178_Cd	Dw	2.34295e-08	1.18176e-06	-1.03574
HORVU.MOREX.r2.4HG0348750	HORVU.MOREX.r2.4HG0348750.1	tran	mRNA	X178_CK	X178_Cd	Up	2.37611e-08	1.19746e-06	2.49281
HORVU.MOREX.r2.5HG0445910	HORVU.MOREX.r2.5HG0445910.1	tran	mRNA	X178_CK	X178_Cd	Up	2.40385e-08	1.2104e-06	0.820372
HORVU.MOREX.r2.7HG0620420	TCONS_00088048	tran	mRNA	X178_CK	X178_Cd	Dw	2.44049e-08	1.22779e-06	-0.971632
HORVU.MOREX.r2.2HG0166510	HORVU.MOREX.r2.2HG0166510.1	tran	mRNA	X178_CK	X178_Cd	Dw	2.44646e-08	1.22974e-06	-2.46608
HORVU.MOREX.r2.7HG0555000	HORVU.MOREX.r2.7HG0555000.1	tran	mRNA	X178_CK	X178_Cd	Up	2.46697e-08	1.23899e-06	1.20217
HORVU.MOREX.r2.6HG0454000	HORVU.MOREX.r2.6HG0454000.1	tran	mRNA	X178_CK	X178_Cd	Dw	2.50529e-08	1.25716e-06	-1.51268
HORVU.MOREX.r2.5HG0416690	HORVU.MOREX.r2.5HG0416690.1	tran	mRNA	X178_CK	X178_Cd	Up	2.50894e-08	1.25792e-06	1.58657
HORVU.MOREX.r2.6HG0456520	TCONS_00064127	tran	mRNA	X178_CK	X178_Cd	Up	2.51183e-08	1.25829e-06	1.14181
HORVU.MOREX.r2.3HG0204230	HORVU.MOREX.r2.3HG0204230.1	tran	mRNA	X178_CK	X178_Cd	Dw	2.51495e-08	1.25878e-06	-2.76259
HORVU.MOREX.r2.7HG0589960	HORVU.MOREX.r2.7HG0589960.1	tran	mRNA	X178_CK	X178_Cd	Dw	2.54962e-08	1.27505e-06	-1.25795
XLOC_021091	TCONS_00029817	tran	lncRNA	X178_CK	X178_Cd	Up	2.56201e-08	1.28015e-06	8.74961
HORVU.MOREX.r2.4HG0275920	HORVU.MOREX.r2.4HG0275920.1	tran	mRNA	X178_CK	X178_Cd	Up	2.57575e-08	1.28592e-06	0.600694
HORVU.MOREX.r2.3HG0188920	TCONS_00026238	tran	mRNA	X178_CK	X178_Cd	Up	2.60236e-08	1.29811e-06	1.11182
HORVU.MOREX.r2.1HG0063940	TCONS_00004554	tran	mRNA	X178_CK	X178_Cd	Up	2.60465e-08	1.29815e-06	8.28439
HORVU.MOREX.r2.3HG0234290	HORVU.MOREX.r2.3HG0234290.1	tran	mRNA	X178_CK	X178_Cd	Up	2.61716e-08	1.30328e-06	0.996227
HORVU.MOREX.r2.5HG0427280	HORVU.MOREX.r2.5HG0427280.1	tran	mRNA	X178_CK	X178_Cd	Up	2.63145e-08	1.30928e-06	1.92774
HORVU.MOREX.r2.5HG0389780	HORVU.MOREX.r2.5HG0389780.1	tran	mRNA	X178_CK	X178_Cd	Dw	2.69931e-08	1.34191e-06	-4.39101
HORVU.MOREX.r2.3HG0194220	HORVU.MOREX.r2.3HG0194220.1	tran	mRNA	X178_CK	X178_Cd	Dw	2.70241e-08	1.34231e-06	-2.02507
HORVU.MOREX.r2.3HG0199210	HORVU.MOREX.r2.3HG0199210.1	tran	mRNA	X178_CK	X178_Cd	Up	2.70663e-08	1.34326e-06	0.803217
HORVU.MOREX.r2.5HG0398320	HORVU.MOREX.r2.5HG0398320.1	tran	mRNA	X178_CK	X178_Cd	Up	2.7089e-08	1.34326e-06	0.583978
HORVU.MOREX.r2.7HG0537070	HORVU.MOREX.r2.7HG0537070.1	tran	mRNA	X178_CK	X178_Cd	Dw	2.74668e-08	1.36085e-06	-2.25892
HORVU.MOREX.r2.3HG0274790	HORVU.MOREX.r2.3HG0274790.1	tran	mRNA	X178_CK	X178_Cd	Dw	2.76177e-08	1.36602e-06	-2.83816
HORVU.MOREX.r2.5HG0355130	TCONS_00056950	tran	mRNA	X178_CK	X178_Cd	Dw	2.76022e-08	1.36602e-06	-3.93654
HORVU.MOREX.r2.2HG0150000	HORVU.MOREX.r2.2HG0150000.1	tran	mRNA	X178_CK	X178_Cd	Dw	2.84186e-08	1.40445e-06	-2.38039
HORVU.MOREX.r2.6HG0454730	TCONS_00063994	tran	mRNA	X178_CK	X178_Cd	Dw	2.85378e-08	1.40915e-06	-0.856113
HORVU.MOREX.r2.5HG0412660	HORVU.MOREX.r2.5HG0412660.1	tran	mRNA	X178_CK	X178_Cd	Dw	2.90011e-08	1.43083e-06	-1.53683
HORVU.MOREX.r2.7HG0547450	TCONS_00076034	tran	mRNA	X178_CK	X178_Cd	Up	2.92809e-08	1.44342e-06	2.95553
HORVU.MOREX.r2.1HG0051320	HORVU.MOREX.r2.1HG0051320.1	tran	mRNA	X178_CK	X178_Cd	Up	2.98903e-08	1.47222e-06	1.00904
HORVU.MOREX.r2.6HG0466390	HORVU.MOREX.r2.6HG0466390.1	tran	mRNA	X178_CK	X178_Cd	Up	3.03341e-08	1.49283e-06	0.751326
HORVU.MOREX.r2.7HG0610260	HORVU.MOREX.r2.7HG0610260.1	tran	mRNA	X178_CK	X178_Cd	Up	3.06451e-08	1.50687e-06	1.08287
HORVU.MOREX.r2.7HG0612510	TCONS_00087497	tran	mRNA	X178_CK	X178_Cd	Dw	3.11361e-08	1.52973e-06	-23.9586
HORVU.MOREX.r2.7HG0607020	HORVU.MOREX.r2.7HG0607020.1	tran	mRNA	X178_CK	X178_Cd	Dw	3.14348e-08	1.54312e-06	-3.76986
HORVU.MOREX.r2.5HG0446780	HORVU.MOREX.r2.5HG0446780.1	tran	mRNA	X178_CK	X178_Cd	Up	3.15564e-08	1.54779e-06	1.99494
HORVU.MOREX.r2.3HG0211380	TCONS_00027846	tran	mRNA	X178_CK	X178_Cd	Dw	3.1604e-08	1.54883e-06	-23.9473
HORVU.MOREX.r2.3HG0190110	TCONS_00032984	tran	lncRNA	X178_CK	X178_Cd	Up	3.16319e-08	1.54891e-06	0.9085
HORVU.MOREX.r2.2HG0178980	HORVU.MOREX.r2.2HG0178980.1	tran	mRNA	X178_CK	X178_Cd	Dw	3.16803e-08	1.54999e-06	-0.945996
HORVU.MOREX.r2.6HG0498110	HORVU.MOREX.r2.6HG0498110.1	tran	mRNA	X178_CK	X178_Cd	Up	3.18407e-08	1.55654e-06	2.09787
HORVU.MOREX.r2.2HG0142920	HORVU.MOREX.r2.2HG0142920.1	tran	mRNA	X178_CK	X178_Cd	Dw	3.2041e-08	1.56372e-06	-0.792779
HORVU.MOREX.r2.3HG0184070	HORVU.MOREX.r2.3HG0184070.1	tran	mRNA	X178_CK	X178_Cd	Up	3.20347e-08	1.56372e-06	1.57249
HORVU.MOREX.r2.2HG0155300	TCONS_00016543	tran	mRNA	X178_CK	X178_Cd	Dw	3.21126e-08	1.56592e-06	-23.9352
HORVU.MOREX.r2.2HG0129570	HORVU.MOREX.r2.2HG0129570.1	tran	mRNA	X178_CK	X178_Cd	Up	3.24113e-08	1.57917e-06	0.65014
HORVU.MOREX.r2.3HG0268980	TCONS_00031931	tran	mRNA	X178_CK	X178_Cd	Up	3.28771e-08	1.60054e-06	8.3888
HORVU.MOREX.r2.1HG0050720	TCONS_00009190	tran	mRNA	X178_CK	X178_Cd	Up	3.29388e-08	1.60089e-06	1.02495
HORVU.MOREX.r2.6HG0500540	TCONS_00067325	tran	mRNA	X178_CK	X178_Cd	Dw	3.29365e-08	1.60089e-06	-2.6964
HORVU.MOREX.r2.2HG0152150	HORVU.MOREX.r2.2HG0152150.1	tran	mRNA	X178_CK	X178_Cd	Dw	3.32406e-08	1.61422e-06	-0.574836
HORVU.MOREX.r2.2HG0100180	HORVU.MOREX.r2.2HG0100180.1	tran	mRNA	X178_CK	X178_Cd	Dw	3.377e-08	1.63857e-06	-1.47063
HORVU.MOREX.r2.1HG0049020	HORVU.MOREX.r2.1HG0049020.1	tran	mRNA	X178_CK	X178_Cd	Up	3.38339e-08	1.64031e-06	1.04232
HORVU.MOREX.r2.2HG0156320	HORVU.MOREX.r2.2HG0156320.1	tran	mRNA	X178_CK	X178_Cd	Up	3.48154e-08	1.68651e-06	2.69689
HORVU.MOREX.r2.4HG0339420	HORVU.MOREX.r2.4HG0339420.1	tran	mRNA	X178_CK	X178_Cd	Dw	3.54549e-08	1.71607e-06	-0.745718
HORVU.MOREX.r2.3HG0241880	HORVU.MOREX.r2.3HG0241880.1	tran	mRNA	X178_CK	X178_Cd	Up	3.61811e-08	1.74978e-06	0.645899
HORVU.MOREX.r2.1HG0078240	HORVU.MOREX.r2.1HG0078240.1	tran	mRNA	X178_CK	X178_Cd	Up	3.71958e-08	1.79678e-06	1.09843
HORVU.MOREX.r2.5HG0400700	HORVU.MOREX.r2.5HG0400700.1	tran	mRNA	X178_CK	X178_Cd	Dw	3.72143e-08	1.79678e-06	-1.07675
HORVU.MOREX.r2.5HG0396620	HORVU.MOREX.r2.5HG0396620.1	tran	mRNA	X178_CK	X178_Cd	Dw	3.74211e-08	1.80528e-06	-1.79791
HORVU.MOREX.r2.2HG0169130	HORVU.MOREX.r2.2HG0169130.1	tran	mRNA	X178_CK	X178_Cd	Up	3.79064e-08	1.8272e-06	0.515664
HORVU.MOREX.r2.6HG0455270	TCONS_00064050	tran	mRNA	X178_CK	X178_Cd	Up	3.82453e-08	1.84202e-06	0.847947
HORVU.MOREX.r2.5HG0432240	HORVU.MOREX.r2.5HG0432240.1	tran	mRNA	X178_CK	X178_Cd	Dw	3.85955e-08	1.85736e-06	-0.783438
HORVU.MOREX.r2.2HG0092290	HORVU.MOREX.r2.2HG0092290.1	tran	mRNA	X178_CK	X178_Cd	Up	3.90219e-08	1.87634e-06	0.956496
HORVU.MOREX.r2.3HG0229170	HORVU.MOREX.r2.3HG0229170.1	tran	mRNA	X178_CK	X178_Cd	Up	3.92e-08	1.88337e-06	0.966292
HORVU.MOREX.r2.3HG0205530	HORVU.MOREX.r2.3HG0205530.1	tran	mRNA	X178_CK	X178_Cd	Dw	3.95337e-08	1.89784e-06	-2.34218
HORVU.MOREX.r2.2HG0084440	TCONS_00011614	tran	mRNA	X178_CK	X178_Cd	Dw	3.99288e-08	1.91455e-06	-23.7697
HORVU.MOREX.r2.2HG0095680	TCONS_00012350	tran	mRNA	X178_CK	X178_Cd	Up	3.99469e-08	1.91455e-06	0.611757
HORVU.MOREX.r2.1HG0053600	TCONS_00003824	tran	mRNA	X178_CK	X178_Cd	Up	4.01706e-08	1.92303e-06	0.408426
HORVU.MOREX.r2.7HG0619760	TCONS_00081130	tran	mRNA	X178_CK	X178_Cd	Up	4.01894e-08	1.92303e-06	5.26735
HORVU.MOREX.r2.5HG0439660	HORVU.MOREX.r2.5HG0439660.1	tran	mRNA	X178_CK	X178_Cd	Up	4.07139e-08	1.94654e-06	1.33311
HORVU.MOREX.r2.7HG0557160	HORVU.MOREX.r2.7HG0557160.1	tran	mRNA	X178_CK	X178_Cd	Up	4.09589e-08	1.95666e-06	2.127
HORVU.MOREX.r2.6HG0508040	HORVU.MOREX.r2.6HG0508040.1	tran	mRNA	X178_CK	X178_Cd	Up	4.14539e-08	1.9787e-06	1.31701
HORVU.MOREX.r2.4HG0344570	HORVU.MOREX.r2.4HG0344570.1	tran	mRNA	X178_CK	X178_Cd	Dw	4.14998e-08	1.97928e-06	-0.765041
HORVU.MOREX.r2.6HG0491090	TCONS_00072201	tran	mRNA	X178_CK	X178_Cd	Up	4.16894e-08	1.98671e-06	1.05786
HORVU.MOREX.r2.7HG0559730	HORVU.MOREX.r2.7HG0559730.1	tran	mRNA	X178_CK	X178_Cd	Dw	4.17738e-08	1.98912e-06	-3.06475
HORVU.MOREX.r2.3HG0266070	HORVU.MOREX.r2.3HG0266070.1	tran	mRNA	X178_CK	X178_Cd	Up	4.18687e-08	1.99041e-06	4.48388
HORVU.MOREX.r2.7HG0622840	TCONS_00088205	tran	mRNA	X178_CK	X178_Cd	Dw	4.18591e-08	1.99041e-06	-2.20783
HORVU.MOREX.r2.1HG0007760	TCONS_00000572	tran	mRNA	X178_CK	X178_Cd	Up	4.24315e-08	2.01553e-06	0.594693
HORVU.MOREX.r2.5HG0399140	TCONS_00060250	tran	mRNA	X178_CK	X178_Cd	Up	4.36992e-08	2.07407e-06	1.53834
HORVU.MOREX.r2.4HG0283630	TCONS_00044960	tran	mRNA	X178_CK	X178_Cd	Up	4.40352e-08	2.08833e-06	0.625646
HORVU.MOREX.r2.7HG0602420	HORVU.MOREX.r2.7HG0602420.1	tran	mRNA	X178_CK	X178_Cd	Up	4.42875e-08	2.0986e-06	1.34998
HORVU.MOREX.r2.1HG0039920	HORVU.MOREX.r2.1HG0039920.1	tran	mRNA	X178_CK	X178_Cd	Up	4.43641e-08	2.10053e-06	0.754454
HORVU.MOREX.r2.4HG0337890	TCONS_00043681	tran	mRNA	X178_CK	X178_Cd	Dw	4.44418e-08	2.10252e-06	-1.94755
HORVU.MOREX.r2.1HG0069390	HORVU.MOREX.r2.1HG0069390.1	tran	mRNA	X178_CK	X178_Cd	Up	4.51749e-08	2.13402e-06	2.47725
HORVU.MOREX.r2.4HG0348830	HORVU.MOREX.r2.4HG0348830.1	tran	mRNA	X178_CK	X178_Cd	Dw	4.51804e-08	2.13402e-06	-1.12391
HORVU.MOREX.r2.6HG0448800	TCONS_00069211	tran	mRNA	X178_CK	X178_Cd	Dw	4.53218e-08	2.13898e-06	-7.79205
HORVU.MOREX.r2.1HG0045390	TCONS_00008850	tran	mRNA	X178_CK	X178_Cd	Dw	4.60098e-08	2.1697e-06	-0.681043
HORVU.MOREX.r2.2HG0108310	HORVU.MOREX.r2.2HG0108310.1	tran	mRNA	X178_CK	X178_Cd	Up	4.60779e-08	2.17117e-06	0.621963
HORVU.MOREX.r2.4HG0344460	TCONS_00049342	tran	mRNA	X178_CK	X178_Cd	Dw	4.7142e-08	2.21953e-06	-0.861538
HORVU.MOREX.r2.3HG0247150	TCONS_00037134	tran	mRNA	X178_CK	X178_Cd	Dw	4.78405e-08	2.25061e-06	-0.467614
HORVU.MOREX.r2.7HG0571990	HORVU.MOREX.r2.7HG0571990.1	tran	mRNA	X178_CK	X178_Cd	Up	4.80148e-08	2.25701e-06	1.02973
HORVU.MOREX.r2.2HG0152230	HORVU.MOREX.r2.2HG0152230.1	tran	mRNA	X178_CK	X178_Cd	Up	4.81542e-08	2.26174e-06	1.39673
HORVU.MOREX.r2.3HG0245790	HORVU.MOREX.r2.3HG0245790.1	tran	mRNA	X178_CK	X178_Cd	Up	4.84426e-08	2.27347e-06	8.2533
HORVU.MOREX.r2.3HG0242450	HORVU.MOREX.r2.3HG0242450.1	tran	mRNA	X178_CK	X178_Cd	Up	4.85757e-08	2.2779e-06	0.906504
HORVU.MOREX.r2.4HG0285590	TCONS_00045108	tran	mRNA	X178_CK	X178_Cd	Up	4.86684e-08	2.28042e-06	4.90617
HORVU.MOREX.r2.2HG0084360	HORVU.MOREX.r2.2HG0084360.1	tran	mRNA	X178_CK	X178_Cd	Dw	4.88279e-08	2.28607e-06	-1.24184
HORVU.MOREX.r2.1HG0025820	HORVU.MOREX.r2.1HG0025820.1	tran	mRNA	X178_CK	X178_Cd	Up	4.94148e-08	2.31171e-06	0.611103
HORVU.MOREX.r2.1HG0062040	HORVU.MOREX.r2.1HG0062040.1	tran	mRNA	X178_CK	X178_Cd	Up	4.95263e-08	2.31323e-06	0.567846
HORVU.MOREX.r2.7HG0622840	HORVU.MOREX.r2.7HG0622840.1	tran	mRNA	X178_CK	X178_Cd	Dw	4.9513e-08	2.31323e-06	-3.00233
HORVU.MOREX.r2.5HG0396840	HORVU.MOREX.r2.5HG0396840.1	tran	mRNA	X178_CK	X178_Cd	Up	5.02207e-08	2.3438e-06	0.876241
HORVU.MOREX.r2.2HG0144280	HORVU.MOREX.r2.2HG0144280.1	tran	mRNA	X178_CK	X178_Cd	Up	5.04635e-08	2.3514e-06	0.811521
HORVU.MOREX.r2.UnG0634240	TCONS_00089047	tran	mRNA	X178_CK	X178_Cd	Dw	5.04303e-08	2.3514e-06	-3.36531
HORVU.MOREX.r2.2HG0143470	HORVU.MOREX.r2.2HG0143470.1	tran	mRNA	X178_CK	X178_Cd	Dw	5.11517e-08	2.38158e-06	-1.85897
HORVU.MOREX.r2.6HG0501820	HORVU.MOREX.r2.6HG0501820.1	tran	mRNA	X178_CK	X178_Cd	Up	5.13571e-08	2.38924e-06	2.07191
HORVU.MOREX.r2.7HG0563650	HORVU.MOREX.r2.7HG0563650.1	tran	mRNA	X178_CK	X178_Cd	Up	5.21395e-08	2.42372e-06	0.794579
HORVU.MOREX.r2.1HG0043100	HORVU.MOREX.r2.1HG0043100.1	tran	mRNA	X178_CK	X178_Cd	Dw	5.28565e-08	2.45511e-06	-1.72476
HORVU.MOREX.r2.6HG0471060	TCONS_00065149	tran	mRNA	X178_CK	X178_Cd	Up	5.38815e-08	2.50074e-06	0.924082
HORVU.MOREX.r2.1HG0036120	HORVU.MOREX.r2.1HG0036120.1	tran	mRNA	X178_CK	X178_Cd	Up	5.39898e-08	2.50379e-06	0.355894
HORVU.MOREX.r2.2HG0154130	HORVU.MOREX.r2.2HG0154130.1	tran	mRNA	X178_CK	X178_Cd	Up	5.4664e-08	2.53305e-06	5.52416
HORVU.MOREX.r2.2HG0158680	TCONS_00024190	tran	mRNA	X178_CK	X178_Cd	Up	5.51276e-08	2.55252e-06	9.29264
HORVU.MOREX.r2.5HG0411930	TCONS_00061105	tran	mRNA	X178_CK	X178_Cd	Up	5.54917e-08	2.56735e-06	0.83814
HORVU.MOREX.r2.4HG0314620	HORVU.MOREX.r2.4HG0314620.1	tran	mRNA	X178_CK	X178_Cd	Up	5.55826e-08	2.56953e-06	2.60188
HORVU.MOREX.r2.3HG0202690	TCONS_00027247	tran	mRNA	X178_CK	X178_Cd	Up	5.84878e-08	2.70171e-06	0.887082
HORVU.MOREX.r2.6HG0522770	HORVU.MOREX.r2.6HG0522770.1	tran	mRNA	X178_CK	X178_Cd	Up	5.87255e-08	2.71056e-06	1.41842
HORVU.MOREX.r2.4HG0346550	TCONS_00044263	tran	mRNA	X178_CK	X178_Cd	Up	5.91266e-08	2.72693e-06	0.844965
HORVU.MOREX.r2.3HG0210420	TCONS_00034397	tran	mRNA	X178_CK	X178_Cd	Up	5.96627e-08	2.74949e-06	1.52329
HORVU.MOREX.r2.7HG0600140	HORVU.MOREX.r2.7HG0600140.1	tran	mRNA	X178_CK	X178_Cd	Up	6.16277e-08	2.83782e-06	1.52598
HORVU.MOREX.r2.5HG0416810	HORVU.MOREX.r2.5HG0416810.1	tran	mRNA	X178_CK	X178_Cd	Up	6.20136e-08	2.85335e-06	0.503329
HORVU.MOREX.r2.5HG0407500	HORVU.MOREX.r2.5HG0407500.1	tran	mRNA	X178_CK	X178_Cd	Up	6.2351e-08	2.86663e-06	0.598372
HORVU.MOREX.r2.2HG0152390	TCONS_00016354	tran	mRNA	X178_CK	X178_Cd	Up	6.28247e-08	2.88244e-06	1.51705
HORVU.MOREX.r2.5HG0426900	HORVU.MOREX.r2.5HG0426900.1	tran	mRNA	X178_CK	X178_Cd	Up	6.2824e-08	2.88244e-06	0.750434
HORVU.MOREX.r2.6HG0484300	HORVU.MOREX.r2.6HG0484300.1	tran	mRNA	X178_CK	X178_Cd	Up	6.28911e-08	2.88244e-06	0.542136
HORVU.MOREX.r2.UnG0625450	HORVU.MOREX.r2.UnG0625450.1	tran	mRNA	X178_CK	X178_Cd	Dw	6.28528e-08	2.88244e-06	-1.51556
XLOC_012664	TCONS_00017806	tran	lncRNA	X178_CK	X178_Cd	Up	6.34858e-08	2.90742e-06	8.61266
HORVU.MOREX.r2.3HG0234560	HORVU.MOREX.r2.3HG0234560.1	tran	mRNA	X178_CK	X178_Cd	Up	6.48499e-08	2.96758e-06	2.34606
HORVU.MOREX.r2.2HG0098380	HORVU.MOREX.r2.2HG0098380.1	tran	mRNA	X178_CK	X178_Cd	Dw	6.53377e-08	2.98542e-06	-2.22457
HORVU.MOREX.r2.4HG0313920	TCONS_00047229	tran	mRNA	X178_CK	X178_Cd	Up	6.53414e-08	2.98542e-06	1.43414
HORVU.MOREX.r2.3HG0233240	TCONS_00029424	tran	mRNA	X178_CK	X178_Cd	Up	6.61436e-08	3.01972e-06	1.1537
HORVU.MOREX.r2.3HG0257630	HORVU.MOREX.r2.3HG0257630.1	tran	mRNA	X178_CK	X178_Cd	Up	6.69727e-08	3.05519e-06	0.655874
HORVU.MOREX.r2.4HG0282540	HORVU.MOREX.r2.4HG0282540.1	tran	mRNA	X178_CK	X178_Cd	Up	6.74896e-08	3.07638e-06	1.08802
HORVU.MOREX.r2.6HG0521880	TCONS_00074269	tran	mRNA	X178_CK	X178_Cd	Dw	6.81518e-08	3.10416e-06	-0.497038
HORVU.MOREX.r2.5HG0444690	TCONS_00056332	tran	mRNA	X178_CK	X178_Cd	Dw	6.83779e-08	3.11204e-06	-0.95579
HORVU.MOREX.r2.6HG0500000	HORVU.MOREX.r2.6HG0500000.1	tran	mRNA	X178_CK	X178_Cd	Dw	6.95506e-08	3.16296e-06	-0.55203
HORVU.MOREX.r2.2HG0118000	TCONS_00013867	tran	mRNA	X178_CK	X178_Cd	Up	6.98254e-08	3.173e-06	1.12833
HORVU.MOREX.r2.7HG0548190	HORVU.MOREX.r2.7HG0548190.1	tran	mRNA	X178_CK	X178_Cd	Dw	7.03394e-08	3.19389e-06	-1.43009
HORVU.MOREX.r2.2HG0165770	TCONS_00017309	tran	mRNA	X178_CK	X178_Cd	Dw	7.04233e-08	3.19523e-06	-1.96561
HORVU.MOREX.r2.2HG0146720	HORVU.MOREX.r2.2HG0146720.1	tran	mRNA	X178_CK	X178_Cd	Up	7.22497e-08	3.27556e-06	1.28585
HORVU.MOREX.r2.5HG0427400	TCONS_00055110	tran	mRNA	X178_CK	X178_Cd	Up	7.29412e-08	3.30436e-06	8.1428
HORVU.MOREX.r2.2HG0114080	HORVU.MOREX.r2.2HG0114080.1	tran	mRNA	X178_CK	X178_Cd	Up	7.34859e-08	3.32647e-06	1.58844
XLOC_024259	TCONS_00034285	tran	lncRNA	X178_CK	X178_Cd	Dw	7.47892e-08	3.38286e-06	-0.797986
HORVU.MOREX.r2.6HG0486440	TCONS_00071882	tran	mRNA	X178_CK	X178_Cd	Dw	7.48708e-08	3.38394e-06	-0.518393
HORVU.MOREX.r2.2HG0113650	TCONS_00020903	tran	mRNA	X178_CK	X178_Cd	Up	7.51552e-08	3.39224e-06	8.24347
HORVU.MOREX.r2.4HG0327530	HORVU.MOREX.r2.4HG0327530.1	tran	mRNA	X178_CK	X178_Cd	Dw	7.51699e-08	3.39224e-06	-2.94398
HORVU.MOREX.r2.2HG0173170	HORVU.MOREX.r2.2HG0173170.1	tran	mRNA	X178_CK	X178_Cd	Dw	7.5575e-08	3.4079e-06	-2.60278
HORVU.MOREX.r2.2HG0173650	HORVU.MOREX.r2.2HG0173650.1	tran	mRNA	X178_CK	X178_Cd	Up	7.62161e-08	3.43417e-06	1.97618
HORVU.MOREX.r2.1HG0056410	HORVU.MOREX.r2.1HG0056410.1	tran	mRNA	X178_CK	X178_Cd	Dw	7.70554e-08	3.46933e-06	-7.68269
HORVU.MOREX.r2.2HG0087220	TCONS_00011818	tran	mRNA	X178_CK	X178_Cd	Up	7.77025e-08	3.4931e-06	1.85405
HORVU.MOREX.r2.7HG0610620	HORVU.MOREX.r2.7HG0610620.1	tran	mRNA	X178_CK	X178_Cd	Dw	7.76768e-08	3.4931e-06	-8.24539
HORVU.MOREX.r2.2HG0079610	TCONS_00011220	tran	mRNA	X178_CK	X178_Cd	Dw	7.78466e-08	3.4969e-06	-2.13894
HORVU.MOREX.r2.3HG0240440	TCONS_00036637	tran	mRNA	X178_CK	X178_Cd	Dw	7.86723e-08	3.53129e-06	-0.644596
HORVU.MOREX.r2.2HG0159140	HORVU.MOREX.r2.2HG0159140.1	tran	mRNA	X178_CK	X178_Cd	Up	8.11595e-08	3.64015e-06	0.747662
HORVU.MOREX.r2.1HG0007410	HORVU.MOREX.r2.1HG0007410.1	tran	mRNA	X178_CK	X178_Cd	Up	8.13683e-08	3.64673e-06	1.1948
HORVU.MOREX.r2.5HG0390470	HORVU.MOREX.r2.5HG0390470.1	tran	mRNA	X178_CK	X178_Cd	Up	8.32005e-08	3.726e-06	1.29861
HORVU.MOREX.r2.5HG0400750	TCONS_00053240	tran	mRNA	X178_CK	X178_Cd	Up	8.6393e-08	3.86602e-06	1.94709
HORVU.MOREX.r2.2HG0121720	TCONS_00021579	tran	mRNA	X178_CK	X178_Cd	Dw	8.88109e-08	3.97119e-06	-0.539108
HORVU.MOREX.r2.6HG0464420	HORVU.MOREX.r2.6HG0464420.1	tran	mRNA	X178_CK	X178_Cd	Up	8.97095e-08	4.00832e-06	1.66993
HORVU.MOREX.r2.5HG0444070	HORVU.MOREX.r2.5HG0444070.1	tran	mRNA	X178_CK	X178_Cd	Up	9.11742e-08	4.07067e-06	0.779004
HORVU.MOREX.r2.2HG0099560	HORVU.MOREX.r2.2HG0099560.1	tran	mRNA	X178_CK	X178_Cd	Dw	9.13438e-08	4.07514e-06	-2.24446
HORVU.MOREX.r2.3HG0253220	HORVU.MOREX.r2.3HG0253220.1	tran	mRNA	X178_CK	X178_Cd	Up	9.14618e-08	4.07731e-06	0.608576
HORVU.MOREX.r2.4HG0287820	TCONS_00045266	tran	mRNA	X178_CK	X178_Cd	Up	9.19366e-08	4.09536e-06	0.354357
HORVU.MOREX.r2.2HG0155630	TCONS_00016593	tran	mRNA	X178_CK	X178_Cd	Up	9.29567e-08	4.13767e-06	0.458849
XLOC_041123	TCONS_00058238	tran	lncRNA	X178_CK	X178_Cd	Dw	9.32626e-08	4.14814e-06	-2.11773
HORVU.MOREX.r2.4HG0292540	HORVU.MOREX.r2.4HG0292540.1	tran	mRNA	X178_CK	X178_Cd	Up	9.39792e-08	4.17684e-06	0.76466
HORVU.MOREX.r2.7HG0534370	HORVU.MOREX.r2.7HG0534370.1	tran	mRNA	X178_CK	X178_Cd	Up	9.42401e-08	4.18527e-06	5.50682
HORVU.MOREX.r2.3HG0266080	HORVU.MOREX.r2.3HG0266080.1	tran	mRNA	X178_CK	X178_Cd	Up	9.52037e-08	4.22487e-06	5.80639
HORVU.MOREX.r2.4HG0333810	TCONS_00043347	tran	mRNA	X178_CK	X178_Cd	Up	9.73798e-08	4.31818e-06	0.421868
HORVU.MOREX.r2.2HG0081600	HORVU.MOREX.r2.2HG0081600.1	tran	mRNA	X178_CK	X178_Cd	Up	9.78167e-08	4.33427e-06	0.734749
HORVU.MOREX.r2.1HG0014010	HORVU.MOREX.r2.1HG0014010.1	tran	mRNA	X178_CK	X178_Cd	Up	9.79205e-08	4.3356e-06	0.844386
HORVU.MOREX.r2.3HG0265360	TCONS_00031684	tran	mRNA	X178_CK	X178_Cd	Up	9.96136e-08	4.4052e-06	1.39858
HORVU.MOREX.r2.5HG0403940	TCONS_00060560	tran	mRNA	X178_CK	X178_Cd	Dw	9.96425e-08	4.4052e-06	-1.20835
HORVU.MOREX.r2.2HG0105060	TCONS_00020352	tran	mRNA	X178_CK	X178_Cd	Up	1.00474e-07	4.4386e-06	0.540651
HORVU.MOREX.r2.2HG0177270	HORVU.MOREX.r2.2HG0177270.1	tran	mRNA	X178_CK	X178_Cd	Dw	1.00681e-07	4.44444e-06	-7.60345
HORVU.MOREX.r2.3HG0274900	HORVU.MOREX.r2.3HG0274900.1	tran	mRNA	X178_CK	X178_Cd	Dw	1.02606e-07	4.52597e-06	-4.01521
HORVU.MOREX.r2.4HG0341550	TCONS_00049155	tran	mRNA	X178_CK	X178_Cd	Up	1.03735e-07	4.57237e-06	1.24351
HORVU.MOREX.r2.5HG0418820	TCONS_00061583	tran	mRNA	X178_CK	X178_Cd	Up	1.03868e-07	4.57478e-06	3.19169
HORVU.MOREX.r2.5HG0424570	TCONS_00061950	tran	mRNA	X178_CK	X178_Cd	Dw	1.05292e-07	4.63402e-06	-1.08844
HORVU.MOREX.r2.1HG0072390	TCONS_00005109	tran	mRNA	X178_CK	X178_Cd	Up	1.0587e-07	4.65597e-06	0.685694
HORVU.MOREX.r2.5HG0364270	TCONS_00057669	tran	mRNA	X178_CK	X178_Cd	Up	1.06336e-07	4.67297e-06	0.984829
HORVU.MOREX.r2.7HG0583460	TCONS_00085433	tran	mRNA	X178_CK	X178_Cd	Up	1.06474e-07	4.67556e-06	8.35725
HORVU.MOREX.r2.5HG0389850	HORVU.MOREX.r2.5HG0389850.1	tran	mRNA	X178_CK	X178_Cd	Dw	1.06903e-07	4.69086e-06	-1.84832
HORVU.MOREX.r2.5HG0356420	TCONS_00050216	tran	mRNA	X178_CK	X178_Cd	Up	1.081e-07	4.73984e-06	0.773244
HORVU.MOREX.r2.4HG0289460	HORVU.MOREX.r2.4HG0289460.1	tran	mRNA	X178_CK	X178_Cd	Up	1.10584e-07	4.84514e-06	1.67869
HORVU.MOREX.r2.2HG0175830	TCONS_00018016	tran	mRNA	X178_CK	X178_Cd	Up	1.10945e-07	4.85684e-06	1.18654
HORVU.MOREX.r2.3HG0259900	TCONS_00031309	tran	lncRNA	X178_CK	X178_Cd	Dw	1.11016e-07	4.85684e-06	-0.954646
HORVU.MOREX.r2.UnG0628550	HORVU.MOREX.r2.UnG0628550.1	tran	mRNA	X178_CK	X178_Cd	Up	1.11261e-07	4.8639e-06	0.35874
HORVU.MOREX.r2.5HG0398610	HORVU.MOREX.r2.5HG0398610.1	tran	mRNA	X178_CK	X178_Cd	Dw	1.11495e-07	4.87054e-06	-1.80276
HORVU.MOREX.r2.3HG0188960	HORVU.MOREX.r2.3HG0188960.1	tran	mRNA	X178_CK	X178_Cd	Up	1.11894e-07	4.8843e-06	0.648116
HORVU.MOREX.r2.6HG0458340	HORVU.MOREX.r2.6HG0458340.1	tran	mRNA	X178_CK	X178_Cd	Up	1.12304e-07	4.89855e-06	1.40203
HORVU.MOREX.r2.2HG0150130	HORVU.MOREX.r2.2HG0150130.1	tran	mRNA	X178_CK	X178_Cd	Dw	1.15274e-07	5.0244e-06	-0.937511
HORVU.MOREX.r2.2HG0100840	HORVU.MOREX.r2.2HG0100840.1	tran	mRNA	X178_CK	X178_Cd	Dw	1.15554e-07	5.03213e-06	-1.17546
HORVU.MOREX.r2.7HG0559700	HORVU.MOREX.r2.7HG0559700.1	tran	mRNA	X178_CK	X178_Cd	Dw	1.15623e-07	5.03213e-06	-1.45858
HORVU.MOREX.r2.1HG0066110	HORVU.MOREX.r2.1HG0066110.1	tran	mRNA	X178_CK	X178_Cd	Up	1.18065e-07	5.13458e-06	1.69937
HORVU.MOREX.r2.2HG0089140	HORVU.MOREX.r2.2HG0089140.1	tran	mRNA	X178_CK	X178_Cd	Up	1.19706e-07	5.20213e-06	0.546572
HORVU.MOREX.r2.5HG0419200	HORVU.MOREX.r2.5HG0419200.1	tran	mRNA	X178_CK	X178_Cd	Up	1.20517e-07	5.2335e-06	0.869732
HORVU.MOREX.r2.1HG0073660	TCONS_00005192	tran	mRNA	X178_CK	X178_Cd	Dw	1.21732e-07	5.28154e-06	-1.38615
HORVU.MOREX.r2.2HG0095680	TCONS_00012349	tran	mRNA	X178_CK	X178_Cd	Up	1.21894e-07	5.28154e-06	0.577805
HORVU.MOREX.r2.7HG0612570	HORVU.MOREX.r2.7HG0612570.1	tran	mRNA	X178_CK	X178_Cd	Dw	1.21879e-07	5.28154e-06	-1.33984
HORVU.MOREX.r2.5HG0358820	HORVU.MOREX.r2.5HG0358820.1	tran	mRNA	X178_CK	X178_Cd	Up	1.22528e-07	5.30326e-06	0.735173
HORVU.MOREX.r2.5HG0444030	TCONS_00063228	tran	mRNA	X178_CK	X178_Cd	Up	1.22575e-07	5.30326e-06	1.37395
HORVU.MOREX.r2.3HG0244870	HORVU.MOREX.r2.3HG0244870.1	tran	mRNA	X178_CK	X178_Cd	Up	1.23553e-07	5.34162e-06	0.987073
HORVU.MOREX.r2.6HG0463250	TCONS_00064600	tran	mRNA	X178_CK	X178_Cd	Dw	1.26902e-07	5.48236e-06	-1.41543
HORVU.MOREX.r2.6HG0524030	HORVU.MOREX.r2.6HG0524030.1	tran	mRNA	X178_CK	X178_Cd	Dw	1.28359e-07	5.54124e-06	-0.887507
HORVU.MOREX.r2.UnG0626460	TCONS_00088478	tran	lncRNA	X178_CK	X178_Cd	Dw	1.29054e-07	5.56715e-06	-7.54102
HORVU.MOREX.r2.3HG0252110	HORVU.MOREX.r2.3HG0252110.1	tran	mRNA	X178_CK	X178_Cd	Up	1.29223e-07	5.57035e-06	0.795121
HORVU.MOREX.r2.6HG0487080	TCONS_00066393	tran	mRNA	X178_CK	X178_Cd	Dw	1.29369e-07	5.57254e-06	-1.10559
HORVU.MOREX.r2.4HG0322450	HORVU.MOREX.r2.4HG0322450.1	tran	mRNA	X178_CK	X178_Cd	Up	1.30161e-07	5.60257e-06	2.50788
HORVU.MOREX.r2.4HG0329900	HORVU.MOREX.r2.4HG0329900.1	tran	mRNA	X178_CK	X178_Cd	Up	1.31193e-07	5.64285e-06	0.713454
XLOC_047221	TCONS_00066781	tran	mRNA	X178_CK	X178_Cd	Dw	1.31554e-07	5.65422e-06	-1.23008
XLOC_031384	TCONS_00044343	tran	mRNA	X178_CK	X178_Cd	Up	1.3211e-07	5.67399e-06	0.456367
HORVU.MOREX.r2.6HG0463730	HORVU.MOREX.r2.6HG0463730.1	tran	mRNA	X178_CK	X178_Cd	Up	1.33431e-07	5.72653e-06	1.20308
HORVU.MOREX.r2.4HG0284460	TCONS_00039790	tran	mRNA	X178_CK	X178_Cd	Dw	1.34954e-07	5.78766e-06	-0.299213
HORVU.MOREX.r2.4HG0291550	HORVU.MOREX.r2.4HG0291550.1	tran	mRNA	X178_CK	X178_Cd	Dw	1.38888e-07	5.95201e-06	-2.24758
HORVU.MOREX.r2.4HG0334640	HORVU.MOREX.r2.4HG0334640.1	tran	mRNA	X178_CK	X178_Cd	Up	1.397e-07	5.98246e-06	10.998
HORVU.MOREX.r2.3HG0222940	TCONS_00028701	tran	mRNA	X178_CK	X178_Cd	Up	1.40043e-07	5.99276e-06	1.58077
HORVU.MOREX.r2.7HG0532590	HORVU.MOREX.r2.7HG0532590.1	tran	mRNA	X178_CK	X178_Cd	Up	1.40163e-07	5.9935e-06	0.750393
HORVU.MOREX.r2.5HG0413390	TCONS_00054108	tran	mRNA	X178_CK	X178_Cd	Up	1.41924e-07	6.0644e-06	7.98015
HORVU.MOREX.r2.4HG0323970	HORVU.MOREX.r2.4HG0323970.1	tran	mRNA	X178_CK	X178_Cd	Up	1.44013e-07	6.14922e-06	1.86203
HORVU.MOREX.r2.6HG0463280	TCONS_00070204	tran	mRNA	X178_CK	X178_Cd	Up	1.44135e-07	6.14993e-06	1.37602
HORVU.MOREX.r2.1HG0061800	HORVU.MOREX.r2.1HG0061800.1	tran	mRNA	X178_CK	X178_Cd	Up	1.44535e-07	6.16251e-06	0.908296
HORVU.MOREX.r2.4HG0320830	TCONS_00042381	tran	lncRNA	X178_CK	X178_Cd	Dw	1.45505e-07	6.19936e-06	-1.44086
HORVU.MOREX.r2.2HG0132660	HORVU.MOREX.r2.2HG0132660.1	tran	mRNA	X178_CK	X178_Cd	Dw	1.48003e-07	6.29665e-06	-0.987499
HORVU.MOREX.r2.2HG0143010	HORVU.MOREX.r2.2HG0143010.1	tran	mRNA	X178_CK	X178_Cd	Up	1.47936e-07	6.29665e-06	0.779074
HORVU.MOREX.r2.1HG0000990	HORVU.MOREX.r2.1HG0000990.1	tran	mRNA	X178_CK	X178_Cd	Dw	1.49611e-07	6.36047e-06	-4.64301
HORVU.MOREX.r2.7HG0590350	TCONS_00079127	tran	mRNA	X178_CK	X178_Cd	Up	1.50886e-07	6.41002e-06	1.49398
XLOC_025057	TCONS_00035451	tran	lncRNA	X178_CK	X178_Cd	Dw	1.53308e-07	6.50823e-06	-1.45277
HORVU.MOREX.r2.7HG0529190	HORVU.MOREX.r2.7HG0529190.1	tran	mRNA	X178_CK	X178_Cd	Dw	1.56095e-07	6.62176e-06	-1.73182
HORVU.MOREX.r2.2HG0155730	HORVU.MOREX.r2.2HG0155730.1	tran	mRNA	X178_CK	X178_Cd	Up	1.56534e-07	6.63558e-06	2.10048
HORVU.MOREX.r2.7HG0581130	TCONS_00078508	tran	mRNA	X178_CK	X178_Cd	Dw	1.57719e-07	6.68099e-06	-0.47767
HORVU.MOREX.r2.5HG0416700	HORVU.MOREX.r2.5HG0416700.1	tran	mRNA	X178_CK	X178_Cd	Up	1.58594e-07	6.71319e-06	0.419146
HORVU.MOREX.r2.4HG0292710	HORVU.MOREX.r2.4HG0292710.1	tran	mRNA	X178_CK	X178_Cd	Dw	1.59526e-07	6.74778e-06	-1.1038
HORVU.MOREX.r2.6HG0488370	HORVU.MOREX.r2.6HG0488370.1	tran	mRNA	X178_CK	X178_Cd	Dw	1.6018e-07	6.77057e-06	-1.69522
XLOC_018183	TCONS_00025613	tran	lncRNA	X178_CK	X178_Cd	Up	1.61103e-07	6.8047e-06	1.87548
HORVU.MOREX.r2.3HG0243230	TCONS_00030111	tran	mRNA	X178_CK	X178_Cd	Up	1.61753e-07	6.82724e-06	0.35655
HORVU.MOREX.r2.6HG0498090	HORVU.MOREX.r2.6HG0498090.1	tran	mRNA	X178_CK	X178_Cd	Up	1.65184e-07	6.96702e-06	0.79243
HORVU.MOREX.r2.6HG0478780	HORVU.MOREX.r2.6HG0478780.1	tran	mRNA	X178_CK	X178_Cd	Dw	1.68219e-07	7.08996e-06	-2.56392
HORVU.MOREX.r2.5HG0353560	TCONS_00049989	tran	mRNA	X178_CK	X178_Cd	Dw	1.68769e-07	7.10804e-06	-6.84489
HORVU.MOREX.r2.2HG0126300	HORVU.MOREX.r2.2HG0126300.1	tran	mRNA	X178_CK	X178_Cd	Dw	1.69014e-07	7.11325e-06	-0.407346
HORVU.MOREX.r2.3HG0195250	HORVU.MOREX.r2.3HG0195250.1	tran	mRNA	X178_CK	X178_Cd	Dw	1.6932e-07	7.11419e-06	-2.07225
HORVU.MOREX.r2.4HG0331800	HORVU.MOREX.r2.4HG0331800.1	tran	mRNA	X178_CK	X178_Cd	Dw	1.69394e-07	7.11419e-06	-0.79789
HORVU.MOREX.r2.6HG0456520	HORVU.MOREX.r2.6HG0456520.1	tran	mRNA	X178_CK	X178_Cd	Up	1.694e-07	7.11419e-06	1.0209
HORVU.MOREX.r2.2HG0098350	HORVU.MOREX.r2.2HG0098350.1	tran	mRNA	X178_CK	X178_Cd	Up	1.69597e-07	7.11737e-06	0.77513
HORVU.MOREX.r2.7HG0609160	HORVU.MOREX.r2.7HG0609160.1	tran	mRNA	X178_CK	X178_Cd	Up	1.72672e-07	7.24125e-06	1.52373
HORVU.MOREX.r2.4HG0281980	TCONS_00044858	tran	mRNA	X178_CK	X178_Cd	Dw	1.74445e-07	7.31038e-06	-1.63152
HORVU.MOREX.r2.1HG0039310	HORVU.MOREX.r2.1HG0039310.1	tran	mRNA	X178_CK	X178_Cd	Up	1.75305e-07	7.34119e-06	6.04927
HORVU.MOREX.r2.4HG0300990	TCONS_00046305	tran	mRNA	X178_CK	X178_Cd	Dw	1.75692e-07	7.35214e-06	-7.72116
HORVU.MOREX.r2.7HG0591160	HORVU.MOREX.r2.7HG0591160.1	tran	mRNA	X178_CK	X178_Cd	Up	1.77067e-07	7.40439e-06	1.47492
HORVU.MOREX.r2.5HG0444690	TCONS_00056331	tran	mRNA	X178_CK	X178_Cd	Up	1.7801e-07	7.43853e-06	7.99957
HORVU.MOREX.r2.1HG0015630	HORVU.MOREX.r2.1HG0015630.1	tran	mRNA	X178_CK	X178_Cd	Up	1.78158e-07	7.43943e-06	0.733539
HORVU.MOREX.r2.3HG0235520	TCONS_00029608	tran	mRNA	X178_CK	X178_Cd	Dw	1.81176e-07	7.56006e-06	-1.17476
HORVU.MOREX.r2.2HG0150150	TCONS_00023652	tran	mRNA	X178_CK	X178_Cd	Up	1.81975e-07	7.58803e-06	1.29671
HORVU.MOREX.r2.3HG0202450	TCONS_00027230	tran	mRNA	X178_CK	X178_Cd	Dw	1.84418e-07	7.67898e-06	-0.712224
XLOC_062600	TCONS_00088359	tran	lncRNA	X178_CK	X178_Cd	Dw	1.8434e-07	7.67898e-06	-1.46925
HORVU.MOREX.r2.7HG0575930	HORVU.MOREX.r2.7HG0575930.1	tran	mRNA	X178_CK	X178_Cd	Up	1.84636e-07	7.6826e-06	0.493508
HORVU.MOREX.r2.4HG0295220	HORVU.MOREX.r2.4HG0295220.1	tran	mRNA	X178_CK	X178_Cd	Up	1.84996e-07	7.69215e-06	0.493982
HORVU.MOREX.r2.2HG0161480	TCONS_00017028	tran	mRNA	X178_CK	X178_Cd	Up	1.85343e-07	7.7011e-06	1.06476
HORVU.MOREX.r2.4HG0346590	TCONS_00049468	tran	mRNA	X178_CK	X178_Cd	Up	1.86104e-07	7.72725e-06	1.20561
HORVU.MOREX.r2.6HG0488430	TCONS_00071996	tran	mRNA	X178_CK	X178_Cd	Dw	1.86342e-07	7.73169e-06	-0.618583
HORVU.MOREX.r2.2HG0078890	HORVU.MOREX.r2.2HG0078890.1	tran	mRNA	X178_CK	X178_Cd	Up	1.88968e-07	7.8351e-06	0.685294
HORVU.MOREX.r2.3HG0254980	TCONS_00030947	tran	mRNA	X178_CK	X178_Cd	Up	1.8968e-07	7.85905e-06	1.00929
XLOC_011834	TCONS_00016711	tran	lncRNA	X178_CK	X178_Cd	Dw	1.90206e-07	7.8753e-06	-0.746272
HORVU.MOREX.r2.2HG0144540	HORVU.MOREX.r2.2HG0144540.1	tran	mRNA	X178_CK	X178_Cd	Up	1.90978e-07	7.9017e-06	0.45305
HORVU.MOREX.r2.3HG0202100	HORVU.MOREX.r2.3HG0202100.1	tran	mRNA	X178_CK	X178_Cd	Up	1.92351e-07	7.9529e-06	3.13081
HORVU.MOREX.r2.5HG0417610	HORVU.MOREX.r2.5HG0417610.1	tran	mRNA	X178_CK	X178_Cd	Dw	1.93828e-07	8.00835e-06	-0.584647
HORVU.MOREX.r2.6HG0470870	HORVU.MOREX.r2.6HG0470870.1	tran	mRNA	X178_CK	X178_Cd	Up	1.96495e-07	8.11281e-06	0.942398
HORVU.MOREX.r2.2HG0145130	TCONS_00023256	tran	mRNA	X178_CK	X178_Cd	Up	1.96672e-07	8.11442e-06	4.35385
HORVU.MOREX.r2.7HG0532380	TCONS_00075031	tran	mRNA	X178_CK	X178_Cd	Up	1.97212e-07	8.13098e-06	0.483824
HORVU.MOREX.r2.3HG0244060	HORVU.MOREX.r2.3HG0244060.1	tran	mRNA	X178_CK	X178_Cd	Up	1.98382e-07	8.17348e-06	0.523129
HORVU.MOREX.r2.4HG0291040	TCONS_00045487	tran	mRNA	X178_CK	X178_Cd	Dw	2.00762e-07	8.26572e-06	-1.00492
HORVU.MOREX.r2.7HG0542080	HORVU.MOREX.r2.7HG0542080.1	tran	mRNA	X178_CK	X178_Cd	Up	2.02659e-07	8.338e-06	0.98687
HORVU.MOREX.r2.6HG0454610	TCONS_00063977	tran	mRNA	X178_CK	X178_Cd	Dw	2.04793e-07	8.41989e-06	-3.73781
HORVU.MOREX.r2.7HG0529590	TCONS_00074844	tran	mRNA	X178_CK	X178_Cd	Up	2.05798e-07	8.4553e-06	2.05346
HORVU.MOREX.r2.1HG0063370	HORVU.MOREX.r2.1HG0063370.1	tran	mRNA	X178_CK	X178_Cd	Dw	2.08903e-07	8.57685e-06	-3.7227
HORVU.MOREX.r2.2HG0079060	TCONS_00011165	tran	mRNA	X178_CK	X178_Cd	Up	2.09207e-07	8.57958e-06	1.081
HORVU.MOREX.r2.3HG0187780	HORVU.MOREX.r2.3HG0187780.1	tran	mRNA	X178_CK	X178_Cd	Up	2.09262e-07	8.57958e-06	2.32118
HORVU.MOREX.r2.1HG0049570	TCONS_00003553	tran	mRNA	X178_CK	X178_Cd	Up	2.09537e-07	8.58488e-06	0.994231
HORVU.MOREX.r2.7HG0549540	TCONS_00076185	tran	lncRNA	X178_CK	X178_Cd	Up	2.10067e-07	8.60059e-06	2.64671
HORVU.MOREX.r2.5HG0406860	HORVU.MOREX.r2.5HG0406860.1	tran	mRNA	X178_CK	X178_Cd	Up	2.10459e-07	8.61062e-06	0.919214
HORVU.MOREX.r2.6HG0449400	HORVU.MOREX.r2.6HG0449400.1	tran	lncRNA	X178_CK	X178_Cd	Dw	2.13359e-07	8.7232e-06	-2.28669
HORVU.MOREX.r2.7HG0539640	HORVU.MOREX.r2.7HG0539640.1	tran	mRNA	X178_CK	X178_Cd	Up	2.19494e-07	8.96778e-06	0.934667
HORVU.MOREX.r2.5HG0434670	HORVU.MOREX.r2.5HG0434670.1	tran	mRNA	X178_CK	X178_Cd	Up	2.26388e-07	9.24302e-06	4.33583
HORVU.MOREX.r2.7HG0556720	HORVU.MOREX.r2.7HG0556720.1	tran	mRNA	X178_CK	X178_Cd	Up	2.2693e-07	9.25872e-06	0.737511
HORVU.MOREX.r2.3HG0256840	TCONS_00037826	tran	mRNA	X178_CK	X178_Cd	Up	2.31589e-07	9.44224e-06	1.40502
HORVU.MOREX.r2.2HG0114510	HORVU.MOREX.r2.2HG0114510.1	tran	mRNA	X178_CK	X178_Cd	Up	2.38175e-07	9.70402e-06	1.19203
HORVU.MOREX.r2.3HG0249370	HORVU.MOREX.r2.3HG0249370.1	tran	mRNA	X178_CK	X178_Cd	Up	2.46458e-07	1.00345e-05	0.691229
HORVU.MOREX.r2.2HG0109930	HORVU.MOREX.r2.2HG0109930.1	tran	mRNA	X178_CK	X178_Cd	Dw	2.50747e-07	1.0195e-05	-0.998277
HORVU.MOREX.r2.3HG0246920	TCONS_00030380	tran	mRNA	X178_CK	X178_Cd	Dw	2.50594e-07	1.0195e-05	-1.48798
HORVU.MOREX.r2.5HG0427860	HORVU.MOREX.r2.5HG0427860.1	tran	mRNA	X178_CK	X178_Cd	Up	2.52454e-07	1.02573e-05	0.468646
HORVU.MOREX.r2.4HG0348400	HORVU.MOREX.r2.4HG0348400.1	tran	mRNA	X178_CK	X178_Cd	Up	2.55866e-07	1.03888e-05	3.25442
HORVU.MOREX.r2.5HG0397240	TCONS_00060107	tran	mRNA	X178_CK	X178_Cd	Up	2.56798e-07	1.04194e-05	22.712
HORVU.MOREX.r2.1HG0064720	HORVU.MOREX.r2.1HG0064720.1	tran	mRNA	X178_CK	X178_Cd	Up	2.57411e-07	1.04371e-05	2.32282
HORVU.MOREX.r2.5HG0404290	HORVU.MOREX.r2.5HG0404290.1	tran	mRNA	X178_CK	X178_Cd	Up	2.62099e-07	1.06178e-05	1.42459
XLOC_004622	TCONS_00006395	tran	lncRNA	X178_CK	X178_Cd	Dw	2.6223e-07	1.06178e-05	-0.725553
HORVU.MOREX.r2.2HG0110180	HORVU.MOREX.r2.2HG0110180.1	tran	mRNA	X178_CK	X178_Cd	Up	2.63516e-07	1.06625e-05	0.662383
HORVU.MOREX.r2.3HG0244860	HORVU.MOREX.r2.3HG0244860.1	tran	mRNA	X178_CK	X178_Cd	Up	2.6619e-07	1.07633e-05	1.16533
HORVU.MOREX.r2.5HG0424190	TCONS_00054878	tran	mRNA	X178_CK	X178_Cd	Dw	2.67238e-07	1.07982e-05	-0.501681
HORVU.MOREX.r2.5HG0408010	HORVU.MOREX.r2.5HG0408010.1	tran	mRNA	X178_CK	X178_Cd	Up	2.69253e-07	1.08692e-05	8.41359
HORVU.MOREX.r2.7HG0620620	TCONS_00081198	tran	mRNA	X178_CK	X178_Cd	Dw	2.69366e-07	1.08692e-05	-1.6276
HORVU.MOREX.r2.6HG0457060	TCONS_00064169	tran	mRNA	X178_CK	X178_Cd	Dw	2.69945e-07	1.08777e-05	-1.2898
HORVU.MOREX.r2.7HG0593380	HORVU.MOREX.r2.7HG0593380.1	tran	mRNA	X178_CK	X178_Cd	Up	2.6991e-07	1.08777e-05	8.16589
HORVU.MOREX.r2.2HG0099280	TCONS_00012577	tran	mRNA	X178_CK	X178_Cd	Dw	2.72433e-07	1.09704e-05	-3.43495
HORVU.MOREX.r2.3HG0262130	TCONS_00038196	tran	mRNA	X178_CK	X178_Cd	Up	2.77249e-07	1.11566e-05	0.855413
HORVU.MOREX.r2.7HG0622190	HORVU.MOREX.r2.7HG0622190.1	tran	mRNA	X178_CK	X178_Cd	Up	2.78382e-07	1.11946e-05	0.61252
XLOC_028753	TCONS_00040595	tran	lncRNA	X178_CK	X178_Cd	Dw	2.78588e-07	1.11952e-05	-1.06027
HORVU.MOREX.r2.7HG0608370	HORVU.MOREX.r2.7HG0608370.1	tran	mRNA	X178_CK	X178_Cd	Up	2.7904e-07	1.12057e-05	0.839085
HORVU.MOREX.r2.2HG0080800	HORVU.MOREX.r2.2HG0080800.1	tran	mRNA	X178_CK	X178_Cd	Dw	2.79703e-07	1.12246e-05	-1.00493
HORVU.MOREX.r2.5HG0397470	TCONS_00053021	tran	mRNA	X178_CK	X178_Cd	Up	2.80085e-07	1.12282e-05	2.38737
HORVU.MOREX.r2.7HG0548350	HORVU.MOREX.r2.7HG0548350.1	tran	mRNA	X178_CK	X178_Cd	Up	2.80173e-07	1.12282e-05	1.54745
XLOC_014115	TCONS_00019838	tran	lncRNA	X178_CK	X178_Cd	Dw	2.81977e-07	1.12928e-05	-2.60336
HORVU.MOREX.r2.6HG0448620	HORVU.MOREX.r2.6HG0448620.1	tran	mRNA	X178_CK	X178_Cd	Up	2.86682e-07	1.14734e-05	3.47763
HORVU.MOREX.r2.7HG0535180	TCONS_00082070	tran	mRNA	X178_CK	X178_Cd	Up	2.87462e-07	1.14967e-05	1.4426
HORVU.MOREX.r2.5HG0414100	HORVU.MOREX.r2.5HG0414100.1	tran	mRNA	X178_CK	X178_Cd	Up	2.94947e-07	1.1788e-05	2.59692
HORVU.MOREX.r2.7HG0611150	TCONS_00087385	tran	mRNA	X178_CK	X178_Cd	Up	2.99858e-07	1.19762e-05	4.56522
HORVU.MOREX.r2.7HG0548990	HORVU.MOREX.r2.7HG0548990.1	tran	mRNA	X178_CK	X178_Cd	Up	3.04938e-07	1.21708e-05	1.25832
HORVU.MOREX.r2.3HG0257390	HORVU.MOREX.r2.3HG0257390.1	tran	mRNA	X178_CK	X178_Cd	Up	3.05798e-07	1.21968e-05	0.716157
HORVU.MOREX.r2.2HG0175050	HORVU.MOREX.r2.2HG0175050.1	tran	mRNA	X178_CK	X178_Cd	Dw	3.06869e-07	1.22312e-05	-1.73233
HORVU.MOREX.r2.5HG0417630	TCONS_00061489	tran	mRNA	X178_CK	X178_Cd	Dw	3.13107e-07	1.24714e-05	-1.23385
HORVU.MOREX.r2.7HG0611390	TCONS_00087403	tran	mRNA	X178_CK	X178_Cd	Up	3.13735e-07	1.24879e-05	22.5462
HORVU.MOREX.r2.7HG0546190	HORVU.MOREX.r2.7HG0546190.1	tran	mRNA	X178_CK	X178_Cd	Up	3.15134e-07	1.25351e-05	0.869413
HORVU.MOREX.r2.2HG0097170	HORVU.MOREX.r2.2HG0097170.1	tran	mRNA	X178_CK	X178_Cd	Up	3.22812e-07	1.28232e-05	0.888976
HORVU.MOREX.r2.3HG0233260	HORVU.MOREX.r2.3HG0233260.1	tran	mRNA	X178_CK	X178_Cd	Up	3.22655e-07	1.28232e-05	1.53479
HORVU.MOREX.r2.7HG0590050	HORVU.MOREX.r2.7HG0590050.1	tran	mRNA	X178_CK	X178_Cd	Up	3.24841e-07	1.2895e-05	0.500706
HORVU.MOREX.r2.3HG0203910	HORVU.MOREX.r2.3HG0203910.1	tran	mRNA	X178_CK	X178_Cd	Up	3.28727e-07	1.30347e-05	1.3809
HORVU.MOREX.r2.6HG0507700	TCONS_00073318	tran	lncRNA	X178_CK	X178_Cd	Dw	3.29026e-07	1.30347e-05	-0.935642
HORVU.MOREX.r2.7HG0619500	HORVU.MOREX.r2.7HG0619500.1	tran	mRNA	X178_CK	X178_Cd	Up	3.28978e-07	1.30347e-05	3.0556
HORVU.MOREX.r2.3HG0201020	HORVU.MOREX.r2.3HG0201020.1	tran	mRNA	X178_CK	X178_Cd	Up	3.29391e-07	1.30404e-05	1.08434
HORVU.MOREX.r2.2HG0091740	HORVU.MOREX.r2.2HG0091740.1	tran	mRNA	X178_CK	X178_Cd	Up	3.30268e-07	1.30663e-05	1.3596
HORVU.MOREX.r2.1HG0042360	TCONS_00003050	tran	mRNA	X178_CK	X178_Cd	Up	3.34363e-07	1.32194e-05	1.75211
HORVU.MOREX.r2.1HG0022070	TCONS_00001558	tran	mRNA	X178_CK	X178_Cd	Up	3.35057e-07	1.32379e-05	7.90224
HORVU.MOREX.r2.6HG0449400	TCONS_00063615	tran	lncRNA	X178_CK	X178_Cd	Dw	3.4201e-07	1.34945e-05	-1.83229
HORVU.MOREX.r2.6HG0449400	TCONS_00063617	tran	lncRNA	X178_CK	X178_Cd	Dw	3.4201e-07	1.34945e-05	-1.83229
HORVU.MOREX.r2.5HG0398500	TCONS_00060183	tran	mRNA	X178_CK	X178_Cd	Dw	3.45708e-07	1.36312e-05	-0.95198
HORVU.MOREX.r2.7HG0531600	TCONS_00081814	tran	mRNA	X178_CK	X178_Cd	Up	3.49908e-07	1.37876e-05	3.6339
HORVU.MOREX.r2.3HG0240680	HORVU.MOREX.r2.3HG0240680.1	tran	mRNA	X178_CK	X178_Cd	Up	3.51377e-07	1.38296e-05	1.80867
HORVU.MOREX.r2.7HG0562220	TCONS_00077093	tran	mRNA	X178_CK	X178_Cd	Up	3.51447e-07	1.38296e-05	0.796273
HORVU.MOREX.r2.3HG0249280	TCONS_00037282	tran	mRNA	X178_CK	X178_Cd	Dw	3.53055e-07	1.38836e-05	-0.773795
HORVU.MOREX.r2.7HG0589860	HORVU.MOREX.r2.7HG0589860.1	tran	mRNA	X178_CK	X178_Cd	Up	3.53912e-07	1.3908e-05	1.29062
HORVU.MOREX.r2.7HG0539820	TCONS_00082428	tran	mRNA	X178_CK	X178_Cd	Dw	3.56442e-07	1.3998e-05	-1.58585
HORVU.MOREX.r2.3HG0249550	TCONS_00030557	tran	mRNA	X178_CK	X178_Cd	Dw	3.5987e-07	1.41232e-05	-0.612654
HORVU.MOREX.r2.7HG0540590	TCONS_00082501	tran	mRNA	X178_CK	X178_Cd	Dw	3.65092e-07	1.43186e-05	-0.71055
HORVU.MOREX.r2.7HG0589510	TCONS_00079077	tran	mRNA	X178_CK	X178_Cd	Up	3.67077e-07	1.43868e-05	1.11927
HORVU.MOREX.r2.6HG0497770	HORVU.MOREX.r2.6HG0497770.1	tran	mRNA	X178_CK	X178_Cd	Up	3.67859e-07	1.44078e-05	1.03175
HORVU.MOREX.r2.2HG0079410	HORVU.MOREX.r2.2HG0079410.1	tran	mRNA	X178_CK	X178_Cd	Up	3.69272e-07	1.44535e-05	0.332007
HORVU.MOREX.r2.3HG0250850	TCONS_00037394	tran	mRNA	X178_CK	X178_Cd	Dw	3.70861e-07	1.45061e-05	-1.20138
HORVU.MOREX.r2.1HG0066230	HORVU.MOREX.r2.1HG0066230.1	tran	mRNA	X178_CK	X178_Cd	Up	3.71998e-07	1.45408e-05	2.66252
HORVU.MOREX.r2.1HG0011160	HORVU.MOREX.r2.1HG0011160.1	tran	mRNA	X178_CK	X178_Cd	Up	3.74366e-07	1.4614e-05	2.16138
HORVU.MOREX.r2.3HG0196650	TCONS_00026818	tran	mRNA	X178_CK	X178_Cd	Dw	3.74303e-07	1.4614e-05	-0.752197
HORVU.MOREX.r2.1HG0002610	TCONS_00005748	tran	mRNA	X178_CK	X178_Cd	Dw	3.77641e-07	1.4732e-05	-1.48102
HORVU.MOREX.r2.5HG0427180	TCONS_00062137	tran	mRNA	X178_CK	X178_Cd	Up	3.78513e-07	1.47562e-05	7.96486
HORVU.MOREX.r2.UnG0626600	TCONS_00088489	tran	mRNA	X178_CK	X178_Cd	Dw	3.8226e-07	1.48924e-05	-7.36025
HORVU.MOREX.r2.5HG0428470	TCONS_00055183	tran	lncRNA	X178_CK	X178_Cd	Up	3.82647e-07	1.48976e-05	1.31698
HORVU.MOREX.r2.1HG0057910	TCONS_00004129	tran	mRNA	X178_CK	X178_Cd	Up	3.83057e-07	1.49037e-05	1.22994
HORVU.MOREX.r2.2HG0138120	HORVU.MOREX.r2.2HG0138120.1	tran	mRNA	X178_CK	X178_Cd	Dw	3.8496e-07	1.49678e-05	-2.22334
HORVU.MOREX.r2.3HG0228660	HORVU.MOREX.r2.3HG0228660.1	tran	mRNA	X178_CK	X178_Cd	Up	3.86856e-07	1.50316e-05	8.85829
HORVU.MOREX.r2.2HG0149220	TCONS_00023581	tran	mRNA	X178_CK	X178_Cd	Dw	3.88116e-07	1.50706e-05	-0.97672
HORVU.MOREX.r2.5HG0425100	HORVU.MOREX.r2.5HG0425100.1	tran	mRNA	X178_CK	X178_Cd	Up	3.89181e-07	1.51019e-05	22.3666
HORVU.MOREX.r2.2HG0084600	TCONS_00018820	tran	mRNA	X178_CK	X178_Cd	Up	3.93209e-07	1.52481e-05	4.72914
HORVU.MOREX.r2.5HG0358820	TCONS_00057199	tran	mRNA	X178_CK	X178_Cd	Up	3.96999e-07	1.53849e-05	0.764036
HORVU.MOREX.r2.5HG0397300	HORVU.MOREX.r2.5HG0397300.1	tran	mRNA	X178_CK	X178_Cd	Dw	3.98777e-07	1.54437e-05	-1.47511
HORVU.MOREX.r2.4HG0345840	HORVU.MOREX.r2.4HG0345840.1	tran	mRNA	X178_CK	X178_Cd	Dw	4.01051e-07	1.55215e-05	-1.17224
HORVU.MOREX.r2.3HG0266100	HORVU.MOREX.r2.3HG0266100.1	tran	mRNA	X178_CK	X178_Cd	Up	4.03744e-07	1.56154e-05	5.73899
HORVU.MOREX.r2.3HG0257760	HORVU.MOREX.r2.3HG0257760.1	tran	mRNA	X178_CK	X178_Cd	Up	4.05631e-07	1.56781e-05	0.546529
HORVU.MOREX.r2.5HG0364270	TCONS_00057665	tran	mRNA	X178_CK	X178_Cd	Up	4.07062e-07	1.57231e-05	0.973563
HORVU.MOREX.r2.7HG0531540	HORVU.MOREX.r2.7HG0531540.1	tran	mRNA	X178_CK	X178_Cd	Dw	4.07894e-07	1.57448e-05	-2.12717
HORVU.MOREX.r2.2HG0154580	TCONS_00023946	tran	mRNA	X178_CK	X178_Cd	Dw	4.10359e-07	1.58295e-05	-0.838234
HORVU.MOREX.r2.6HG0482070	HORVU.MOREX.r2.6HG0482070.1	tran	mRNA	X178_CK	X178_Cd	Up	4.10929e-07	1.58411e-05	0.58165
HORVU.MOREX.r2.7HG0614610	TCONS_00080783	tran	lncRNA	X178_CK	X178_Cd	Up	4.15053e-07	1.59896e-05	0.9739
HORVU.MOREX.r2.3HG0234810	TCONS_00029545	tran	mRNA	X178_CK	X178_Cd	Dw	4.189e-07	1.61273e-05	-7.33568
HORVU.MOREX.r2.7HG0592110	TCONS_00086004	tran	mRNA	X178_CK	X178_Cd	Up	4.20885e-07	1.6193e-05	0.854492
HORVU.MOREX.r2.5HG0399140	HORVU.MOREX.r2.5HG0399140.1	tran	mRNA	X178_CK	X178_Cd	Up	4.28221e-07	1.64645e-05	1.85517
HORVU.MOREX.r2.1HG0005570	TCONS_00000427	tran	mRNA	X178_CK	X178_Cd	Up	4.29485e-07	1.65023e-05	0.513924
HORVU.MOREX.r2.3HG0186440	HORVU.MOREX.r2.3HG0186440.1	tran	mRNA	X178_CK	X178_Cd	Dw	4.38249e-07	1.6828e-05	-1.78939
HORVU.MOREX.r2.4HG0333650	HORVU.MOREX.r2.4HG0333650.1	tran	mRNA	X178_CK	X178_Cd	Up	4.40137e-07	1.68895e-05	1.60513
HORVU.MOREX.r2.1HG0030180	HORVU.MOREX.r2.1HG0030180.1	tran	mRNA	X178_CK	X178_Cd	Up	4.46518e-07	1.71231e-05	1.09013
HORVU.MOREX.r2.2HG0114750	HORVU.MOREX.r2.2HG0114750.1	tran	mRNA	X178_CK	X178_Cd	Up	4.47369e-07	1.71446e-05	2.43296
HORVU.MOREX.r2.4HG0289880	TCONS_00040208	tran	mRNA	X178_CK	X178_Cd	Up	4.49536e-07	1.72164e-05	0.633314
HORVU.MOREX.r2.3HG0244140	HORVU.MOREX.r2.3HG0244140.1	tran	mRNA	X178_CK	X178_Cd	Up	4.56089e-07	1.7456e-05	0.464117
HORVU.MOREX.r2.3HG0254350	HORVU.MOREX.r2.3HG0254350.1	tran	mRNA	X178_CK	X178_Cd	Up	4.56867e-07	1.74743e-05	0.640682
HORVU.MOREX.r2.3HG0188920	TCONS_00026237	tran	mRNA	X178_CK	X178_Cd	Up	4.59072e-07	1.75472e-05	2.01161
HORVU.MOREX.r2.2HG0150150	TCONS_00023653	tran	mRNA	X178_CK	X178_Cd	Up	4.59772e-07	1.75626e-05	1.92837
XLOC_034092	TCONS_00048273	tran	lncRNA	X178_CK	X178_Cd	Up	4.61176e-07	1.76047e-05	22.2241
HORVU.MOREX.r2.2HG0114510	TCONS_00020987	tran	mRNA	X178_CK	X178_Cd	Up	4.64039e-07	1.77025e-05	1.57173
HORVU.MOREX.r2.5HG0436740	HORVU.MOREX.r2.5HG0436740.1	tran	mRNA	X178_CK	X178_Cd	Dw	4.65594e-07	1.77503e-05	-1.0983
HORVU.MOREX.r2.5HG0438460	TCONS_00062872	tran	mRNA	X178_CK	X178_Cd	Up	4.66185e-07	1.77613e-05	0.995581
HORVU.MOREX.r2.5HG0411940	HORVU.MOREX.r2.5HG0411940.1	tran	mRNA	X178_CK	X178_Cd	Up	4.67139e-07	1.77861e-05	0.604676
HORVU.MOREX.r2.2HG0099410	HORVU.MOREX.r2.2HG0099410.1	tran	mRNA	X178_CK	X178_Cd	Dw	4.71042e-07	1.79146e-05	-1.56147
HORVU.MOREX.r2.3HG0272180	HORVU.MOREX.r2.3HG0272180.1	tran	mRNA	X178_CK	X178_Cd	Up	4.71123e-07	1.79146e-05	3.85571
HORVU.MOREX.r2.3HG0195280	HORVU.MOREX.r2.3HG0195280.1	tran	mRNA	X178_CK	X178_Cd	Dw	4.76107e-07	1.80924e-05	-1.95775
HORVU.MOREX.r2.7HG0612980	HORVU.MOREX.r2.7HG0612980.1	tran	mRNA	X178_CK	X178_Cd	Dw	4.90964e-07	1.86449e-05	-6.25101
HORVU.MOREX.r2.3HG0246000	HORVU.MOREX.r2.3HG0246000.1	tran	mRNA	X178_CK	X178_Cd	Up	4.93931e-07	1.87333e-05	2.48457
HORVU.MOREX.r2.4HG0313920	TCONS_00047228	tran	mRNA	X178_CK	X178_Cd	Up	4.93899e-07	1.87333e-05	1.39785
HORVU.MOREX.r2.5HG0379750	TCONS_00051897	tran	mRNA	X178_CK	X178_Cd	Dw	4.95454e-07	1.8779e-05	-0.852837
HORVU.MOREX.r2.1HG0048580	HORVU.MOREX.r2.1HG0048580.1	tran	mRNA	X178_CK	X178_Cd	Dw	5.04069e-07	1.90931e-05	-1.10635
HORVU.MOREX.r2.2HG0087080	HORVU.MOREX.r2.2HG0087080.1	tran	mRNA	X178_CK	X178_Cd	Dw	5.05763e-07	1.91326e-05	-7.38315
HORVU.MOREX.r2.3HG0197030	HORVU.MOREX.r2.3HG0197030.1	tran	mRNA	X178_CK	X178_Cd	Up	5.05518e-07	1.91326e-05	0.979202
HORVU.MOREX.r2.2HG0167950	TCONS_00017475	tran	mRNA	X178_CK	X178_Cd	Dw	5.10006e-07	1.92807e-05	-2.00128
HORVU.MOREX.r2.2HG0139240	HORVU.MOREX.r2.2HG0139240.1	tran	mRNA	X178_CK	X178_Cd	Up	5.18453e-07	1.95874e-05	0.840833
HORVU.MOREX.r2.4HG0280140	TCONS_00039467	tran	mRNA	X178_CK	X178_Cd	Dw	5.19167e-07	1.95929e-05	-1.01309
XLOC_055772	TCONS_00078863	tran	lncRNA	X178_CK	X178_Cd	Dw	5.19266e-07	1.95929e-05	-0.907757
HORVU.MOREX.r2.3HG0229980	HORVU.MOREX.r2.3HG0229980.1	tran	mRNA	X178_CK	X178_Cd	Dw	5.20651e-07	1.96326e-05	-2.0116
HORVU.MOREX.r2.3HG0247630	TCONS_00037161	tran	mRNA	X178_CK	X178_Cd	Dw	5.21825e-07	1.96642e-05	-1.65455
HORVU.MOREX.r2.1HG0028790	TCONS_00002060	tran	mRNA	X178_CK	X178_Cd	Up	5.22854e-07	1.96904e-05	0.543738
HORVU.MOREX.r2.3HG0202610	HORVU.MOREX.r2.3HG0202610.1	tran	mRNA	X178_CK	X178_Cd	Up	5.26663e-07	1.98084e-05	0.9675
HORVU.MOREX.r2.7HG0601080	HORVU.MOREX.r2.7HG0601080.1	tran	mRNA	X178_CK	X178_Cd	Up	5.26558e-07	1.98084e-05	1.58423
HORVU.MOREX.r2.4HG0347310	HORVU.MOREX.r2.4HG0347310.1	tran	mRNA	X178_CK	X178_Cd	Up	5.29368e-07	1.98974e-05	1.69634
HORVU.MOREX.r2.2HG0180650	HORVU.MOREX.r2.2HG0180650.1	tran	mRNA	X178_CK	X178_Cd	Dw	5.30544e-07	1.99288e-05	-3.66797
HORVU.MOREX.r2.7HG0622940	TCONS_00081364	tran	mRNA	X178_CK	X178_Cd	Up	5.34285e-07	2.00565e-05	8.35392
HORVU.MOREX.r2.5HG0438150	HORVU.MOREX.r2.5HG0438150.1	tran	mRNA	X178_CK	X178_Cd	Up	5.38265e-07	2.01921e-05	0.863775
HORVU.MOREX.r2.7HG0610140	TCONS_00087320	tran	mRNA	X178_CK	X178_Cd	Up	5.38583e-07	2.01921e-05	0.822533
HORVU.MOREX.r2.4HG0304550	HORVU.MOREX.r2.4HG0304550.1	tran	mRNA	X178_CK	X178_Cd	Up	5.40109e-07	2.02363e-05	0.314666
XLOC_013591	TCONS_00019117	tran	lncRNA	X178_CK	X178_Cd	Up	5.41528e-07	2.02765e-05	7.80824
HORVU.MOREX.r2.5HG0392900	TCONS_00052709	tran	mRNA	X178_CK	X178_Cd	Dw	5.4812e-07	2.05103e-05	-0.823541
HORVU.MOREX.r2.4HG0343780	TCONS_00044083	tran	mRNA	X178_CK	X178_Cd	Up	5.53708e-07	2.07062e-05	0.504664
HORVU.MOREX.r2.UnG0630650	HORVU.MOREX.r2.UnG0630650.1	tran	mRNA	X178_CK	X178_Cd	Up	5.54654e-07	2.07284e-05	5.61511
HORVU.MOREX.r2.4HG0341120	TCONS_00049112	tran	mRNA	X178_CK	X178_Cd	Up	5.57951e-07	2.08383e-05	0.82659
XLOC_022474	TCONS_00031744	tran	lncRNA	X178_CK	X178_Cd	Up	5.60745e-07	2.09294e-05	5.00629
HORVU.MOREX.r2.5HG0431750	HORVU.MOREX.r2.5HG0431750.1	tran	mRNA	X178_CK	X178_Cd	Up	5.69568e-07	2.12452e-05	0.416573
HORVU.MOREX.r2.2HG0168960	TCONS_00017530	tran	mRNA	X178_CK	X178_Cd	Up	5.70734e-07	2.12752e-05	1.52767
HORVU.MOREX.r2.4HG0343710	TCONS_00044080	tran	mRNA	X178_CK	X178_Cd	Up	5.75244e-07	2.14297e-05	1.08423
HORVU.MOREX.r2.4HG0326580	HORVU.MOREX.r2.4HG0326580.1	tran	mRNA	X178_CK	X178_Cd	Up	5.78701e-07	2.15448e-05	0.719725
HORVU.MOREX.r2.7HG0565250	HORVU.MOREX.r2.7HG0565250.1	tran	mRNA	X178_CK	X178_Cd	Dw	5.79479e-07	2.15601e-05	-1.71963
HORVU.MOREX.r2.4HG0285310	HORVU.MOREX.r2.4HG0285310.1	tran	lncRNA	X178_CK	X178_Cd	Up	5.81083e-07	2.1606e-05	1.32216
XLOC_063570	TCONS_00089679	tran	lncRNA	X178_CK	X178_Cd	Dw	5.81649e-07	2.16134e-05	-2.14817
HORVU.MOREX.r2.7HG0603680	TCONS_00086846	tran	mRNA	X178_CK	X178_Cd	Up	5.8241e-07	2.1628e-05	1.21111
HORVU.MOREX.r2.5HG0418980	HORVU.MOREX.r2.5HG0418980.1	tran	mRNA	X178_CK	X178_Cd	Up	5.82851e-07	2.16307e-05	0.870833
HORVU.MOREX.r2.6HG0471350	HORVU.MOREX.r2.6HG0471350.1	tran	lncRNA	X178_CK	X178_Cd	Up	5.92469e-07	2.19737e-05	0.934942
HORVU.MOREX.r2.3HG0181610	HORVU.MOREX.r2.3HG0181610.1	tran	mRNA	X178_CK	X178_Cd	Dw	5.97498e-07	2.21463e-05	-0.586777
HORVU.MOREX.r2.4HG0277990	HORVU.MOREX.r2.4HG0277990.1	tran	mRNA	X178_CK	X178_Cd	Up	6.04603e-07	2.23955e-05	0.954152
HORVU.MOREX.r2.7HG0549590	HORVU.MOREX.r2.7HG0549590.1	tran	mRNA	X178_CK	X178_Cd	Up	6.06668e-07	2.24578e-05	2.7441
HORVU.MOREX.r2.4HG0282450	HORVU.MOREX.r2.4HG0282450.1	tran	mRNA	X178_CK	X178_Cd	Up	6.09643e-07	2.25537e-05	3.647
HORVU.MOREX.r2.6HG0515700	TCONS_00073830	tran	mRNA	X178_CK	X178_Cd	Up	6.15197e-07	2.27448e-05	1.12937
HORVU.MOREX.r2.2HG0112400	HORVU.MOREX.r2.2HG0112400.1	tran	mRNA	X178_CK	X178_Cd	Dw	6.206e-07	2.29302e-05	-0.71478
HORVU.MOREX.r2.2HG0093180	HORVU.MOREX.r2.2HG0093180.1	tran	mRNA	X178_CK	X178_Cd	Up	6.32807e-07	2.33665e-05	0.822822
HORVU.MOREX.r2.2HG0114500	TCONS_00020984	tran	mRNA	X178_CK	X178_Cd	Up	6.35983e-07	2.34543e-05	0.880711
HORVU.MOREX.r2.5HG0387660	TCONS_00059400	tran	mRNA	X178_CK	X178_Cd	Up	6.35929e-07	2.34543e-05	0.859488
HORVU.MOREX.r2.4HG0301050	TCONS_00046326	tran	mRNA	X178_CK	X178_Cd	Up	6.48079e-07	2.38853e-05	8.05244
HORVU.MOREX.r2.1HG0074170	TCONS_00005229	tran	mRNA	X178_CK	X178_Cd	Up	6.57327e-07	2.41958e-05	1.80044
HORVU.MOREX.r2.4HG0281990	HORVU.MOREX.r2.4HG0281990.1	tran	mRNA	X178_CK	X178_Cd	Up	6.57306e-07	2.41958e-05	0.659394
HORVU.MOREX.r2.1HG0076600	TCONS_00005369	tran	mRNA	X178_CK	X178_Cd	Dw	6.61084e-07	2.43189e-05	-7.56021
HORVU.MOREX.r2.1HG0006540	TCONS_00006041	tran	mRNA	X178_CK	X178_Cd	Up	6.66787e-07	2.45133e-05	21.9119
HORVU.MOREX.r2.2HG0130400	HORVU.MOREX.r2.2HG0130400.1	tran	mRNA	X178_CK	X178_Cd	Up	6.67626e-07	2.45288e-05	1.99481
HORVU.MOREX.r2.7HG0567870	HORVU.MOREX.r2.7HG0567870.1	tran	mRNA	X178_CK	X178_Cd	Up	6.72906e-07	2.47073e-05	0.576048
HORVU.MOREX.r2.4HG0340070	TCONS_00049041	tran	mRNA	X178_CK	X178_Cd	Up	6.85341e-07	2.51482e-05	21.8885
HORVU.MOREX.r2.2HG0090390	HORVU.MOREX.r2.2HG0090390.1	tran	mRNA	X178_CK	X178_Cd	Up	6.86838e-07	2.51874e-05	0.82051
HORVU.MOREX.r2.3HG0230480	HORVU.MOREX.r2.3HG0230480.1	tran	mRNA	X178_CK	X178_Cd	Dw	6.87342e-07	2.51901e-05	-1.81903
HORVU.MOREX.r2.5HG0417650	HORVU.MOREX.r2.5HG0417650.1	tran	mRNA	X178_CK	X178_Cd	Dw	6.89463e-07	2.52521e-05	-1.96628
HORVU.MOREX.r2.4HG0349150	TCONS_00044420	tran	mRNA	X178_CK	X178_Cd	Up	6.91382e-07	2.53066e-05	1.13498
HORVU.MOREX.r2.6HG0511060	HORVU.MOREX.r2.6HG0511060.1	tran	mRNA	X178_CK	X178_Cd	Up	6.94236e-07	2.53952e-05	1.65438
XLOC_063971	TCONS_00090145	tran	lncRNA	X178_CK	X178_Cd	Up	7.03009e-07	2.57001e-05	7.36863
HORVU.MOREX.r2.2HG0157690	HORVU.MOREX.r2.2HG0157690.1	tran	mRNA	X178_CK	X178_Cd	Up	7.05389e-07	2.57624e-05	1.27965
HORVU.MOREX.r2.3HG0221420	TCONS_00035290	tran	mRNA	X178_CK	X178_Cd	Up	7.05591e-07	2.57624e-05	21.8636
HORVU.MOREX.r2.5HG0407610	TCONS_00060797	tran	mRNA	X178_CK	X178_Cd	Up	7.10552e-07	2.59274e-05	0.82081
HORVU.MOREX.r2.5HG0353420	TCONS_00056815	tran	mRNA	X178_CK	X178_Cd	Dw	7.18483e-07	2.62003e-05	-4.68685
HORVU.MOREX.r2.5HG0438130	HORVU.MOREX.r2.5HG0438130.1	tran	mRNA	X178_CK	X178_Cd	Up	7.18924e-07	2.62003e-05	1.0032
HORVU.MOREX.r2.7HG0548470	HORVU.MOREX.r2.7HG0548470.1	tran	mRNA	X178_CK	X178_Cd	Dw	7.20892e-07	2.62557e-05	-0.959134
HORVU.MOREX.r2.2HG0143940	HORVU.MOREX.r2.2HG0143940.1	tran	mRNA	X178_CK	X178_Cd	Up	7.24112e-07	2.63567e-05	0.712896
HORVU.MOREX.r2.2HG0147290	HORVU.MOREX.r2.2HG0147290.1	tran	mRNA	X178_CK	X178_Cd	Dw	7.34415e-07	2.67151e-05	-2.18168
HORVU.MOREX.r2.2HG0144400	HORVU.MOREX.r2.2HG0144400.1	tran	mRNA	X178_CK	X178_Cd	Up	7.37011e-07	2.6793e-05	0.675732
HORVU.MOREX.r2.3HG0238340	HORVU.MOREX.r2.3HG0238340.1	tran	mRNA	X178_CK	X178_Cd	Up	7.44576e-07	2.70512e-05	2.42651
HORVU.MOREX.r2.3HG0236580	HORVU.MOREX.r2.3HG0236580.1	tran	mRNA	X178_CK	X178_Cd	Dw	7.56972e-07	2.74846e-05	-0.995893
HORVU.MOREX.r2.2HG0161910	HORVU.MOREX.r2.2HG0161910.1	tran	mRNA	X178_CK	X178_Cd	Up	7.60134e-07	2.75824e-05	1.08783
HORVU.MOREX.r2.7HG0539330	TCONS_00082370	tran	mRNA	X178_CK	X178_Cd	Up	7.62094e-07	2.76364e-05	21.7978
HORVU.MOREX.r2.2HG0165150	HORVU.MOREX.r2.2HG0165150.1	tran	mRNA	X178_CK	X178_Cd	Dw	7.63858e-07	2.76833e-05	-3.29892
HORVU.MOREX.r2.7HG0617430	TCONS_00087840	tran	mRNA	X178_CK	X178_Cd	Dw	7.73889e-07	2.80295e-05	-1.04084
HORVU.MOREX.r2.6HG0523910	TCONS_00074420	tran	mRNA	X178_CK	X178_Cd	Up	7.78537e-07	2.81804e-05	3.89078
HORVU.MOREX.r2.6HG0474100	TCONS_00071028	tran	mRNA	X178_CK	X178_Cd	Dw	7.83701e-07	2.83499e-05	-1.08145
HORVU.MOREX.r2.1HG0046850	TCONS_00003371	tran	mRNA	X178_CK	X178_Cd	Dw	7.84953e-07	2.83777e-05	-0.908022
HORVU.MOREX.r2.1HG0036040	HORVU.MOREX.r2.1HG0036040.1	tran	mRNA	X178_CK	X178_Cd	Up	8.00038e-07	2.89052e-05	2.05875
HORVU.MOREX.r2.4HG0335130	HORVU.MOREX.r2.4HG0335130.1	tran	mRNA	X178_CK	X178_Cd	Dw	8.03496e-07	2.90123e-05	-3.44667
HORVU.MOREX.r2.7HG0605420	TCONS_00086984	tran	mRNA	X178_CK	X178_Cd	Up	8.24369e-07	2.97477e-05	0.874666
HORVU.MOREX.r2.3HG0183110	TCONS_00032506	tran	mRNA	X178_CK	X178_Cd	Up	8.32833e-07	3.00347e-05	21.7216
HORVU.MOREX.r2.6HG0465350	TCONS_00064774	tran	mRNA	X178_CK	X178_Cd	Up	8.36112e-07	3.01344e-05	1.53953
HORVU.MOREX.r2.2HG0110080	HORVU.MOREX.r2.2HG0110080.1	tran	mRNA	X178_CK	X178_Cd	Up	8.43715e-07	3.03898e-05	0.433162
HORVU.MOREX.r2.4HG0333670	HORVU.MOREX.r2.4HG0333670.1	tran	mRNA	X178_CK	X178_Cd	Up	8.46777e-07	3.04713e-05	1.74147
HORVU.MOREX.r2.6HG0502340	TCONS_00072956	tran	mRNA	X178_CK	X178_Cd	Up	8.47534e-07	3.04713e-05	1.33289
HORVU.MOREX.r2.6HG0502340	TCONS_00072957	tran	mRNA	X178_CK	X178_Cd	Up	8.47534e-07	3.04713e-05	1.33289
HORVU.MOREX.r2.6HG0463460	HORVU.MOREX.r2.6HG0463460.1	tran	mRNA	X178_CK	X178_Cd	Dw	8.48103e-07	3.04731e-05	-3.42854
HORVU.MOREX.r2.5HG0410860	HORVU.MOREX.r2.5HG0410860.1	tran	mRNA	X178_CK	X178_Cd	Up	8.63217e-07	3.09971e-05	0.841341
HORVU.MOREX.r2.3HG0244630	HORVU.MOREX.r2.3HG0244630.1	tran	mRNA	X178_CK	X178_Cd	Up	8.79556e-07	3.15646e-05	1.16607
HORVU.MOREX.r2.1HG0013930	HORVU.MOREX.r2.1HG0013930.1	tran	mRNA	X178_CK	X178_Cd	Up	8.89264e-07	3.18935e-05	1.33821
HORVU.MOREX.r2.4HG0339420	TCONS_00043785	tran	mRNA	X178_CK	X178_Cd	Dw	8.9663e-07	3.2138e-05	-0.684598
HORVU.MOREX.r2.2HG0151400	HORVU.MOREX.r2.2HG0151400.1	tran	mRNA	X178_CK	X178_Cd	Up	9.00293e-07	3.22496e-05	1.24533
HORVU.MOREX.r2.5HG0387390	HORVU.MOREX.r2.5HG0387390.1	tran	mRNA	X178_CK	X178_Cd	Up	9.19865e-07	3.29105e-05	0.493689
HORVU.MOREX.r2.5HG0445510	HORVU.MOREX.r2.5HG0445510.1	tran	mRNA	X178_CK	X178_Cd	Up	9.19514e-07	3.29105e-05	0.526645
HORVU.MOREX.r2.6HG0498580	TCONS_00072703	tran	mRNA	X178_CK	X178_Cd	Up	9.2367e-07	3.30266e-05	0.645312
HORVU.MOREX.r2.5HG0363520	HORVU.MOREX.r2.5HG0363520.1	tran	mRNA	X178_CK	X178_Cd	Dw	9.2981e-07	3.32259e-05	-6.70107
HORVU.MOREX.r2.4HG0291120	TCONS_00045492	tran	mRNA	X178_CK	X178_Cd	Up	9.31676e-07	3.32319e-05	21.6251
HORVU.MOREX.r2.4HG0298940	TCONS_00046130	tran	mRNA	X178_CK	X178_Cd	Up	9.31161e-07	3.32319e-05	0.932012
HORVU.MOREX.r2.6HG0475410	TCONS_00065501	tran	lncRNA	X178_CK	X178_Cd	Up	9.31339e-07	3.32319e-05	8.30177
HORVU.MOREX.r2.2HG0168120	HORVU.MOREX.r2.2HG0168120.1	tran	mRNA	X178_CK	X178_Cd	Up	9.41e-07	3.35441e-05	1.53836
HORVU.MOREX.r2.5HG0428930	HORVU.MOREX.r2.5HG0428930.1	tran	mRNA	X178_CK	X178_Cd	Up	9.41676e-07	3.35478e-05	0.998597
HORVU.MOREX.r2.6HG0499820	HORVU.MOREX.r2.6HG0499820.1	tran	mRNA	X178_CK	X178_Cd	Dw	9.44402e-07	3.36245e-05	-0.915798
HORVU.MOREX.r2.3HG0238970	HORVU.MOREX.r2.3HG0238970.1	tran	mRNA	X178_CK	X178_Cd	Up	9.45017e-07	3.3626e-05	2.17466
HORVU.MOREX.r2.5HG0396840	TCONS_00060072	tran	mRNA	X178_CK	X178_Cd	Up	9.52631e-07	3.38764e-05	1.33468
HORVU.MOREX.r2.1HG0015680	HORVU.MOREX.r2.1HG0015680.1	tran	mRNA	X178_CK	X178_Cd	Up	9.62639e-07	3.42116e-05	1.72076
HORVU.MOREX.r2.7HG0571490	TCONS_00077814	tran	mRNA	X178_CK	X178_Cd	Dw	9.78339e-07	3.47485e-05	-0.936406
HORVU.MOREX.r2.4HG0314940	HORVU.MOREX.r2.4HG0314940.1	tran	mRNA	X178_CK	X178_Cd	Up	9.79816e-07	3.47799e-05	0.52061
HORVU.MOREX.r2.5HG0389980	TCONS_00059572	tran	mRNA	X178_CK	X178_Cd	Up	9.80683e-07	3.47897e-05	0.540137
HORVU.MOREX.r2.1HG0021600	TCONS_00001519	tran	mRNA	X178_CK	X178_Cd	Dw	9.82652e-07	3.48174e-05	-1.4909
HORVU.MOREX.r2.5HG0353140	HORVU.MOREX.r2.5HG0353140.1	tran	mRNA	X178_CK	X178_Cd	Up	9.82158e-07	3.48174e-05	2.28535
HORVU.MOREX.r2.7HG0621810	HORVU.MOREX.r2.7HG0621810.1	tran	mRNA	X178_CK	X178_Cd	Dw	9.83926e-07	3.48415e-05	-1.32353
XLOC_013644	TCONS_00019184	tran	lncRNA	X178_CK	X178_Cd	Up	9.90809e-07	3.50641e-05	21.572
HORVU.MOREX.r2.5HG0386040	HORVU.MOREX.r2.5HG0386040.1	tran	mRNA	X178_CK	X178_Cd	Dw	9.9263e-07	3.51074e-05	-0.626185
HORVU.MOREX.r2.5HG0431540	HORVU.MOREX.r2.5HG0431540.1	tran	mRNA	X178_CK	X178_Cd	Dw	9.94069e-07	3.51371e-05	-0.740718
HORVU.MOREX.r2.2HG0152840	HORVU.MOREX.r2.2HG0152840.1	tran	mRNA	X178_CK	X178_Cd	Dw	1.01721e-06	3.59336e-05	-7.20813
HORVU.MOREX.r2.7HG0595370	TCONS_00086237	tran	mRNA	X178_CK	X178_Cd	Up	1.02004e-06	3.60119e-05	1.02754
HORVU.MOREX.r2.2HG0177370	TCONS_00018114	tran	mRNA	X178_CK	X178_Cd	Up	1.02334e-06	3.61065e-05	21.544
HORVU.MOREX.r2.4HG0337230	TCONS_00043605	tran	mRNA	X178_CK	X178_Cd	Up	1.02419e-06	3.61149e-05	21.5433
HORVU.MOREX.r2.2HG0176050	HORVU.MOREX.r2.2HG0176050.1	tran	mRNA	X178_CK	X178_Cd	Up	1.0288e-06	3.62556e-05	0.5077
HORVU.MOREX.r2.3HG0183990	HORVU.MOREX.r2.3HG0183990.1	tran	mRNA	X178_CK	X178_Cd	Up	1.03556e-06	3.64719e-05	1.04126
HORVU.MOREX.r2.1HG0056380	HORVU.MOREX.r2.1HG0056380.1	tran	mRNA	X178_CK	X178_Cd	Up	1.04274e-06	3.6681e-05	0.494293
HORVU.MOREX.r2.6HG0526430	TCONS_00074603	tran	mRNA	X178_CK	X178_Cd	Up	1.04264e-06	3.6681e-05	2.42329
HORVU.MOREX.r2.3HG0240980	TCONS_00029990	tran	mRNA	X178_CK	X178_Cd	Up	1.0441e-06	3.67066e-05	0.652396
HORVU.MOREX.r2.2HG0098050	HORVU.MOREX.r2.2HG0098050.1	tran	mRNA	X178_CK	X178_Cd	Up	1.05545e-06	3.70834e-05	8.46457
HORVU.MOREX.r2.5HG0408420	HORVU.MOREX.r2.5HG0408420.1	tran	mRNA	X178_CK	X178_Cd	Up	1.05882e-06	3.71797e-05	1.17659
HORVU.MOREX.r2.3HG0249080	HORVU.MOREX.r2.3HG0249080.1	tran	mRNA	X178_CK	X178_Cd	Dw	1.05971e-06	3.71886e-05	-1.63917
HORVU.MOREX.r2.6HG0463690	TCONS_00064627	tran	mRNA	X178_CK	X178_Cd	Up	1.0617e-06	3.72361e-05	0.859632
HORVU.MOREX.r2.6HG0495960	HORVU.MOREX.r2.6HG0495960.1	tran	mRNA	X178_CK	X178_Cd	Up	1.06901e-06	3.74703e-05	2.96638
HORVU.MOREX.r2.1HG0023430	HORVU.MOREX.r2.1HG0023430.1	tran	mRNA	X178_CK	X178_Cd	Up	1.07613e-06	3.76974e-05	1.05057
HORVU.MOREX.r2.3HG0254720	HORVU.MOREX.r2.3HG0254720.1	tran	mRNA	X178_CK	X178_Cd	Dw	1.08447e-06	3.79667e-05	-2.69741
HORVU.MOREX.r2.5HG0378310	TCONS_00051773	tran	lncRNA	X178_CK	X178_Cd	Dw	1.08827e-06	3.80772e-05	-1.08832
HORVU.MOREX.r2.3HG0255570	HORVU.MOREX.r2.3HG0255570.1	tran	mRNA	X178_CK	X178_Cd	Up	1.10073e-06	3.849e-05	0.6817
HORVU.MOREX.r2.3HG0268970	TCONS_00031928	tran	mRNA	X178_CK	X178_Cd	Up	1.11687e-06	3.90314e-05	7.7702
HORVU.MOREX.r2.6HG0493350	HORVU.MOREX.r2.6HG0493350.1	tran	mRNA	X178_CK	X178_Cd	Up	1.12026e-06	3.91264e-05	1.0581
HORVU.MOREX.r2.5HG0428520	TCONS_00055185	tran	lncRNA	X178_CK	X178_Cd	Up	1.13819e-06	3.97291e-05	1.52637
HORVU.MOREX.r2.7HG0539360	TCONS_00082381	tran	mRNA	X178_CK	X178_Cd	Up	1.1406e-06	3.97894e-05	1.72363
HORVU.MOREX.r2.4HG0324220	HORVU.MOREX.r2.4HG0324220.1	tran	mRNA	X178_CK	X178_Cd	Up	1.15437e-06	4.02458e-05	1.22408
HORVU.MOREX.r2.4HG0277790	HORVU.MOREX.r2.4HG0277790.1	tran	mRNA	X178_CK	X178_Cd	Up	1.17448e-06	4.09228e-05	0.593302
HORVU.MOREX.r2.7HG0616300	TCONS_00080896	tran	mRNA	X178_CK	X178_Cd	Up	1.17695e-06	4.09845e-05	0.33015
HORVU.MOREX.r2.2HG0084730	HORVU.MOREX.r2.2HG0084730.1	tran	mRNA	X178_CK	X178_Cd	Dw	1.18364e-06	4.11932e-05	-5.83648
HORVU.MOREX.r2.3HG0261530	HORVU.MOREX.r2.3HG0261530.1	tran	mRNA	X178_CK	X178_Cd	Up	1.18624e-06	4.12591e-05	1.18317
HORVU.MOREX.r2.1HG0034940	TCONS_00008190	tran	mRNA	X178_CK	X178_Cd	Up	1.18852e-06	4.13137e-05	7.83995
HORVU.MOREX.r2.3HG0225110	HORVU.MOREX.r2.3HG0225110.1	tran	mRNA	X178_CK	X178_Cd	Up	1.18948e-06	4.13216e-05	1.05539
HORVU.MOREX.r2.7HG0532730	HORVU.MOREX.r2.7HG0532730.1	tran	mRNA	X178_CK	X178_Cd	Up	1.19015e-06	4.13216e-05	1.61606
HORVU.MOREX.r2.2HG0124350	TCONS_00014363	tran	lncRNA	X178_CK	X178_Cd	Dw	1.19293e-06	4.13929e-05	-1.38798
HORVU.MOREX.r2.3HG0265580	HORVU.MOREX.r2.3HG0265580.1	tran	mRNA	X178_CK	X178_Cd	Up	1.19361e-06	4.13929e-05	1.07775
HORVU.MOREX.r2.4HG0323460	HORVU.MOREX.r2.4HG0323460.1	tran	mRNA	X178_CK	X178_Cd	Up	1.20213e-06	4.16638e-05	0.638784
HORVU.MOREX.r2.6HG0455150	TCONS_00064042	tran	mRNA	X178_CK	X178_Cd	Dw	1.20432e-06	4.16903e-05	-0.778589
HORVU.MOREX.r2.7HG0587330	HORVU.MOREX.r2.7HG0587330.1	tran	mRNA	X178_CK	X178_Cd	Dw	1.20369e-06	4.16903e-05	-1.36176
HORVU.MOREX.r2.2HG0169130	TCONS_00024857	tran	mRNA	X178_CK	X178_Cd	Up	1.20657e-06	4.17438e-05	0.503324
HORVU.MOREX.r2.4HG0329890	TCONS_00043067	tran	mRNA	X178_CK	X178_Cd	Up	1.20932e-06	4.1814e-05	1.03393
HORVU.MOREX.r2.2HG0178960	HORVU.MOREX.r2.2HG0178960.1	tran	mRNA	X178_CK	X178_Cd	Up	1.22591e-06	4.23628e-05	1.03407
HORVU.MOREX.r2.4HG0340590	TCONS_00049084	tran	lncRNA	X178_CK	X178_Cd	Up	1.23041e-06	4.24933e-05	21.384
HORVU.MOREX.r2.5HG0424470	HORVU.MOREX.r2.5HG0424470.1	tran	mRNA	X178_CK	X178_Cd	Up	1.24772e-06	4.30657e-05	2.54903
HORVU.MOREX.r2.UnG0626460	TCONS_00088479	tran	lncRNA	X178_CK	X178_Cd	Dw	1.25571e-06	4.33162e-05	-5.84556
HORVU.MOREX.r2.1HG0033820	HORVU.MOREX.r2.1HG0033820.1	tran	mRNA	X178_CK	X178_Cd	Up	1.26248e-06	4.34984e-05	0.761917
HORVU.MOREX.r2.4HG0321810	TCONS_00047776	tran	mRNA	X178_CK	X178_Cd	Up	1.26211e-06	4.34984e-05	0.777971
HORVU.MOREX.r2.4HG0340290	HORVU.MOREX.r2.4HG0340290.1	tran	mRNA	X178_CK	X178_Cd	Up	1.26677e-06	4.36207e-05	0.715966
HORVU.MOREX.r2.6HG0512670	HORVU.MOREX.r2.6HG0512670.1	tran	mRNA	X178_CK	X178_Cd	Up	1.27391e-06	4.38407e-05	1.82941
HORVU.MOREX.r2.6HG0494190	HORVU.MOREX.r2.6HG0494190.1	tran	mRNA	X178_CK	X178_Cd	Up	1.27662e-06	4.39084e-05	1.59435
HORVU.MOREX.r2.1HG0042300	HORVU.MOREX.r2.1HG0042300.1	tran	mRNA	X178_CK	X178_Cd	Up	1.2987e-06	4.46418e-05	1.51615
HORVU.MOREX.r2.2HG0155970	HORVU.MOREX.r2.2HG0155970.1	tran	mRNA	X178_CK	X178_Cd	Up	1.31194e-06	4.50327e-05	0.866969
HORVU.MOREX.r2.4HG0282430	TCONS_00039635	tran	mRNA	X178_CK	X178_Cd	Up	1.31238e-06	4.50327e-05	0.459203
HORVU.MOREX.r2.5HG0392160	TCONS_00052670	tran	mRNA	X178_CK	X178_Cd	Up	1.31211e-06	4.50327e-05	0.639316
HORVU.MOREX.r2.6HG0478350	HORVU.MOREX.r2.6HG0478350.1	tran	mRNA	X178_CK	X178_Cd	Up	1.3232e-06	4.53776e-05	0.574689
HORVU.MOREX.r2.6HG0526770	TCONS_00069102	tran	mRNA	X178_CK	X178_Cd	Dw	1.3255e-06	4.543e-05	-2.13078
HORVU.MOREX.r2.5HG0444570	TCONS_00063280	tran	mRNA	X178_CK	X178_Cd	Dw	1.32895e-06	4.55217e-05	-1.70564
HORVU.MOREX.r2.2HG0163690	TCONS_00024526	tran	mRNA	X178_CK	X178_Cd	Dw	1.35066e-06	4.62382e-05	-1.58385
HORVU.MOREX.r2.5HG0444750	TCONS_00056338	tran	mRNA	X178_CK	X178_Cd	Dw	1.355e-06	4.63599e-05	-1.49401
XLOC_041137	TCONS_00058261	tran	lncRNA	X178_CK	X178_Cd	Dw	1.35891e-06	4.64663e-05	-1.38197
HORVU.MOREX.r2.2HG0170780	TCONS_00024978	tran	mRNA	X178_CK	X178_Cd	Up	1.37053e-06	4.68092e-05	21.2899
HORVU.MOREX.r2.2HG0170780	TCONS_00024979	tran	mRNA	X178_CK	X178_Cd	Up	1.37053e-06	4.68092e-05	21.2899
HORVU.MOREX.r2.2HG0168470	TCONS_00024810	tran	mRNA	X178_CK	X178_Cd	Up	1.37335e-06	4.68784e-05	0.938617
HORVU.MOREX.r2.2HG0171000	HORVU.MOREX.r2.2HG0171000.1	tran	mRNA	X178_CK	X178_Cd	Up	1.38417e-06	4.72201e-05	0.602507
HORVU.MOREX.r2.1HG0001060	TCONS_00005624	tran	lncRNA	X178_CK	X178_Cd	Up	1.3856e-06	4.72414e-05	21.2796
HORVU.MOREX.r2.2HG0177220	TCONS_00018096	tran	mRNA	X178_CK	X178_Cd	Up	1.39506e-06	4.75365e-05	21.2744
HORVU.MOREX.r2.2HG0146920	TCONS_00016005	tran	mRNA	X178_CK	X178_Cd	Dw	1.40135e-06	4.77232e-05	-0.903306
HORVU.MOREX.r2.6HG0463280	HORVU.MOREX.r2.6HG0463280.1	tran	mRNA	X178_CK	X178_Cd	Up	1.42212e-06	4.84024e-05	1.46378
HORVU.MOREX.r2.2HG0160720	HORVU.MOREX.r2.2HG0160720.1	tran	mRNA	X178_CK	X178_Cd	Dw	1.44943e-06	4.93033e-05	-1.7338
HORVU.MOREX.r2.7HG0575930	TCONS_00084851	tran	mRNA	X178_CK	X178_Cd	Up	1.46174e-06	4.96932e-05	0.384049
HORVU.MOREX.r2.5HG0439100	HORVU.MOREX.r2.5HG0439100.1	tran	mRNA	X178_CK	X178_Cd	Up	1.46343e-06	4.97219e-05	1.22171
HORVU.MOREX.r2.1HG0048100	TCONS_00003463	tran	mRNA	X178_CK	X178_Cd	Up	1.46744e-06	4.98294e-05	0.744889
HORVU.MOREX.r2.5HG0428430	TCONS_00062232	tran	mRNA	X178_CK	X178_Cd	Up	1.47764e-06	5.01468e-05	8.18827
HORVU.MOREX.r2.7HG0602490	TCONS_00080022	tran	mRNA	X178_CK	X178_Cd	Dw	1.48951e-06	5.05204e-05	-1.11562
HORVU.MOREX.r2.7HG0608440	TCONS_00087181	tran	mRNA	X178_CK	X178_Cd	Dw	1.49486e-06	5.06725e-05	-0.672825
XLOC_030872	TCONS_00043656	tran	lncRNA	X178_CK	X178_Cd	Up	1.50065e-06	5.08392e-05	2.91822
XLOC_020420	TCONS_00028847	tran	mRNA	X178_CK	X178_Cd	Dw	1.50247e-06	5.08718e-05	-0.679599
HORVU.MOREX.r2.6HG0472810	HORVU.MOREX.r2.6HG0472810.1	tran	mRNA	X178_CK	X178_Cd	Up	1.51525e-06	5.12748e-05	0.462829
HORVU.MOREX.r2.4HG0342770	HORVU.MOREX.r2.4HG0342770.1	tran	mRNA	X178_CK	X178_Cd	Dw	1.52255e-06	5.14922e-05	-3.46401
XLOC_043681	TCONS_00061804	tran	lncRNA	X178_CK	X178_Cd	Dw	1.52834e-06	5.16584e-05	-0.540266
HORVU.MOREX.r2.6HG0455690	TCONS_00069660	tran	mRNA	X178_CK	X178_Cd	Up	1.55181e-06	5.24213e-05	21.1811
HORVU.MOREX.r2.3HG0246890	HORVU.MOREX.r2.3HG0246890.1	tran	mRNA	X178_CK	X178_Cd	Up	1.55925e-06	5.26425e-05	0.656378
HORVU.MOREX.r2.2HG0111080	HORVU.MOREX.r2.2HG0111080.1	tran	mRNA	X178_CK	X178_Cd	Up	1.56798e-06	5.29066e-05	21.1719
HORVU.MOREX.r2.5HG0438560	HORVU.MOREX.r2.5HG0438560.1	tran	mRNA	X178_CK	X178_Cd	Up	1.57375e-06	5.30709e-05	0.39015
HORVU.MOREX.r2.1HG0005370	HORVU.MOREX.r2.1HG0005370.1	tran	mRNA	X178_CK	X178_Cd	Up	1.57536e-06	5.30948e-05	0.936422
HORVU.MOREX.r2.2HG0163870	HORVU.MOREX.r2.2HG0163870.1	tran	mRNA	X178_CK	X178_Cd	Dw	1.58713e-06	5.34299e-05	-2.44194
HORVU.MOREX.r2.7HG0600330	TCONS_00079858	tran	lncRNA	X178_CK	X178_Cd	Up	1.58629e-06	5.34299e-05	21.1617
HORVU.MOREX.r2.3HG0255260	HORVU.MOREX.r2.3HG0255260.1	tran	mRNA	X178_CK	X178_Cd	Up	1.58966e-06	5.34844e-05	0.317268
HORVU.MOREX.r2.1HG0059440	TCONS_00004238	tran	mRNA	X178_CK	X178_Cd	Up	1.60096e-06	5.3834e-05	0.598628
HORVU.MOREX.r2.4HG0279920	TCONS_00039453	tran	mRNA	X178_CK	X178_Cd	Up	1.60904e-06	5.40745e-05	0.627371
HORVU.MOREX.r2.1HG0056180	TCONS_00004014	tran	mRNA	X178_CK	X178_Cd	Dw	1.61161e-06	5.41299e-05	-0.918371
HORVU.MOREX.r2.3HG0262620	HORVU.MOREX.r2.3HG0262620.1	tran	mRNA	X178_CK	X178_Cd	Up	1.61399e-06	5.41789e-05	1.56684
HORVU.MOREX.r2.1HG0056320	TCONS_00004020	tran	mRNA	X178_CK	X178_Cd	Up	1.65311e-06	5.54606e-05	0.303594
HORVU.MOREX.r2.1HG0044660	HORVU.MOREX.r2.1HG0044660.1	tran	mRNA	X178_CK	X178_Cd	Dw	1.66548e-06	5.58434e-05	-0.836035
HORVU.MOREX.r2.5HG0355500	TCONS_00057004	tran	mRNA	X178_CK	X178_Cd	Dw	1.68078e-06	5.63244e-05	-7.38518
HORVU.MOREX.r2.7HG0608730	TCONS_00087213	tran	mRNA	X178_CK	X178_Cd	Dw	1.70347e-06	5.7052e-05	-1.16824
HORVU.MOREX.r2.6HG0461010	HORVU.MOREX.r2.6HG0461010.1	tran	mRNA	X178_CK	X178_Cd	Dw	1.70519e-06	5.70772e-05	-1.23406
HORVU.MOREX.r2.2HG0177260	HORVU.MOREX.r2.2HG0177260.1	tran	mRNA	X178_CK	X178_Cd	Up	1.7082e-06	5.71455e-05	7.34703
HORVU.MOREX.r2.7HG0535590	TCONS_00082098	tran	mRNA	X178_CK	X178_Cd	Dw	1.71337e-06	5.72856e-05	-6.76878
HORVU.MOREX.r2.3HG0202130	HORVU.MOREX.r2.3HG0202130.1	tran	mRNA	X178_CK	X178_Cd	Up	1.7229e-06	5.75715e-05	0.657869
HORVU.MOREX.r2.5HG0364270	TCONS_00057668	tran	mRNA	X178_CK	X178_Cd	Up	1.72544e-06	5.76238e-05	0.853764
HORVU.MOREX.r2.7HG0530340	TCONS_00074893	tran	mRNA	X178_CK	X178_Cd	Up	1.73804e-06	5.80116e-05	21.0813
HORVU.MOREX.r2.7HG0602710	TCONS_00080040	tran	mRNA	X178_CK	X178_Cd	Up	1.74407e-06	5.81797e-05	0.453587
HORVU.MOREX.r2.6HG0509620	HORVU.MOREX.r2.6HG0509620.1	tran	mRNA	X178_CK	X178_Cd	Up	1.74544e-06	5.81923e-05	2.05591
HORVU.MOREX.r2.2HG0105090	HORVU.MOREX.r2.2HG0105090.1	tran	mRNA	X178_CK	X178_Cd	Up	1.74842e-06	5.82584e-05	5.43346
HORVU.MOREX.r2.1HG0026810	HORVU.MOREX.r2.1HG0026810.1	tran	mRNA	X178_CK	X178_Cd	Dw	1.76778e-06	5.88702e-05	-0.734225
HORVU.MOREX.r2.6HG0479730	HORVU.MOREX.r2.6HG0479730.1	tran	mRNA	X178_CK	X178_Cd	Dw	1.77517e-06	5.90827e-05	-0.612227
HORVU.MOREX.r2.1HG0070270	HORVU.MOREX.r2.1HG0070270.1	tran	mRNA	X178_CK	X178_Cd	Up	1.79391e-06	5.96728e-05	2.25914
HORVU.MOREX.r2.7HG0543790	TCONS_00082709	tran	mRNA	X178_CK	X178_Cd	Up	1.79896e-06	5.98067e-05	0.780807
HORVU.MOREX.r2.7HG0615730	HORVU.MOREX.r2.7HG0615730.1	tran	mRNA	X178_CK	X178_Cd	Up	1.80554e-06	5.99915e-05	0.809839
HORVU.MOREX.r2.3HG0187960	HORVU.MOREX.r2.3HG0187960.1	tran	mRNA	X178_CK	X178_Cd	Up	1.8129e-06	6.0202e-05	1.51594
HORVU.MOREX.r2.4HG0320560	HORVU.MOREX.r2.4HG0320560.1	tran	mRNA	X178_CK	X178_Cd	Up	1.81739e-06	6.03171e-05	0.799922
HORVU.MOREX.r2.6HG0451690	HORVU.MOREX.r2.6HG0451690.1	tran	mRNA	X178_CK	X178_Cd	Up	1.82047e-06	6.03852e-05	1.03413
HORVU.MOREX.r2.5HG0445350	HORVU.MOREX.r2.5HG0445350.1	tran	mRNA	X178_CK	X178_Cd	Up	1.8354e-06	6.08407e-05	1.05609
HORVU.MOREX.r2.6HG0520440	TCONS_00074154	tran	mRNA	X178_CK	X178_Cd	Up	1.83628e-06	6.08407e-05	0.776774
HORVU.MOREX.r2.6HG0526160	HORVU.MOREX.r2.6HG0526160.1	tran	mRNA	X178_CK	X178_Cd	Dw	1.84131e-06	6.0973e-05	-2.77001
HORVU.MOREX.r2.5HG0394360	HORVU.MOREX.r2.5HG0394360.1	tran	mRNA	X178_CK	X178_Cd	Up	1.84538e-06	6.10734e-05	1.31652
HORVU.MOREX.r2.3HG0238900	TCONS_00029860	tran	mRNA	X178_CK	X178_Cd	Dw	1.8497e-06	6.11817e-05	-1.00866
HORVU.MOREX.r2.7HG0592970	HORVU.MOREX.r2.7HG0592970.1	tran	mRNA	X178_CK	X178_Cd	Up	1.86121e-06	6.14934e-05	1.5554
HORVU.MOREX.r2.7HG0617360	TCONS_00080975	tran	mRNA	X178_CK	X178_Cd	Up	1.86075e-06	6.14934e-05	1.13839
HORVU.MOREX.r2.6HG0461070	TCONS_00070051	tran	mRNA	X178_CK	X178_Cd	Up	1.86722e-06	6.16573e-05	1.85595
XLOC_035444	TCONS_00050191	tran	lncRNA	X178_CK	X178_Cd	Up	1.87407e-06	6.18486e-05	7.65378
HORVU.MOREX.r2.3HG0222390	HORVU.MOREX.r2.3HG0222390.1	tran	mRNA	X178_CK	X178_Cd	Up	1.88354e-06	6.21263e-05	0.567035
HORVU.MOREX.r2.2HG0137040	HORVU.MOREX.r2.2HG0137040.1	tran	mRNA	X178_CK	X178_Cd	Dw	1.89708e-06	6.25376e-05	-0.693204
HORVU.MOREX.r2.1HG0044250	TCONS_00008767	tran	mRNA	X178_CK	X178_Cd	Up	1.91549e-06	6.30382e-05	20.9954
HORVU.MOREX.r2.1HG0044250	TCONS_00008768	tran	mRNA	X178_CK	X178_Cd	Up	1.91549e-06	6.30382e-05	20.9954
HORVU.MOREX.r2.6HG0526610	HORVU.MOREX.r2.6HG0526610.1	tran	mRNA	X178_CK	X178_Cd	Up	1.91402e-06	6.30382e-05	1.97431
HORVU.MOREX.r2.4HG0323340	HORVU.MOREX.r2.4HG0323340.1	tran	mRNA	X178_CK	X178_Cd	Up	1.92214e-06	6.32216e-05	1.11504
HORVU.MOREX.r2.1HG0051390	HORVU.MOREX.r2.1HG0051390.1	tran	mRNA	X178_CK	X178_Cd	Dw	1.92449e-06	6.32635e-05	-0.51838
HORVU.MOREX.r2.2HG0142000	HORVU.MOREX.r2.2HG0142000.1	tran	mRNA	X178_CK	X178_Cd	Up	1.93171e-06	6.34655e-05	1.0579
HORVU.MOREX.r2.2HG0139320	TCONS_00015492	tran	lncRNA	X178_CK	X178_Cd	Up	1.94269e-06	6.37904e-05	20.9829
XLOC_057135	TCONS_00080725	tran	lncRNA	X178_CK	X178_Cd	Dw	1.95687e-06	6.42202e-05	-1.18308
HORVU.MOREX.r2.2HG0137960	HORVU.MOREX.r2.2HG0137960.1	tran	mRNA	X178_CK	X178_Cd	Up	1.96612e-06	6.44877e-05	1.53928
HORVU.MOREX.r2.2HG0144400	TCONS_00023205	tran	mRNA	X178_CK	X178_Cd	Up	1.9697e-06	6.45689e-05	0.417178
HORVU.MOREX.r2.2HG0143070	HORVU.MOREX.r2.2HG0143070.1	tran	mRNA	X178_CK	X178_Cd	Up	1.97835e-06	6.48163e-05	0.600214
HORVU.MOREX.r2.1HG0032340	HORVU.MOREX.r2.1HG0032340.1	tran	mRNA	X178_CK	X178_Cd	Up	1.98035e-06	6.48456e-05	1.23848
HORVU.MOREX.r2.5HG0443000	HORVU.MOREX.r2.5HG0443000.1	tran	mRNA	X178_CK	X178_Cd	Up	1.99445e-06	6.52709e-05	1.73828
HORVU.MOREX.r2.7HG0597720	HORVU.MOREX.r2.7HG0597720.1	tran	mRNA	X178_CK	X178_Cd	Dw	2.00611e-06	6.5616e-05	-0.630905
HORVU.MOREX.r2.2HG0091410	HORVU.MOREX.r2.2HG0091410.1	tran	mRNA	X178_CK	X178_Cd	Up	2.0089e-06	6.56707e-05	1.45499
HORVU.MOREX.r2.1HG0047050	TCONS_00003384	tran	mRNA	X178_CK	X178_Cd	Dw	2.02514e-06	6.61411e-05	-0.602323
HORVU.MOREX.r2.6HG0469440	HORVU.MOREX.r2.6HG0469440.1	tran	mRNA	X178_CK	X178_Cd	Up	2.02554e-06	6.61411e-05	0.921676
HORVU.MOREX.r2.4HG0282030	TCONS_00039611	tran	mRNA	X178_CK	X178_Cd	Up	2.02669e-06	6.61419e-05	2.03928
HORVU.MOREX.r2.3HG0256990	TCONS_00037836	tran	mRNA	X178_CK	X178_Cd	Up	2.04244e-06	6.66187e-05	0.379317
HORVU.MOREX.r2.5HG0382820	HORVU.MOREX.r2.5HG0382820.1	tran	mRNA	X178_CK	X178_Cd	Up	2.08107e-06	6.7841e-05	0.938844
HORVU.MOREX.r2.1HG0036740	HORVU.MOREX.r2.1HG0036740.1	tran	mRNA	X178_CK	X178_Cd	Dw	2.092e-06	6.81596e-05	-1.72378
HORVU.MOREX.r2.7HG0563180	TCONS_00077176	tran	mRNA	X178_CK	X178_Cd	Up	2.09522e-06	6.82266e-05	20.9159
HORVU.MOREX.r2.3HG0198050	HORVU.MOREX.r2.3HG0198050.1	tran	mRNA	X178_CK	X178_Cd	Up	2.09879e-06	6.83048e-05	1.75306
HORVU.MOREX.r2.1HG0001560	HORVU.MOREX.r2.1HG0001560.1	tran	mRNA	X178_CK	X178_Cd	Dw	2.1e-06	6.83064e-05	-2.47055
HORVU.MOREX.r2.2HG0180170	HORVU.MOREX.r2.2HG0180170.1	tran	mRNA	X178_CK	X178_Cd	Up	2.10166e-06	6.83225e-05	2.27616
HORVU.MOREX.r2.2HG0083570	HORVU.MOREX.r2.2HG0083570.1	tran	mRNA	X178_CK	X178_Cd	Up	2.13808e-06	6.94682e-05	2.70611
HORVU.MOREX.r2.4HG0339210	TCONS_00048966	tran	mRNA	X178_CK	X178_Cd	Dw	2.14992e-06	6.98142e-05	-1.50914
HORVU.MOREX.r2.5HG0416650	TCONS_00054333	tran	mRNA	X178_CK	X178_Cd	Up	2.15382e-06	6.9902e-05	20.8914
HORVU.MOREX.r2.5HG0353770	TCONS_00056853	tran	lncRNA	X178_CK	X178_Cd	Dw	2.16025e-06	7.0072e-05	-1.14172
HORVU.MOREX.r2.3HG0251770	HORVU.MOREX.r2.3HG0251770.1	tran	mRNA	X178_CK	X178_Cd	Up	2.17288e-06	7.04427e-05	2.41021
XLOC_011084	TCONS_00015677	tran	mRNA	X178_CK	X178_Cd	Dw	2.17802e-06	7.05703e-05	-6.57822
XLOC_049095	TCONS_00069305	tran	lncRNA	X178_CK	X178_Cd	Dw	2.19265e-06	7.10054e-05	-2.61876
HORVU.MOREX.r2.1HG0064090	TCONS_00004569	tran	mRNA	X178_CK	X178_Cd	Up	2.20674e-06	7.14223e-05	0.360823
HORVU.MOREX.r2.2HG0107460	HORVU.MOREX.r2.2HG0107460.1	tran	mRNA	X178_CK	X178_Cd	Up	2.21409e-06	7.16206e-05	1.59051
HORVU.MOREX.r2.4HG0309510	TCONS_00046892	tran	lncRNA	X178_CK	X178_Cd	Dw	2.21882e-06	7.17342e-05	-0.703513
HORVU.MOREX.r2.3HG0251980	TCONS_00037501	tran	mRNA	X178_CK	X178_Cd	Up	2.22119e-06	7.17711e-05	1.42121
HORVU.MOREX.r2.5HG0398540	HORVU.MOREX.r2.5HG0398540.1	tran	mRNA	X178_CK	X178_Cd	Dw	2.23112e-06	7.20524e-05	-1.0908
HORVU.MOREX.r2.6HG0523450	HORVU.MOREX.r2.6HG0523450.1	tran	mRNA	X178_CK	X178_Cd	Up	2.2326e-06	7.20604e-05	0.785998
HORVU.MOREX.r2.5HG0441070	HORVU.MOREX.r2.5HG0441070.1	tran	mRNA	X178_CK	X178_Cd	Up	2.23763e-06	7.21833e-05	0.832276
HORVU.MOREX.r2.3HG0208760	HORVU.MOREX.r2.3HG0208760.1	tran	mRNA	X178_CK	X178_Cd	Up	2.25176e-06	7.25993e-05	1.7405
HORVU.MOREX.r2.4HG0289900	HORVU.MOREX.r2.4HG0289900.1	tran	mRNA	X178_CK	X178_Cd	Up	2.27325e-06	7.32518e-05	1.01057
HORVU.MOREX.r2.2HG0160700	TCONS_00024302	tran	mRNA	X178_CK	X178_Cd	Up	2.27872e-06	7.33475e-05	1.50663
HORVU.MOREX.r2.7HG0576950	HORVU.MOREX.r2.7HG0576950.1	tran	mRNA	X178_CK	X178_Cd	Up	2.27773e-06	7.33475e-05	0.558108
HORVU.MOREX.r2.7HG0593780	HORVU.MOREX.r2.7HG0593780.1	tran	mRNA	X178_CK	X178_Cd	Up	2.28293e-06	7.34426e-05	0.923762
HORVU.MOREX.r2.1HG0075160	HORVU.MOREX.r2.1HG0075160.1	tran	mRNA	X178_CK	X178_Cd	Dw	2.28866e-06	7.35867e-05	-1.74565
HORVU.MOREX.r2.2HG0133360	TCONS_00022421	tran	mRNA	X178_CK	X178_Cd	Dw	2.31947e-06	7.45365e-05	-0.817596
HORVU.MOREX.r2.2HG0178690	TCONS_00018202	tran	mRNA	X178_CK	X178_Cd	Dw	2.33165e-06	7.4887e-05	-0.703224
XLOC_018823	TCONS_00026531	tran	lncRNA	X178_CK	X178_Cd	Up	2.37645e-06	7.62842e-05	20.8035
HORVU.MOREX.r2.7HG0572340	TCONS_00077891	tran	mRNA	X178_CK	X178_Cd	Dw	2.39684e-06	7.68967e-05	-1.29469
HORVU.MOREX.r2.7HG0528420	TCONS_00081575	tran	mRNA	X178_CK	X178_Cd	Up	2.39831e-06	7.69017e-05	20.7956
HORVU.MOREX.r2.3HG0274990	HORVU.MOREX.r2.3HG0274990.1	tran	mRNA	X178_CK	X178_Cd	Dw	2.41792e-06	7.74881e-05	-0.625496
HORVU.MOREX.r2.5HG0408090	TCONS_00060841	tran	mRNA	X178_CK	X178_Cd	Up	2.43458e-06	7.79795e-05	2.35014
HORVU.MOREX.r2.4HG0286500	HORVU.MOREX.r2.4HG0286500.1	tran	mRNA	X178_CK	X178_Cd	Up	2.47763e-06	7.92376e-05	0.488884
HORVU.MOREX.r2.5HG0419800	TCONS_00054555	tran	mRNA	X178_CK	X178_Cd	Up	2.4779e-06	7.92376e-05	20.7665
HORVU.MOREX.r2.5HG0419800	TCONS_00054556	tran	mRNA	X178_CK	X178_Cd	Up	2.4779e-06	7.92376e-05	20.7665
HORVU.MOREX.r2.3HG0213480	TCONS_00028019	tran	lncRNA	X178_CK	X178_Cd	Up	2.49056e-06	7.95989e-05	20.7619
XLOC_062679	TCONS_00088477	tran	mRNA	X178_CK	X178_Cd	Dw	2.5063e-06	8.00584e-05	-7.6408
HORVU.MOREX.r2.2HG0131440	HORVU.MOREX.r2.2HG0131440.1	tran	mRNA	X178_CK	X178_Cd	Up	2.51176e-06	8.01893e-05	0.938262
HORVU.MOREX.r2.3HG0214060	TCONS_00028078	tran	lncRNA	X178_CK	X178_Cd	Up	2.52075e-06	8.04324e-05	0.887409
HORVU.MOREX.r2.1HG0000230	TCONS_00005542	tran	mRNA	X178_CK	X178_Cd	Up	2.54529e-06	8.11713e-05	20.7425
HORVU.MOREX.r2.1HG0058220	HORVU.MOREX.r2.1HG0058220.1	tran	mRNA	X178_CK	X178_Cd	Up	2.55775e-06	8.15244e-05	1.7552
HORVU.MOREX.r2.4HG0280440	HORVU.MOREX.r2.4HG0280440.1	tran	mRNA	X178_CK	X178_Cd	Dw	2.56687e-06	8.17709e-05	-0.602276
HORVU.MOREX.r2.7HG0559130	TCONS_00076842	tran	mRNA	X178_CK	X178_Cd	Up	2.57853e-06	8.20975e-05	20.7309
HORVU.MOREX.r2.1HG0046210	HORVU.MOREX.r2.1HG0046210.1	tran	mRNA	X178_CK	X178_Cd	Dw	2.59841e-06	8.26858e-05	-1.03341
HORVU.MOREX.r2.2HG0092160	HORVU.MOREX.r2.2HG0092160.1	tran	mRNA	X178_CK	X178_Cd	Up	2.60637e-06	8.28943e-05	1.51726
XLOC_027692	TCONS_00039102	tran	lncRNA	X178_CK	X178_Cd	Dw	2.63645e-06	8.38055e-05	-7.06805
HORVU.MOREX.r2.3HG0216740	TCONS_00034922	tran	mRNA	X178_CK	X178_Cd	Dw	2.64821e-06	8.41337e-05	-0.891155
HORVU.MOREX.r2.2HG0104860	TCONS_00012926	tran	lncRNA	X178_CK	X178_Cd	Up	2.64994e-06	8.41431e-05	2.38813
HORVU.MOREX.r2.5HG0353420	TCONS_00056824	tran	mRNA	X178_CK	X178_Cd	Dw	2.67988e-06	8.50478e-05	-2.71671
XLOC_056470	TCONS_00079834	tran	mRNA	X178_CK	X178_Cd	Dw	2.70147e-06	8.56866e-05	-2.1348
HORVU.MOREX.r2.3HG0195890	HORVU.MOREX.r2.3HG0195890.1	tran	mRNA	X178_CK	X178_Cd	Up	2.71026e-06	8.59191e-05	2.39702
HORVU.MOREX.r2.5HG0413110	TCONS_00061184	tran	lncRNA	X178_CK	X178_Cd	Up	2.71508e-06	8.60255e-05	20.6847
HORVU.MOREX.r2.3HG0256700	HORVU.MOREX.r2.3HG0256700.1	tran	mRNA	X178_CK	X178_Cd	Up	2.73566e-06	8.66306e-05	1.2071
HORVU.MOREX.r2.6HG0459260	TCONS_00064322	tran	mRNA	X178_CK	X178_Cd	Up	2.74007e-06	8.67235e-05	7.31802
HORVU.MOREX.r2.5HG0355120	TCONS_00056942	tran	mRNA	X178_CK	X178_Cd	Dw	2.74397e-06	8.68003e-05	-10.8778
HORVU.MOREX.r2.7HG0606740	HORVU.MOREX.r2.7HG0606740.1	tran	mRNA	X178_CK	X178_Cd	Up	2.75701e-06	8.71659e-05	1.45659
HORVU.MOREX.r2.6HG0494410	HORVU.MOREX.r2.6HG0494410.1	tran	mRNA	X178_CK	X178_Cd	Up	2.7613e-06	8.72543e-05	0.861786
HORVU.MOREX.r2.2HG0125770	TCONS_00021914	tran	mRNA	X178_CK	X178_Cd	Up	2.76809e-06	8.7422e-05	0.505274
HORVU.MOREX.r2.2HG0172010	TCONS_00025066	tran	mRNA	X178_CK	X178_Cd	Up	2.77232e-06	8.74613e-05	0.383063
HORVU.MOREX.r2.5HG0402280	HORVU.MOREX.r2.5HG0402280.1	tran	mRNA	X178_CK	X178_Cd	Up	2.77207e-06	8.74613e-05	0.758811
HORVU.MOREX.r2.7HG0587290	HORVU.MOREX.r2.7HG0587290.1	tran	mRNA	X178_CK	X178_Cd	Up	2.7782e-06	8.75999e-05	1.25946
HORVU.MOREX.r2.3HG0260810	TCONS_00031382	tran	mRNA	X178_CK	X178_Cd	Up	2.78843e-06	8.78753e-05	0.765212
HORVU.MOREX.r2.1HG0045600	TCONS_00003276	tran	mRNA	X178_CK	X178_Cd	Up	2.79669e-06	8.80883e-05	1.17329
XLOC_003600	TCONS_00004946	tran	lncRNA	X178_CK	X178_Cd	Up	2.82472e-06	8.89233e-05	20.6491
HORVU.MOREX.r2.UnG0627430	TCONS_00089484	tran	mRNA	X178_CK	X178_Cd	Dw	2.8332e-06	8.91425e-05	-5.55164
HORVU.MOREX.r2.3HG0198100	TCONS_00033504	tran	mRNA	X178_CK	X178_Cd	Dw	2.85309e-06	8.97202e-05	-2.75792
HORVU.MOREX.r2.4HG0328340	TCONS_00042960	tran	mRNA	X178_CK	X178_Cd	Dw	2.87023e-06	9.02109e-05	-0.778293
HORVU.MOREX.r2.4HG0333890	HORVU.MOREX.r2.4HG0333890.1	tran	mRNA	X178_CK	X178_Cd	Up	2.87668e-06	9.03652e-05	1.25666
HORVU.MOREX.r2.2HG0112790	HORVU.MOREX.r2.2HG0112790.1	tran	mRNA	X178_CK	X178_Cd	Up	2.89376e-06	9.08532e-05	0.903992
HORVU.MOREX.r2.7HG0620190	HORVU.MOREX.r2.7HG0620190.1	tran	mRNA	X178_CK	X178_Cd	Up	2.90004e-06	9.10017e-05	0.870986
HORVU.MOREX.r2.5HG0391650	HORVU.MOREX.r2.5HG0391650.1	tran	mRNA	X178_CK	X178_Cd	Dw	2.91602e-06	9.14542e-05	-1.11957
HORVU.MOREX.r2.3HG0270020	TCONS_00032010	tran	lncRNA	X178_CK	X178_Cd	Up	2.94601e-06	9.23455e-05	20.6114
HORVU.MOREX.r2.7HG0558860	HORVU.MOREX.r2.7HG0558860.1	tran	mRNA	X178_CK	X178_Cd	Up	2.96851e-06	9.30011e-05	1.23047
HORVU.MOREX.r2.5HG0428420	TCONS_00055178	tran	lncRNA	X178_CK	X178_Cd	Up	2.97403e-06	9.31245e-05	1.05647
HORVU.MOREX.r2.7HG0542820	HORVU.MOREX.r2.7HG0542820.1	tran	mRNA	X178_CK	X178_Cd	Up	3.01761e-06	9.44387e-05	2.08122
XLOC_009336	TCONS_00013159	tran	lncRNA	X178_CK	X178_Cd	Dw	3.02389e-06	9.45846e-05	-0.72082
XLOC_024259	TCONS_00034286	tran	lncRNA	X178_CK	X178_Cd	Dw	3.04015e-06	9.50426e-05	-1.0249
HORVU.MOREX.r2.5HG0426370	HORVU.MOREX.r2.5HG0426370.1	tran	mRNA	X178_CK	X178_Cd	Dw	3.05817e-06	9.55553e-05	-2.2252
HORVU.MOREX.r2.5HG0424570	TCONS_00061949	tran	mRNA	X178_CK	X178_Cd	Dw	3.08231e-06	9.62583e-05	-1.11716
XLOC_062707	TCONS_00088534	tran	lncRNA	X178_CK	X178_Cd	Up	3.09413e-06	9.6576e-05	20.566
HORVU.MOREX.r2.4HG0318950	HORVU.MOREX.r2.4HG0318950.1	tran	mRNA	X178_CK	X178_Cd	Up	3.12346e-06	9.74396e-05	0.973984
HORVU.MOREX.r2.6HG0469030	TCONS_00070645	tran	mRNA	X178_CK	X178_Cd	Up	3.12644e-06	9.7481e-05	1.00988
HORVU.MOREX.r2.5HG0401200	HORVU.MOREX.r2.5HG0401200.1	tran	mRNA	X178_CK	X178_Cd	Dw	3.13755e-06	9.77753e-05	-1.54467
HORVU.MOREX.r2.2HG0144690	HORVU.MOREX.r2.2HG0144690.1	tran	mRNA	X178_CK	X178_Cd	Dw	3.14758e-06	9.80357e-05	-2.62528
HORVU.MOREX.r2.6HG0448630	HORVU.MOREX.r2.6HG0448630.1	tran	mRNA	X178_CK	X178_Cd	Up	3.1594e-06	9.83517e-05	4.53149
HORVU.MOREX.r2.4HG0323130	TCONS_00047846	tran	mRNA	X178_CK	X178_Cd	Up	3.16546e-06	9.84882e-05	0.457297
HORVU.MOREX.r2.2HG0137760	TCONS_00015378	tran	mRNA	X178_CK	X178_Cd	Up	3.17444e-06	9.86785e-05	7.42164
HORVU.MOREX.r2.5HG0352750	HORVU.MOREX.r2.5HG0352750.1	tran	mRNA	X178_CK	X178_Cd	Up	3.17494e-06	9.86785e-05	1.79391
HORVU.MOREX.r2.3HG0181830	TCONS_00032419	tran	mRNA	X178_CK	X178_Cd	Up	3.17996e-06	9.87824e-05	0.984216
HORVU.MOREX.r2.2HG0085150	TCONS_00011660	tran	mRNA	X178_CK	X178_Cd	Up	3.20203e-06	9.94155e-05	20.5363
HORVU.MOREX.r2.1HG0050720	HORVU.MOREX.r2.1HG0050720.1	tran	mRNA	X178_CK	X178_Cd	Up	3.20802e-06	9.94961e-05	1.77152
HORVU.MOREX.r2.7HG0621850	HORVU.MOREX.r2.7HG0621850.1	tran	mRNA	X178_CK	X178_Cd	Up	3.20692e-06	9.94961e-05	1.38876
HORVU.MOREX.r2.3HG0267180	HORVU.MOREX.r2.3HG0267180.1	tran	mRNA	X178_CK	X178_Cd	Up	3.20978e-06	9.94981e-05	0.637791
HORVU.MOREX.r2.3HG0183710	HORVU.MOREX.r2.3HG0183710.1	tran	mRNA	X178_CK	X178_Cd	Dw	3.2747e-06	0.000101457	-4.1564
HORVU.MOREX.r2.5HG0356620	HORVU.MOREX.r2.5HG0356620.1	tran	mRNA	X178_CK	X178_Cd	Dw	3.32358e-06	0.000102917	-1.2956
HORVU.MOREX.r2.1HG0002510	HORVU.MOREX.r2.1HG0002510.1	tran	mRNA	X178_CK	X178_Cd	Dw	3.34216e-06	0.000103383	-1.3649
HORVU.MOREX.r2.5HG0385150	HORVU.MOREX.r2.5HG0385150.1	tran	mRNA	X178_CK	X178_Cd	Up	3.34093e-06	0.000103383	0.967702
HORVU.MOREX.r2.1HG0068680	HORVU.MOREX.r2.1HG0068680.1	tran	mRNA	X178_CK	X178_Cd	Up	3.35144e-06	0.000103616	0.971357
HORVU.MOREX.r2.5HG0410360	TCONS_00061015	tran	mRNA	X178_CK	X178_Cd	Dw	3.35687e-06	0.000103729	-1.42777
HORVU.MOREX.r2.4HG0330640	TCONS_00043107	tran	mRNA	X178_CK	X178_Cd	Up	3.36312e-06	0.000103867	0.439821
HORVU.MOREX.r2.3HG0202220	TCONS_00033787	tran	lncRNA	X178_CK	X178_Cd	Up	3.36683e-06	0.000103928	7.59226
HORVU.MOREX.r2.1HG0076680	HORVU.MOREX.r2.1HG0076680.1	tran	mRNA	X178_CK	X178_Cd	Dw	3.37406e-06	0.000104096	-0.774047
HORVU.MOREX.r2.1HG0055790	TCONS_00009567	tran	mRNA	X178_CK	X178_Cd	Dw	3.39487e-06	0.000104683	-1.19972
HORVU.MOREX.r2.6HG0471110	TCONS_00065156	tran	mRNA	X178_CK	X178_Cd	Dw	3.41416e-06	0.000105222	-0.512962
HORVU.MOREX.r2.3HG0218310	TCONS_00035029	tran	mRNA	X178_CK	X178_Cd	Dw	3.42243e-06	0.000105422	-0.903495
HORVU.MOREX.r2.2HG0152220	HORVU.MOREX.r2.2HG0152220.1	tran	mRNA	X178_CK	X178_Cd	Up	3.42884e-06	0.000105509	0.643467
HORVU.MOREX.r2.7HG0539640	TCONS_00075507	tran	mRNA	X178_CK	X178_Cd	Up	3.42715e-06	0.000105509	0.842374
HORVU.MOREX.r2.6HG0526710	TCONS_00074633	tran	mRNA	X178_CK	X178_Cd	Up	3.43987e-06	0.000105746	7.94437
XLOC_032087	TCONS_00045372	tran	lncRNA	X178_CK	X178_Cd	Up	3.44015e-06	0.000105746	20.4715
HORVU.MOREX.r2.6HG0518430	HORVU.MOREX.r2.6HG0518430.1	tran	mRNA	X178_CK	X178_Cd	Up	3.44501e-06	0.00010584	3.35829
HORVU.MOREX.r2.2HG0149200	HORVU.MOREX.r2.2HG0149200.1	tran	mRNA	X178_CK	X178_Cd	Up	3.45163e-06	0.000105988	0.690648
HORVU.MOREX.r2.5HG0349930	TCONS_00056591	tran	mRNA	X178_CK	X178_Cd	Dw	3.46081e-06	0.000106214	-1.76639
HORVU.MOREX.r2.5HG0421340	TCONS_00054655	tran	mRNA	X178_CK	X178_Cd	Dw	3.54256e-06	0.000108666	-5.66101
HORVU.MOREX.r2.3HG0211500	TCONS_00027881	tran	lncRNA	X178_CK	X178_Cd	Up	3.54893e-06	0.000108748	20.4434
HORVU.MOREX.r2.4HG0308800	TCONS_00041504	tran	mRNA	X178_CK	X178_Cd	Up	3.54893e-06	0.000108748	20.4434
HORVU.MOREX.r2.1HG0009250	TCONS_00006221	tran	mRNA	X178_CK	X178_Cd	Dw	3.55989e-06	0.000109027	-0.331983
HORVU.MOREX.r2.1HG0074980	HORVU.MOREX.r2.1HG0074980.1	tran	mRNA	X178_CK	X178_Cd	Up	3.59358e-06	0.000109946	0.834878
HORVU.MOREX.r2.7HG0570130	TCONS_00084436	tran	mRNA	X178_CK	X178_Cd	Up	3.5955e-06	0.000109946	20.4307
HORVU.MOREX.r2.7HG0570130	TCONS_00084437	tran	mRNA	X178_CK	X178_Cd	Up	3.5955e-06	0.000109946	20.4307
HORVU.MOREX.r2.5HG0398910	HORVU.MOREX.r2.5HG0398910.1	tran	mRNA	X178_CK	X178_Cd	Up	3.62726e-06	0.000110856	0.828827
HORVU.MOREX.r2.7HG0573610	HORVU.MOREX.r2.7HG0573610.1	tran	mRNA	X178_CK	X178_Cd	Up	3.62904e-06	0.000110856	0.422766
HORVU.MOREX.r2.3HG0200070	HORVU.MOREX.r2.3HG0200070.1	tran	mRNA	X178_CK	X178_Cd	Dw	3.65498e-06	0.00011159	-1.01031
HORVU.MOREX.r2.3HG0203220	TCONS_00027285	tran	mRNA	X178_CK	X178_Cd	Up	3.65954e-06	0.000111671	20.4155
HORVU.MOREX.r2.4HG0312620	HORVU.MOREX.r2.4HG0312620.1	tran	mRNA	X178_CK	X178_Cd	Up	3.66859e-06	0.000111889	0.529574
HORVU.MOREX.r2.2HG0160070	HORVU.MOREX.r2.2HG0160070.1	tran	mRNA	X178_CK	X178_Cd	Up	3.69107e-06	0.000112516	0.612827
XLOC_022036	TCONS_00031144	tran	lncRNA	X178_CK	X178_Cd	Dw	3.69416e-06	0.000112552	-0.717443
HORVU.MOREX.r2.2HG0119900	HORVU.MOREX.r2.2HG0119900.1	tran	mRNA	X178_CK	X178_Cd	Dw	3.7032e-06	0.000112769	-0.513266
HORVU.MOREX.r2.4HG0316890	HORVU.MOREX.r2.4HG0316890.1	tran	mRNA	X178_CK	X178_Cd	Up	3.72142e-06	0.000113265	0.494275
HORVU.MOREX.r2.2HG0091260	HORVU.MOREX.r2.2HG0091260.1	tran	mRNA	X178_CK	X178_Cd	Up	3.74788e-06	0.000113952	7.2381
HORVU.MOREX.r2.3HG0225000	HORVU.MOREX.r2.3HG0225000.1	tran	mRNA	X178_CK	X178_Cd	Up	3.74649e-06	0.000113952	1.87692
HORVU.MOREX.r2.1HG0044410	HORVU.MOREX.r2.1HG0044410.1	tran	mRNA	X178_CK	X178_Cd	Up	3.75922e-06	0.000114238	0.515266
HORVU.MOREX.r2.3HG0239460	TCONS_00029899	tran	mRNA	X178_CK	X178_Cd	Dw	3.79089e-06	0.000115141	-1.8075
HORVU.MOREX.r2.5HG0365360	HORVU.MOREX.r2.5HG0365360.1	tran	mRNA	X178_CK	X178_Cd	Up	3.80173e-06	0.00011541	2.80786
HORVU.MOREX.r2.6HG0518400	HORVU.MOREX.r2.6HG0518400.1	tran	mRNA	X178_CK	X178_Cd	Up	3.81285e-06	0.000115688	0.654699
HORVU.MOREX.r2.7HG0610070	TCONS_00087314	tran	mRNA	X178_CK	X178_Cd	Dw	3.827e-06	0.000116057	-0.982413
HORVU.MOREX.r2.3HG0223460	HORVU.MOREX.r2.3HG0223460.1	tran	mRNA	X178_CK	X178_Cd	Up	3.84202e-06	0.000116453	1.42325
HORVU.MOREX.r2.2HG0161980	HORVU.MOREX.r2.2HG0161980.1	tran	mRNA	X178_CK	X178_Cd	Up	3.85496e-06	0.000116785	0.611396
HORVU.MOREX.r2.1HG0050960	HORVU.MOREX.r2.1HG0050960.1	tran	mRNA	X178_CK	X178_Cd	Up	3.87358e-06	0.000117288	1.04743
HORVU.MOREX.r2.6HG0508270	HORVU.MOREX.r2.6HG0508270.1	tran	mRNA	X178_CK	X178_Cd	Up	3.88067e-06	0.000117382	0.822863
HORVU.MOREX.r2.7HG0604380	HORVU.MOREX.r2.7HG0604380.1	tran	mRNA	X178_CK	X178_Cd	Up	3.88009e-06	0.000117382	1.55099
HORVU.MOREX.r2.5HG0379640	TCONS_00051890	tran	mRNA	X178_CK	X178_Cd	Dw	3.92311e-06	0.000118604	-1.7155
HORVU.MOREX.r2.1HG0031540	TCONS_00002269	tran	mRNA	X178_CK	X178_Cd	Up	3.92819e-06	0.000118636	2.7503
HORVU.MOREX.r2.5HG0372800	TCONS_00058268	tran	mRNA	X178_CK	X178_Cd	Up	3.92734e-06	0.000118636	1.13302
HORVU.MOREX.r2.7HG0619900	TCONS_00088009	tran	mRNA	X178_CK	X178_Cd	Dw	3.93198e-06	0.000118689	-1.60747
HORVU.MOREX.r2.3HG0195050	TCONS_00026712	tran	mRNA	X178_CK	X178_Cd	Up	3.97809e-06	0.000120019	20.3397
HORVU.MOREX.r2.1HG0066740	TCONS_00010293	tran	mRNA	X178_CK	X178_Cd	Up	4.03403e-06	0.000121644	0.784797
HORVU.MOREX.r2.6HG0480710	HORVU.MOREX.r2.6HG0480710.1	tran	mRNA	X178_CK	X178_Cd	Dw	4.07386e-06	0.000122783	-0.974637
HORVU.MOREX.r2.2HG0087010	HORVU.MOREX.r2.2HG0087010.1	tran	mRNA	X178_CK	X178_Cd	Dw	4.10255e-06	0.00012352	-1.56446
HORVU.MOREX.r2.5HG0402450	HORVU.MOREX.r2.5HG0402450.1	tran	mRNA	X178_CK	X178_Cd	Up	4.10197e-06	0.00012352	1.37953
HORVU.MOREX.r2.5HG0403040	HORVU.MOREX.r2.5HG0403040.1	tran	mRNA	X178_CK	X178_Cd	Dw	4.11609e-06	0.000123864	-1.44817
HORVU.MOREX.r2.1HG0056750	HORVU.MOREX.r2.1HG0056750.1	tran	mRNA	X178_CK	X178_Cd	Dw	4.12428e-06	0.00012392	-3.62286
HORVU.MOREX.r2.2HG0163430	HORVU.MOREX.r2.2HG0163430.1	tran	mRNA	X178_CK	X178_Cd	Dw	4.1239e-06	0.00012392	-3.35015
HORVU.MOREX.r2.3HG0246400	TCONS_00037065	tran	mRNA	X178_CK	X178_Cd	Up	4.12325e-06	0.00012392	20.3064
HORVU.MOREX.r2.1HG0071020	TCONS_00005043	tran	mRNA	X178_CK	X178_Cd	Up	4.13027e-06	0.000124037	0.943421
HORVU.MOREX.r2.6HG0491960	HORVU.MOREX.r2.6HG0491960.1	tran	mRNA	X178_CK	X178_Cd	Up	4.13237e-06	0.000124037	1.78236
HORVU.MOREX.r2.5HG0424780	HORVU.MOREX.r2.5HG0424780.1	tran	mRNA	X178_CK	X178_Cd	Dw	4.14328e-06	0.0001243	-6.53478
HORVU.MOREX.r2.6HG0490010	HORVU.MOREX.r2.6HG0490010.1	tran	mRNA	X178_CK	X178_Cd	Dw	4.14827e-06	0.000124323	-0.777532
XLOC_002968	TCONS_00004097	tran	lncRNA	X178_CK	X178_Cd	Dw	4.14646e-06	0.000124323	-2.13113
HORVU.MOREX.r2.4HG0280410	HORVU.MOREX.r2.4HG0280410.1	tran	mRNA	X178_CK	X178_Cd	Up	4.15796e-06	0.00012455	20.2995
HORVU.MOREX.r2.7HG0593520	HORVU.MOREX.r2.7HG0593520.1	tran	mRNA	X178_CK	X178_Cd	Up	4.17361e-06	0.000124955	0.736695
HORVU.MOREX.r2.1HG0063050	HORVU.MOREX.r2.1HG0063050.1	tran	mRNA	X178_CK	X178_Cd	Up	4.21146e-06	0.000126024	0.422148
XLOC_049725	TCONS_00070191	tran	lncRNA	X178_CK	X178_Cd	Up	4.26991e-06	0.000127708	7.11806
HORVU.MOREX.r2.5HG0380250	HORVU.MOREX.r2.5HG0380250.1	tran	mRNA	X178_CK	X178_Cd	Up	4.30031e-06	0.000128552	0.474166
HORVU.MOREX.r2.2HG0156970	HORVU.MOREX.r2.2HG0156970.1	tran	mRNA	X178_CK	X178_Cd	Dw	4.30738e-06	0.000128698	-1.52928
HORVU.MOREX.r2.2HG0155970	TCONS_00016624	tran	mRNA	X178_CK	X178_Cd	Up	4.34029e-06	0.000129615	0.918493
HORVU.MOREX.r2.4HG0346940	TCONS_00049505	tran	mRNA	X178_CK	X178_Cd	Up	4.35669e-06	0.000130038	20.2569
HORVU.MOREX.r2.2HG0091890	TCONS_00012129	tran	mRNA	X178_CK	X178_Cd	Up	4.35914e-06	0.000130045	20.2564
HORVU.MOREX.r2.6HG0460800	HORVU.MOREX.r2.6HG0460800.1	tran	mRNA	X178_CK	X178_Cd	Up	4.38783e-06	0.000130835	0.349321
XLOC_022513	TCONS_00031801	tran	lncRNA	X178_CK	X178_Cd	Dw	4.39291e-06	0.00013092	-1.3144
HORVU.MOREX.r2.6HG0503990	HORVU.MOREX.r2.6HG0503990.1	tran	mRNA	X178_CK	X178_Cd	Up	4.39777e-06	0.000130998	0.932376
HORVU.MOREX.r2.1HG0074210	TCONS_00010789	tran	mRNA	X178_CK	X178_Cd	Up	4.42206e-06	0.000131655	20.2391
HORVU.MOREX.r2.3HG0191300	TCONS_00033040	tran	mRNA	X178_CK	X178_Cd	Up	4.4431e-06	0.000132214	0.294618
HORVU.MOREX.r2.4HG0297700	HORVU.MOREX.r2.4HG0297700.1	tran	mRNA	X178_CK	X178_Cd	Up	4.45616e-06	0.000132536	2.5379
HORVU.MOREX.r2.4HG0340070	TCONS_00049039	tran	mRNA	X178_CK	X178_Cd	Dw	4.48215e-06	0.000133241	-1.65125
HORVU.MOREX.r2.4HG0286260	TCONS_00045163	tran	mRNA	X178_CK	X178_Cd	Up	4.51638e-06	0.000134191	0.7495
HORVU.MOREX.r2.7HG0552980	HORVU.MOREX.r2.7HG0552980.1	tran	mRNA	X178_CK	X178_Cd	Up	4.52962e-06	0.000134516	1.19701
HORVU.MOREX.r2.1HG0006180	HORVU.MOREX.r2.1HG0006180.1	tran	mRNA	X178_CK	X178_Cd	Dw	4.54073e-06	0.000134778	-0.808325
HORVU.MOREX.r2.5HG0420510	TCONS_00054604	tran	mRNA	X178_CK	X178_Cd	Up	4.55025e-06	0.000134992	1.00273
HORVU.MOREX.r2.2HG0080940	HORVU.MOREX.r2.2HG0080940.1	tran	mRNA	X178_CK	X178_Cd	Dw	4.55842e-06	0.000135166	-6.9765
HORVU.MOREX.r2.6HG0519410	HORVU.MOREX.r2.6HG0519410.1	tran	mRNA	X178_CK	X178_Cd	Dw	4.58883e-06	0.000135999	-1.38274
HORVU.MOREX.r2.7HG0547140	TCONS_00076013	tran	mRNA	X178_CK	X178_Cd	Dw	4.62901e-06	0.000137121	-0.785169
HORVU.MOREX.r2.3HG0216340	HORVU.MOREX.r2.3HG0216340.1	tran	lncRNA	X178_CK	X178_Cd	Up	4.63261e-06	0.000137158	0.619208
HORVU.MOREX.r2.2HG0130640	TCONS_00022236	tran	lncRNA	X178_CK	X178_Cd	Up	4.64318e-06	0.000137333	20.1987
HORVU.MOREX.r2.3HG0237120	TCONS_00029732	tran	mRNA	X178_CK	X178_Cd	Dw	4.64175e-06	0.000137333	-1.40107
HORVU.MOREX.r2.3HG0205500	HORVU.MOREX.r2.3HG0205500.1	tran	mRNA	X178_CK	X178_Cd	Dw	4.66324e-06	0.000137857	-1.12283
HORVU.MOREX.r2.7HG0602340	HORVU.MOREX.r2.7HG0602340.1	tran	mRNA	X178_CK	X178_Cd	Up	4.67307e-06	0.000138078	1.33251
HORVU.MOREX.r2.5HG0355230	TCONS_00050128	tran	mRNA	X178_CK	X178_Cd	Up	4.68869e-06	0.00013847	1.56406
HORVU.MOREX.r2.6HG0477060	HORVU.MOREX.r2.6HG0477060.1	tran	mRNA	X178_CK	X178_Cd	Dw	4.70304e-06	0.000138824	-1.55093
HORVU.MOREX.r2.5HG0410880	HORVU.MOREX.r2.5HG0410880.1	tran	mRNA	X178_CK	X178_Cd	Up	4.71132e-06	0.000138998	0.783667
HORVU.MOREX.r2.5HG0444030	HORVU.MOREX.r2.5HG0444030.1	tran	mRNA	X178_CK	X178_Cd	Up	4.72404e-06	0.000139304	1.88832
HORVU.MOREX.r2.3HG0230950	HORVU.MOREX.r2.3HG0230950.1	tran	mRNA	X178_CK	X178_Cd	Dw	4.75536e-06	0.000140157	-1.29809
HORVU.MOREX.r2.7HG0528980	HORVU.MOREX.r2.7HG0528980.1	tran	mRNA	X178_CK	X178_Cd	Up	4.77398e-06	0.000140635	7.74045
HORVU.MOREX.r2.1HG0030800	TCONS_00002207	tran	mRNA	X178_CK	X178_Cd	Up	4.80308e-06	0.000141421	0.355288
HORVU.MOREX.r2.7HG0622270	HORVU.MOREX.r2.7HG0622270.1	tran	mRNA	X178_CK	X178_Cd	Dw	4.83776e-06	0.000142371	-1.11004
HORVU.MOREX.r2.5HG0395270	TCONS_00052881	tran	mRNA	X178_CK	X178_Cd	Dw	4.84786e-06	0.000142597	-7.00712
HORVU.MOREX.r2.3HG0212350	TCONS_00034566	tran	mRNA	X178_CK	X178_Cd	Up	4.85979e-06	0.000142876	1.10545
HORVU.MOREX.r2.1HG0000240	TCONS_00000014	tran	mRNA	X178_CK	X178_Cd	Up	4.8647e-06	0.000142949	20.1561
[truncated: 56,713 more rows]
