# Supplementary material for: Comparative transcriptome analysis reveals key long noncoding RNAs for cadmium tolerance in Tibetan hull-less barley
Source: Front Plant Sci. 2025 May 22;16:1572490. doi: 10.3389/fpls.2025.1572490 (PMC12138524; doi:10.3389/fpls.2025.1572490)
Supplement: Supplementary file 1 [file DataSheet1.zip › Table S8. List of Cd-tolerance-related lncRNAs and target genes.xlsx]

## Sheet: Sheet1
Table S8. List of Cd-tolerance-related lncRNAs and target genes
	Fold change (Cd vs control)			Fold change (Cd vs control)		Annotation
Gene ID	X178	X38	Target mRNA	X178	X38
TCONS_00005624	21.2796	-4.23451	TCONS_00005620	1.0765	-0.478277	Protein DJ-1 homolog B
TCONS_00005624	21.2796	-4.23451	TCONS_00005618	0.720531	-0.34684	Protein DJ-1 homolog B
TCONS_00055185	1.52637	0.790197	HORVU.MOREX.r2.4HG0330610.1	0.486325	0.746839	LRRNT_2 domain-containing protein
TCONS_00055185	1.52637	0.790197	TCONS_00019560	0.452972	0.68185	Protein tesmin/TSO1-like CXC 8
TCONS_00055185	1.52637	0.790197	TCONS_00021467	0.330915	0.482354	Genome assembly, chromosome: II
TCONS_00071028	-1.08145	-0.642281	HORVU.MOREX.r2.6HG0471350.1	0.934942	1.18081	Cinnamoyl-CoA reductase 1; Protein IRREGULAR XYLEM 4
TCONS_00010866	2.04877	1.7938	HORVU.MOREX.r2.6HG0471350.1	0.934942	1.18081	Cinnamoyl-CoA reductase 1; Protein IRREGULAR XYLEM 4
TCONS_00035202	0.961165	1.20178	TCONS_00013867	1.12833	0.711927	Transmembrane E3 ubiquitin-protein ligase; Protein FLYING SAUCER 1; RING-type E3 ubiquitin transferase FLY1
TCONS_00035202	0.961165	1.20178	TCONS_00017530	1.52767	1.14471	G-type lectin S-receptor-like serine/threonine-protein kinase At2g19130
TCONS_00035202	0.961165	1.20178	TCONS_00024625	1.24765	1.70814	Phosphatidylinositol 4-phosphate 5-kinase 9; 1-phosphatidylinositol 4-phosphate kinase 9; Diphosphoinositide kinase 9; PtdIns(4)P-5-kinase 9
TCONS_00035202	0.961165	1.20178	TCONS_00060254	0.81322	0.94413	Probable indole-3-pyruvate monooxygenase YUCCA11; Flavin-containing monooxygenase YUCCA11
TCONS_00035202	0.961165	1.20178	TCONS_00065483	0.294384	0.530034	Zinc finger A20 and AN1 domain-containing stress-associated protein 8; Stress-associated protein 3
TCONS_00002843	0.750564	1.00841	TCONS_00003971	0.872131	0.614885	Full=Cysteine proteinase inhibitor; Cystatin; Hv-CPI;
TCONS_00002843	0.750564	1.00841	TCONS_00027455	0.596114	0.681547	Mitochondrial carrier protein MTM1; Manganese tracking factor for mitochondrial SOD2
TCONS_00002843	0.750564	1.00841	TCONS_00030845	1.76061	2.26404	Ammonium transporter 2 member 3
TCONS_00002843	0.750564	1.00841	TCONS_00033227	1.36963	1.75417	Xyloglucan endotransglycosylase/hydrolase protein 8; End-xyloglucan transferase; OsXRT5; OsXTH8
TCONS_00002843	0.750564	1.00841	TCONS_00033392	0.52286	0.456574	2-oxoglutarate-Fe(II) type oxidoreductase hxnY; Nicotinate catabolism cluster protein hxnY
TCONS_00002843	0.750564	1.00841	TCONS_00064489	0.511656	0.577788	Predicted protein
TCONS_00002843	0.750564	1.00841	TCONS_00081206	0.452804	0.573834	Proline-rich receptor-like protein kinase PERK9; Proline-rich extensin-like receptor kinase 9
TCONS_00040227	-0.777705	-1.27086	HORVU.MOREX.r2.3HG0250790.1	3.19173	2.85298	Zinc finger protein 6
TCONS_00040227	-0.777705	-1.27086	TCONS_00036766	0.491262	0.728119	Chorismate mutase 1, chloroplastic
TCONS_00040227	-0.777705	-1.27086	TCONS_00065833	-0.544666	-1.19544	Protein ENHANCED DISEASE RESISTANCE 2
TCONS_00016711	-0.746272	-1.05251	HORVU.MOREX.r2.1HG0059820.1	-1.20318	-1.35809	Predicted protein
TCONS_00016711	-0.746272	-1.05251	HORVU.MOREX.r2.3HG0230250.1	0.398558	0.898059	Probable receptor-like protein kinase At2g42960
TCONS_00016711	-0.746272	-1.05251	HORVU.MOREX.r2.4HG0337780.1	0.353125	0.809361	Protein STRUBBELIG-RECEPTOR FAMILY 6; Leucine-rich repeat receptor kinase-like protein SRF6
TCONS_00016711	-0.746272	-1.05251	HORVU.MOREX.r2.7HG0586110.1	-1.71962	-1.78731	Cytokinin hydroxylase; Cytochrome P450 35A1;
TCONS_00016711	-0.746272	-1.05251	TCONS_00018251	-0.521881	-0.575615	Small glutamine-rich tetratricopeptide repeat-containing protein 2
TCONS_00016711	-0.746272	-1.05251	TCONS_00031332	-0.117315	-0.367461	Transcription factor TCP20
TCONS_00016711	-0.746272	-1.05251	TCONS_00080646	0.422356	0.816383	Cation-transporting ATPase HMA5; Protein HEAVY METAL ATPASE 5
TCONS_00073318	-0.935642	-1.22669	HORVU.MOREX.r2.4HG0313770.1	0.31921	0.532541	Hexosyltransferase GAUT11; Galacturonosyltransferase 11
TCONS_00073318	-0.935642	-1.22669	HORVU.MOREX.r2.4HG0342730.1	-3.24982	-3.05252	Inorganic phosphate transporter 1-2; H(+)/Pi cotransporter; OsPT1;
TCONS_00073318	-0.935642	-1.22669	HORVU.MOREX.r2.4HG0345940.1	-9.7887	-5.48923	60 kDa jasmonate-induced protein; rRNA N-glycosidase
TCONS_00073318	-0.935642	-1.22669	HORVU.MOREX.r2.5HG0389780.1	-4.39101	-3.61061	Uncharacterized protein
TCONS_00073318	-0.935642	-1.22669	HORVU.MOREX.r2.6HG0507040.1	-11.2027	-2.66135	Eukaryotic translation initiation factor 5
TCONS_00073318	-0.935642	-1.22669	HORVU.MOREX.r2.7HG0544860.1	-0.892312	-1.1489	HNHc domain-containing protein
TCONS_00073318	-0.935642	-1.22669	HORVU.MOREX.r2.7HG0559070.1	-6.94366	-7.56684	Uncharacterized protein
TCONS_00073318	-0.935642	-1.22669	TCONS_00048376	0.244366	0.630429	Vesicle transport protein GOT1; Golgi transport 1
TCONS_00073318	-0.935642	-1.22669	TCONS_00049369	0.223105	0.597378	RHOMBOID-like protein 2
TCONS_00073318	-0.935642	-1.22669	TCONS_00057600	0.253091	0.552144	Nucleobase-ascorbate transporter 3
TCONS_00078863	-0.907757	-1.2237	HORVU.MOREX.r2.1HG0048540.1	0.432642	0.551981	Phospholipase D zeta 1; Phospholipase D p1; Phospholipase D1 PHOX and PX-containing domain protein
TCONS_00078863	-0.907757	-1.2237	HORVU.MOREX.r2.2HG0140540.1	0.714469	0.479876	Auxin response factor 9
TCONS_00078863	-0.907757	-1.2237	HORVU.MOREX.r2.3HG0220570.1	0.549715	0.482615	Vacuolar-processing enzyme
TCONS_00078863	-0.907757	-1.2237	HORVU.MOREX.r2.3HG0229170.1	0.966292	0.479687	Histone-lysine N-methyltransferase ATX5; Protein SET DOMAIN GROUP 29; Trithorax-homolog protein 5
TCONS_00078863	-0.907757	-1.2237	HORVU.MOREX.r2.4HG0280580.1	0.538412	0.366374	Oxysterol-binding protein-related protein 1A; OSBP-related protein 1A
TCONS_00078863	-0.907757	-1.2237	HORVU.MOREX.r2.5HG0410300.1	0.781479	0.601343	Hydrolase_4 domain-containing protein
TCONS_00078863	-0.907757	-1.2237	HORVU.MOREX.r2.7HG0532590.1	0.750393	0.787968	Protein CYCLOPS; Protein IPD3 homolog
TCONS_00078863	-0.907757	-1.2237	HORVU.MOREX.r2.7HG0556350.1	0.397976	0.378914	Ubiquitin receptor RAD23d; Putative DNA repair protein RAD23-4; RAD23-like protein 4
TCONS_00078863	-0.907757	-1.2237	TCONS_00064042	-0.778589	-0.746627	Protein BONZAI 3
TCONS_00078863	-0.907757	-1.2237	TCONS_00081104	-1.22451	-1.31267	Chaperone protein dnaJ 11, chloroplastic
TCONS_00078863	-0.907757	-1.2237	TCONS_00086237	1.02754	0.761646	Multidrug resistance-associated protein 13; OsMRP5; Protein LOW PHYTIC ACID 2
TCONS_00034284	-0.864581	-1.1141	HORVU.MOREX.r2.5HG0428300.1	-1.26618	-2.04339	MDIS1-interacting receptor like kinase 2; Probable LRR receptor-like serine/threonine-protein kinase At4g08850
TCONS_00085714	-0.997977	-1.00037	TCONS_00026672	-2.73753	-1.68007	Uncharacterized protein
TCONS_00029966	-0.969412	-1.40341	HORVU.MOREX.r2.1HG0013370.1	0.984638	1.69135	Peroxidase 2; Plasma membrane-bound peroxidase 2
TCONS_00029966	-0.969412	-1.40341	HORVU.MOREX.r2.1HG0057890.1	2.26681	2.50726	Zinc transporter 5; ZRT/IRT-like protein 5
TCONS_00029966	-0.969412	-1.40341	HORVU.MOREX.r2.2HG0091570.1	0.314936	0.578719	Probable cellulose synthase A catalytic subunit 2; OsCesA2;
TCONS_00029966	-0.969412	-1.40341	HORVU.MOREX.r2.2HG0165450.1	0.289414	0.588047	[Kinesin-like protein KIN-14H
TCONS_00029966	-0.969412	-1.40341	HORVU.MOREX.r2.3HG0197310.1	8.68554	5.09775	17.5 kDa class II heat shock protein
TCONS_00029966	-0.969412	-1.40341	HORVU.MOREX.r2.3HG0197340.1	6.40574	5.95536	17.5 kDa class II heat shock protein
TCONS_00029966	-0.969412	-1.40341	HORVU.MOREX.r2.4HG0320560.1	0.799922	1.42263	Probable glucuronosyltransferase Os03g0287800
TCONS_00029966	-0.969412	-1.40341	HORVU.MOREX.r2.4HG0337780.1	0.353125	0.809361	Protein STRUBBELIG-RECEPTOR FAMILY 6; Leucine-rich repeat receptor kinase-like protein SRF6
TCONS_00029966	-0.969412	-1.40341	HORVU.MOREX.r2.4HG0340350.1	0.669714	1.35339	2-oxoglutarate-dependent dioxygenase 11; Melatonin 2-hydroxylase
TCONS_00029966	-0.969412	-1.40341	HORVU.MOREX.r2.5HG0364740.1	0.598321	1.37204	Uncharacterized protein
TCONS_00029966	-0.969412	-1.40341	HORVU.MOREX.r2.5HG0367370.1	0.467709	0.729815	GTP-binding protein SAR1A
TCONS_00029966	-0.969412	-1.40341	HORVU.MOREX.r2.7HG0589870.1	0.382585	0.774974	Probable beta-1,3-galactosyltransferase 2
TCONS_00029966	-0.969412	-1.40341	HORVU.MOREX.r2.7HG0604310.1	2.1099	2.62509	Probable protein phosphatase 2C 59
TCONS_00029966	-0.969412	-1.40341	HORVU.MOREX.r2.7HG0607370.1	0.373317	0.985907	Uncharacterized protein
TCONS_00029966	-0.969412	-1.40341	TCONS_00018251	-0.521881	-0.575615	Small glutamine-rich tetratricopeptide repeat-containing protein 2
TCONS_00029966	-0.969412	-1.40341	TCONS_00024166	0.478748	1.11858	Polygalacturonase QRT3; Pectinase QRT3; Protein QUARTET 3
TCONS_00029966	-0.969412	-1.40341	TCONS_00043107	0.439821	0.804981	Probable galacturonosyltransferase 14
TCONS_00029966	-0.969412	-1.40341	TCONS_00043280	0.878945	1.0389	Low affinity sulfate transporter 3
TCONS_00029966	-0.969412	-1.40341	TCONS_00060218	0.755075	0.957359	Ethylene-responsive transcription factor 1; Ethylene-responsive element-binding factor 1
TCONS_00029966	-0.969412	-1.40341	TCONS_00080646	0.422356	0.816383	Cation-transporting ATPase HMA5; Protein HEAVY METAL ATPASE 5
TCONS_00029966	-0.969412	-1.40341	TCONS_00086201	0.370679	0.593811	[Probable phospholipid-transporting ATPase 4; Aminophospholipid flippase 4
TCONS_00031104	-0.63213	-1.15835	HORVU.MOREX.r2.7HG0620250.1	-0.767826	-1.01588	Putrescine hydroxycinnamoyltransferase 1; BAHD-like hydroxycinnamoyl transferase HCT3; Hydroxycinnamoyltransferase 3
TCONS_00051428	-0.466868	-0.653743	HORVU.MOREX.r2.7HG0620250.1	-0.767826	-1.01588	Putrescine hydroxycinnamoyltransferase 1; BAHD-like hydroxycinnamoyl transferase HCT3; Hydroxycinnamoyltransferase 3
TCONS_00086719	-0.765907	-1.0486	HORVU.MOREX.r2.3HG0275720.1	0.794751	0.896639	DnaJ protein P58IPK homolog B; Chaperone protein dnaJ C15
TCONS_00086719	-0.765907	-1.0486	HORVU.MOREX.r2.6HG0471220.1	0.487634	0.569337	Probable thiamine biosynthetic bifunctional enzyme, chloroplastic; Thiamine-phosphate synthase; Thiamine-phosphate pyrophosphorylase; Hydroxymethylpyrimidine kinase
TCONS_00086719	-0.765907	-1.0486	HORVU.MOREX.r2.7HG0526920.1	1.31874	1.19374	Uncharacterized protein -
TCONS_00086719	-0.765907	-1.0486	TCONS_00016866	0.778467	1.4786	Galacturonokinase;D-galacturonic acid-1-P kinase
TCONS_00086719	-0.765907	-1.0486	TCONS_00020150	-1.08783	-1.23092	Uncharacterized protein
TCONS_00086719	-0.765907	-1.0486	TCONS_00022778	-1.38451	-2.68802	Probable histidine kinase 1
TCONS_00086719	-0.765907	-1.0486	TCONS_00054503	0.820295	0.720254	Protein PHOX1; Protein MADB1; Putative myosin adapter B1
TCONS_00086719	-0.765907	-1.0486	TCONS_00076014	-0.868642	-0.601221	ABC transporter C family member 13; ATP-energized glutathione S-conjugate pump 11; Glutathione S-conjugate-transporting ATPase 11; Multidrug resistance-associated protein 11
TCONS_00027611	-0.663552	-1.19062	TCONS_00032386	0.682408	0.613952	Probable LRR receptor-like serine/threonine-protein kinase At1g06840
TCONS_00051009	-0.500932	-1.25788	HORVU.MOREX.r2.3HG0191450.1	-2.813	-1.595	Flavonoid 3',5'-hydroxylase CYP75B138; Cytochrome P450 2; Cytochrome P450 75B132
TCONS_00051009	-0.500932	-1.25788	HORVU.MOREX.r2.7HG0618380.1	-4.07746	-2.4163	Uncharacterized protein
TCONS_00088034	-0.85416	-1.09977	HORVU.MOREX.r2.3HG0236550.1	-0.577082	-0.658023	Probable choline kinase 2
TCONS_00088034	-0.85416	-1.09977	HORVU.MOREX.r2.4HG0288760.1	-1.45701	-1.18818	Aminotran_5 domain-containing protein
TCONS_00088034	-0.85416	-1.09977	HORVU.MOREX.r2.5HG0416430.1	-0.715496	-0.747922	Serine/threonine-protein kinase STY46; Serine/threonine/tyrosine-protein kinase 46
TCONS_00088034	-0.85416	-1.09977	HORVU.MOREX.r2.6HG0498460.1	-1.23781	-1.68901	Cytosolic sulfotransferase 5; Flavonoid 7-sulfotransferase 3a
TCONS_00088034	-0.85416	-1.09977	TCONS_00036398	-0.271136	-0.557637	Probable E3 ubiquitin-protein ligase RZFP34; OsRFP1 {ECO:0000303|Ref.1}; RING zinc-finger protein 34
TCONS_00088034	-0.85416	-1.09977	TCONS_00081107	0.292154	0.736034	Basic leucine zipper 19
TCONS_00017042	-0.746156	-1.16381	HORVU.MOREX.r2.1HG0068230.1	5.22627	7.08612	Ethylene-responsive transcription factor ERF109
TCONS_00017042	-0.746156	-1.16381	HORVU.MOREX.r2.3HG0274320.1	0.601238	0.811788	Predicted protein
TCONS_00017042	-0.746156	-1.16381	HORVU.MOREX.r2.4HG0323910.1	2.34667	3.1696	17.9 kDa class I heat shock protein; 17.9 kDa heat shock protein 1
TCONS_00017042	-0.746156	-1.16381	HORVU.MOREX.r2.4HG0323920.1	5.91684	6.2737	17.9 kDa class I heat shock protein; 17.9 kDa heat shock protein 1
TCONS_00017042	-0.746156	-1.16381	HORVU.MOREX.r2.7HG0605000.1	0.927992	1.52338	Luminal-binding protein 3
TCONS_00017042	-0.746156	-1.16381	TCONS_00009985	1.3212	1.39445	Plasma membrane-bound peroxidase 2
TCONS_00017042	-0.746156	-1.16381	TCONS_00018108	8.49485	4.51727	Luminal-binding protein 4; 78 kDa glucose-regulated protein homolog 4
TCONS_00017042	-0.746156	-1.16381	TCONS_00042073	11.1954	5.38579	Alpha-L-arabinofuranosidase 1; Beta-D-xylosidase
TCONS_00017042	-0.746156	-1.16381	TCONS_00086600	1.50579	1.26248	bZIP transcription factor 50; OsBZIP74
TCONS_00047478	-0.920519	-1.07938	HORVU.MOREX.r2.2HG0112400.1	-0.71478	-0.760589	Predicted protein
TCONS_00047478	-0.920519	-1.07938	HORVU.MOREX.r2.2HG0112600.1	-0.907397	-1.06492	Mixed-linked glucan synthase 4; 1,3;1,4-beta-D-glucan synthase 4; Cellulose synthase-like protein F4; OsCslF4;
TCONS_00047478	-0.920519	-1.07938	HORVU.MOREX.r2.2HG0173170.1	-2.60278	-1.28064	Cytosolic sulfotransferase 8; Sulfotransferase 4b
TCONS_00047478	-0.920519	-1.07938	HORVU.MOREX.r2.3HG0202260.1	-0.429944	-0.64456	Uncharacterized protein
TCONS_00047478	-0.920519	-1.07938	HORVU.MOREX.r2.3HG0226690.1	-1.29762	-1.12377	Heat stress transcription factor C-1a; Heat stress transcription factor 13; Heat stress transcription factor 2
TCONS_00047478	-0.920519	-1.07938	HORVU.MOREX.r2.3HG0231460.1	-0.535329	-0.859016	DUF1421 domain-containing protein
TCONS_00047478	-0.920519	-1.07938	HORVU.MOREX.r2.3HG0244950.1	-2.89115	-2.06665	Salicylic acid-binding protein 2; Methyl salicylate esterase
TCONS_00047478	-0.920519	-1.07938	HORVU.MOREX.r2.3HG0270600.1	-2.01118	-1.24586	Predicted protein
TCONS_00047478	-0.920519	-1.07938	HORVU.MOREX.r2.4HG0288760.1	-1.45701	-1.18818	Aminotran_5 domain-containing protein
TCONS_00047478	-0.920519	-1.07938	HORVU.MOREX.r2.6HG0474020.1	0.202286	0.530092	Glycine cleavage system H protein 2, mitochondrial
TCONS_00047478	-0.920519	-1.07938	HORVU.MOREX.r2.6HG0484870.1	-0.781079	-0.64118	Lipase_3 domain-containing protein
TCONS_00047478	-0.920519	-1.07938	HORVU.MOREX.r2.6HG0498460.1	-1.23781	-1.68901	Cytosolic sulfotransferase 5;Flavonoid 7-sulfotransferase 3a
TCONS_00047478	-0.920519	-1.07938	HORVU.MOREX.r2.6HG0517020.1	-0.621121	-0.69792	Probable E3 ubiquitin-protein ligase XBOS32; Ankyrin repeat domain and RING finger-containing protein XBOS32; RING-type E3 ubiquitin transferase XBOS32; XB3 protein homolog 2
TCONS_00047478	-0.920519	-1.07938	TCONS_00042565	-0.697995	-0.788712	Putative leucine-rich repeat receptor-like serine/threonine-protein kinase At2g04300
TCONS_00047478	-0.920519	-1.07938	TCONS_00044459	-0.630761	-0.569912	Short-chain dehydrogenase TIC 32, chloroplastic; Translocon at the inner envelope membrane of chloroplasts 32
TCONS_00047478	-0.920519	-1.07938	TCONS_00075633	-0.601519	-0.779883	F-box/LRR-repeat MAX2 homolog; F-box and leucine-rich repeat MAX2 homolog; Protein DWARF 3
TCONS_00015803	-0.872799	-1.26389	TCONS_00054503	0.820295	0.720254	Protein PHOX1; Protein MADB1; Putative myosin adapter B1
TCONS_00007510	-0.614788	-1.49328	HORVU.MOREX.r2.1HG0068230.1	5.22627	7.08612	Ethylene-responsive transcription factor ERF109
TCONS_00007510	-0.614788	-1.49328	TCONS_00012956	0.509458	0.884669	Ribosome biogenesis protein WDR12 homolog
TCONS_00007510	-0.614788	-1.49328	TCONS_00022788	-0.569617	-1.19282	Alpha-glucan phosphorylase 1; Alpha-glucan phosphorylase, L isozyme; Starch phosphorylase L
TCONS_00007510	-0.614788	-1.49328	TCONS_00035958	0.435449	0.973227	[Persulfide dioxygenase ETHE1 homolog, mitochondrial; Glyoxalase II; Short=Glx II; Sulfur dioxygenase ETHE1
TCONS_00007510	-0.614788	-1.49328	TCONS_00075108	1.01145	0.991208	Oligopeptide transporter 7
TCONS_00007510	-0.614788	-1.49328	TCONS_00086600	1.50579	1.26248	bZIP transcription factor 50; OsBZIP74
TCONS_00035192	-0.844134	-1.04054	HORVU.MOREX.r2.1HG0032300.1	-0.984911	-0.768748	MDIS1-interacting receptor like kinase 2, Probable LRR receptor-like serine/threonine-protein kinase At4g08850
TCONS_00035192	-0.844134	-1.04054	HORVU.MOREX.r2.2HG0102730.1	-1.53644	-1.79318	Uncharacterized protein
TCONS_00035192	-0.844134	-1.04054	HORVU.MOREX.r2.3HG0196660.1	-1.30204	-2.18574	Cytokinin dehydrogenase 1; Cytokinin oxidase 1; ZmCKX1
TCONS_00035192	-0.844134	-1.04054	HORVU.MOREX.r2.4HG0278150.1	-2.13862	-1.81844	Fe(2+) transport protein 1; Fe(II) transport protein 1; Iron-regulated transporter 1
TCONS_00035192	-0.844134	-1.04054	HORVU.MOREX.r2.4HG0342770.1	-3.46401	-3.09985	Putative G-type lectin S-receptor-like serine/threonine-protein kinase At1g61610
TCONS_00035192	-0.844134	-1.04054	HORVU.MOREX.r2.6HG0514820.1	-0.747454	-0.911431	Subtilisin-like protease SBT1.4, Subtilase subfamily 1 member 4
TCONS_00035192	-0.844134	-1.04054	HORVU.MOREX.r2.7HG0620030.1	-1.15701	-1.27878	Probable O-methyltransferase 2
TCONS_00035192	-0.844134	-1.04054	HORVU.MOREX.r2.7HG0624010.1	-2.30858	-4.19461	Uncharacterized protein
TCONS_00035192	-0.844134	-1.04054	TCONS_00025963	0.410527	0.764702	Protein MAO HUZI 4, chloroplastic
TCONS_00035192	-0.844134	-1.04054	TCONS_00030412	0.162551	0.462215	Protein PIN-LIKES 6; Auxin efflux carrier-like protein 6
TCONS_00035192	-0.844134	-1.04054	TCONS_00048616	0.180911	0.604387	DsbD_2 domain-containing protein
TCONS_00080533	-0.613741	-1.00961	HORVU.MOREX.r2.6HG0473710.1	-0.642728	-0.802816	Cation-transporting ATPase HMA5; Protein HEAVY METAL ATPASE 5
TCONS_00080533	-0.613741	-1.00961	TCONS_00056538	0.115511	0.430773	Uncharacterized protein
TCONS_00080533	-0.613741	-1.00961	TCONS_00061568	-0.668406	-0.920625	Uncharacterized protein
