# Supplementary material for: Comparative transcriptome analysis reveals key long noncoding RNAs for cadmium tolerance in Tibetan hull-less barley
Source: Front Plant Sci. 2025 May 22;16:1572490. doi: 10.3389/fpls.2025.1572490 (PMC12138524; doi:10.3389/fpls.2025.1572490)
Supplement: Supplementary file 1 [file DataSheet1.zip › Table S9. Overview of lncRNA target gene annotation.xlsx]

## Sheet: Sheet1
Table S9. Overview of lncRNA target gene annotation
tran_id	nr	nt	go_c	go_f	go_p	cog	kegg_pathway	uniprot
HORVU.MOREX.r2.5HG0383180.1	>KAE8804754.1 putative GPI-anchored protein 58 [Hordeum vulgare] >BAJ94633.1 predicted protein [Hordeum vulgare subsp. vulgare]	AK363429.1 Hordeum vulgare subsp. vulgare mRNA for predicted protein, complete cds, clone: NIASHv2015F23	NA	NA	NA	NA	NA	[F2DHR2_HORVV|diamond]No_INFO SubName: Full=Predicted protein {ECO:0000313|EMBL:BAJ94633.1};
HORVU.MOREX.r2.6HG0498470.1	>XP_020186297.1 uncharacterized protein LOC109772015 [Aegilops tauschii subsp. strangulata] >XP_020186298.1 uncharacterized protein LOC109772015 [Aegilops tauschii subsp. strangulata] >KAF7090332.1 hypothetical protein CFC21_093096 [Triticum aestivum]	AK251717.1 Hordeum vulgare subsp. vulgare cDNA clone: FLbaf129k20, mRNA sequence	GO:0005783///endoplasmic reticulum+++GO:0016021///integral component of membrane+++GO:0031201///SNARE complex	GO:0005484///SNAP receptor activity	GO:0006890///retrograde vesicle-mediated transport, Golgi to ER	NA	04130///SNARE interactions in vesicular transport	[A0A287UER4_HORVV|diamond]No_INFO SubName: Full=Uncharacterized protein {ECO:0000313|EnsemblPlants:HORVU6Hr1G063210.3};
HORVU.MOREX.r2.4HG0277820.1	>KAE8789181.1 hypothetical protein D1007_36667 [Hordeum vulgare]	LC089970.1 Hordeum vulgare subsp. spontaneum MKK3 gene for mitogen-activated protein kinase kinase 3, complete cds, cultivar: OUH602	NA	NA	NA	NA	00380///Tryptophan metabolism	[A0A446YWD0_TRITD|diamond]ORFNames=TRITD_7Bv1G211570 {ECO:0000313|EMBL:VAI92842.1}; RecName: Full=PMD domain-containing protein {ECO:0000259|Pfam:PF10536};
TCONS_00047499	>KAF7054091.1 hypothetical protein CFC21_061842, partial [Triticum aestivum]	XM_037564783.1 PREDICTED: Triticum dicoccoides protein SUPPRESSOR OF QUENCHING 1, chloroplastic-like (LOC119285494), transcript variant X2, mRNA	GO:0005634///nucleus+++GO:0009507///chloroplast+++GO:0009534///chloroplast thylakoid+++GO:0009535///chloroplast thylakoid membrane+++GO:0009570///chloroplast stroma+++GO:0016021///integral component of membrane+++GO:0042651///thylakoid membrane	GO:0016787///hydrolase activity+++GO:0046872///metal ion binding	GO:0010196///nonphotochemical quenching	NA	NA	[SOQ1_ARATH|diamond]Name=SOQ1 {ECO:0000303|PubMed:23818601};+++OrderedLocusNames=At1g56500 {ECO:0000312|Araport:AT1G56500};+++ORFNames=F13N6.21 {ECO:0000312|EMBL:AAG51506.1}; RecName: Full=Protein SUPPRESSOR OF QUENCHING 1, chloroplastic {ECO:0000303|PubMed:23818601}; EC=3.1.3.- {ECO:0000250|UniProtKB:P95649}; Flags: Precursor;
HORVU.MOREX.r2.7HG0547330.1	>KAE8776211.1 Phospholipid hydroperoxide glutathione peroxidase 1, chloroplastic [Hordeum vulgare] >BAJ88323.1 predicted protein [Hordeum vulgare subsp. vulgare]	AK330702.1 Triticum aestivum cDNA, clone: SET5_B14, cultivar: Chinese Spring	GO:0005773///vacuole+++GO:0009507///chloroplast+++GO:0009535///chloroplast thylakoid membrane+++GO:0009570///chloroplast stroma+++GO:0009941///chloroplast envelope	GO:0004601///peroxidase activity+++GO:0004602///glutathione peroxidase activity+++GO:0047066///phospholipid-hydroperoxide glutathione peroxidase activity	GO:0006979///response to oxidative stress	COG0386///Glutathione peroxidase	00480///Glutathione metabolism+++00590///Arachidonic acid metabolism	[GPX1_ARATH|diamond]Name=GPX1; OrderedLocusNames=At2g25080; ORFNames=F13D4.40; RecName: Full=Phospholipid hydroperoxide glutathione peroxidase 1, chloroplastic; Short=PHGPx; EC=1.11.1.12; Flags: Precursor;
HORVU.MOREX.r2.4HG0340640.1	>KAE8799125.1 hypothetical protein D1007_25508 [Hordeum vulgare]	LR722623.1 Hordeum vulgare subsp. vulgare genome assembly, chromosome: 0H	NA	NA	NA	NA	NA	[A0A287P7Z9_HORVV|diamond]No_INFO SubName: Full=Uncharacterized protein {ECO:0000313|EnsemblPlants:HORVU4Hr1G057590.1};
HORVU.MOREX.r2.2HG0089730.1	>KAE8792125.1 protein Kinase-like protein TMKL1 precursor [Hordeum vulgare]	XM_020322750.2 PREDICTED: Aegilops tauschii subsp. strangulata putative kinase-like protein TMKL1 (LOC109763881), mRNA	GO:0005886///plasma membrane+++GO:0009506///plasmodesma+++GO:0016021///integral component of membrane	GO:0004672///protein kinase activity+++GO:0005524///ATP binding	NA	NA	NA	[TMKL1_ARATH|diamond]Name=TMKL1; OrderedLocusNames=At3g24660; ORFNames=MSD24.3; RecName: Full=Putative kinase-like protein TMKL1; Flags: Precursor;
HORVU.MOREX.r2.3HG0202060.1	>XP_040247022.1 uncharacterized protein LOC120965401 [Aegilops tauschii subsp. strangulata]	NA	NA	NA	NA	NA	NA	[A0A453ICW1_AEGTS|diamond]No_INFO SubName: Full=Uncharacterized protein {ECO:0000313|EnsemblPlants:AET4Gv20522100.4};
HORVU.MOREX.r2.2HG0164720.1	>BAK07954.1 predicted protein [Hordeum vulgare subsp. vulgare]	XM_037618790.1 PREDICTED: Triticum dicoccoides uncharacterized LOC119352048 (LOC119352048), mRNA	GO:0005654///nucleoplasm	GO:0000976///transcription regulatory region sequence-specific DNA binding+++GO:0003677///DNA binding	GO:0009909///regulation of flower development+++GO:0010048///vernalization response	NA	NA	[VRN1_ARATH|diamond]Name=VRN1; OrderedLocusNames=At3g18990; ORFNames=K13E13.10; RecName: Full=B3 domain-containing transcription factor VRN1; AltName: Full=Protein VERNALIZATION 1;
TCONS_00082340	>KAE8783749.1 protein arginine N-methyltransferase PRMT10 [Hordeum vulgare]	AK330757.1 Triticum aestivum cDNA, clone: SET5_D17, cultivar: Chinese Spring	GO:0005829///cytosol	GO:0008469///histone-arginine N-methyltransferase activity+++GO:0016277///[myelin basic protein]-arginine N-methyltransferase activity+++GO:0035241///protein-arginine omega-N monomethyltransferase activity+++GO:0035242///protein-arginine omega-N asymmetric methyltransferase activity	GO:0010228///vegetative to reproductive phase transition of meristem	NA	NA	[ANM10_ORYSJ|diamond]Name=PRMT10; Synonyms=PRMT4.2;+++OrderedLocusNames=Os06g0142800, LOC_Os06g05090;+++ORFNames=OsJ_019280, P0535G04.29; RecName: Full=Protein arginine N-methyltransferase PRMT10; EC=2.1.1.319;
HORVU.MOREX.r2.3HG0221420.1	>KAE8802874.1 Developmentally-regulated G-protein 2 [Hordeum vulgare]	AK249489.1 Hordeum vulgare subsp. vulgare cDNA clone: FLbaf38p09, mRNA sequence	GO:0005737///cytoplasm+++GO:0005739///mitochondrion	GO:0003729///mRNA binding+++GO:0003924///GTPase activity+++GO:0005525///GTP binding+++GO:0019003///GDP binding	GO:0002181///cytoplasmic translation	COG1163///Predicted GTPase	NA	[DRG2_ARATH|diamond]Name=DRG2; Synonyms=DRG2B; OrderedLocusNames=At1g72660; ORFNames=F28P22.15; RecName: Full=Developmentally-regulated G-protein 2; Short=AtDRG2; AltName: Full=Developmentally-regulated G-protein 2B; Short=AtDRG2b;
HORVU.MOREX.r2.3HG0192950.1	>KAE8782136.1 sphingosine-1-phosphate lyase [Hordeum vulgare]	AK450487.1 Triticum aestivum mRNA, clone: tplb0038b19, cultivar Chinese Spring	GO:0005783///endoplasmic reticulum+++GO:0005789///endoplasmic reticulum membrane+++GO:0016021///integral component of membrane	GO:0008117///sphinganine-1-phosphate aldolase activity+++GO:0016831///carboxy-lyase activity+++GO:0030170///pyridoxal phosphate binding	GO:0019752///carboxylic acid metabolic process+++GO:0030149///sphingolipid catabolic process	COG0076///Glutamate decarboxylase and related PLP-dependent proteins	00600///Sphingolipid metabolism	[SGPL_ORYSJ|diamond]Name=SPL; OrderedLocusNames=Os01g0100900, LOC_Os01g01080;+++ORFNames=OsJ_00009 {ECO:0000312|EMBL:EEE53694.1}, P0402A09.4, P0672D08.8; RecName: Full=Sphingosine-1-phosphate lyase; Short=S1PL; Short=SP-lyase; Short=SPL; EC=4.1.2.27; AltName: Full=Sphingosine-1-phosphate aldolase; Flags: Precursor;
TCONS_00085786	>KAE8789731.1 hypothetical protein D1007_36034 [Hordeum vulgare]	XM_037604266.1 PREDICTED: Triticum dicoccoides uncharacterized LOC119331089 (LOC119331089), transcript variant X1, mRNA	NA	NA	NA	NA	NA	[A0A3B6SN17_WHEAT|diamond]No_INFO RecName: Full=SAP domain-containing protein {ECO:0000259|SMART:SM00513};
HORVU.MOREX.r2.2HG0114510.1	>KAF7008166.1 hypothetical protein CFC21_023003 [Triticum aestivum]	AK367087.1 Hordeum vulgare subsp. vulgare mRNA for predicted protein, complete cds, clone: NIASHv2051B21	GO:0005886///plasma membrane+++GO:0016021///integral component of membrane	GO:0004674///protein serine/threonine kinase activity+++GO:0005524///ATP binding	GO:0006468///protein phosphorylation+++GO:0042742///defense response to bacterium	NA	NA	[CRK20_ARATH|diamond]Name=CRK20; OrderedLocusNames=At4g23280; ORFNames=F21P8.170; RecName: Full=Putative cysteine-rich receptor-like protein kinase 20; Short=Cysteine-rich RLK20; EC=2.7.11.-; Flags: Precursor;
HORVU.MOREX.r2.2HG0084850.1	>KAE8776825.1 senescence-specific cysteine protease SAG39 [Hordeum vulgare]	XM_037614781.1 PREDICTED: Triticum dicoccoides senescence-specific cysteine protease SAG39-like (LOC119344252), mRNA	GO:0010282///senescence-associated vacuole	GO:0008234///cysteine-type peptidase activity	GO:0007568///aging+++GO:0009723///response to ethylene+++GO:0009737///response to abscisic acid+++GO:0009739///response to gibberellin+++GO:0010150///leaf senescence+++GO:0010623///programmed cell death involved in cell development	NA	NA	[SAG39_ORYSI|diamond]ORFNames=OsI_14861 {ECO:0000312|EMBL:EAY93058.1}; RecName: Full=Senescence-specific cysteine protease SAG39 {ECO:0000305}; EC=3.4.22.- {ECO:0000305}; AltName: Full=Cysteine proteinase SAG39 {ECO:0000305}; AltName: Full=Protein SENESCENCE-ASSOCIATED GENE 39 {ECO:0000250|UniProtKB:Q7XWK5}; Flags: Precursor;
TCONS_00054663	>KAF7067438.1 hypothetical protein CFC21_073338 [Triticum aestivum]	XM_020300083.2 PREDICTED: Aegilops tauschii subsp. strangulata nuclear pore complex protein GP210 (LOC109741004), transcript variant X1, mRNA	GO:0005635///nuclear envelope+++GO:0005643///nuclear pore+++GO:0005783///endoplasmic reticulum+++GO:0016021///integral component of membrane+++GO:0031965///nuclear membrane	NA	GO:0015031///protein transport+++GO:0051028///mRNA transport	NA	03013///Nucleocytoplasmic transport	[GP210_ARATH|diamond]Name=GB210 {ECO:0000303|PubMed:21189294};+++Synonyms=EMB3012 {ECO:0000312|EMBL:AED94552.1};+++OrderedLocusNames=At5g40480 {ECO:0000312|Araport:AT5G40480};+++ORFNames=K21I16.30 {ECO:0000312|EMBL:BAB10497.1}; RecName: Full=Nuclear pore complex protein GP210 {ECO:0000303|PubMed:21189294}; AltName: Full=Nuclear pore membrane glycoprotein 210 {ECO:0000250|UniProtKB:Q8TEM1}; AltNam…
HORVU.MOREX.r2.4HG0305450.1	>KAE8787860.1 Serine/threonine-protein kinase SMG1 [Hordeum vulgare]	NA	NA	NA	NA	NA	NA	[A0A453EL18_AEGTS|diamond]No_INFO RecName: Full=zf-RVT domain-containing protein {ECO:0000259|Pfam:PF13966};
HORVU.MOREX.r2.2HG0090490.1	>KAF7013021.1 hypothetical protein CFC21_027150 [Triticum aestivum]	XM_020303845.2 PREDICTED: Aegilops tauschii subsp. strangulata F-box/FBD/LRR-repeat protein At1g13570 (LOC109744694), mRNA	NA	NA	NA	NA	NA	NA
HORVU.MOREX.r2.2HG0108250.1	>BAK07418.1 predicted protein [Hordeum vulgare subsp. vulgare]	AC256242.1 Hordeum vulgare clone HV_Mba086-H08, complete sequence	NA	NA	NA	NA	NA	[A0A287JK47_HORVV|diamond]No_INFO SubName: Full=Uncharacterized protein {ECO:0000313|EnsemblPlants:HORVU2Hr1G116610.1};
HORVU.MOREX.r2.6HG0521180.1	>KAE8790733.1 Cysteine-rich receptor-like protein kinase 15 [Hordeum vulgare]	XM_020321023.2 PREDICTED: Aegilops tauschii subsp. strangulata cysteine-rich receptor-like protein kinase 10 (LOC109762209), transcript variant X1, mRNA	GO:0005886///plasma membrane+++GO:0016021///integral component of membrane	GO:0004674///protein serine/threonine kinase activity+++GO:0005524///ATP binding	GO:0006468///protein phosphorylation+++GO:0042742///defense response to bacterium	NA	NA	[CRK10_ORYSJ|diamond]Name=CRK10 {ECO:0000303|PubMed:27176732};+++OrderedLocusNames=Os07g0541500 {ECO:0000312|EMBL:BAF21811.1},+++LOC_Os07g35700 {ECO:0000305};+++ORFNames=OJ1008_E09.116 {ECO:0000312|EMBL:BAD30127.1},+++OsJ_24608 {ECO:0000312|EMBL:EAZ40163.1},+++P0458H05.133 {ECO:0000312|EMBL:BAC65055.1}; RecName: Full=Cysteine-rich receptor-like protein kinase 10 {ECO:0000305}; Short=Cysteine-rich…
HORVU.MOREX.r2.7HG0538460.1	>KAE8774807.1 putative RING finger protein [Hordeum vulgare]	XM_020306818.1 PREDICTED: Aegilops tauschii subsp. strangulata E3 ubiquitin-protein ligase RDUF1-like (LOC109747796), mRNA	GO:0005737///cytoplasm+++GO:0005829///cytosol	GO:0046872///metal ion binding+++GO:0051787///misfolded protein binding+++GO:0061630///ubiquitin protein ligase activity	GO:0000209///protein polyubiquitination+++GO:0016567///protein ubiquitination+++GO:0051865///protein autoubiquitination+++GO:0061635///regulation of protein complex stability+++GO:0071218///cellular response to misfolded protein+++GO:0071456///cellular response to hypoxia+++GO:0071629///cytoplasm protein quality control by the ubiquitin-proteasome system	NA	NA	[MPSR1_ARATH|diamond]Name=MPSR1 {ECO:0000303|PubMed:29087340};+++OrderedLocusNames=At1g26800 {ECO:0000312|Araport:AT1G26800};+++ORFNames=T24P13.19 {ECO:0000312|EMBL:AAF87040.1}; RecName: Full=E3 ubiquitin-protein ligase MPSR1 {ECO:0000305}; EC=2.3.2.27 {ECO:0000269|PubMed:29087340}; AltName: Full=Protein MISFOLDED PROTEIN SENSING RING E3 LIGASE 1 {ECO:0000303|PubMed:29087340}; AltName: Full=RING-…
TCONS_00087979	>KAE8774318.1 Endoplasmin [Hordeum vulgare]	AK252062.1 Hordeum vulgare subsp. vulgare cDNA clone: FLbaf140k21, mRNA sequence	GO:0005788///endoplasmic reticulum lumen	GO:0005524///ATP binding+++GO:0016887///ATPase activity+++GO:0051082///unfolded protein binding	GO:0006457///protein folding	COG0326///Molecular chaperone, HSP90 family	04141///Protein processing in endoplasmic reticulum+++04626///Plant-pathogen interaction	[ENPL_CATRO|diamond]Name=HSP90; RecName: Full=Endoplasmin homolog; AltName: Full=Glucose-regulated protein 94 homolog; Short=GRP-94 homolog; Flags: Precursor;
HORVU.MOREX.r2.5HG0404280.1	>KAE8820380.1 putative clathrin assembly protein [Hordeum vulgare]	AK447360.1 Triticum aestivum mRNA, clone: tplb0030l23, cultivar Chinese Spring	GO:0005794///Golgi apparatus+++GO:0005905///clathrin-coated pit+++GO:0030136///clathrin-coated vesicle	GO:0000149///SNARE binding+++GO:0005545///1-phosphatidylinositol binding+++GO:0005546///phosphatidylinositol-4,5-bisphosphate binding+++GO:0032050///clathrin heavy chain binding	GO:0006900///vesicle budding from membrane+++GO:0072583///clathrin-dependent endocytosis	NA	NA	[CAP16_ARATH|diamond]OrderedLocusNames=At4g40080; ORFNames=T5J17.250; RecName: Full=Putative clathrin assembly protein At4g40080;
HORVU.MOREX.r2.5HG0352960.1	>BAJ93150.1 predicted protein [Hordeum vulgare subsp. vulgare]	AK361956.1 Hordeum vulgare subsp. vulgare mRNA for predicted protein, complete cds, clone: NIASHv2001I14	NA	NA	NA	NA	NA	[A0A3B6LDD8_WHEAT|diamond]No_INFO SubName: Full=Uncharacterized protein {ECO:0000313|EnsemblPlants:TraesCS5B02G010100.1};
HORVU.MOREX.r2.7HG0537350.1	>KAE8793231.1 GDP-mannose 4,6 dehydratase 2 [Hordeum vulgare]	AK360491.1 Hordeum vulgare subsp. vulgare mRNA for predicted protein, complete cds, clone: NIASHv1119E17	GO:0005737///cytoplasm+++GO:0005829///cytosol	GO:0005525///GTP binding+++GO:0008446///GDP-mannose 4,6-dehydratase activity	GO:0009826///unidimensional cell growth+++GO:0019673///GDP-mannose metabolic process+++GO:0042351///'de novo' GDP-L-fucose biosynthetic process	COG1089///GDP-D-mannose dehydratase	00051///Fructose and mannose metabolism+++00520///Amino sugar and nucleotide sugar metabolism+++01250///Biosynthesis of nucleotide sugars	[GMD2_ARATH|diamond]Name=MUR1; Synonyms=GMD2; OrderedLocusNames=At3g51160; ORFNames=F24M12.200; RecName: Full=GDP-mannose 4,6 dehydratase 2; EC=4.2.1.47; AltName: Full=GDP-D-mannose dehydratase 2; Short=GMD 2;
HORVU.MOREX.r2.6HG0461620.1	>KAE8800800.1 hypothetical protein D1007_23636 [Hordeum vulgare]	XM_037565014.1 PREDICTED: Triticum dicoccoides uncharacterized LOC119285677 (LOC119285677), transcript variant X1, mRNA	NA	NA	NA	NA	NA	[T1MCS5_TRIUA|diamond]No_INFO SubName: Full=Uncharacterized protein {ECO:0000313|EnsemblPlants:TRIUR3_15447-P1};
HORVU.MOREX.r2.6HG0507720.1	>BAJ89281.1 predicted protein [Hordeum vulgare subsp. vulgare]	AK358067.1 Hordeum vulgare subsp. vulgare mRNA for predicted protein, complete cds, clone: NIASHv1067P23	GO:0016021///integral component of membrane	NA	NA	NA	NA	[PM19L_ORYSJ|diamond]Name=PM19L {ECO:0000303|PubMed:26505346}; Synonyms=PM1 {ECO:0000305};+++OrderedLocusNames=Os05g0381400 {ECO:0000312|EMBL:BAF17312.1},+++LOC_Os05g31670 {ECO:0000305};+++ORFNames=OSJNBa0088M05.8 {ECO:0000312|EMBL:AAT38056.1}; RecName: Full=Membrane protein PM19L {ECO:0000305}; AltName: Full=PM19-like protein 1 {ECO:0000303|PubMed:26505346}; Short=OsPM19L1 {ECO:0000303|PubMed:26…
HORVU.MOREX.r2.1HG0021350.1	>KAE8779002.1 multiple organellar RNA editing factor 2, chloroplastic [Hordeum vulgare]	AK370494.1 Hordeum vulgare subsp. vulgare mRNA for predicted protein, complete cds, clone: NIASHv2111K24	GO:0005739///mitochondrion+++GO:0005783///endoplasmic reticulum+++GO:0009507///chloroplast	GO:0042803///protein homodimerization activity+++GO:0046983///protein dimerization activity	GO:0002103///endonucleolytic cleavage of tetracistronic rRNA transcript (SSU-rRNA, LSU-rRNA, 4.5S-rRNA, 5S-rRNA)+++GO:0006397///mRNA processing+++GO:0009657///plastid organization+++GO:0016554///cytidine to uridine editing+++GO:0080156///mitochondrial mRNA modification	NA	00561///Glycerolipid metabolism+++00564///Glycerophospholipid metabolism	[MORF2_ARATH|diamond]Name=MORF2 {ECO:0000303|PubMed:22411807};+++Synonyms=DAL1 {ECO:0000303|PubMed:12678554},+++RIP2 {ECO:0000303|PubMed:23818871};+++OrderedLocusNames=At2g33430 {ECO:0000312|Araport:AT2G33430}; RecName: Full=Multiple organellar RNA editing factor 2, chloroplastic {ECO:0000305}; AltName: Full=Protein DIFFERENTIATION AND GREENING-like 1 {ECO:0000303|PubMed:12678554}; Short=Protein …
HORVU.MOREX.r2.1HG0012640.1	>KAG2598133.1 hypothetical protein PVAP13_5KG332907 [Panicum virgatum]	LR722623.1 Hordeum vulgare subsp. vulgare genome assembly, chromosome: 0H	NA	NA	NA	NA	NA	[A0A287TM68_HORVV|diamond]No_INFO RecName: Full=RT_RNaseH domain-containing protein {ECO:0000259|Pfam:PF17917};
HORVU.MOREX.r2.2HG0169220.1	>XP_040249704.1 ATP-dependent DNA helicase PIF1-like [Aegilops tauschii subsp. strangulata]	XM_040393770.1 PREDICTED: Aegilops tauschii subsp. strangulata ATP-dependent DNA helicase PIF1-like (LOC120967168), mRNA	NA	GO:0003678///DNA helicase activity+++GO:0005524///ATP binding+++GO:0016787///hydrolase activity	GO:0000723///telomere maintenance+++GO:0006281///DNA repair+++GO:0006310///DNA recombination	NA	NA	[A0A287JUN0_HORVV|diamond]No_INFO RecName: Full=ATP-dependent DNA helicase {ECO:0000256|RuleBase:RU363044}; EC=3.6.4.12 {ECO:0000256|RuleBase:RU363044};
TCONS_00019870	>VAH39605.1 unnamed protein product [Triticum turgidum subsp. durum]	AK371102.1 Hordeum vulgare subsp. vulgare mRNA for predicted protein, complete cds, clone: NIASHv2125A18	GO:0005665///RNA polymerase II, core complex+++GO:0005773///vacuole+++GO:0009506///plasmodesma	GO:0003677///DNA binding+++GO:0003899///DNA-directed 5'-3' RNA polymerase activity+++GO:0046872///metal ion binding	GO:0006366///transcription by RNA polymerase II	COG0086///DNA-directed RNA polymerase, beta' subunit/160 kD subunit	03020///RNA polymerase	[NRPB1_ARATH|diamond]Name=NRPB1 {ECO:0000303|PubMed:19110459};+++Synonyms=RPB1 {ECO:0000303|PubMed:2103447},+++RPB205 {ECO:0000303|PubMed:2259344}, RPII {ECO:0000303|PubMed:16497658,+++ECO:0000303|PubMed:2103447};+++OrderedLocusNames=At4g35800 {ECO:0000312|Araport:AT4G35800};+++ORFNames=F4B14.70 {ECO:0000312|EMBL:CAA21466.2}; RecName: Full=DNA-directed RNA polymerase II subunit RPB1 {ECO:0000303|…
HORVU.MOREX.r2.6HG0508650.1	>KAE8787216.1 putative protein yeiA [Hordeum vulgare] >BAJ93200.1 predicted protein [Hordeum vulgare subsp. vulgare]	AK332296.1 Triticum aestivum cDNA, clone: WT003_K06, cultivar: Chinese Spring	GO:0009507///chloroplast+++GO:0009536///plastid+++GO:0009570///chloroplast stroma	GO:0002058///uracil binding+++GO:0017113///dihydropyrimidine dehydrogenase (NADP+) activity+++GO:0050661///NADP binding+++GO:0051536///iron-sulfur cluster binding	GO:0006210///thymine catabolic process+++GO:0006212///uracil catabolic process+++GO:0019483///beta-alanine biosynthetic process+++GO:0043562///cellular response to nitrogen levels	COG0167///Dihydroorotate dehydrogenase	00240///Pyrimidine metabolism+++00410///beta-Alanine metabolism+++00770///Pantothenate and CoA biosynthesis	[DPYD_ARATH|diamond]Name=PYD1 {ECO:0000303|PubMed:19413687};+++Synonyms=PYD1A {ECO:0000303|Ref.1};+++OrderedLocusNames=At3g17810 {ECO:0000312|Araport:AT3G17810};+++ORFNames=MEB5.3 {ECO:0000312|EMBL:BAB02704.1}; RecName: Full=Dihydropyrimidine dehydrogenase (NADP(+)), chloroplastic {ECO:0000303|PubMed:19413687}; Short=DHPDH {ECO:0000303|PubMed:19413687}; Short=DPD; EC=1.3.1.2 {ECO:0000269|PubMed:1…
HORVU.MOREX.r2.7HG0593750.1	NA	AY146587.2 Triticum turgidum subsp. durum Pm3 locus, genomic sequence	NA	NA	NA	NA	NA	NA
HORVU.MOREX.r2.5HG0354650.1	>XP_040253755.1 zinc finger MYM-type protein 1-like [Aegilops tauschii subsp. strangulata]	XM_020338045.2 PREDICTED: Aegilops tauschii subsp. strangulata zinc finger MYM-type protein 1-like (LOC109779425), mRNA	NA	GO:0046983///protein dimerization activity	NA	NA	NA	[A0A453SDQ2_AEGTS|diamond]No_INFO RecName: Full=Dimer_Tnp_hAT domain-containing protein {ECO:0000259|Pfam:PF05699};
HORVU.MOREX.r2.4HG0280820.1	>KAE8789317.1 hypothetical protein D1007_36569 [Hordeum vulgare]	AC256257.1 Hordeum vulgare clone HV_Mba152-O10, complete sequence	NA	NA	NA	NA	NA	NA
HORVU.MOREX.r2.6HG0521160.1	>KAE8781875.1 hypothetical protein D1007_44815 [Hordeum vulgare]	NA	NA	NA	NA	NA	03440///Homologous recombination	[A0A453EWP7_AEGTS|diamond]No_INFO RecName: Full=Endo/exonuclease/phosphatase domain-containing protein {ECO:0000259|Pfam:PF14529};
HORVU.MOREX.r2.5HG0399890.1	>KAE8807088.1 protein GAMETE EXPRESSED 2 [Hordeum vulgare]	XM_020309618.2 PREDICTED: Aegilops tauschii subsp. strangulata protein GAMETE EXPRESSED 2 (LOC109750655), mRNA	GO:0005887///integral component of plasma membrane	NA	GO:0048235///pollen sperm cell differentiation	NA	NA	[GEX2_ARATH|diamond]Name=GEX2; OrderedLocusNames=At5g49150; ORFNames=K21P3.2; RecName: Full=Protein GAMETE EXPRESSED 2;
HORVU.MOREX.r2.3HG0208060.1	>BAK05960.1 predicted protein [Hordeum vulgare subsp. vulgare]	AK374764.1 Hordeum vulgare subsp. vulgare mRNA for predicted protein, complete cds, clone: NIASHv3075L21	NA	NA	NA	NA	NA	[F2EF38_HORVV|diamond]No_INFO SubName: Full=Predicted protein {ECO:0000313|EMBL:BAK05960.1};
HORVU.MOREX.r2.4HG0289140.1	>VAI03276.1 unnamed protein product [Triticum turgidum subsp. durum]	AK451381.1 Triticum aestivum mRNA, clone: tplb0046i02, cultivar Chinese Spring	NA	NA	NA	NA	NA	[A0A446RWP8_TRITD|diamond]ORFNames=TRITD_4Bv1G038060 {ECO:0000313|EMBL:VAI03276.1}; RecName: Full=F-box domain-containing protein {ECO:0000259|PROSITE:PS50181};
HORVU.MOREX.r2.2HG0103830.1	>BAJ92797.1 predicted protein [Hordeum vulgare subsp. vulgare]	AK361593.1 Hordeum vulgare subsp. vulgare mRNA for predicted protein, complete cds, clone: NIASHv1144I01	NA	NA	NA	NA	03010///Ribosome	[F2DCH6_HORVV|diamond]No_INFO SubName: Full=Predicted protein {ECO:0000313|EMBL:BAJ92797.1};
HORVU.MOREX.r2.2HG0171180.1	>KAE8818597.1 glutamyl-tRNA(Gln) amidotransferase subunit A, chloroplastic/mitochondrial [Hordeum vulgare]	AK248385.1 Hordeum vulgare subsp. vulgare cDNA clone: FLbaf111e07, mRNA sequence	GO:0005739///mitochondrion+++GO:0009570///chloroplast stroma+++GO:0030956///glutamyl-tRNA(Gln) amidotransferase complex	GO:0005524///ATP binding+++GO:0016787///hydrolase activity+++GO:0050567///glutaminyl-tRNA synthase (glutamine-hydrolyzing) activity	GO:0032543///mitochondrial translation+++GO:0070681///glutaminyl-tRNAGln biosynthesis via transamidation	COG0154///Asp-tRNAAsn/Glu-tRNAGln amidotransferase A subunit and related amidases	00970///Aminoacyl-tRNA biosynthesis	[GATA_MAIZE|diamond]Name=GATA {ECO:0000255|HAMAP-Rule:MF_03150}; RecName: Full=Glutamyl-tRNA(Gln) amidotransferase subunit A, chloroplastic/mitochondrial {ECO:0000255|HAMAP-Rule:MF_03150}; Short=Glu-AdT subunit A {ECO:0000255|HAMAP-Rule:MF_03150}; EC=6.3.5.7 {ECO:0000255|HAMAP-Rule:MF_03150};
HORVU.MOREX.r2.2HG0139200.1	>VAH47830.1 unnamed protein product [Triticum turgidum subsp. durum]	XM_037633246.1 PREDICTED: Triticum dicoccoides uncharacterized LOC119367851 (LOC119367851), mRNA	NA	NA	NA	NA	NA	[A0A287IH73_HORVV|diamond]No_INFO SubName: Full=Uncharacterized protein {ECO:0000313|EnsemblPlants:HORVU2Hr1G075370.1};
TCONS_00010433	>AEB26585.1 heat shock factor A2c [Hordeum vulgare subsp. vulgare] >BAJ89673.1 predicted protein [Hordeum vulgare subsp. vulgare] >BAJ94467.1 predicted protein [Hordeum vulgare subsp. vulgare]	AK358460.1 Hordeum vulgare subsp. vulgare mRNA for predicted protein, complete cds, clone: NIASHv1077C17	GO:0005634///nucleus+++GO:0005737///cytoplasm	GO:0000978///RNA polymerase II proximal promoter sequence-specific DNA binding+++GO:0003700///DNA-binding transcription factor activity+++GO:0042802///identical protein binding	GO:0006357///regulation of transcription by RNA polymerase II+++GO:0034605///cellular response to heat	COG5169///Heat shock transcription factor	00270///Cysteine and methionine metabolism	[HFA2C_ORYSJ|diamond]Name=HSFA2C; Synonyms=HSF25, HSF6;+++OrderedLocusNames=Os10g0419300, LOC_Os10g28340; ORFNames=OsJ_030304; RecName: Full=Heat stress transcription factor A-2c; AltName: Full=Heat stress transcription factor 25; Short=OsHsf-25; AltName: Full=Heat stress transcription factor 6; Short=OsHSF6; Short=rHsf6;
HORVU.MOREX.r2.2HG0157170.1	NA	AC256239.1 Hordeum vulgare clone HV_Mba442-A11, complete sequence	NA	NA	NA	NA	NA	NA
HORVU.MOREX.r2.6HG0500380.1	>XP_020159891.1 RING-H2 finger protein ATL73 [Aegilops tauschii subsp. strangulata] >XP_037455627.1 RING-H2 finger protein ATL73-like [Triticum dicoccoides] >KAF7090422.1 hypothetical protein CFC21_093175 [Triticum aestivum]	FP095937.1 Phyllostachys edulis cDNA clone: bphyem203p18, full insert sequence	GO:0016021///integral component of membrane	GO:0016740///transferase activity+++GO:0046872///metal ion binding	GO:0006952///defense response+++GO:0010200///response to chitin+++GO:0016567///protein ubiquitination	NA	NA	[ATL2_ARATH|diamond]Name=ATL2; OrderedLocusNames=At3g16720; ORFNames=MGL6.19; RecName: Full=RING-H2 finger protein ATL2; EC=2.3.2.27 {ECO:0000305}; AltName: Full=Protein ARABIDOPSIS TOXICOS EN LEVADURA 2; Short=Protein ATL2; AltName: Full=RING-type E3 ubiquitin transferase ATL2 {ECO:0000305};
HORVU.MOREX.r2.3HG0214190.1	>XP_020173264.1 uncharacterized protein LOC109758811 [Aegilops tauschii subsp. strangulata]	NA	NA	NA	NA	NA	NA	NA
HORVU.MOREX.r2.2HG0113830.1	>KAE8783876.1 Formin-like protein 11 [Hordeum vulgare]	XM_037620962.1 PREDICTED: Triticum dicoccoides formin-like protein 11 (LOC119354245), mRNA	GO:0016021///integral component of membrane	NA	NA	NA	NA	[FH11_ORYSJ|diamond]Name=FH11; OrderedLocusNames=Os07g0545500, LOC_Os07g36150; RecName: Full=Formin-like protein 11; AltName: Full=OsFH11; Flags: Precursor;
HORVU.MOREX.r2.2HG0101480.1	>KAE8814182.1 Chaperone protein dnaJ [Hordeum vulgare] >BAJ96965.1 predicted protein [Hordeum vulgare subsp. vulgare]	AK365762.1 Hordeum vulgare subsp. vulgare mRNA for predicted protein, complete cds, clone: NIASHv2037G19	NA	NA	NA	NA	04075///Plant hormone signal transduction	[F2DPE4_HORVV|diamond]No_INFO SubName: Full=Predicted protein {ECO:0000313|EMBL:BAJ96965.1};
HORVU.MOREX.r2.7HG0591910.1	>KAE8817925.1 beta-glucuronosyltransferase GlcAT14A-like [Hordeum vulgare] >BAJ95328.1 predicted protein [Hordeum vulgare subsp. vulgare]	AK331434.1 Triticum aestivum cDNA, clone: WT007_H20, cultivar: Chinese Spring	GO:0000139///Golgi membrane+++GO:0005794///Golgi apparatus+++GO:0016021///integral component of membrane	GO:0015020///glucuronosyltransferase activity	GO:0009826///unidimensional cell growth	NA	NA	[GT14A_ARATH|diamond]Name=GLCAT14A {ECO:0000303|PubMed:24128328};+++OrderedLocusNames=At5g39990 {ECO:0000312|Araport:AT5G39990};+++ORFNames=MYH19.19 {ECO:0000312|EMBL:BAB10223.1}; RecName: Full=Beta-glucuronosyltransferase GlcAT14A {ECO:0000305}; EC=2.4.1.- {ECO:0000305}; AltName: Full=GT14 family glucuronic acid transferase 1 {ECO:0000305}; Short=AtGlcAT14A {ECO:0000303|PubMed:24128328};
HORVU.MOREX.r2.2HG0169200.1	>XP_040258338.1 uncharacterized protein LOC120975710 [Aegilops tauschii subsp. strangulata]	XM_040402404.1 PREDICTED: Aegilops tauschii subsp. strangulata uncharacterized LOC120975710 (LOC120975710), mRNA	NA	NA	NA	NA	NA	[A0A287TNC2_HORVV|diamond]No_INFO RecName: Full=Helitron_like_N domain-containing protein {ECO:0000259|Pfam:PF14214};
HORVU.MOREX.r2.1HG0071510.1	>KAE8786947.1 Photosystem I reaction center subunit VI, chloroplastic [Hordeum vulgare] >BAJ89439.1 predicted protein [Hordeum vulgare subsp. vulgare] >BAJ97045.1 predicted protein [Hordeum vulgare subsp. vulgare]	AK353585.1 Hordeum vulgare subsp. vulgare mRNA for predicted protein, complete cds, clone: NIASHv1001E10	GO:0009535///chloroplast thylakoid membrane+++GO:0009538///photosystem I reaction center+++GO:0016021///integral component of membrane	NA	GO:0015979///photosynthesis	NA	00195///Photosynthesis	[PSAH_HORVU|diamond]Name=PSAH; RecName: Full=Photosystem I reaction center subunit VI, chloroplastic; Short=PSI-H; AltName: Full=Light-harvesting complex I 11 kDa protein; Flags: Precursor;
HORVU.MOREX.r2.UnG0627220.1	>KAE8798853.1 protein trichome birefringence-like 8 [Hordeum vulgare]	AK334541.1 Triticum aestivum cDNA, clone: WT010_E02, cultivar: Chinese Spring	GO:0005794///Golgi apparatus+++GO:0016021///integral component of membrane	GO:0016413///O-acetyltransferase activity	NA	NA	NA	[TBL8_ARATH|diamond]Name=TBL8; OrderedLocusNames=At3g11570; ORFNames=Q9CAX1; RecName: Full=Protein trichome birefringence-like 8;
HORVU.MOREX.r2.1HG0051690.1	>SPT17260.1 unnamed protein product [Triticum aestivum]	AC256253.1 Hordeum vulgare clone HV_Mba442-A20, complete sequence	NA	NA	NA	NA	00400///Phenylalanine, tyrosine and tryptophan biosynthesis+++01230///Biosynthesis of amino acids	[A0A287UP94_HORVV|diamond]No_INFO RecName: Full=zf-RVT domain-containing protein {ECO:0000259|Pfam:PF13966};
HORVU.MOREX.r2.5HG0405500.1	>KAE8780670.1 subtilisin-like protease [Hordeum vulgare]	XM_004957077.3 PREDICTED: Setaria italica subtilisin-like protease SBT5.3 (LOC101776414), transcript variant X1, mRNA	GO:0005783///endoplasmic reticulum+++GO:0005886///plasma membrane	GO:0004252///serine-type endopeptidase activity	GO:0010074///maintenance of meristem identity+++GO:0040008///regulation of growth	NA	NA	[SBT54_ARATH|diamond]Name=SBT5.4 {ECO:0000303|PubMed:16193095}; OrderedLocusNames=At5g59810;+++ORFNames=MMN10.6; RecName: Full=Subtilisin-like protease SBT5.4 {ECO:0000303|PubMed:16193095}; EC=3.4.21.- {ECO:0000305}; AltName: Full=Subtilase subfamily 5 member 4 {ECO:0000303|PubMed:16193095}; Short=AtSBT5.4 {ECO:0000303|PubMed:16193095}; Flags: Precursor;
HORVU.MOREX.r2.3HG0274120.1	>KAE8771415.1 benzoate--CoA ligase, peroxisomal-like [Hordeum vulgare]	XM_020333351.2 PREDICTED: Aegilops tauschii subsp. strangulata trans-cinnamate:CoA ligase, peroxisomal (LOC109774603), mRNA	GO:0005777///peroxisome	GO:0018858///benzoate-CoA ligase activity	GO:0006952///defense response+++GO:0019761///glucosinolate biosynthetic process	NA	NA	[AAE20_ARATH|diamond]Name=AAE20; Synonyms=BZO1; OrderedLocusNames=At1g65880; ORFNames=F12P19.5; RecName: Full=Benzoate--CoA ligase, peroxisomal; EC=6.2.1.25; AltName: Full=Acyl-activating enzyme 20; AltName: Full=Protein BENZOYLOXYGLUCOSINOLATE 1;
TCONS_00066000	>SPT20330.1 unnamed protein product [Triticum aestivum]	AK360388.1 Hordeum vulgare subsp. vulgare mRNA for predicted protein, complete cds, clone: NIASHv1117B21	GO:0005739///mitochondrion	NA	NA	NA	NA	[PP137_ARATH|diamond]OrderedLocusNames=At1g80880; ORFNames=F23A5.24; RecName: Full=Pentatricopeptide repeat-containing protein At1g80880, mitochondrial; Flags: Precursor;
HORVU.MOREX.r2.2HG0159940.1	>KAE8815619.1 hypothetical protein D1007_07098 [Hordeum vulgare]	XM_040401081.1 PREDICTED: Aegilops tauschii subsp. strangulata uncharacterized LOC120974670 (LOC120974670), mRNA	NA	NA	NA	NA	NA	[A0A3B6B4T3_WHEAT|diamond]No_INFO RecName: Full=VQ domain-containing protein {ECO:0000259|Pfam:PF05678};
HORVU.MOREX.r2.2HG0105520.1	>XP_037408386.1 uncharacterized protein LOC119270485 [Triticum dicoccoides]	XM_037552489.1 PREDICTED: Triticum dicoccoides uncharacterized LOC119270485 (LOC119270485), mRNA	NA	NA	NA	NA	NA	[A0A453GKJ6_AEGTS|diamond]No_INFO SubName: Full=Uncharacterized protein {ECO:0000313|EnsemblPlants:AET3Gv21080900.2};
HORVU.MOREX.r2.7HG0528470.1	>BAJ85107.1 predicted protein [Hordeum vulgare subsp. vulgare] >BAJ94593.1 predicted protein [Hordeum vulgare subsp. vulgare]	AC256246.1 Hordeum vulgare clone HV_Mba290-M12, complete sequence	NA	GO:0008194///UDP-glycosyltransferase activity	NA	NA	00010///Glycolysis / Gluconeogenesis+++00710///Carbon fixation in photosynthetic organisms+++01200///Carbon metabolism+++01230///Biosynthesis of amino acids	[U86A1_ARATH|diamond]Name=UGT86A1; OrderedLocusNames=At2g36970; ORFNames=T1J8.15; RecName: Full=UDP-glycosyltransferase 86A1; EC=2.4.1.-;
HORVU.MOREX.r2.2HG0132140.1	>KAE8805075.1 hypothetical protein D1007_18919 [Hordeum vulgare]	NA	NA	NA	NA	NA	NA	[A0A3B6IVU4_WHEAT|diamond]No_INFO SubName: Full=Uncharacterized protein {ECO:0000313|EnsemblPlants:TraesCS4B02G237100.1.cds1};
HORVU.MOREX.r2.5HG0395460.1	>XP_020169108.1 protein ALTERED XYLOGLUCAN 4 [Aegilops tauschii subsp. strangulata]	XM_020313519.2 PREDICTED: Aegilops tauschii subsp. strangulata protein ALTERED XYLOGLUCAN 4 (LOC109754601), mRNA	GO:0000139///Golgi membrane+++GO:0005794///Golgi apparatus+++GO:0016021///integral component of membrane	GO:0016413///O-acetyltransferase activity	GO:0010411///xyloglucan metabolic process	NA	NA	[TBL27_ARATH|diamond]Name=AXY4; Synonyms=TBL27; OrderedLocusNames=At1g70230; ORFNames=F20P5.5; RecName: Full=Protein ALTERED XYLOGLUCAN 4; AltName: Full=Protein trichome birefringence-like 27;
TCONS_00061497	>AFF58883.1 arabinoxylan arabinofuranohydrolase [Hordeum vulgare]	AK370563.1 Hordeum vulgare subsp. vulgare mRNA for predicted protein, complete cds, clone: NIASHv2112H24	GO:0005773///vacuole+++GO:0048046///apoplast+++GO:0099503///secretory vesicle	GO:0009044///xylan 1,4-beta-xylosidase activity+++GO:0046556///alpha-L-arabinofuranosidase activity	GO:0045493///xylan catabolic process+++GO:0046373///L-arabinose metabolic process	NA	00520///Amino sugar and nucleotide sugar metabolism	[ASD1_ARATH|diamond]Name=ASD1; Synonyms=ARAF, ARAF1; OrderedLocusNames=At3g10740;+++ORFNames=T7M13.18; RecName: Full=Alpha-L-arabinofuranosidase 1; Short=AtASD1; EC=3.2.1.55; AltName: Full=Beta-D-xylosidase; EC=3.2.1.-; Flags: Precursor;
TCONS_00024253	>ABI13373.1 WRKY transcription factor 7 [Hordeum vulgare subsp. vulgare] >BAK03156.1 predicted protein [Hordeum vulgare subsp. vulgare]	AK371958.1 Hordeum vulgare subsp. vulgare mRNA for predicted protein, complete cds, clone: NIASHv2143P19	GO:0005634///nucleus	GO:0000976///transcription regulatory region sequence-specific DNA binding+++GO:0003700///DNA-binding transcription factor activity+++GO:0005516///calmodulin binding	GO:0009617///response to bacterium+++GO:0009682///induced systemic resistance+++GO:0010200///response to chitin+++GO:0042742///defense response to bacterium+++GO:2000022///regulation of jasmonic acid mediated signaling pathway	NA	04016///MAPK signaling pathway - plant+++04626///Plant-pathogen interaction	[WRK11_ARATH|diamond]Name=WRKY11; OrderedLocusNames=At4g31550; ORFNames=F3L17.120; RecName: Full=Probable WRKY transcription factor 11; AltName: Full=WRKY DNA-binding protein 11;
HORVU.MOREX.r2.5HG0372970.1	>XP_040253755.1 zinc finger MYM-type protein 1-like [Aegilops tauschii subsp. strangulata]	LR761606.1 Digitaria exilis genome assembly, chromosome: 1B	NA	GO:0046983///protein dimerization activity	NA	NA	00940///Phenylpropanoid biosynthesis	[A0A0A8Y3Q0_ARUDO|diamond]No_INFO RecName: Full=Dimer_Tnp_hAT domain-containing protein {ECO:0000259|Pfam:PF05699};
HORVU.MOREX.r2.5HG0405800.1	>XP_020189565.1 protein ALP1-like isoform X3 [Aegilops tauschii subsp. strangulata]	XM_037619917.1 PREDICTED: Triticum dicoccoides uncharacterized LOC119353317 (LOC119353317), mRNA	NA	GO:0046872///metal ion binding	NA	NA	NA	[A0A453FFK3_AEGTS|diamond]No_INFO RecName: Full=DDE Tnp4 domain-containing protein {ECO:0000259|Pfam:PF13359};
HORVU.MOREX.r2.5HG0365310.1	>VAI45774.1 unnamed protein product [Triticum turgidum subsp. durum]	AY268139.1 Hordeum vulgare BAC 184G9, complete sequece	NA	GO:0003676///nucleic acid binding+++GO:0003964///RNA-directed DNA polymerase activity+++GO:0004190///aspartic-type endopeptidase activity+++GO:0004519///endonuclease activity+++GO:0046872///metal ion binding	GO:0006310///DNA recombination+++GO:0015074///DNA integration	NA	00500///Starch and sucrose metabolism+++00520///Amino sugar and nucleotide sugar metabolism+++01250///Biosynthesis of nucleotide sugars	[POLR2_ARATH|diamond]Name=RE2; OrderedLocusNames=At4g02960 {ECO:0000312|EMBL:CAB77781.1};+++ORFNames=T4I9.16 {ECO:0000312|EMBL:AAC79110.1}; RecName: Full=Retrovirus-related Pol polyprotein from transposon RE2; AltName: Full=Retro element 2 {ECO:0000303|PubMed:10689195}; Short=AtRE2 {ECO:0000303|PubMed:10689195}; Includes: RecName: Full=Protease RE2; EC=3.4.23.-; Includes: RecName: Full=Reverse tr…
TCONS_00071502	>KAE8785826.1 Poly(A) polymerase [Hordeum vulgare]	XM_037598035.1 PREDICTED: Triticum dicoccoides nuclear poly(A) polymerase 4-like (LOC119324268), transcript variant X4, mRNA	GO:0005634///nucleus	GO:0003723///RNA binding+++GO:0004652///polynucleotide adenylyltransferase activity+++GO:0005524///ATP binding+++GO:0046872///metal ion binding	GO:0006378///mRNA polyadenylation+++GO:0043631///RNA polyadenylation	COG5186///Poly(A) polymerase	03015///mRNA surveillance pathway	[PAPS4_ARATH|diamond]Name=PAPS4 {ECO:0000303|PubMed:18479511};+++Synonyms=NPAP {ECO:0000303|PubMed:16282318};+++OrderedLocusNames=At4g32850 {ECO:0000312|Araport:AT4G32850};+++ORFNames=T16I18.60 {ECO:0000312|EMBL:CAB80002.1}; RecName: Full=Nuclear poly(A) polymerase 4 {ECO:0000303|PubMed:18479511}; Short=AtPAP(IV) {ECO:0000303|PubMed:16282318}; Short=PAP(IV) {ECO:0000305}; Short=Poly(A) polymerase…
HORVU.MOREX.r2.2HG0122600.1	>KAE8784686.1 hypothetical protein D1007_41681 [Hordeum vulgare]	KY924305.1 Triticum turgidum subsp. durum cultivar Langdon genomic sequence	NA	NA	NA	NA	NA	[M8BMU3_AEGTA|diamond]ORFNames=F775_04948 {ECO:0000313|EMBL:EMT26290.1}; SubName: Full=Uncharacterized protein {ECO:0000313|EMBL:EMT26290.1, ECO:0000313|EnsemblPlants:EMT26290};
HORVU.MOREX.r2.3HG0255930.1	>BAJ86291.1 predicted protein, partial [Hordeum vulgare subsp. vulgare]	AK355072.1 Hordeum vulgare subsp. vulgare mRNA for predicted protein, partial cds, clone: NIASHv1015H21	GO:0005634///nucleus+++GO:0005694///chromosome+++GO:0009507///chloroplast	NA	GO:0000712///resolution of meiotic recombination intermediates+++GO:0007140///male meiotic nuclear division+++GO:0007143///female meiotic nuclear division	NA	NA	[ZIP4L_ORYSI|diamond]Name=ZIP4 {ECO:0000305}; ORFNames=OsI_04745 {ECO:0000312|EMBL:EAY76788.1}; RecName: Full=TPR repeat-containing protein ZIP4 {ECO:0000305}; AltName: Full=Protein ZIP4 homolog {ECO:0000305};
HORVU.MOREX.r2.5HG0393670.1	>XP_040256355.1 serine/threonine-protein phosphatase 7 long form homolog [Aegilops tauschii subsp. strangulata]	XM_020318093.2 PREDICTED: Aegilops tauschii subsp. strangulata uncharacterized LOC109759273 (LOC109759273), transcript variant X1, mRNA	NA	NA	NA	NA	NA	[A0A446N1Q6_TRITD|diamond]ORFNames=TRITD_3Av1G008810 {ECO:0000313|EMBL:VAH56015.1}; RecName: Full=PMD domain-containing protein {ECO:0000259|Pfam:PF10536};
HORVU.MOREX.r2.2HG0079170.1	>KAF6998190.1 hypothetical protein CFC21_014330 [Triticum aestivum]	XM_040401206.1 PREDICTED: Aegilops tauschii subsp. strangulata putative disease resistance protein RGA4 (LOC120974798), mRNA	NA	GO:0005524///ATP binding+++GO:0043531///ADP binding	NA	NA	NA	[A0A287GV26_HORVV|diamond]No_INFO SubName: Full=Uncharacterized protein {ECO:0000313|EnsemblPlants:HORVU2Hr1G000510.21};
HORVU.MOREX.r2.7HG0566880.1	>KAE8801563.1 hypothetical protein D1007_22777 [Hordeum vulgare]	NA	NA	NA	NA	NA	00520///Amino sugar and nucleotide sugar metabolism	[A0A2K2CMF8_BRADI|diamond]ORFNames=BRADI_4g12957v3 {ECO:0000313|EMBL:PNT63215.1}; SubName: Full=Uncharacterized protein {ECO:0000313|EMBL:PNT63215.1, ECO:0000313|EnsemblPlants:PNT63215};
TCONS_00069109	>KAE8766755.1 Multidrug and toxin extrusion protein 1 [Hordeum vulgare]	AK251021.1 Hordeum vulgare subsp. vulgare cDNA clone: FLbaf98n13, mRNA sequence	GO:0009507///chloroplast+++GO:0016021///integral component of membrane+++GO:0031969///chloroplast membrane	GO:0015297///antiporter activity+++GO:0042910///xenobiotic transmembrane transporter activity	NA	NA	NA	[DTX45_ARATH|diamond]Name=DTX45 {ECO:0000303|PubMed:11739388};+++OrderedLocusNames=At4g38380 {ECO:0000312|Araport:AT4G38380};+++ORFNames=F22I13.150 {ECO:0000312|EMBL:CAB37494.1}; RecName: Full=Protein DETOXIFICATION 45, chloroplastic {ECO:0000303|PubMed:11739388}; Short=AtDTX45 {ECO:0000303|PubMed:11739388}; AltName: Full=Multidrug and toxic compound extrusion protein 45 {ECO:0000305}; Short=MATE…
HORVU.MOREX.r2.5HG0402940.1	>ATY36106.1 alpha-amylase 4 [Triticum aestivum] >VAI33076.1 unnamed protein product [Triticum turgidum subsp. durum]	XM_003578182.4 PREDICTED: Brachypodium distachyon alpha-amylase isozyme 3A (LOC100845943), mRNA	NA	GO:0004556///alpha-amylase activity+++GO:0005509///calcium ion binding+++GO:0103025///alpha-amylase activity (releasing maltohexaose)	GO:0005983///starch catabolic process+++GO:0005987///sucrose catabolic process	NA	00500///Starch and sucrose metabolism	[AMY3A_ORYSJ|diamond]Name=AMY1.2; Synonyms=AMY3A;+++OrderedLocusNames=Os09g0457400, LOC_Os09g28400;+++ORFNames=B1045B05.8, OsJ_29629 {ECO:0000312|EMBL:EEE69851.1}; RecName: Full=Alpha-amylase isozyme 3A; EC=3.2.1.1 {ECO:0000250|UniProtKB:P00693}; AltName: Full=1,4-alpha-D-glucan glucanohydrolase; Flags: Precursor;
HORVU.MOREX.r2.5HG0430030.1	NA	AP009567.1 Hordeum vulgare subsp. vulgare genes for putative iron-deficiency specific 4 protein and putative ethylene-responsive transcription factor, complete cds	NA	NA	NA	NA	NA	NA
HORVU.MOREX.r2.2HG0105960.1	>VAI48225.1 unnamed protein product [Triticum turgidum subsp. durum]	LR722623.1 Hordeum vulgare subsp. vulgare genome assembly, chromosome: 0H	NA	GO:0003676///nucleic acid binding+++GO:0003964///RNA-directed DNA polymerase activity+++GO:0004190///aspartic-type endopeptidase activity+++GO:0004519///endonuclease activity+++GO:0008270///zinc ion binding	GO:0015074///DNA integration	NA	NA	[POLX_TOBAC|diamond]No_INFO RecName: Full=Retrovirus-related Pol polyprotein from transposon TNT 1-94; Includes: RecName: Full=Protease; EC=3.4.23.-; Includes: RecName: Full=Reverse transcriptase; EC=2.7.7.49; Includes: RecName: Full=Endonuclease;
HORVU.MOREX.r2.2HG0120330.1	>BAJ93871.1 predicted protein [Hordeum vulgare subsp. vulgare]	AK249514.1 Hordeum vulgare subsp. vulgare cDNA clone: FLbaf39f04, mRNA sequence	GO:0005783///endoplasmic reticulum+++GO:0016021///integral component of membrane	GO:0008289///lipid binding+++GO:0046872///metal ion binding	GO:0006869///lipid transport	NA	NA	[SYT4_ARATH|diamond]Name=SYT4; Synonyms=SYTD; OrderedLocusNames=At5g11100; ORFNames=T5K6.90; RecName: Full=Synaptotagmin-4; AltName: Full=NTMC2T2.2; AltName: Full=Synaptotagmin D;
HORVU.MOREX.r2.1HG0015310.1	>XP_040257304.1 uncharacterized protein LOC109764578 isoform X4 [Aegilops tauschii subsp. strangulata] >XP_040257305.1 uncharacterized protein LOC109764578 isoform X4 [Aegilops tauschii subsp. strangulata] >XP_040257306.1 uncharacterized protein LOC109764578 isoform X4 [Aegilops tauschii subsp. strangulata]	AK371706.1 Hordeum vulgare subsp. vulgare mRNA for predicted protein, complete cds, clone: NIASHv2140F01	NA	NA	NA	NA	NA	[A0A287EZF0_HORVV|diamond]No_INFO SubName: Full=Uncharacterized protein {ECO:0000313|EnsemblPlants:HORVU1Hr1G026620.1};
HORVU.MOREX.r2.7HG0537450.1	>BAK01284.1 predicted protein [Hordeum vulgare subsp. vulgare]	AK370083.1 Hordeum vulgare subsp. vulgare mRNA for predicted protein, complete cds, clone: NIASHv2104K19	NA	NA	NA	NA	NA	[F2E1R2_HORVV|diamond]No_INFO SubName: Full=Predicted protein {ECO:0000313|EMBL:BAK01284.1};
HORVU.MOREX.r2.2HG0089460.1	>BAK06750.1 predicted protein [Hordeum vulgare subsp. vulgare]	AK375555.1 Hordeum vulgare subsp. vulgare mRNA for predicted protein, complete cds, clone: NIASHv3097L18	GO:0000138///Golgi trans cisterna+++GO:0000139///Golgi membrane+++GO:0005794///Golgi apparatus+++GO:0016021///integral component of membrane	GO:0016757///transferase activity, transferring glycosyl groups+++GO:0035252///UDP-xylosyltransferase activity+++GO:0042285///xylosyltransferase activity	GO:0010306///rhamnogalacturonan II biosynthetic process+++GO:0048868///pollen tube development	NA	NA	[MGP4_ARATH|diamond]Name=MGP4 {ECO:0000303|PubMed:21288267}; OrderedLocusNames=At4g01220;+++ORFNames=F2N1.35; RecName: Full=UDP-D-xylose:L-fucose alpha-1,3-D-xylosyltransferase MGP4 {ECO:0000305}; EC=2.4.2.- {ECO:0000305}; AltName: Full=Protein MALE GAMETOPHYTE DEFECTIVE 4 {ECO:0000303|PubMed:21288267}; AltName: Full=Rhamnogalacturonan xylosyltransferase MGP4 {ECO:0000305};
HORVU.MOREX.r2.6HG0497260.1	>XP_020159507.1 ctenidin-1 [Aegilops tauschii subsp. strangulata] >KAF7090246.1 hypothetical protein CFC21_093027 [Triticum aestivum]	XM_020303918.1 PREDICTED: Aegilops tauschii subsp. strangulata ctenidin-1 (LOC109744772), mRNA	NA	NA	NA	NA	NA	[A0A3B6QIQ8_WHEAT|diamond]No_INFO SubName: Full=Uncharacterized protein {ECO:0000313|EnsemblPlants:TraesCS6D02G223700.1.cds1};
TCONS_00020339	>KAE8794532.1 U4/U6 small nuclear ribonucleoprotein PRP4-like protein [Hordeum vulgare]	XM_020345050.2 PREDICTED: Aegilops tauschii subsp. strangulata U4/U6 small nuclear ribonucleoprotein PRP4-like protein (LOC109786473), mRNA	GO:0005681///spliceosomal complex+++GO:0016607///nuclear speck+++GO:0046540///U4/U6 x U5 tri-snRNP complex	GO:0017070///U6 snRNA binding+++GO:0030621///U4 snRNA binding	GO:0000398///mRNA splicing, via spliceosome+++GO:0001709///cell fate determination+++GO:0007267///cell-cell signaling+++GO:0009553///embryo sac development+++GO:0009560///embryo sac egg cell differentiation	NA	03040///Spliceosome	[PRP4L_ARATH|diamond]Name=LIS {ECO:0000303|PubMed:17326723}; Synonyms=EMB2776 {ECO:0000305};+++OrderedLocusNames=At2g41500; ORFNames=T26J13.9, T32G6.2; RecName: Full=U4/U6 small nuclear ribonucleoprotein PRP4-like protein {ECO:0000305}; AltName: Full=Protein EMBRYO DEFECTIVE 2776 {ECO:0000305}; AltName: Full=Protein LACHESIS {ECO:0000303|PubMed:17326723};
TCONS_00053122	>KAE8777784.1 scarecrow-like protein 34 [Hordeum vulgare]	XM_020305881.2 PREDICTED: Aegilops tauschii subsp. strangulata scarecrow-like protein 34 (LOC109746772), mRNA	GO:0005634///nucleus	GO:0000976///transcription regulatory region sequence-specific DNA binding+++GO:0003700///DNA-binding transcription factor activity+++GO:0043565///sequence-specific DNA binding	GO:0006355///regulation of transcription, DNA-templated+++GO:0010200///response to chitin	NA	NA	[SCL31_ARATH|diamond]Name=SCL31; OrderedLocusNames=At1g07520; ORFNames=F22G5.41; RecName: Full=Scarecrow-like protein 31; Short=AtSCL31; AltName: Full=GRAS family protein 1; Short=AtGRAS-1;
HORVU.MOREX.r2.2HG0135950.1	>BAJ91568.1 predicted protein [Hordeum vulgare subsp. vulgare]	AK251780.1 Hordeum vulgare subsp. vulgare cDNA clone: FLbaf133a21, mRNA sequence	GO:0005634///nucleus+++GO:0005739///mitochondrion+++GO:0009507///chloroplast+++GO:0009579///thylakoid+++GO:0010287///plastoglobule	GO:0044877///protein-containing complex binding	GO:0006979///response to oxidative stress+++GO:1901006///ubiquinone-6 biosynthetic process	NA	NA	[Y1222_ARATH|diamond]OrderedLocusNames=At1g32220; ORFNames=F3C3.2; RecName: Full=Uncharacterized protein At1g32220, chloroplastic; Flags: Precursor;
HORVU.MOREX.r2.2HG0142200.1	>XP_020179857.1 esterase AGAP003155 [Aegilops tauschii subsp. strangulata] >KAF7016725.1 hypothetical protein CFC21_030262 [Triticum aestivum]	AK376730.1 Hordeum vulgare subsp. vulgare mRNA for predicted protein, complete cds, clone: NIASHv3134B06	NA	NA	NA	NA	NA	[A0A287IKJ7_HORVV|diamond]No_INFO RecName: Full=FSH1 domain-containing protein {ECO:0000259|Pfam:PF03959};
TCONS_00026818	>KAE8807040.1 Myb-like protein J [Hordeum vulgare] >BAK02871.1 predicted protein [Hordeum vulgare subsp. vulgare]	AK371673.1 Hordeum vulgare subsp. vulgare mRNA for predicted protein, complete cds, clone: NIASHv2139L02	GO:0005634///nucleus	GO:0000976///transcription regulatory region sequence-specific DNA binding+++GO:0003700///DNA-binding transcription factor activity+++GO:0046872///metal ion binding	GO:0000122///negative regulation of transcription by RNA polymerase II+++GO:0009646///response to absence of light+++GO:0009723///response to ethylene+++GO:0009733///response to auxin+++GO:0009737///response to abscisic acid+++GO:0009739///response to gibberellin+++GO:0009744///response to sucrose+++GO:0010150///leaf senescence+++GO:0010252///auxin homeostasis+++GO:0030307///positive regulation o…	NA	NA	[MYBS3_ORYSJ|diamond]Name=MYBS3 {ECO:0000303|PubMed:12172034};+++OrderedLocusNames=LOC_Os10g41200 {ECO:0000312|EMBL:AAP55017.1},+++Os10g0561400 {ECO:0000312|EMBL:BAT12060.1};+++ORFNames=OsJ_32461 {ECO:0000312|EMBL:EAZ16977.1},+++OSJNBb0089A17.8 {ECO:0000312|EMBL:AAK31280.1}; RecName: Full=Transcription factor MYBS3 {ECO:0000303|PubMed:12172034}; AltName: Full=Myb-related protein S3 {ECO:0000303|P…
HORVU.MOREX.r2.7HG0539800.1	>KAE8797034.1 hypothetical protein D1007_27819 [Hordeum vulgare]	AY661558.1 Hordeum vulgare subsp. vulgare eIF4E gene locus, complete sequence	NA	NA	NA	NA	NA	[A0A287UNI9_HORVV|diamond]No_INFO SubName: Full=Uncharacterized protein {ECO:0000313|EnsemblPlants:HORVU6Hr1G073100.10};
TCONS_00009840	>KAE8805919.1 ataxin-3 [Hordeum vulgare]	AK330500.1 Triticum aestivum cDNA, clone: SET4_J17, cultivar: Chinese Spring	GO:0005634///nucleus	GO:0004843///thiol-dependent ubiquitin-specific protease activity	GO:0016579///protein deubiquitination	NA	04141///Protein processing in endoplasmic reticulum	[ATX3_ORYSJ|diamond]OrderedLocusNames=Os01g0851400, LOC_Os01g63250; ORFNames=P0529H11.31; RecName: Full=Putative ataxin-3 homolog; EC=3.4.19.12;
HORVU.MOREX.r2.2HG0098660.1	>VAH27466.1 unnamed protein product [Triticum turgidum subsp. durum]	AK370707.1 Hordeum vulgare subsp. vulgare mRNA for predicted protein, complete cds, clone: NIASHv2115F23	GO:0005634///nucleus+++GO:0005737///cytoplasm	GO:0018025///calmodulin-lysine N-methyltransferase activity	GO:0002239///response to oomycetes+++GO:0006970///response to osmotic stress+++GO:0009408///response to heat+++GO:0009409///response to cold+++GO:0009630///gravitropism+++GO:0009651///response to salt stress+++GO:0009733///response to auxin+++GO:0009734///auxin-activated signaling pathway+++GO:0009737///response to abscisic acid+++GO:0009738///abscisic acid-activated signaling pathway+++GO:000978…	NA	NA	[CMKMT_ARATH|diamond]Name=CaMKMT {ECO:0000303|PubMed:24285794};+++OrderedLocusNames=At4g35987 {ECO:0000312|Araport:AT4G35987};+++ORFNames=T19K4.120 {ECO:0000312|EMBL:CAA18493.1}; RecName: Full=Calmodulin-lysine N-methyltransferase {ECO:0000303|PubMed:24285794}; Short=CLNMT {ECO:0000303|PubMed:24285794}; Short=CaM KMT {ECO:0000303|PubMed:24285794}; EC=2.1.1.60 {ECO:0000250|UniProtKB:Q6GQ33};
TCONS_00076180	>KAE8767421.1 Cyclic AMP receptor-like protein A [Hordeum vulgare]	AK250629.1 Hordeum vulgare subsp. vulgare cDNA clone: FLbaf89j18, mRNA sequence	GO:0005774///vacuolar membrane+++GO:0005794///Golgi apparatus+++GO:0005886///plasma membrane+++GO:0044214///spanning component of plasma membrane	GO:0004930///G protein-coupled receptor activity	GO:0000278///mitotic cell cycle+++GO:0006571///tyrosine biosynthetic process+++GO:0006629///lipid metabolic process+++GO:0007166///cell surface receptor signaling pathway+++GO:0007202///activation of phospholipase C activity+++GO:0009094///L-phenylalanine biosynthetic process+++GO:0009735///response to cytokinin+++GO:0009736///cytokinin-activated signaling pathway+++GO:0009738///abscisic acid-act…	NA	NA	[GCR1_ARATH|diamond]Name=GCR1; OrderedLocusNames=At1g48270; ORFNames=F11A17.17; RecName: Full=G-protein coupled receptor 1;
HORVU.MOREX.r2.3HG0224220.1	>SPT20520.1 unnamed protein product [Triticum aestivum]	AC256239.1 Hordeum vulgare clone HV_Mba442-A11, complete sequence	NA	NA	NA	NA	NA	NA
HORVU.MOREX.r2.5HG0429330.1	>BAK08359.1 predicted protein [Hordeum vulgare subsp. vulgare]	AK377165.1 Hordeum vulgare subsp. vulgare mRNA for predicted protein, complete cds, clone: NIASHv3150F01	GO:0005778///peroxisomal membrane+++GO:0016021///integral component of membrane+++GO:1990429///peroxisomal importomer complex	NA	GO:0006635///fatty acid beta-oxidation+++GO:0016558///protein import into peroxisome matrix+++GO:0016560///protein import into peroxisome matrix, docking	NA	04146///Peroxisome	[PEX13_ARATH|diamond]Name=PEX13 {ECO:0000303|PubMed:16813573};+++Synonyms=AMC {ECO:0000303|PubMed:18160292},+++APM2 {ECO:0000303|PubMed:16813573};+++OrderedLocusNames=At3g07560 {ECO:0000312|Araport:AT3G07560};+++ORFNames=F21O3.27 {ECO:0000312|EMBL:AAF02160.1}; RecName: Full=Peroxisomal membrane protein 13 {ECO:0000303|PubMed:16813573}; AltName: Full=ABSTINENCE BY MUTUAL CONSENT {ECO:0000303|PubMe…
HORVU.MOREX.r2.4HG0291260.1	>XP_020154238.1 V-type proton ATPase 16 kDa proteolipid subunit [Aegilops tauschii subsp. strangulata] >XP_037421663.1 V-type proton ATPase 16 kDa proteolipid subunit [Triticum dicoccoides] >XP_037429709.1 V-type proton ATPase 16 kDa proteolipid subunit [Triticum dicoccoides] >P23957.1 RecName: Full=V-type proton ATPase 16 kDa proteolipid subunit; Short=V-ATPase 16 kDa proteolipid subunit; AltNam…	AK249261.1 Hordeum vulgare subsp. vulgare cDNA clone: FLbaf24g05, mRNA sequence	GO:0005774///vacuolar membrane+++GO:0016021///integral component of membrane+++GO:0033179///proton-transporting V-type ATPase, V0 domain	GO:0015078///proton transmembrane transporter activity	NA	COG0636///F0F1-type ATP synthase, subunit c/Archaeal/vacuolar-type H+-ATPase, subunit K	00190///Oxidative phosphorylation+++04145///Phagosome	[VATL_AVESA|diamond]Name=VATP-P1; RecName: Full=V-type proton ATPase 16 kDa proteolipid subunit; Short=V-ATPase 16 kDa proteolipid subunit; AltName: Full=Vacuolar proton pump 16 kDa proteolipid subunit;
TCONS_00043107	>BAJ86151.1 predicted protein [Hordeum vulgare subsp. vulgare]	AK354932.1 Hordeum vulgare subsp. vulgare mRNA for predicted protein, complete cds, clone: NIASHv1013J12	GO:0000139///Golgi membrane+++GO:0005794///Golgi apparatus+++GO:0016021///integral component of membrane+++GO:0090406///pollen tube	GO:0047262///polygalacturonate 4-alpha-galacturonosyltransferase activity	GO:0009555///pollen development+++GO:0009860///pollen tube growth+++GO:0048358///mucilage pectin biosynthetic process+++GO:0052325///cell wall pectin biosynthetic process	NA	NA	[GAUTE_ARATH|diamond]Name=GAUT14; OrderedLocusNames=At5g15470; ORFNames=T20K14.80; RecName: Full=Probable galacturonosyltransferase 14; EC=2.4.1.-;
HORVU.MOREX.r2.6HG0450270.1	>KAE8769021.1 Enolase isoform 3 [Hordeum vulgare]	NA	GO:0000015///phosphopyruvate hydratase complex	GO:0000287///magnesium ion binding+++GO:0004634///phosphopyruvate hydratase activity	GO:0006096///glycolytic process	NA	00010///Glycolysis / Gluconeogenesis+++01200///Carbon metabolism+++01230///Biosynthesis of amino acids+++03018///RNA degradation	[A0A0D3GCH8_9ORYZ|diamond]No_INFO RecName: Full=Phosphopyruvate hydratase {ECO:0000256|ARBA:ARBA00012058}; EC=4.2.1.11 {ECO:0000256|ARBA:ARBA00012058};
HORVU.MOREX.r2.4HG0314180.1	>ABA96231.1 transposon protein, putative, CACTA, En/Spm sub-class [Oryza sativa Japonica Group]	AM932680.1 Triticum aestivum 3B chromosome, clone BAC TA3B54F7	NA	NA	NA	NA	NA	[A0A180G0Y8_PUCT1|diamond]ORFNames=PTTG_30483 {ECO:0000313|EMBL:OAV85493.1}; SubName: Full=Uncharacterized protein {ECO:0000313|EMBL:OAV85493.1}; Flags: Fragment;
HORVU.MOREX.r2.5HG0435290.1	>KAE8781092.1 Chemocyanin [Hordeum vulgare]	AK375056.1 Hordeum vulgare subsp. vulgare mRNA for predicted protein, complete cds, clone: NIASHv3084J05	NA	GO:0009055///electron transfer activity+++GO:0046872///metal ion binding	NA	NA	NA	[BABL_LILLO|diamond]No_INFO RecName: Full=Chemocyanin; AltName: Full=Basic blue protein; AltName: Full=Plantacyanin; Flags: Precursor;
TCONS_00051663	>KAE8809418.1 filament-like plant protein 3 [Hordeum vulgare]	XM_020310871.2 PREDICTED: Aegilops tauschii subsp. strangulata filament-like plant protein 2 (LOC109752005), transcript variant X3, mRNA	GO:0005886///plasma membrane	GO:0004674///protein serine/threonine kinase activity	GO:0006468///protein phosphorylation+++GO:0007166///cell surface receptor signaling pathway	NA	NA	[FPP_SOLLC|diamond]Name=FPP; RecName: Full=Filament-like plant protein; Short=LeFPP; Flags: Fragment;
TCONS_00064205	>BAJ95711.1 predicted protein [Hordeum vulgare subsp. vulgare]	AK364508.1 Hordeum vulgare subsp. vulgare mRNA for predicted protein, complete cds, clone: NIASHv2026A19	NA	NA	NA	NA	NA	[F2DKU0_HORVV|diamond]No_INFO SubName: Full=Predicted protein {ECO:0000313|EMBL:BAJ95711.1};
HORVU.MOREX.r2.1HG0001060.1	>KAF6987070.1 hypothetical protein CFC21_004748 [Triticum aestivum]	FJ447462.1 Triticum aestivum cultivar Glenlea clone TaBAC703A9, complete sequence	GO:0048046///apoplast	NA	NA	NA	NA	[A0A287EFA1_HORVV|diamond]No_INFO RecName: Full=Dirigent protein {ECO:0000256|RuleBase:RU363099};
HORVU.MOREX.r2.6HG0473510.1	>AAK94516.1 gag-pol polyprotein [Hordeum vulgare]	AC256241.1 Hordeum vulgare clone HV_Mba442-A23, complete sequence	NA	GO:0003676///nucleic acid binding+++GO:0008270///zinc ion binding	GO:0015074///DNA integration	NA	NA	[Q94BM2_HORVU|diamond]No_INFO RecName: Full=Reverse transcriptase {ECO:0000256|ARBA:ARBA00021271};
HORVU.MOREX.r2.6HG0507440.1	>KAE8804574.1 D-3-phosphoglycerate dehydrogenase, chloroplastic [Hordeum vulgare]	NA	NA	NA	NA	NA	NA	[A0A287IR50_HORVV|diamond]No_INFO SubName: Full=Uncharacterized protein {ECO:0000313|EnsemblPlants:HORVU2Hr1G085330.1};
HORVU.MOREX.r2.5HG0356410.1	>KAE8776981.1 putative PSD protein [Hordeum vulgare]	KR813336.1 Hordeum vulgare subsp. vulgare cultivar Morex voucher cultivar, Morex, partial sequence	NA	NA	NA	NA	NA	[A0A287FFB5_HORVV|diamond]No_INFO SubName: Full=Uncharacterized protein {ECO:0000313|EnsemblPlants:HORVU1Hr1G047300.18};
HORVU.MOREX.r2.7HG0617710.1	>KAE8799424.1 phosphoglucan phosphatase LSF1, chloroplastic [Hordeum vulgare]	XM_020331764.2 PREDICTED: Aegilops tauschii subsp. strangulata phosphoglucan phosphatase LSF1, chloroplastic (LOC109773061), transcript variant X2, mRNA	GO:0009507///chloroplast+++GO:0009569///chloroplast starch grain+++GO:0009570///chloroplast stroma+++GO:0043036///starch grain	GO:0008138///protein tyrosine/serine/threonine phosphatase activity+++GO:0019203///carbohydrate phosphatase activity	GO:0005983///starch catabolic process	NA	NA	[LSF1_ARATH|diamond]Name=LSF1; Synonyms=PTPKIS2; OrderedLocusNames=At3g01510; ORFNames=F4P13.6; RecName: Full=Phosphoglucan phosphatase LSF1, chloroplastic; EC=3.1.3.-; AltName: Full=Phosphoglucan phosphatase like sex Four1; AltName: Full=Protein LIKE SEX4 1; Flags: Precursor;
HORVU.MOREX.r2.3HG0261050.1	>BAJ99450.1 predicted protein [Hordeum vulgare subsp. vulgare]	AK248912.1 Hordeum vulgare subsp. vulgare cDNA clone: FLbaf4e09, mRNA sequence	GO:0009507///chloroplast+++GO:0009535///chloroplast thylakoid membrane+++GO:0009536///plastid+++GO:0016021///integral component of membrane+++GO:0031969///chloroplast membrane	NA	GO:0006979///response to oxidative stress	NA	NA	[PNSB5_ARATH|diamond]Name=PNSB5 {ECO:0000303|PubMed:21785130};+++Synonyms=NDH18 {ECO:0000303|PubMed:19903870};+++OrderedLocusNames=At5g43750 {ECO:0000312|Araport:AT5G43750};+++ORFNames=MQD19.9 {ECO:0000312|EMBL:BAB11302.1}; RecName: Full=Photosynthetic NDH subunit of subcomplex B 5, chloroplastic {ECO:0000303|PubMed:21785130}; Short=Protein PnsB5 {ECO:0000303|PubMed:21785130}; AltName: Full=NAD(P…
HORVU.MOREX.r2.2HG0083200.1	>BAJ96915.1 predicted protein [Hordeum vulgare subsp. vulgare]	AK252037.1 Hordeum vulgare subsp. vulgare cDNA clone: FLbaf145h12, mRNA sequence	GO:0005737///cytoplasm+++GO:0005829///cytosol+++GO:0009536///plastid	GO:0016868///intramolecular transferase activity, phosphotransferases	NA	NA	NA	[PGML1_ARATH|diamond]OrderedLocusNames=At5g64460 {ECO:0000312|Araport:AT5G64460};+++ORFNames=T12B11.5 {ECO:0000312|EMBL:BAB11607.1}; RecName: Full=Phosphoglycerate mutase-like protein 1 {ECO:0000305};
HORVU.MOREX.r2.3HG0219700.1	>AAX96353.1 retrotransposon protein, putative, Ty1-copia sub-class [Oryza sativa Japonica Group] >ABA91827.1 retrotransposon protein, putative, Ty1-copia subclass [Oryza sativa Japonica Group]	KR813335.1 Hordeum vulgare subsp. spontaneum voucher OUH602, partial sequence	NA	GO:0003676///nucleic acid binding+++GO:0003964///RNA-directed DNA polymerase activity+++GO:0004190///aspartic-type endopeptidase activity+++GO:0004519///endonuclease activity+++GO:0008270///zinc ion binding	GO:0015074///DNA integration	NA	03020///RNA polymerase	[POLX_TOBAC|diamond]No_INFO RecName: Full=Retrovirus-related Pol polyprotein from transposon TNT 1-94; Includes: RecName: Full=Protease; EC=3.4.23.-; Includes: RecName: Full=Reverse transcriptase; EC=2.7.7.49; Includes: RecName: Full=Endonuclease;
TCONS_00081632	>KAE8780756.1 putative LRR receptor-like serine/threonine-protein kinase [Hordeum vulgare]	AK369808.1 Hordeum vulgare subsp. vulgare mRNA for predicted protein, partial cds, clone: NIASHv2098M21	GO:0005886///plasma membrane+++GO:0016021///integral component of membrane	GO:0005524///ATP binding	NA	NA	NA	[Y3475_ARATH|diamond]OrderedLocusNames=At3g47570; ORFNames=F1P2.120; RecName: Full=Probable LRR receptor-like serine/threonine-protein kinase At3g47570; EC=2.7.11.1; Flags: Precursor;
HORVU.MOREX.r2.6HG0510130.1	>KAE8816709.1 putative NAC domain-containing protein 9 [Hordeum vulgare]	XM_002454240.2 PREDICTED: Sorghum bicolor putative NAC domain-containing protein 94 (LOC8066436), mRNA	GO:0005634///nucleus	GO:0003677///DNA binding+++GO:0003700///DNA-binding transcription factor activity	GO:0009733///response to auxin+++GO:0045770///positive regulation of asymmetric cell division+++GO:0048103///somatic stem cell division+++GO:0048829///root cap development	NA	NA	[FEZ_ARATH|diamond]Name=FEZ; Synonyms=NAC009; OrderedLocusNames=At1g26870; ORFNames=T2P11.6; RecName: Full=Protein FEZ; AltName: Full=NAC domain-containing protein 9; Short=ANAC009;
HORVU.MOREX.r2.4HG0303610.1	>SPT17743.1 unnamed protein product [Triticum aestivum]	AC256253.1 Hordeum vulgare clone HV_Mba442-A20, complete sequence	NA	NA	NA	NA	00480///Glutathione metabolism	[A0A287UP94_HORVV|diamond]No_INFO RecName: Full=zf-RVT domain-containing protein {ECO:0000259|Pfam:PF13966};
HORVU.MOREX.r2.3HG0256540.1	>KAE8779405.1 Far1 [Hordeum vulgare]	NA	NA	NA	NA	NA	NA	[A0A0L0UHJ6_9BASI|diamond]ORFNames=PSTG_20166 {ECO:0000313|EMBL:KNE86473.1}; SubName: Full=Uncharacterized protein {ECO:0000313|EMBL:KNE86473.1}; Flags: Fragment;
HORVU.MOREX.r2.5HG0433490.1	>KAE8808628.1 Prolyl 4-hydroxylase subunit alpha-1 [Hordeum vulgare]	AK330203.1 Triticum aestivum cDNA, clone: SET1_E13, cultivar: Chinese Spring	GO:0005783///endoplasmic reticulum+++GO:0005789///endoplasmic reticulum membrane+++GO:0016021///integral component of membrane	GO:0004656///procollagen-proline 4-dioxygenase activity+++GO:0005506///iron ion binding+++GO:0031418///L-ascorbic acid binding	GO:0018401///peptidyl-proline hydroxylation to 4-hydroxy-L-proline	NA	00330///Arginine and proline metabolism	[P4H7_ARATH|diamond]Name=P4H7 {ECO:0000303|Ref.5}; OrderedLocusNames=At3g28480;+++ORFNames=MFJ20.17; RecName: Full=Probable prolyl 4-hydroxylase 7 {ECO:0000305}; Short=AtP4H7 {ECO:0000303|Ref.5}; EC=1.14.11.2 {ECO:0000305};
TCONS_00045692	>BAJ91060.1 predicted protein [Hordeum vulgare subsp. vulgare]	AK359851.1 Hordeum vulgare subsp. vulgare mRNA for predicted protein, complete cds, clone: NIASHv1104J06	NA	GO:0005524///ATP binding	GO:0007165///signal transduction	NA	NA	[CIPKE_ORYSJ|diamond]Name=CIPK14; OrderedLocusNames=Os12g0113500, LOC_Os12g02200;+++ORFNames=OsJ_031406; RecName: Full=CBL-interacting protein kinase 14; EC=2.7.11.1; AltName: Full=OsCIPK14;
HORVU.MOREX.r2.6HG0465460.1	>BAJ86993.1 predicted protein [Hordeum vulgare subsp. vulgare]	AK355775.1 Hordeum vulgare subsp. vulgare mRNA for predicted protein, complete cds, clone: NIASHv1025K07	GO:0005634///nucleus	GO:0000978///RNA polymerase II proximal promoter sequence-specific DNA binding+++GO:0000981///DNA-binding transcription factor activity, RNA polymerase II-specific+++GO:0046983///protein dimerization activity	GO:0006357///regulation of transcription by RNA polymerase II	NA	NA	[A0A287WCW2_HORVV|diamond]No_INFO RecName: Full=BHLH domain-containing protein {ECO:0000259|PROSITE:PS50888};
HORVU.MOREX.r2.7HG0569040.1	>ACC63530.1 polyprotein [Hordeum vulgare]	EU593540.1 Hordeum vulgare clone lambda phage TD-T19, complete sequence	NA	GO:0003676///nucleic acid binding+++GO:0003964///RNA-directed DNA polymerase activity+++GO:0004190///aspartic-type endopeptidase activity+++GO:0004519///endonuclease activity+++GO:0008270///zinc ion binding	GO:0015074///DNA integration	NA	NA	[POLX_TOBAC|diamond]No_INFO RecName: Full=Retrovirus-related Pol polyprotein from transposon TNT 1-94; Includes: RecName: Full=Protease; EC=3.4.23.-; Includes: RecName: Full=Reverse transcriptase; EC=2.7.7.49; Includes: RecName: Full=Endonuclease;
HORVU.MOREX.r2.3HG0258390.1	>KAE8800463.1 cystatin Hv-CPI5 [Hordeum vulgare] >BAK02746.1 predicted protein [Hordeum vulgare subsp. vulgare] >CAG38126.1 cystatin Hv-CPI5 [Hordeum vulgare subsp. vulgare]	AJ748340.1 Hordeum vulgare ssp. vulgare mRNA for cystatin Hv-CPI5 (icy5 gene)	GO:0005576///extracellular region	GO:0004869///cysteine-type endopeptidase inhibitor activity	GO:0006952///defense response	NA	NA	[CYT4_ORYSJ|diamond]OrderedLocusNames=Os01g0915200, LOC_Os01g68660;+++ORFNames=OsJ_04530 {ECO:0000312|EMBL:EAZ14605.1}, P0004D12.18; RecName: Full=Cysteine proteinase inhibitor 4; AltName: Full=Oryzacystatin IV; Short=OC-IV; AltName: Full=Oryzacystatin-4; Flags: Precursor;
HORVU.MOREX.r2.4HG0288580.1	>KAE8772221.1 hypothetical protein D1007_55805 [Hordeum vulgare]	AK371172.1 Hordeum vulgare subsp. vulgare mRNA for predicted protein, complete cds, clone: NIASHv2127E01	GO:0005739///mitochondrion	NA	NA	NA	NA	[A0A287NDG0_HORVV|diamond]No_INFO SubName: Full=Uncharacterized protein {ECO:0000313|EnsemblPlants:HORVU4Hr1G016710.1};
TCONS_00029216	>BAJ98582.1 predicted protein [Hordeum vulgare subsp. vulgare]	AK367379.1 Hordeum vulgare subsp. vulgare mRNA for predicted protein, complete cds, clone: NIASHv2056A18	GO:0005730///nucleolus	GO:0003723///RNA binding+++GO:0003724///RNA helicase activity+++GO:0005524///ATP binding+++GO:0016787///hydrolase activity	GO:0000462///maturation of SSU-rRNA from tricistronic rRNA transcript (SSU-rRNA, 5.8S rRNA, LSU-rRNA)	COG1643///HrpA-like helicases	NA	[DEAHD_ARATH|diamond]Name=FAS4 {ECO:0000303|PubMed:19295920};+++OrderedLocusNames=At1g33390 {ECO:0000312|Araport:AT1G33390};+++ORFNames=F10C21.6 {ECO:0000312|EMBL:AAG51220.1},+++T16O9.12 {ECO:0000312|EMBL:AAG51287.1}; RecName: Full=ATP-dependent RNA helicase DEAH13; EC=3.6.4.13; AltName: Full=Protein FASCIATED STEM 4 {ECO:0000303|PubMed:19295920}; Short=AtFAS4 {ECO:0000303|PubMed:19295920};
TCONS_00012586	>BBF89825.1 transposon protein, putative, CACTA, En/Spm sub-class-like [Oryza nivara]	XM_037616599.1 PREDICTED: Triticum dicoccoides uncharacterized LOC119348591 (LOC119348591), transcript variant X1, mRNA	NA	NA	NA	NA	NA	[A0A5S6RCP3_ORYSJ|diamond]ORFNames=OSJNBb0052C09.4 {ECO:0000313|EMBL:AAK91322.1}; SubName: Full=Putative transposase protein {ECO:0000313|EMBL:AAK91322.1};
HORVU.MOREX.r2.1HG0040130.1	>BAJ86255.1 predicted protein [Hordeum vulgare subsp. vulgare] >BAJ92671.1 predicted protein [Hordeum vulgare subsp. vulgare]	AK249193.1 Hordeum vulgare subsp. vulgare cDNA clone: FLbaf17j03, mRNA sequence	GO:0009507///chloroplast+++GO:0009535///chloroplast thylakoid membrane+++GO:0016021///integral component of membrane	NA	GO:0010190///cytochrome b6f complex assembly	NA	NA	[CCB2_ARATH|diamond]Name=CCB2 {ECO:0000303|PubMed:18593701};+++Synonyms=HCF208 {ECO:0000303|PubMed:17971335};+++OrderedLocusNames=At5g52110 {ECO:0000312|Araport:AT5G52110};+++ORFNames=MSG15.21 {ECO:0000312|EMBL:BAB11059.1}; RecName: Full=Protein COFACTOR ASSEMBLY OF COMPLEX C SUBUNIT B CCB2, chloroplastic {ECO:0000305}; AltName: Full=Protein HIGH CHLOROPHYLL FLUORESCENCE 208 {ECO:0000303|PubMed:1…
HORVU.MOREX.r2.5HG0431660.1	>KAE8805026.1 pathogenesis-related protein 1-6 [Hordeum vulgare] >KAE8805027.1 hypothetical protein D1007_19050 [Hordeum vulgare] >KAE8810544.1 pathogenesis-related protein 1-6 [Hordeum vulgare] >KAE8810545.1 hypothetical protein D1007_12758 [Hordeum vulgare] >KAE8810547.1 pathogenesis-related protein 1-6 [Hordeum vulgare]	XM_037580675.1 PREDICTED: Triticum dicoccoides pathogenesis-related protein PRB1-3-like (LOC119303546), mRNA	GO:0005576///extracellular region	NA	GO:0006952///defense response+++GO:0009607///response to biotic stimulus	NA	04016///MAPK signaling pathway - plant+++04075///Plant hormone signal transduction+++04626///Plant-pathogen interaction	[PR12_HORVU|diamond]No_INFO RecName: Full=Pathogenesis-related protein PRB1-2; Flags: Precursor;
HORVU.MOREX.r2.1HG0060400.1	>BAK06481.1 predicted protein [Hordeum vulgare subsp. vulgare]	AK375286.1 Hordeum vulgare subsp. vulgare mRNA for predicted protein, complete cds, clone: NIASHv3089N20	NA	NA	NA	NA	NA	[A0A287TBC3_HORVV|diamond]No_INFO RecName: Full=F-box domain-containing protein {ECO:0000259|Pfam:PF12937};
HORVU.MOREX.r2.1HG0077090.1	>KAE8773345.1 Paired amphipathic helix protein Sin3 [Hordeum vulgare]	XM_040392496.1 PREDICTED: Aegilops tauschii subsp. strangulata paired amphipathic helix protein Sin3-like 5 (LOC109742667), transcript variant X2, mRNA	GO:0000118///histone deacetylase complex+++GO:0000785///chromatin	GO:0003714///transcription corepressor activity	GO:0000122///negative regulation of transcription by RNA polymerase II+++GO:0016575///histone deacetylation	NA	NA	[SNL4_ARATH|diamond]Name=SNL4; OrderedLocusNames=At1g70060; ORFNames=F20P5.21; RecName: Full=Paired amphipathic helix protein Sin3-like 4;
HORVU.MOREX.r2.3HG0268180.1	>KAE8787783.1 Wall-associated receptor kinase 2 [Hordeum vulgare]	HE996494.1 Triticum aestivum cv. Arina SNP, chromosome 3B, clone Taes_arina_ctg_57604	GO:0005886///plasma membrane+++GO:0016021///integral component of membrane	GO:0004674///protein serine/threonine kinase activity+++GO:0005509///calcium ion binding+++GO:0005524///ATP binding+++GO:0030247///polysaccharide binding	GO:0006468///protein phosphorylation+++GO:0007166///cell surface receptor signaling pathway	NA	04626///Plant-pathogen interaction	[WAK3_ARATH|diamond]Name=WAK3; OrderedLocusNames=At1g21240; ORFNames=F16F4.8; RecName: Full=Wall-associated receptor kinase 3; EC=2.7.11.-; Flags: Precursor;
HORVU.MOREX.r2.6HG0479550.1	>XP_020178699.1 uncharacterized protein LOC109764266 isoform X2 [Aegilops tauschii subsp. strangulata]	AK366166.1 Hordeum vulgare subsp. vulgare mRNA for predicted protein, partial cds, clone: NIASHv2040N05	NA	NA	NA	NA	NA	[M8AXT5_TRIUA|diamond]ORFNames=TRIUR3_16516 {ECO:0000313|EMBL:EMS65939.1}; SubName: Full=Uncharacterized protein {ECO:0000313|EMBL:EMS65939.1, ECO:0000313|EnsemblPlants:TRIUR3_16516-P1};
HORVU.MOREX.r2.1HG0043180.1	>BAJ98584.1 predicted protein [Hordeum vulgare subsp. vulgare]	AK363411.1 Hordeum vulgare subsp. vulgare mRNA for predicted protein, complete cds, clone: NIASHv2015D24	NA	NA	NA	NA	NA	[A0A287FKS4_HORVV|diamond]No_INFO SubName: Full=Uncharacterized protein {ECO:0000313|EnsemblPlants:HORVU1Hr1G052360.17};
HORVU.MOREX.r2.2HG0098010.1	>KAE8817441.1 pre-mRNA-splicing factor SYF1 [Hordeum vulgare] >BAJ96020.1 predicted protein [Hordeum vulgare subsp. vulgare]	AK364817.1 Hordeum vulgare subsp. vulgare mRNA for predicted protein, complete cds, clone: NIASHv2028J18	GO:0000974///Prp19 complex+++GO:0005634///nucleus+++GO:0005681///spliceosomal complex+++GO:0005829///cytosol+++GO:0071004///U2-type prespliceosome+++GO:0071007///U2-type catalytic step 2 spliceosome+++GO:0071014///post-mRNA release spliceosomal complex	NA	GO:0000349///generation of catalytic spliceosome for first transesterification step+++GO:0000398///mRNA splicing, via spliceosome+++GO:0045292///mRNA cis splicing, via spliceosome	NA	03040///Spliceosome	[SYF1_SCHPO|diamond]Name=cwf3; Synonyms=syf1; ORFNames=SPBC211.02c; RecName: Full=Pre-mRNA-splicing factor cwf3; AltName: Full=Complexed with cdc5 protein 3;
HORVU.MOREX.r2.5HG0445670.1	>KAE8795480.1 Methyl-CpG-binding domain-containing protein 9 [Hordeum vulgare]	XM_037594414.1 PREDICTED: Triticum dicoccoides methyl-CpG-binding domain-containing protein 9-like (LOC119320300), mRNA	GO:0005634///nucleus	GO:0003677///DNA binding+++GO:0046872///metal ion binding	NA	NA	NA	[A0A3B6QFC5_WHEAT|diamond]No_INFO SubName: Full=Uncharacterized protein {ECO:0000313|EnsemblPlants:TraesCS6D02G159400.1};
HORVU.MOREX.r2.6HG0452310.1	>KAE8790465.1 Histone H2A.1 [Hordeum vulgare]	AK250752.1 Hordeum vulgare subsp. vulgare cDNA clone: FLbaf91c19, mRNA sequence	GO:0000786///nucleosome+++GO:0005634///nucleus	GO:0003677///DNA binding+++GO:0046982///protein heterodimerization activity	GO:0006342///chromatin silencing	COG5262///Histone H2A	NA	[H2A1_WHEAT|diamond]Name=H2A-9; Synonyms=TH274; RecName: Full=Histone H2A.1; AltName: Full=wcH2A-9;
HORVU.MOREX.r2.5HG0440410.1	>BAJ88805.1 predicted protein [Hordeum vulgare subsp. vulgare]	AK357591.1 Hordeum vulgare subsp. vulgare mRNA for predicted protein, complete cds, clone: NIASHv1057D24	GO:0005634///nucleus+++GO:0005737///cytoplasm	GO:0008175///tRNA methyltransferase activity+++GO:0046872///metal ion binding+++GO:0106050///tRNA 2'-O-methyltransferase activity	GO:0009651///response to salt stress+++GO:0030488///tRNA methylation	NA	NA	[TRM13_ORYSJ|diamond]Name=TRM13 {ECO:0000303|PubMed:28369540};+++OrderedLocusNames=Os03g0833200 {ECO:0000312|EMBL:BAH92428.1},+++LOC_Os03g61750 {ECO:0000312|EMBL:ABF99727.1};+++ORFNames=OSJNBa0078D06.36 {ECO:0000312|EMBL:AAP46236.1},+++OSJNBa0096I06.32 {ECO:0000312|EMBL:AAR88577.1}; RecName: Full=tRNA:m(4)X modification enzyme TRM13 {ECO:0000305}; EC=2.1.1.225 {ECO:0000305|PubMed:28369540}; AltNa…
HORVU.MOREX.r2.1HG0018070.1	>KAE8772261.1 translocator protein [Hordeum vulgare]	XM_020340346.2 PREDICTED: Aegilops tauschii subsp. strangulata translocator protein homolog (LOC109781741), mRNA	GO:0000139///Golgi membrane+++GO:0005783///endoplasmic reticulum+++GO:0005789///endoplasmic reticulum membrane+++GO:0005794///Golgi apparatus+++GO:0005795///Golgi stack+++GO:0016020///membrane+++GO:0016021///integral component of membrane+++GO:0031969///chloroplast membrane	GO:0020037///heme binding	GO:0006778///porphyrin-containing compound metabolic process+++GO:0006970///response to osmotic stress+++GO:0009651///response to salt stress+++GO:0009737///response to abscisic acid	NA	NA	[TSPO_ARATH|diamond]Name=TSPO; OrderedLocusNames=At2g47770; ORFNames=F17A22.16; RecName: Full=Translocator protein homolog; Short=AtTSPO;
HORVU.MOREX.r2.2HG0113350.1	NA	JX295577.2 Aegilops tauschii chromosome 1Ds prolamin gene locus, complete sequence	NA	NA	NA	NA	NA	NA
HORVU.MOREX.r2.2HG0090950.1	>XP_010233854.2 uncharacterized protein LOC100840929 [Brachypodium distachyon]	AK376859.1 Hordeum vulgare subsp. vulgare mRNA for predicted protein, complete cds, clone: NIASHv3142F06	NA	NA	NA	NA	NA	[A0A287QIT4_HORVV|diamond]No_INFO RecName: Full=DUF4216 domain-containing protein {ECO:0000259|Pfam:PF13952};
TCONS_00039111	>BAJ93703.1 predicted protein [Hordeum vulgare subsp. vulgare]	AK362499.1 Hordeum vulgare subsp. vulgare mRNA for predicted protein, complete cds, clone: NIASHv2006D23	GO:0016021///integral component of membrane	GO:0005524///ATP binding	NA	NA	NA	[Y1677_ARATH|diamond]OrderedLocusNames=At1g67720; ORFNames=F12A21.30; RecName: Full=Probable LRR receptor-like serine/threonine-protein kinase At1g67720; EC=2.7.11.1; Flags: Precursor;
HORVU.MOREX.r2.2HG0130910.1	>XP_020200829.1 metal tolerance protein C4 [Aegilops tauschii subsp. strangulata] >SPT18061.1 unnamed protein product [Triticum aestivum]	AK364337.1 Hordeum vulgare subsp. vulgare mRNA for predicted protein, complete cds, clone: NIASHv2023O17	GO:0005774///vacuolar membrane+++GO:0016021///integral component of membrane	GO:0008324///cation transmembrane transporter activity	NA	NA	NA	[MTPC4_ARATH|diamond]Name=MTPC4; Synonyms=MTP7; OrderedLocusNames=At1g51610;+++ORFNames=F19C24.16, F5D21.21; RecName: Full=Metal tolerance protein C4; Short=AtMTPc4; AltName: Full=AtMTP7;
HORVU.MOREX.r2.1HG0071450.1	>SPT16994.1 unnamed protein product [Triticum aestivum]	AC256269.1 Hordeum vulgare clone HV_Mba113-M07, complete sequence	NA	NA	NA	NA	NA	NA
TCONS_00042875	>KAE8771540.1 cyclin-J18-like [Hordeum vulgare]	AK363807.1 Hordeum vulgare subsp. vulgare mRNA for predicted protein, partial cds, clone: NIASHv2019A17	GO:0000307///cyclin-dependent protein kinase holoenzyme complex+++GO:0005634///nucleus+++GO:0005737///cytoplasm	GO:0016538///cyclin-dependent protein serine/threonine kinase regulator activity	GO:0000079///regulation of cyclin-dependent protein serine/threonine kinase activity+++GO:0044772///mitotic cell cycle phase transition+++GO:0051301///cell division	NA	NA	[CCJ18_ORYSJ|diamond]OrderedLocusNames=Os03g0237900, LOC_Os03g13480;+++ORFNames=OJ1081D05.11, OsJ_009690; RecName: Full=Cyclin-J18-like;
HORVU.MOREX.r2.2HG0175800.1	>ADB85311.1 putative retrotransposon protein [Phyllostachys edulis]	JX295577.2 Aegilops tauschii chromosome 1Ds prolamin gene locus, complete sequence	NA	GO:0003676///nucleic acid binding+++GO:0003964///RNA-directed DNA polymerase activity+++GO:0004190///aspartic-type endopeptidase activity+++GO:0004519///endonuclease activity+++GO:0008270///zinc ion binding	GO:0015074///DNA integration	NA	00970///Aminoacyl-tRNA biosynthesis	[POLX_TOBAC|diamond]No_INFO RecName: Full=Retrovirus-related Pol polyprotein from transposon TNT 1-94; Includes: RecName: Full=Protease; EC=3.4.23.-; Includes: RecName: Full=Reverse transcriptase; EC=2.7.7.49; Includes: RecName: Full=Endonuclease;
TCONS_00073079	>KAE8797379.1 Speckle-type POZ protein-like protein [Hordeum vulgare]	XM_020320043.2 PREDICTED: Aegilops tauschii subsp. strangulata BTB/POZ and MATH domain-containing protein 1 (LOC109761232), mRNA	GO:0005634///nucleus+++GO:0005829///cytosol	GO:0042802///identical protein binding	GO:0006970///response to osmotic stress+++GO:0016567///protein ubiquitination+++GO:0031396///regulation of protein ubiquitination+++GO:0071472///cellular response to salt stress	NA	NA	[BPM3_ARATH|diamond]Name=BPM3; OrderedLocusNames=At2g39760; ORFNames=T5I7.6; RecName: Full=BTB/POZ and MATH domain-containing protein 3; AltName: Full=Protein BTB-POZ AND MATH DOMAIN 3; Short=AtBPM3;
HORVU.MOREX.r2.4HG0289700.1	>KAE8790937.1 1-aminocyclopropane-1-carboxylate oxidase [Hordeum vulgare]	KF014125.1 Thinopyrum ponticum x Triticum aestivum 1-aminocyclopropane-1-carboxylate oxidase (ACO1) mRNA, complete cds	NA	GO:0009815///1-aminocyclopropane-1-carboxylate oxidase activity+++GO:0031418///L-ascorbic acid binding+++GO:0046872///metal ion binding	GO:0009693///ethylene biosynthetic process+++GO:0009835///fruit ripening	NA	00270///Cysteine and methionine metabolism	[ACCO_MUSAC|diamond]Name=MAO1B; RecName: Full=1-aminocyclopropane-1-carboxylate oxidase; Short=ACC oxidase; EC=1.14.17.4; AltName: Full=Ethylene-forming enzyme; Short=EFE;
HORVU.MOREX.r2.3HG0274640.1	>BAJ94639.1 predicted protein [Hordeum vulgare subsp. vulgare] >BAJ97631.1 predicted protein [Hordeum vulgare subsp. vulgare]	AK363435.1 Hordeum vulgare subsp. vulgare mRNA for predicted protein, complete cds, clone: NIASHv2015G21	GO:0005829///cytosol+++GO:0016021///integral component of membrane	GO:0004497///monooxygenase activity+++GO:0005506///iron ion binding+++GO:0016705///oxidoreductase activity, acting on paired donors, with incorporation or reduction of molecular oxygen+++GO:0020037///heme binding	NA	NA	NA	[C7A15_ARATH|diamond]Name=CYP72A15; OrderedLocusNames=At3g14690; ORFNames=MIE1.20; RecName: Full=Cytochrome P450 72A15; EC=1.14.-.-;
HORVU.MOREX.r2.3HG0206450.1	>EMS68593.1 Glyoxylate reductase [Triticum urartu]	AK353590.1 Hordeum vulgare subsp. vulgare mRNA for predicted protein, complete cds, clone: NIASHv1001E18	NA	GO:0047995///hydroxyphenylpyruvate reductase activity+++GO:0051287///NAD binding+++GO:0102742///R(+)-3,4-dihydroxyphenyllactate:NADP+ oxidoreductase activity	NA	COG1052///Lactate dehydrogenase and related dehydrogenases	00260///Glycine, serine and threonine metabolism+++00630///Glyoxylate and dicarboxylate metabolism+++01200///Carbon metabolism	[HPPR_PLESU|diamond]Name=HPPR; RecName: Full=Hydroxyphenylpyruvate reductase; Short=HPPR; EC=1.1.1.237 {ECO:0000269|PubMed:15284489};
HORVU.MOREX.r2.5HG0350420.1	>AAP54013.1 retrotransposon protein, putative, Ty1-copia subclass [Oryza sativa Japonica Group]	KR813335.1 Hordeum vulgare subsp. spontaneum voucher OUH602, partial sequence	NA	NA	NA	NA	NA	[Q7XDX8_ORYSJ|diamond]OrderedLocusNames=LOC_Os10g31010 {ECO:0000313|EMBL:AAP54013.1}; SubName: Full=Retrotransposon protein, putative, Ty1-copia subclass {ECO:0000313|EMBL:AAP54013.1};
HORVU.MOREX.r2.7HG0558600.1	>VAH02807.1 unnamed protein product [Triticum turgidum subsp. durum]	AC256275.1 Hordeum vulgare clone HV_Mba192-B13, complete sequence	NA	GO:0003676///nucleic acid binding+++GO:0003964///RNA-directed DNA polymerase activity+++GO:0004190///aspartic-type endopeptidase activity+++GO:0004519///endonuclease activity+++GO:0046872///metal ion binding	GO:0006310///DNA recombination+++GO:0015074///DNA integration	NA	03022///Basal transcription factors	[POLR2_ARATH|diamond]Name=RE2; OrderedLocusNames=At4g02960 {ECO:0000312|EMBL:CAB77781.1};+++ORFNames=T4I9.16 {ECO:0000312|EMBL:AAC79110.1}; RecName: Full=Retrovirus-related Pol polyprotein from transposon RE2; AltName: Full=Retro element 2 {ECO:0000303|PubMed:10689195}; Short=AtRE2 {ECO:0000303|PubMed:10689195}; Includes: RecName: Full=Protease RE2; EC=3.4.23.-; Includes: RecName: Full=Reverse tr…
HORVU.MOREX.r2.6HG0472720.1	>KAE8785968.1 hypothetical protein D1007_40225 [Hordeum vulgare]	XR_005770146.1 PREDICTED: Aegilops tauschii subsp. strangulata uncharacterized LOC120974816 (LOC120974816), ncRNA	NA	NA	NA	NA	NA	[B8AH04_ORYSI|diamond]ORFNames=OsI_05699 {ECO:0000313|EMBL:EEC72406.1}; RecName: Full=DUF4216 domain-containing protein {ECO:0000259|Pfam:PF13952};
HORVU.MOREX.r2.1HG0056290.1	>XP_037405374.1 uncharacterized protein LOC119268002 isoform X1 [Triticum dicoccoides]	FN564434.1 Triticum aestivum chromosome 3B-specific BAC library, contig ctg0954b	NA	GO:0008270///zinc ion binding	NA	NA	NA	[A0A452XTP9_AEGTS|diamond]No_INFO RecName: Full=SWIM-type domain-containing protein {ECO:0000259|PROSITE:PS50966};
HORVU.MOREX.r2.3HG0195330.1	>SPT20978.1 unnamed protein product [Triticum aestivum]	XM_037592002.1 PREDICTED: Triticum dicoccoides uncharacterized LOC119317533 (LOC119317533), mRNA	NA	NA	NA	NA	NA	[A0A287L3Y0_HORVV|diamond]No_INFO SubName: Full=Uncharacterized protein {ECO:0000313|EnsemblPlants:HORVU3Hr1G055180.1};
HORVU.MOREX.r2.5HG0380780.1	>KAE8788574.1 Serine/threonine-protein kinase SMG1 [Hordeum vulgare]	NA	NA	NA	NA	NA	NA	[A0A287LP51_HORVV|diamond]No_INFO SubName: Full=Uncharacterized protein {ECO:0000313|EnsemblPlants:HORVU3Hr1G074340.1};
HORVU.MOREX.r2.5HG0403610.1	>EAZ00288.1 hypothetical protein OsI_22303 [Oryza sativa Indica Group] >KAB8101887.1 hypothetical protein EE612_032951 [Oryza sativa]	AK248752.1 Hordeum vulgare subsp. vulgare cDNA clone: FLbaf10n21, mRNA sequence	GO:0000974///Prp19 complex+++GO:0005634///nucleus+++GO:0005681///spliceosomal complex+++GO:0005829///cytosol+++GO:0071004///U2-type prespliceosome+++GO:0071007///U2-type catalytic step 2 spliceosome+++GO:0071014///post-mRNA release spliceosomal complex	NA	GO:0000349///generation of catalytic spliceosome for first transesterification step+++GO:0000398///mRNA splicing, via spliceosome+++GO:0045292///mRNA cis splicing, via spliceosome	NA	03040///Spliceosome	[SYF1_SCHPO|diamond]Name=cwf3; Synonyms=syf1; ORFNames=SPBC211.02c; RecName: Full=Pre-mRNA-splicing factor cwf3; AltName: Full=Complexed with cdc5 protein 3;
HORVU.MOREX.r2.2HG0090840.1	>BAJ86131.1 predicted protein [Hordeum vulgare subsp. vulgare] >BAJ88335.1 predicted protein [Hordeum vulgare subsp. vulgare]	AK354912.1 Hordeum vulgare subsp. vulgare mRNA for predicted protein, complete cds, clone: NIASHv1013E09	NA	GO:0005509///calcium ion binding	NA	NA	NA	[A0A287H6Q4_HORVV|diamond]No_INFO SubName: Full=Uncharacterized protein {ECO:0000313|EnsemblPlants:HORVU2Hr1G016740.4};
HORVU.MOREX.r2.2HG0138970.1	NA	KR813335.1 Hordeum vulgare subsp. spontaneum voucher OUH602, partial sequence	NA	NA	NA	NA	NA	NA
HORVU.MOREX.r2.5HG0363680.1	>KAE8813737.1 hypothetical protein D1007_08922 [Hordeum vulgare]	AC256240.1 Hordeum vulgare clone HV_Mba112-L24, complete sequence	NA	GO:0008270///zinc ion binding	NA	NA	NA	[A0A287DX82_HORVV|diamond]No_INFO RecName: Full=SWIM-type domain-containing protein {ECO:0000259|PROSITE:PS50966};
HORVU.MOREX.r2.3HG0191780.1	>XP_040257824.1 L-type lectin-domain containing receptor kinase IX.1-like [Aegilops tauschii subsp. strangulata]	XM_037554210.1 PREDICTED: Triticum dicoccoides L-type lectin-domain containing receptor kinase IX.1-like (LOC119272835), mRNA	GO:0005886///plasma membrane+++GO:0016021///integral component of membrane	GO:0004675///transmembrane receptor protein serine/threonine kinase activity+++GO:0005524///ATP binding+++GO:0030246///carbohydrate binding	GO:0002229///defense response to oomycetes+++GO:0010726///positive regulation of hydrogen peroxide metabolic process+++GO:0010942///positive regulation of cell death+++GO:0042742///defense response to bacterium	NA	00500///Starch and sucrose metabolism	[LRK91_ARATH|diamond]Name=LECRK91 {ECO:0000303|PubMed:19773388};+++OrderedLocusNames=At5g10530 {ECO:0000312|Araport:AT5G10530};+++ORFNames=F12B17.120 {ECO:0000312|EMBL:CAB89390.1}; RecName: Full=L-type lectin-domain containing receptor kinase IX.1 {ECO:0000303|PubMed:19773388}; Short=LecRK-IX.1 {ECO:0000303|PubMed:19773388}; EC=2.7.11.1 {ECO:0000255|PROSITE-ProRule:PRU00159}; Flags: Precursor;
HORVU.MOREX.r2.5HG0412590.1	NA	AK356722.1 Hordeum vulgare subsp. vulgare mRNA for predicted protein, complete cds, clone: NIASHv1038P12	NA	NA	NA	NA	NA	NA
HORVU.MOREX.r2.1HG0022700.1	>QCE14243.1 hypothetical protein DEO72_LG11g1242 [Vigna unguiculata]	AK248318.1 Hordeum vulgare subsp. vulgare cDNA clone: FLbaf52b15, mRNA sequence	NA	NA	NA	NA	NA	[A0A287RQB3_HORVV|diamond]No_INFO SubName: Full=Uncharacterized protein {ECO:0000313|EnsemblPlants:HORVU5Hr1G070860.1};
TCONS_00027324	>XP_020191299.1 aarF domain-containing protein kinase 1 isoform X1 [Aegilops tauschii subsp. strangulata]	XM_020335710.2 PREDICTED: Aegilops tauschii subsp. strangulata aarF domain-containing protein kinase 1 (LOC109777056), transcript variant X1, mRNA	GO:0005743///mitochondrial inner membrane+++GO:0032592///integral component of mitochondrial membrane	NA	GO:0007005///mitochondrion organization+++GO:0055088///lipid homeostasis	COG0661///Predicted unusual protein kinase	NA	[Y2090_ARATH|diamond]OrderedLocusNames=At2g40090; ORFNames=T28M21.25; RecName: Full=Putative ABC1 protein At2g40090; Flags: Precursor;
TCONS_00004219	>XP_040243750.1 ras-related protein RABE1c [Aegilops tauschii subsp. strangulata]	AK253013.1 Hordeum vulgare subsp. vulgare cDNA clone: FLbaf11h16, mRNA sequence	GO:0000139///Golgi membrane+++GO:0005773///vacuole+++GO:0005774///vacuolar membrane+++GO:0005829///cytosol+++GO:0005886///plasma membrane	GO:0003924///GTPase activity+++GO:0005525///GTP binding	GO:0006904///vesicle docking involved in exocytosis+++GO:0009306///protein secretion+++GO:0009873///ethylene-activated signaling pathway+++GO:0017157///regulation of exocytosis	NA	04144///Endocytosis	[RAE1C_ARATH|diamond]Name=RABE1C; Synonyms=ARA-3, RAB8A; OrderedLocusNames=At3g46060;+++ORFNames=F12M12.30; RecName: Full=Ras-related protein RABE1c; Short=AtRABE1c; AltName: Full=Ras-related protein Ara-3; AltName: Full=Ras-related protein Rab8A; Short=AtRab8A;
HORVU.MOREX.r2.4HG0318730.1	>BAJ93602.1 predicted protein [Hordeum vulgare subsp. vulgare]	AK362398.1 Hordeum vulgare subsp. vulgare mRNA for predicted protein, complete cds, clone: NIASHv2004L11	GO:0005874///microtubule	GO:0005524///ATP binding+++GO:0008017///microtubule binding+++GO:1990939///ATP-dependent microtubule motor activity	GO:0007018///microtubule-based movement	COG5059///Kinesin-like protein	NA	[KN14P_ORYSJ|diamond]Name=KIN14P {ECO:0000305};+++OrderedLocusNames=Os11g0672400 {ECO:0000312|EMBL:BAT15204.1},+++LOC_Os11g44880 {ECO:0000312|EMBL:ABA95279.2};+++ORFNames=OsJ_34709 {ECO:0000312|EMBL:EEE52506.1}; RecName: Full=Kinesin-like protein KIN-14P {ECO:0000305};
HORVU.MOREX.r2.6HG0490910.1	>KAE8782234.1 UBP1-associated protein 2B-like [Hordeum vulgare]	AK373290.1 Hordeum vulgare subsp. vulgare mRNA for predicted protein, partial cds, clone: NIASHv3026C24	GO:0005634///nucleus	GO:0003729///mRNA binding	GO:0006952///defense response+++GO:0008219///cell death+++GO:0009693///ethylene biosynthetic process+++GO:0010150///leaf senescence	NA	03040///Spliceosome	[UBA2B_ARATH|diamond]Name=UBA2B; OrderedLocusNames=At2g41060; ORFNames=T3K9.17; RecName: Full=UBP1-associated protein 2B;
HORVU.MOREX.r2.2HG0112990.1	>KAE8778799.1 hypothetical protein D1007_48226 [Hordeum vulgare]	AK353728.1 Hordeum vulgare subsp. vulgare mRNA for predicted protein, complete cds, clone: NIASHv1002F14	GO:0005769///early endosome+++GO:0005802///trans-Golgi network+++GO:0005829///cytosol+++GO:0009536///plastid+++GO:0016020///membrane	NA	GO:0006887///exocytosis+++GO:0016192///vesicle-mediated transport+++GO:0048767///root hair elongation+++GO:0048768///root hair cell tip growth+++GO:0080147///root hair cell development	NA	NA	[HLB1_ARATH|diamond]Name=HLB1 {ECO:0000303|PubMed:26941089};+++OrderedLocusNames=At5g41950 {ECO:0000312|Araport:AT5G41950};+++ORFNames=MJC20.5 {ECO:0000312|EMBL:AED94746.1}; RecName: Full=Protein HLB1 {ECO:0000303|PubMed:26941089}; AltName: Full=HYPERSENSITIVE TO LATRUNCULIN B1 {ECO:0000303|PubMed:26941089};
HORVU.MOREX.r2.2HG0158020.1	>KAE8804886.1 aminotransferase [Hordeum vulgare] >BAK05511.1 predicted protein [Hordeum vulgare subsp. vulgare]	AB539585.1 Triticum aestivum TaSAG1 mRNA for aminotransferase, complete cds	GO:0005739///mitochondrion	GO:0030170///pyridoxal phosphate binding+++GO:0034387///4-aminobutyrate:pyruvate transaminase activity+++GO:0102351///gamma-aminobutyrate transaminase (glyoxylate dependent) activity	NA	COG0161///Adenosylmethionine-8-amino-7-oxononanoate aminotransferase	00250///Alanine, aspartate and glutamate metabolism+++00650///Butanoate metabolism	[GATP1_ORYSI|diamond]ORFNames=OsI_17385, OSIGBa0126B18.7; RecName: Full=Gamma-aminobutyrate transaminase 1, mitochondrial; EC=2.6.1.96; Flags: Precursor;
HORVU.MOREX.r2.6HG0457890.1	>KAE8800228.1 hypothetical protein D1007_24216 [Hordeum vulgare]	NA	NA	GO:0004867///serine-type endopeptidase inhibitor activity	GO:0009611///response to wounding	NA	NA	[A0A341XBN3_WHEAT|diamond]No_INFO SubName: Full=Uncharacterized protein {ECO:0000313|EnsemblPlants:TraesCS6A02G080300.1.cds1};
HORVU.MOREX.r2.6HG0521690.1	>EMS47186.1 hypothetical protein TRIUR3_14170 [Triticum urartu]	NA	NA	NA	NA	NA	NA	[M7YK02_TRIUA|diamond]ORFNames=TRIUR3_14170 {ECO:0000313|EMBL:EMS47186.1}; SubName: Full=Uncharacterized protein {ECO:0000313|EMBL:EMS47186.1, ECO:0000313|EnsemblPlants:TRIUR3_14170-P1};
HORVU.MOREX.r2.7HG0545750.1	>BAK05092.1 predicted protein [Hordeum vulgare subsp. vulgare]	AK373895.1 Hordeum vulgare subsp. vulgare mRNA for predicted protein, complete cds, clone: NIASHv3046I23	NA	GO:0016491///oxidoreductase activity+++GO:0046872///metal ion binding+++GO:0050474///(S)-norcoclaurine synthase activity	GO:0009820///alkaloid metabolic process	NA	NA	[NCS1_COPJA|diamond]Name=NCS1; RecName: Full=S-norcoclaurine synthase 1; Short=CjNCS1; EC=4.2.1.78;
HORVU.MOREX.r2.5HG0386350.1	>KAE8820701.1 Phospholipid-transporting ATPase 1 [Hordeum vulgare]	EU812563.1 Hordeum vulgare subsp. vulgare Rpg4 gene, complete sequence; RGA1 (RGA1) gene, complete cds; Rpg5 gene, complete sequence; PP2C (PP2C) gene, complete cds; and ADF3 gene, complete sequence	NA	NA	NA	NA	NA	[A0A287LS35_HORVV|diamond]No_INFO RecName: Full=NAM-associated domain-containing protein {ECO:0000259|Pfam:PF14303};
HORVU.MOREX.r2.1HG0002320.1	>KAE8793637.1 Disease resistance protein RPM1 [Hordeum vulgare]	AF325196.1 Triticum aestivum PST19 (Pst19), LRR19 (Lrr19), TAK19-1 (Tak19-1), and LRK19 (Lrk19) genes, complete cds	NA	GO:0005524///ATP binding+++GO:0043531///ADP binding	GO:0006952///defense response	NA	04626///Plant-pathogen interaction	[A0A446IHV4_TRITD|diamond]ORFNames=TRITD_1Av1G003970 {ECO:0000313|EMBL:VAH00428.1}; SubName: Full=Uncharacterized protein {ECO:0000313|EMBL:VAH00428.1};
HORVU.MOREX.r2.7HG0546800.1	>KAF7025984.1 hypothetical protein CFC21_038127 [Triticum aestivum]	JX538249.1 Hordeum vulgare clone DsT-222 Ds insertion element flanking sequence	NA	NA	NA	NA	NA	[A0A287NNA0_HORVV|diamond]No_INFO SubName: Full=Uncharacterized protein {ECO:0000313|EnsemblPlants:HORVU4Hr1G027530.1};
HORVU.MOREX.r2.6HG0498340.1	>BAK01211.1 predicted protein [Hordeum vulgare subsp. vulgare]	AB158404.1 Triticum aestivum expB mRNA for putative beta-expansin, complete cds	GO:0005576///extracellular region+++GO:0005618///cell wall+++GO:0016020///membrane	NA	GO:0019953///sexual reproduction+++GO:0071555///cell wall organization	NA	NA	[EXB11_ORYSJ|diamond]Name=EXPB11; OrderedLocusNames=Os02g0658800, LOC_Os02g44108;+++ORFNames=OJ1112_F09.30, P0708H12.9; RecName: Full=Expansin-B11; AltName: Full=Beta-expansin-11; AltName: Full=OsEXPB11; AltName: Full=OsaEXPb1.20; Flags: Precursor;
HORVU.MOREX.r2.UnG0626330.1	>XP_040247032.1 uncharacterized protein LOC120965403 [Aegilops tauschii subsp. strangulata]	LR722623.1 Hordeum vulgare subsp. vulgare genome assembly, chromosome: 0H	NA	GO:0003676///nucleic acid binding+++GO:0008270///zinc ion binding	NA	NA	NA	[A0A287JPB7_HORVV|diamond]No_INFO RecName: Full=CCHC-type domain-containing protein {ECO:0000259|PROSITE:PS50158};
HORVU.MOREX.r2.3HG0210790.1	>AGW47741.1 putative PSD protein [Hordeum vulgare subsp. vulgare]	AC256284.1 Hordeum vulgare clone HV_Mba442-A06, complete sequence	NA	NA	NA	NA	NA	[A0A287FFB5_HORVV|diamond]No_INFO SubName: Full=Uncharacterized protein {ECO:0000313|EnsemblPlants:HORVU1Hr1G047300.18};
HORVU.MOREX.r2.7HG0550620.1	>KAE8818350.1 Galactoside 2-alpha-L-fucosyltransferase [Hordeum vulgare]	XM_020315022.2 PREDICTED: Aegilops tauschii subsp. strangulata galactoside 2-alpha-L-fucosyltransferase-like (LOC120961808), mRNA	GO:0005794///Golgi apparatus+++GO:0005797///Golgi medial cisterna+++GO:0016021///integral component of membrane+++GO:0032580///Golgi cisterna membrane	GO:0008107///galactoside 2-alpha-L-fucosyltransferase activity+++GO:0008417///fucosyltransferase activity+++GO:0042803///protein homodimerization activity	GO:0009969///xyloglucan biosynthetic process+++GO:0071555///cell wall organization	NA	NA	[FUT1_ARATH|diamond]Name=FUT1; Synonyms=FT1, MUR2; OrderedLocusNames=At2g03220;+++ORFNames=T18E12.11; RecName: Full=Galactoside 2-alpha-L-fucosyltransferase; EC=2.4.1.-; AltName: Full=Xyloglucan alpha-(1,2)-fucosyltransferase; Short=AtFUT1;
HORVU.MOREX.r2.3HG0273990.1	>KAE8766752.1 hypothetical protein D1007_61986 [Hordeum vulgare]	AK252235.1 Hordeum vulgare subsp. vulgare cDNA clone: FLbaf142g15, mRNA sequence	GO:0005886///plasma membrane+++GO:0012505///endomembrane system+++GO:0016021///integral component of membrane+++GO:0031201///SNARE complex	GO:0000149///SNARE binding+++GO:0005484///SNAP receptor activity	GO:0006886///intracellular protein transport+++GO:0006887///exocytosis+++GO:0006906///vesicle fusion+++GO:0007049///cell cycle+++GO:0040008///regulation of growth+++GO:0048278///vesicle docking+++GO:0051301///cell division	NA	04130///SNARE interactions in vesicular transport	[SY132_ARATH|diamond]Name=SYP132 {ECO:0000303|PubMed:19098073};+++OrderedLocusNames=At5g08080 {ECO:0000312|Araport:AT5G08080};+++ORFNames=T22D6.20 {ECO:0000312|EMBL:CAB93709.1}; RecName: Full=Syntaxin-132 {ECO:0000305}; Short=AtSYP132 {ECO:0000305};
HORVU.MOREX.r2.7HG0562510.1	>XP_040245452.1 protein ALP1-like [Aegilops tauschii subsp. strangulata]	AC256278.1 Hordeum vulgare clone HV_Mba229-H09, complete sequence	NA	GO:0016788///hydrolase activity, acting on ester bonds	NA	NA	00970///Aminoacyl-tRNA biosynthesis	[A0A452Z3P8_AEGTS|diamond]No_INFO SubName: Full=Uncharacterized protein {ECO:0000313|EnsemblPlants:AET1Gv20623000.1};
HORVU.MOREX.r2.3HG0195640.1	>KAE8816070.1 mutator protein [Hordeum vulgare]	AK251421.1 Hordeum vulgare subsp. vulgare cDNA clone: FLbaf113n01, mRNA sequence	GO:0005634///nucleus	GO:0008483///transaminase activity	NA	NA	00380///Tryptophan metabolism	[MAIL2_ARATH|diamond]OrderedLocusNames=At2g04865 {ECO:0000312|Araport:AT2G04865}; RecName: Full=Protein MAIN-LIKE 2 {ECO:0000303|PubMed:24635680};
TCONS_00024088	>KAE8799789.1 hypothetical protein D1007_24887 [Hordeum vulgare]	XM_037630917.1 PREDICTED: Triticum dicoccoides putative F-box/FBD/LRR-repeat protein At5g22610 (LOC119365300), mRNA	NA	NA	NA	NA	NA	[A0A446MLL2_TRITD|diamond]ORFNames=TRITD_2Bv1G204370 {ECO:0000313|EMBL:VAH50728.1}; SubName: Full=Uncharacterized protein {ECO:0000313|EMBL:VAH50728.1};
HORVU.MOREX.r2.3HG0199920.1	>BAK05700.1 predicted protein [Hordeum vulgare subsp. vulgare]	AK374504.1 Hordeum vulgare subsp. vulgare mRNA for predicted protein, complete cds, clone: NIASHv3067G16	GO:0005669///transcription factor TFIID complex+++GO:0009506///plasmodesma	GO:0000976///transcription regulatory region sequence-specific DNA binding+++GO:0003682///chromatin binding+++GO:0008237///metallopeptidase activity+++GO:0008270///zinc ion binding	GO:0006367///transcription initiation from RNA polymerase II promoter	NA	03022///Basal transcription factors	[TAF2_ARATH|diamond]Name=TAF2; OrderedLocusNames=At1g73960; ORFNames=F2P9.17; RecName: Full=Transcription initiation factor TFIID subunit 2; AltName: Full=TBP-associated factor 2; Short=AtTAF2;
HORVU.MOREX.r2.3HG0221180.1	>BAK07277.1 predicted protein [Hordeum vulgare subsp. vulgare]	AK376082.1 Hordeum vulgare subsp. vulgare mRNA for predicted protein, complete cds, clone: NIASHv3114E18	NA	NA	NA	NA	NA	[F2EIV5_HORVV|diamond]No_INFO SubName: Full=Predicted protein {ECO:0000313|EMBL:BAK07277.1};
HORVU.MOREX.r2.4HG0345360.1	>KAE8806198.1 Protein neuralized [Hordeum vulgare]	XM_020343625.2 PREDICTED: Aegilops tauschii subsp. strangulata uncharacterized LOC109785013 (LOC109785013), mRNA	NA	NA	NA	NA	NA	[A0A3B6JRI0_WHEAT|diamond]No_INFO RecName: Full=RING-type domain-containing protein {ECO:0000259|PROSITE:PS50089};
HORVU.MOREX.r2.1HG0026620.1	>VAI43969.1 unnamed protein product [Triticum turgidum subsp. durum]	AC256264.1 Hordeum vulgare clone HV_Mba727-J05, complete sequence	NA	GO:0003676///nucleic acid binding+++GO:0008270///zinc ion binding	GO:0015074///DNA integration	NA	NA	[A0A446V7Z0_TRITD|diamond]ORFNames=TRITD_6Av1G041960 {ECO:0000313|EMBL:VAI43969.1}; SubName: Full=Uncharacterized protein {ECO:0000313|EMBL:VAI43969.1};
HORVU.MOREX.r2.3HG0254890.1	>AAY23271.1 retrotransposon protein, putative, unclassified [Oryza sativa Japonica Group] >ABA91768.1 retrotransposon protein, putative, unclassified [Oryza sativa Japonica Group]	NA	GO:0005576///extracellular region+++GO:0043657///host cell	NA	GO:0009405///pathogenesis	NA	03013///Nucleocytoplasmic transport+++03040///Spliceosome	[RLR78_PLAVT|diamond]Name=RXLR78 {ECO:0000303|PubMed:29706971}; RecName: Full=Secreted RxLR effector protein 78 {ECO:0000303|PubMed:29706971}; Flags: Precursor;
HORVU.MOREX.r2.2HG0151070.1	>KAE8805482.1 Regulator of nonsense transcripts 2 [Hordeum vulgare]	XM_020338636.2 PREDICTED: Aegilops tauschii subsp. strangulata regulator of nonsense transcripts UPF2 (LOC109780045), mRNA	GO:0005730///nucleolus+++GO:0005737///cytoplasm+++GO:0005844///polysome+++GO:0035145///exon-exon junction complex+++GO:0048471///perinuclear region of cytoplasm	GO:0003729///mRNA binding	GO:0000184///nuclear-transcribed mRNA catabolic process, nonsense-mediated decay+++GO:0009611///response to wounding+++GO:0009863///salicylic acid mediated signaling pathway+++GO:0009867///jasmonic acid mediated signaling pathway+++GO:0042742///defense response to bacterium+++GO:0048571///long-day photoperiodism	NA	03013///Nucleocytoplasmic transport+++03015///mRNA surveillance pathway	[RENT2_ARATH|diamond]Name=UPF2; OrderedLocusNames=At2g39260; ORFNames=T16B24.10; RecName: Full=Regulator of nonsense transcripts UPF2; AltName: Full=Nonsense mRNA reducing factor UPF2; AltName: Full=Up-frameshift suppressor 2 homolog; Short=AtUpf2;
HORVU.MOREX.r2.7HG0623050.1	>KAE8784416.1 F-box protein [Hordeum vulgare]	AK373442.1 Hordeum vulgare subsp. vulgare mRNA for predicted protein, complete cds, clone: NIASHv3030O12	NA	NA	NA	NA	NA	[F2EBB7_HORVV|diamond]No_INFO SubName: Full=Predicted protein {ECO:0000313|EMBL:BAK04639.1};
HORVU.MOREX.r2.5HG0411310.1	>BAJ95972.1 predicted protein [Hordeum vulgare subsp. vulgare]	AK364769.1 Hordeum vulgare subsp. vulgare mRNA for predicted protein, complete cds, clone: NIASHv2028E13	GO:1990112///RQC complex	NA	NA	NA	NA	[A0A3B6LQG9_WHEAT|diamond]No_INFO SubName: Full=Uncharacterized protein {ECO:0000313|EnsemblPlants:TraesCS5B02G299400.1};
TCONS_00022677	>BAJ85637.1 predicted protein [Hordeum vulgare subsp. vulgare] >BAJ89679.1 predicted protein [Hordeum vulgare subsp. vulgare]	AK250533.1 Hordeum vulgare subsp. vulgare cDNA clone: FLbaf80j23, mRNA sequence	GO:0005634///nucleus+++GO:0005737///cytoplasm+++GO:0005886///plasma membrane	GO:0004674///protein serine/threonine kinase activity+++GO:0005524///ATP binding+++GO:0016301///kinase activity+++GO:0019901///protein kinase binding	GO:0006468///protein phosphorylation	NA	NA	[KIPK2_ARATH|diamond]Name=KIPK2 {ECO:0000303|PubMed:25262228};+++OrderedLocusNames=At2g36350 {ECO:0000312|Araport:AT2G36350};+++ORFNames=F2H17.4 {ECO:0000312|EMBL:AAD21431.1}; RecName: Full=Serine/threonine-protein kinase KIPK2 {ECO:0000305}; EC=2.7.11.1 {ECO:0000255|PROSITE-ProRule:PRU00159};
HORVU.MOREX.r2.2HG0100360.1	>SPT15964.1 unnamed protein product [Triticum aestivum]	MG560141.1 Triticum aestivum gamma gliadin-B1, gamma gliadin-B2, delta gliadin-B1, gamma gliadin-B4, gamma gliadin-B6, omega gliadin-B3, omega gliadin-B6, LMW-B2, and LMW-B3 genes, complete cds	NA	NA	NA	NA	NA	NA
HORVU.MOREX.r2.4HG0323040.1	>BAJ97335.1 predicted protein, partial [Hordeum vulgare subsp. vulgare]	AK354340.1 Hordeum vulgare subsp. vulgare mRNA for predicted protein, partial cds, clone: NIASHv1006K10	GO:0005886///plasma membrane+++GO:0016021///integral component of membrane	GO:0005524///ATP binding	NA	NA	04016///MAPK signaling pathway - plant+++04626///Plant-pathogen interaction	[Y5573_ARATH|diamond]OrderedLocusNames=At2g04300; ORFNames=T23O15.8; RecName: Full=Putative leucine-rich repeat receptor-like serine/threonine-protein kinase At2g04300; EC=2.7.11.1; Flags: Precursor;
HORVU.MOREX.r2.2HG0152560.1	>XP_020156878.1 uncharacterized protein DDB_G0286299 [Aegilops tauschii subsp. strangulata] >XP_040255380.1 uncharacterized protein DDB_G0286299 [Aegilops tauschii subsp. strangulata]	XM_037622593.1 PREDICTED: Triticum dicoccoides uncharacterized protein DDB_G0286299-like (LOC119355737), mRNA	NA	GO:0005509///calcium ion binding	NA	NA	NA	[A0A287IXR3_HORVV|diamond]No_INFO SubName: Full=Uncharacterized protein {ECO:0000313|EnsemblPlants:HORVU2Hr1G091840.8};
HORVU.MOREX.r2.6HG0473020.1	>BAK05624.1 predicted protein [Hordeum vulgare subsp. vulgare]	AK374428.1 Hordeum vulgare subsp. vulgare mRNA for predicted protein, complete cds, clone: NIASHv3064F22	GO:0005789///endoplasmic reticulum membrane+++GO:0016020///membrane+++GO:0016021///integral component of membrane	GO:0003854///3-beta-hydroxy-delta5-steroid dehydrogenase activity+++GO:0016616///oxidoreductase activity, acting on the CH-OH group of donors, NAD or NADP as acceptor+++GO:0047012///sterol-4-alpha-carboxylate 3-dehydrogenase (decarboxylating) activity+++GO:0102175///3-beta-hydroxysteroid dehydrogenase/C4-decarboxylase activity+++GO:0102191///4alpha-carboxy-5alpha-cholesta-7,24-dien-3beta-ol dehyd…	GO:0016126///sterol biosynthetic process+++GO:0032409///regulation of transporter activity+++GO:0060918///auxin transport+++GO:0099402///plant organ development	COG0451///Nucleoside-diphosphate-sugar epimerases	00100///Steroid biosynthesis	[HSDD1_ARATH|diamond]Name=3BETAHSD/D1 {ECO:0000303|PubMed:16835224};+++Synonyms=RTNLB24 {ECO:0000303|PubMed:17604024};+++OrderedLocusNames=At1g47290 {ECO:0000312|Araport:AT1G47290};+++ORFNames=T3F24.9 {ECO:0000312|EMBL:AAG11424.1}; RecName: Full=3beta-hydroxysteroid-dehydrogenase/decarboxylase isoform 1 {ECO:0000303|PubMed:16835224}; Short=At3BETAHSD/D1 {ECO:0000303|PubMed:16835224}; EC=1.1.1.418…
HORVU.MOREX.r2.3HG0212550.1	>BAK07667.1 predicted protein [Hordeum vulgare subsp. vulgare]	AK376472.1 Hordeum vulgare subsp. vulgare mRNA for predicted protein, complete cds, clone: NIASHv3125C15	GO:0005769///early endosome+++GO:0005886///plasma membrane+++GO:0016021///integral component of membrane	GO:0015095///magnesium ion transmembrane transporter activity	NA	NA	NA	[A0A287GBN6_HORVV|diamond]No_INFO RecName: Full=Probable magnesium transporter {ECO:0000256|RuleBase:RU363078};
HORVU.MOREX.r2.6HG0490890.1	>AAK94516.1 gag-pol polyprotein [Hordeum vulgare]	AC256241.1 Hordeum vulgare clone HV_Mba442-A23, complete sequence	NA	GO:0003676///nucleic acid binding+++GO:0008270///zinc ion binding	GO:0015074///DNA integration	NA	NA	[Q94BM2_HORVU|diamond]No_INFO RecName: Full=Reverse transcriptase {ECO:0000256|ARBA:ARBA00021271};
HORVU.MOREX.r2.1HG0073700.1	>KAE8806869.1 putative WRKY transcription factor 31 [Hordeum vulgare]	XM_020320761.2 PREDICTED: Aegilops tauschii subsp. strangulata probable WRKY transcription factor 31 (LOC109761952), mRNA	GO:0005634///nucleus	GO:0003700///DNA-binding transcription factor activity+++GO:0043565///sequence-specific DNA binding	GO:0045892///negative regulation of transcription, DNA-templated	NA	04016///MAPK signaling pathway - plant+++04626///Plant-pathogen interaction	[WRK42_ARATH|diamond]Name=WRKY42 {ECO:0000303|Ref.1};+++OrderedLocusNames=At4g04450 {ECO:0000312|Araport:AT4G04450};+++ORFNames=T26N6.6 {ECO:0000312|EMBL:AAD29757.1}; RecName: Full=WRKY transcription factor 42 {ECO:0000303|Ref.1}; AltName: Full=WRKY DNA-binding protein 42 {ECO:0000303|Ref.1};
HORVU.MOREX.r2.2HG0105610.1	>KAE8801571.1 disease resistance protein RPM1 [Hordeum vulgare]	XM_024456809.1 PREDICTED: Brachypodium distachyon disease resistance protein RPM1 (LOC100830676), transcript variant X1, mRNA	NA	GO:0005524///ATP binding+++GO:0043531///ADP binding	GO:0006952///defense response	NA	04626///Plant-pathogen interaction	[A0A287HNB6_HORVV|diamond]No_INFO SubName: Full=Uncharacterized protein {ECO:0000313|EnsemblPlants:HORVU2Hr1G033910.1};
HORVU.MOREX.r2.6HG0517540.1	>KAE8790105.1 RNA-directed DNA polymerase [Hordeum vulgare]	KY930465.1 Triticum aestivum cultivar Chinese Spring fructose-1,6-bisphosphate aldolase 20 (FBA20) gene, complete cds	GO:0005739///mitochondrion	NA	NA	NA	NA	[M860_ARATH|diamond]OrderedLocusNames=AtMg00860; RecName: Full=Uncharacterized mitochondrial protein AtMg00860; AltName: Full=ORF158;
TCONS_00016674	>BAJ95636.1 predicted protein [Hordeum vulgare subsp. vulgare]	AK457776.1 Triticum aestivum mRNA, clone: tplb0017d11, cultivar Chinese Spring	GO:0016021///integral component of membrane	GO:0022857///transmembrane transporter activity	GO:0008643///carbohydrate transport+++GO:0055062///phosphate ion homeostasis	NA	NA	[GLPT1_ARATH|diamond]OrderedLocusNames=At3g47420; ORFNames=T21L8.170; RecName: Full=Putative glycerol-3-phosphate transporter 1; Short=G-3-P transporter 1; AltName: Full=Glycerol-3-phosphate permease 1; Short=AtG3Pp1; Short=G-3-P permease 1; AltName: Full=Protein PHOSPHATE STARVATION-INDUCED GENE 3; Short=AtPS3;
TCONS_00010314	>VAH21672.1 unnamed protein product [Triticum turgidum subsp. durum]	AK366925.1 Hordeum vulgare subsp. vulgare mRNA for predicted protein, partial cds, clone: NIASHv2048I04	GO:0005637///nuclear inner membrane+++GO:0016021///integral component of membrane	NA	NA	NA	NA	[A0A287GGG2_HORVV|diamond]No_INFO SubName: Full=Uncharacterized protein {ECO:0000313|EnsemblPlants:HORVU1Hr1G080920.1};
HORVU.MOREX.r2.1HG0023010.1	NA	AK374014.1 Hordeum vulgare subsp. vulgare mRNA for predicted protein, complete cds, clone: NIASHv3051B02	NA	NA	NA	NA	NA	NA
TCONS_00026936	>KAE8808694.1 MAR-binding filament-like protein 1 [Hordeum vulgare]	AK248814.1 Hordeum vulgare subsp. vulgare cDNA clone: FLbaf8k14, mRNA sequence	GO:0016363///nuclear matrix	GO:0003677///DNA binding	NA	NA	NA	[MFP1_TOBAC|diamond]Name=MFP1-1; RecName: Full=MAR-binding filament-like protein 1-1;
HORVU.MOREX.r2.5HG0430680.1	>AZA04541.1 lectin-like family protein [Leymus racemosus]	AK372641.1 Hordeum vulgare subsp. vulgare mRNA for predicted protein, complete cds, clone: NIASHv3008A13	GO:0005886///plasma membrane+++GO:0016021///integral component of membrane	GO:0004675///transmembrane receptor protein serine/threonine kinase activity+++GO:0005524///ATP binding+++GO:0030246///carbohydrate binding	GO:0006468///protein phosphorylation+++GO:1901001///negative regulation of response to salt stress	NA	00630///Glyoxylate and dicarboxylate metabolism	[SIT2_ORYSJ|diamond]Name=SIT2 {ECO:0000303|PubMed:24907341};+++OrderedLocusNames=Os04g0531400 {ECO:0000312|EMBL:BAS90216.1},+++LOC_Os04g44900 {ECO:0000305};+++ORFNames=OsJ_15568 {ECO:0000312|EMBL:EEE61393.1},+++OSJNBa0081C01.16 {ECO:0000312|EMBL:CAD41144.2}; RecName: Full=L-type lectin-domain containing receptor kinase SIT2 {ECO:0000305}; EC=2.7.11.1 {ECO:0000250|UniProtKB:Q6H7D2}; AltName: Full=…
HORVU.MOREX.r2.1HG0068710.1	>BAJ99022.1 predicted protein [Hordeum vulgare subsp. vulgare]	AK335590.1 Triticum aestivum cDNA, clone: WT013_E16, cultivar: Chinese Spring	NA	GO:0046872///metal ion binding+++GO:0061630///ubiquitin protein ligase activity	GO:0040008///regulation of growth	NA	NA	[HIP1_ORYSJ|diamond]Name=HIP1; OrderedLocusNames=Os04g0648800, LOC_Os04g55510;+++ORFNames=OsJ_16417, OSJNBa0010D21.9; RecName: Full=Probable E3 ubiquitin-protein ligase HIP1; EC=2.3.2.27; AltName: Full=HAL3-interacting protein 1; Short=OsHIP1; AltName: Full=RING-H2 finger HIP1; AltName: Full=RING-type E3 ubiquitin transferase HIP1 {ECO:0000305};
TCONS_00080998	>BAJ94240.1 predicted protein [Hordeum vulgare subsp. vulgare]	AK363036.1 Hordeum vulgare subsp. vulgare mRNA for predicted protein, complete cds, clone: NIASHv2012F08	GO:0016021///integral component of membrane+++GO:0031969///chloroplast membrane	GO:0022857///transmembrane transporter activity	GO:0008643///carbohydrate transport	NA	NA	[PLST2_ARATH|diamond]OrderedLocusNames=At1g67300; ORFNames=F1N21.12; RecName: Full=Probable plastidic glucose transporter 2;
HORVU.MOREX.r2.3HG0193310.1	>BAJ86175.1 predicted protein, partial [Hordeum vulgare subsp. vulgare]	AK251077.1 Hordeum vulgare subsp. vulgare cDNA clone: FLbaf102a05, mRNA sequence	GO:0009514///glyoxysome	GO:0003857///3-hydroxyacyl-CoA dehydrogenase activity+++GO:0004165///dodecenoyl-CoA delta-isomerase activity+++GO:0004300///enoyl-CoA hydratase activity+++GO:0008692///3-hydroxybutyryl-CoA epimerase activity+++GO:0018812///3-hydroxyacyl-CoA dehydratase activity+++GO:0070403///NAD+ binding	GO:0006635///fatty acid beta-oxidation	COG1250///3-hydroxyacyl-CoA dehydrogenase	00071///Fatty acid degradation+++00592///alpha-Linolenic acid metabolism+++01212///Fatty acid metabolism	[MFPA_BRANA|diamond]No_INFO RecName: Full=Glyoxysomal fatty acid beta-oxidation multifunctional protein MFP-a; Includes: RecName: Full=Enoyl-CoA hydratase/3-2-trans-enoyl-CoA isomerase/3-hydroxybutyryl-CoA epimerase; EC=4.2.1.17; EC=5.1.2.3; EC=5.3.3.8; Includes: RecName: Full=3-hydroxyacyl-CoA dehydrogenase; EC=1.1.1.35;
HORVU.MOREX.r2.2HG0154180.1	>XP_037481759.1 SUMO-conjugating enzyme SCE1-like isoform X2 [Triticum dicoccoides] >KAF7002889.1 hypothetical protein CFC21_018301 [Triticum aestivum] >VAH34950.1 unnamed protein product [Triticum turgidum subsp. durum]	AK330767.1 Triticum aestivum cDNA, clone: SET5_E03, cultivar: Chinese Spring	GO:0005634///nucleus+++GO:0005829///cytosol	GO:0005524///ATP binding+++GO:0019789///SUMO transferase activity+++GO:0019900///kinase binding+++GO:0061656///SUMO conjugating enzyme activity	GO:0009737///response to abscisic acid+++GO:0009793///embryo development ending in seed dormancy+++GO:0016925///protein sumoylation	COG5078///Ubiquitin-protein ligase	03013///Nucleocytoplasmic transport+++04120///Ubiquitin mediated proteolysis	[SCE1_ARATH|diamond]Name=SCE1; Synonyms=AHUS5, EMB1637; OrderedLocusNames=At3g57870;+++ORFNames=T10K17.80; RecName: Full=SUMO-conjugating enzyme SCE1; EC=2.3.2.-; AltName: Full=Protein EMBRYO DEFECTIVE 1637; AltName: Full=Protein hus5 homolog; AltName: Full=SUMO-conjugating enzyme 1; Short=AtSCE1;
TCONS_00079696	>KAE8767123.1 Malate dehydrogenase, chloroplastic [Hordeum vulgare]	CP018157.1 Oryza sativa Indica Group cultivar Shuhui498 chromosome 1 sequence	NA	NA	NA	NA	NA	[A0A287XB81_HORVV|diamond]No_INFO SubName: Full=Uncharacterized protein {ECO:0000313|EnsemblPlants:HORVU7Hr1G091770.15};
HORVU.MOREX.r2.2HG0139900.1	>BAJ88198.1 predicted protein [Hordeum vulgare subsp. vulgare] >BAJ96530.1 predicted protein [Hordeum vulgare subsp. vulgare]	AK356983.1 Hordeum vulgare subsp. vulgare mRNA for predicted protein, complete cds, clone: NIASHv1043J02	GO:0000785///chromatin+++GO:0005634///nucleus+++GO:0005829///cytosol+++GO:0009536///plastid	GO:0003682///chromatin binding+++GO:0005085///guanyl-nucleotide exchange factor activity+++GO:0009881///photoreceptor activity+++GO:0042802///identical protein binding+++GO:0042803///protein homodimerization activity	GO:0009411///response to UV+++GO:0009649///entrainment of circadian clock+++GO:0010224///response to UV-B+++GO:0018298///protein-chromophore linkage	NA	04120///Ubiquitin mediated proteolysis	[UVR8_ARATH|diamond]Name=UVR8; OrderedLocusNames=At5g63860; ORFNames=MGI19.7; RecName: Full=Ultraviolet-B receptor UVR8; AltName: Full=Protein UV-B RESISTANCE 8; AltName: Full=RCC1 domain-containing protein UVR8;
HORVU.MOREX.r2.7HG0583650.1	>P26517.1 RecName: Full=Glyceraldehyde-3-phosphate dehydrogenase 1, cytosolic [Hordeum vulgare] >BAJ86470.1 predicted protein [Hordeum vulgare subsp. vulgare] >BAJ86589.1 predicted protein [Hordeum vulgare subsp. vulgare] >CAA42901.1 glyceraldehyde 3-phosphate dehydrogenase [Hordeum vulgare]	AK250578.1 Hordeum vulgare subsp. vulgare cDNA clone: FLbaf84f09, mRNA sequence	GO:0005737///cytoplasm	GO:0004365///glyceraldehyde-3-phosphate dehydrogenase (NAD+) (phosphorylating) activity+++GO:0050661///NADP binding+++GO:0051287///NAD binding	GO:0006006///glucose metabolic process+++GO:0006096///glycolytic process	COG0057///Glyceraldehyde-3-phosphate dehydrogenase/erythrose-4-phosphate dehydrogenase	00010///Glycolysis / Gluconeogenesis+++00710///Carbon fixation in photosynthetic organisms+++01200///Carbon metabolism+++01230///Biosynthesis of amino acids	[G3PC1_HORVU|diamond]Name=GAPC; RecName: Full=Glyceraldehyde-3-phosphate dehydrogenase 1, cytosolic; EC=1.2.1.12;
HORVU.MOREX.r2.4HG0303180.1	>KAE8779105.1 hypothetical protein D1007_47829 [Hordeum vulgare]	NA	NA	NA	NA	NA	NA	[A0A287FRW4_HORVV|diamond]No_INFO SubName: Full=Uncharacterized protein {ECO:0000313|EnsemblPlants:HORVU1Hr1G057910.2};
HORVU.MOREX.r2.6HG0512860.1	>XP_037440289.1 uncharacterized protein LOC119308287, partial [Triticum dicoccoides]	XM_037571448.1 PREDICTED: Triticum dicoccoides uncharacterized LOC119292716 (LOC119292716), mRNA	NA	NA	NA	NA	NA	[Q9XEQ1_SORBI|diamond]No_INFO SubName: Full=TNP2-like protein {ECO:0000313|EMBL:AAD27566.1};
TCONS_00000314	>KAE8807497.1 putative protein phosphatase 2C 46 [Hordeum vulgare]	AC079356.2 Oryza sativa Japonica Group cultivar Nipponbare chromosome 5 clone P0016H04, complete sequence	NA	GO:0004722///protein serine/threonine phosphatase activity+++GO:0046872///metal ion binding	GO:0006470///protein dephosphorylation	NA	NA	[P2C46_ORYSJ|diamond]OrderedLocusNames=Os05g0111800, LOC_Os05g02110; ORFNames=OsJ_016111; RecName: Full=Putative protein phosphatase 2C 46; Short=OsPP2C46; EC=3.1.3.16;
HORVU.MOREX.r2.2HG0150930.1	>KAE8814419.1 hypothetical protein D1007_08490 [Hordeum vulgare]	AK364628.1 Hordeum vulgare subsp. vulgare mRNA for predicted protein, complete cds, clone: NIASHv2027B10	NA	NA	NA	NA	NA	[A0A287IVW3_HORVV|diamond]No_INFO SubName: Full=Uncharacterized protein {ECO:0000313|EnsemblPlants:HORVU2Hr1G089950.1};
HORVU.MOREX.r2.7HG0576230.1	>KAE8804270.1 AT-hook motif nuclear-localized protein 10-like [Hordeum vulgare]	MT507784.1 Hordeum bogdanii clone Hbog_BAC_Contig genomic sequence, complete sequence	NA	GO:0003676///nucleic acid binding+++GO:0003964///RNA-directed DNA polymerase activity+++GO:0004190///aspartic-type endopeptidase activity+++GO:0004519///endonuclease activity+++GO:0046872///metal ion binding	GO:0006310///DNA recombination+++GO:0015074///DNA integration	NA	00240///Pyrimidine metabolism+++00250///Alanine, aspartate and glutamate metabolism+++01240///Biosynthesis of cofactors	[POLR2_ARATH|diamond]Name=RE2; OrderedLocusNames=At4g02960 {ECO:0000312|EMBL:CAB77781.1};+++ORFNames=T4I9.16 {ECO:0000312|EMBL:AAC79110.1}; RecName: Full=Retrovirus-related Pol polyprotein from transposon RE2; AltName: Full=Retro element 2 {ECO:0000303|PubMed:10689195}; Short=AtRE2 {ECO:0000303|PubMed:10689195}; Includes: RecName: Full=Protease RE2; EC=3.4.23.-; Includes: RecName: Full=Reverse tr…
HORVU.MOREX.r2.7HG0599510.1	>KAE8789631.1 protein RDM1 [Hordeum vulgare]	AK251070.1 Hordeum vulgare subsp. vulgare cDNA clone: FLbaf101n05, mRNA sequence	GO:0000419///RNA polymerase V complex+++GO:0005634///nucleus+++GO:0005654///nucleoplasm	GO:0003677///DNA binding+++GO:0043621///protein self-association	GO:0006306///DNA methylation+++GO:0044030///regulation of DNA methylation+++GO:0070918///production of small RNA involved in gene silencing by RNA	NA	NA	[RDM1_ARATH|diamond]Name=RDM1; OrderedLocusNames=At3g22680; ORFNames=MWI23.5; RecName: Full=Protein RDM1; AltName: Full=Protein RNA-directed DNA methylation 1;
TCONS_00063971	>KAF7067558.1 hypothetical protein CFC21_073435, partial [Triticum aestivum]	AK447388.1 Triticum aestivum mRNA, clone: tplb0031d14, cultivar Chinese Spring	GO:0005634///nucleus	GO:0004518///nuclease activity+++GO:0046872///metal ion binding	NA	NA	NA	[ALPL_ARATH|diamond]OrderedLocusNames=At3g55350 {ECO:0000312|Araport:AT3G55350};+++ORFNames=T22E16.10 {ECO:0000312|EMBL:CAB75893.1}; RecName: Full=Protein ALP1-like {ECO:0000305}; EC=3.1.-.-;
HORVU.MOREX.r2.7HG0553760.1	>KAE8770835.1 (+)-delta-cadinene synthase isozyme C2 [Hordeum vulgare]	XM_040398894.1 PREDICTED: Aegilops tauschii subsp. strangulata uncharacterized LOC120973354 (LOC120973354), mRNA	NA	GO:0003676///nucleic acid binding+++GO:0008270///zinc ion binding	NA	NA	NA	[A0A287Y1T8_HORVV|diamond]No_INFO RecName: Full=CCHC-type domain-containing protein {ECO:0000259|PROSITE:PS50158};
HORVU.MOREX.r2.UnG0633910.1	>KAE8783872.1 endosperm transfer cell specific PR60 precursor [Hordeum vulgare] >BAK05749.1 predicted protein [Hordeum vulgare subsp. vulgare]	AK374553.1 Hordeum vulgare subsp. vulgare mRNA for predicted protein, complete cds, clone: NIASHv3068M23	NA	NA	NA	NA	NA	[F2EEH7_HORVV|diamond]No_INFO SubName: Full=Predicted protein {ECO:0000313|EMBL:BAK05749.1};
HORVU.MOREX.r2.7HG0606410.1	>BAK05388.1 predicted protein [Hordeum vulgare subsp. vulgare]	AK251852.1 Hordeum vulgare subsp. vulgare cDNA clone: FLbaf131d11, mRNA sequence	GO:0000786///nucleosome+++GO:0005634///nucleus	GO:0003677///DNA binding+++GO:0046982///protein heterodimerization activity	GO:0006342///chromatin silencing	COG5262///Histone H2A	NA	[H2A1_WHEAT|diamond]Name=H2A-9; Synonyms=TH274; RecName: Full=Histone H2A.1; AltName: Full=wcH2A-9;
HORVU.MOREX.r2.6HG0463980.1	>KAF7088682.1 hypothetical protein CFC21_091764 [Triticum aestivum]	AK249198.1 Hordeum vulgare subsp. vulgare cDNA clone: FLbaf14l18, mRNA sequence	NA	GO:0003724///RNA helicase activity+++GO:0003743///translation initiation factor activity+++GO:0005524///ATP binding+++GO:0016787///hydrolase activity	GO:0002183///cytoplasmic translational initiation	COG0513///Superfamily II DNA and RNA helicases	NA	[IF4A1_ORYSJ|diamond]OrderedLocusNames=Os06g0701100, LOC_Os06g48750;+++ORFNames=OsJ_22532, P0468G03.33, P0596H10.2; RecName: Full=Eukaryotic initiation factor 4A-1; Short=eIF-4A-1; EC=3.6.4.13; AltName: Full=ATP-dependent RNA helicase eIF4A-1; AltName: Full=DEAD-box ATP-dependent RNA helicase 4;
HORVU.MOREX.r2.2HG0126130.1	>PVH62653.1 hypothetical protein PAHAL_3G359200 [Panicum hallii]	LR537486.1 Brachypodium distachyon genome assembly, organelle: plastid:chloroplast	NA	NA	NA	NA	NA	[A0A2T8KKD4_9POAL|diamond]ORFNames=PAHAL_3G359200 {ECO:0000313|EMBL:PVH62653.1}; SubName: Full=Uncharacterized protein {ECO:0000313|EMBL:PVH62653.1};
HORVU.MOREX.r2.3HG0204090.1	>EMS60921.1 hypothetical protein TRIUR3_17552 [Triticum urartu]	MK569504.1 Hordeum vulgare cultivar Vada genomic sequence	NA	NA	NA	NA	00010///Glycolysis / Gluconeogenesis+++00020///Citrate cycle (TCA cycle)+++00620///Pyruvate metabolism+++01200///Carbon metabolism	[T1LVS5_TRIUA|diamond]No_INFO SubName: Full=Uncharacterized protein {ECO:0000313|EnsemblPlants:TRIUR3_09137-P1};
HORVU.MOREX.r2.2HG0102170.1	>BAF17866.1 Os05g0498800, partial [Oryza sativa Japonica Group]	NA	NA	GO:0046872///metal ion binding	NA	NA	NA	[A0A453CUV3_AEGTS|diamond]No_INFO RecName: Full=DDE Tnp4 domain-containing protein {ECO:0000259|Pfam:PF13359};
HORVU.MOREX.r2.2HG0155090.1	>KAF7010377.1 hypothetical protein CFC21_024798 [Triticum aestivum]	AK251350.1 Hordeum vulgare subsp. vulgare cDNA clone: FLbaf110l01, mRNA sequence	GO:0016021///integral component of membrane+++GO:0030659///cytoplasmic vesicle membrane	GO:0004497///monooxygenase activity+++GO:0005506///iron ion binding+++GO:0016491///oxidoreductase activity+++GO:0016705///oxidoreductase activity, acting on paired donors, with incorporation or reduction of molecular oxygen+++GO:0020037///heme binding	GO:0007275///multicellular organism development+++GO:0010268///brassinosteroid homeostasis+++GO:0016125///sterol metabolic process+++GO:0016132///brassinosteroid biosynthetic process	NA	00996///Biosynthesis of various alkaloids	[C87A3_ORYSJ|diamond]Name=CYP87A3; OrderedLocusNames=Os04g0570000, LOC_Os04g48170;+++ORFNames=OSJNBa0088I22.16; RecName: Full=Cytochrome P450 87A3; EC=1.14.-.-;
HORVU.MOREX.r2.4HG0300990.1	>KAE8792641.1 anaphase-promoting complex subunit 4 [Hordeum vulgare]	AK447816.1 Triticum aestivum mRNA, clone: tplb0039k02, cultivar Chinese Spring	GO:0005634///nucleus+++GO:0005680///anaphase-promoting complex+++GO:0034399///nuclear periphery	NA	GO:0007049///cell cycle+++GO:0009793///embryo development ending in seed dormancy+++GO:0031145///anaphase-promoting complex-dependent catabolic process+++GO:0045842///positive regulation of mitotic metaphase/anaphase transition+++GO:0048481///plant ovule development+++GO:0051301///cell division+++GO:0070979///protein K11-linked ubiquitination	NA	04120///Ubiquitin mediated proteolysis	[APC4_ARATH|diamond]Name=APC4; OrderedLocusNames=At4g21530; ORFNames=F18E5.150; RecName: Full=Anaphase-promoting complex subunit 4; AltName: Full=Cyclosome subunit 4;
HORVU.MOREX.r2.2HG0108930.1	>ANI86446.1 ribosomal protein S1 [Hordeum vulgare subsp. vulgare]	MK569504.1 Hordeum vulgare cultivar Vada genomic sequence	GO:0005739///mitochondrion+++GO:0005840///ribosome	NA	NA	NA	NA	[A0A191TDK4_HORVV|diamond]Name=rps1 {ECO:0000313|EMBL:ANI86446.1}; SubName: Full=Ribosomal protein S1 {ECO:0000313|EMBL:ANI86446.1};
HORVU.MOREX.r2.2HG0109400.1	NA	XM_037620752.1 PREDICTED: Triticum dicoccoides uncharacterized LOC119354050 (LOC119354050), mRNA	NA	NA	NA	NA	NA	NA
HORVU.MOREX.r2.6HG0476280.1	>AAK94516.1 gag-pol polyprotein [Hordeum vulgare]	AF078801.1 Hordeum vulgare degenerate retrotransposon cereba polyprotein pseudogene, partial sequence	GO:0005634///nucleus	GO:0003677///DNA binding+++GO:0003723///RNA binding+++GO:0003887///DNA-directed DNA polymerase activity+++GO:0003964///RNA-directed DNA polymerase activity+++GO:0004190///aspartic-type endopeptidase activity+++GO:0004519///endonuclease activity+++GO:0046872///metal ion binding	GO:0006310///DNA recombination+++GO:0015074///DNA integration	COG2801///Transposase and inactivated derivatives	NA	[TF21_SCHPO|diamond]Name=Tf2-1; ORFNames=SPAC9.04; RecName: Full=Transposon Tf2-1 polyprotein; AltName: Full=Retrotransposable element Tf2 155 kDa protein;
HORVU.MOREX.r2.7HG0600740.1	>BAK04916.1 predicted protein [Hordeum vulgare subsp. vulgare]	AK373719.1 Hordeum vulgare subsp. vulgare mRNA for predicted protein, complete cds, clone: NIASHv3041H23	GO:0005576///extracellular region+++GO:0005773///vacuole	GO:0004185///serine-type carboxypeptidase activity	NA	NA	NA	[SCP34_ARATH|diamond]Name=SCPL34; OrderedLocusNames=At5g23210; ORFNames=MKD15.7; RecName: Full=Serine carboxypeptidase-like 34; EC=3.4.16.-; Flags: Precursor;
TCONS_00054452	>EMS63002.1 hypothetical protein TRIUR3_02338 [Triticum urartu]	AK449614.1 Triticum aestivum mRNA, clone: tplb0029o09, cultivar Chinese Spring	NA	NA	NA	NA	03410///Base excision repair	[M7ZSA9_TRIUA|diamond]ORFNames=TRIUR3_02338 {ECO:0000313|EMBL:EMS63002.1}; RecName: Full=Myb_DNA-bind_3 domain-containing protein {ECO:0000259|Pfam:PF12776};
TCONS_00035076	>KAF7036404.1 hypothetical protein CFC21_047088 [Triticum aestivum]	XM_020335414.2 PREDICTED: Aegilops tauschii subsp. strangulata piezo-type mechanosensitive ion channel homolog (LOC109776750), transcript variant X1, mRNA	GO:0016021///integral component of membrane	GO:0008381///mechanosensitive ion channel activity	NA	NA	NA	[PIEZO_ARATH|diamond]OrderedLocusNames=At2g48060/At2g48040/At2g48050;+++ORFNames=T9J23.21/T9J23.19/T9J23.20; RecName: Full=Piezo-type mechanosensitive ion channel homolog;
HORVU.MOREX.r2.5HG0414440.1	>KAE8804416.1 Chlorophyll a-b binding protein, chloroplastic [Hordeum vulgare]	AK248335.1 Hordeum vulgare subsp. vulgare cDNA clone: FLbaf50l08, mRNA sequence	GO:0009522///photosystem I+++GO:0009523///photosystem II+++GO:0009535///chloroplast thylakoid membrane+++GO:0016021///integral component of membrane	GO:0016168///chlorophyll binding+++GO:0046872///metal ion binding	GO:0009765///photosynthesis, light harvesting+++GO:0018298///protein-chromophore linkage	NA	00196///Photosynthesis - antenna proteins	[CB23_ORYSI|diamond]ORFNames=OsI_012078; RecName: Full=Chlorophyll a-b binding protein, chloroplastic; AltName: Full=LHCII type I CAB; Short=LHCP; Flags: Precursor;
TCONS_00051820	>KAE8781478.1 hypothetical protein D1007_45260 [Hordeum vulgare]	XM_020307669.2 PREDICTED: Aegilops tauschii subsp. strangulata phosphatidylinositol N-acetylglucosaminyltransferase subunit A (LOC109748641), transcript variant X2, mRNA	GO:0000506///glycosylphosphatidylinositol-N-acetylglucosaminyltransferase (GPI-GnT) complex+++GO:0016021///integral component of membrane	GO:0017176///phosphatidylinositol N-acetylglucosaminyltransferase activity	GO:0006506///GPI anchor biosynthetic process+++GO:0009846///pollen germination+++GO:0009860///pollen tube growth	COG0438///Glycosyltransferase	00563///Glycosylphosphatidylinositol (GPI)-anchor biosynthesis	[PIGA_ARATH|diamond]Name=PIGA {ECO:0000305}; Synonyms=SETH2 {ECO:0000303|PubMed:14671020};+++OrderedLocusNames=At3g45100 {ECO:0000312|Araport:AT3G45100};+++ORFNames=T14D3.40 {ECO:0000312|EMBL:CAB72148.1}; RecName: Full=Phosphatidylinositol N-acetylglucosaminyltransferase subunit A; EC=2.4.1.198; AltName: Full=GlcNAc-PI synthesis protein; AltName: Full=Phosphatidylinositol-glycan biosynthesis clas…
HORVU.MOREX.r2.3HG0240960.1	>KAE8818711.1 phosphatidate cytidylyltransferase 1-like [Hordeum vulgare] >BAK04662.1 predicted protein [Hordeum vulgare subsp. vulgare]	AK373465.1 Hordeum vulgare subsp. vulgare mRNA for predicted protein, complete cds, clone: NIASHv3031M05	GO:0005789///endoplasmic reticulum membrane+++GO:0016021///integral component of membrane	GO:0004605///phosphatidate cytidylyltransferase activity	GO:0016024///CDP-diacylglycerol biosynthetic process	COG0575///CDP-diglyceride synthetase	00564///Glycerophospholipid metabolism+++04070///Phosphatidylinositol signaling system	[CDS1_SOLTU|diamond]Name=CDS1 {ECO:0000303|PubMed:9085581}; RecName: Full=Phosphatidate cytidylyltransferase 1 {ECO:0000303|PubMed:9085581}; EC=2.7.7.41 {ECO:0000269|PubMed:9085581}; AltName: Full=CDP-DAG synthase; AltName: Full=CDP-DG synthase; AltName: Full=CDP-diacylglycerol synthase; Short=CDS; AltName: Full=CDP-diglyceride pyrophosphorylase; AltName: Full=CDP-diglyceride synthase; AltName: F…
TCONS_00080238	>BAJ91118.1 predicted protein [Hordeum vulgare subsp. vulgare]	AK359909.1 Hordeum vulgare subsp. vulgare mRNA for predicted protein, complete cds, clone: NIASHv1106F07	GO:0005737///cytoplasm+++GO:0005829///cytosol	GO:0004150///dihydroneopterin aldolase activity	GO:0006760///folic acid-containing compound metabolic process+++GO:0046654///tetrahydrofolate biosynthetic process+++GO:0046656///folic acid biosynthetic process	COG1539///Dihydroneopterin aldolase	00790///Folate biosynthesis+++01240///Biosynthesis of cofactors	[FOLB1_ARATH|diamond]Name=FOLB1 {ECO:0000303|PubMed:15107504}; OrderedLocusNames=At3g11750;+++ORFNames=F26K24.4; RecName: Full=Dihydroneopterin aldolase 1 {ECO:0000305}; Short=DHNA1 {ECO:0000305}; EC=4.1.2.25 {ECO:0000269|PubMed:15107504, ECO:0000269|PubMed:15165863}; AltName: Full=7,8-dihydroneopterin aldolase; AltName: Full=AtFolB1 {ECO:0000303|PubMed:15107504};
HORVU.MOREX.r2.UnG0636350.1	>AUD10199.1 cytochrome c oxidase subunit 1, partial [Nepenthes khasiana]	MN127979.1 Hordeum vulgare subsp. vulgare cultivar Vizit mitochondrion, complete genome	GO:0005743///mitochondrial inner membrane+++GO:0016021///integral component of membrane+++GO:0045277///respiratory chain complex IV	GO:0004129///cytochrome-c oxidase activity+++GO:0020037///heme binding+++GO:0046872///metal ion binding	GO:0006119///oxidative phosphorylation+++GO:0009060///aerobic respiration+++GO:0015990///electron transport coupled proton transport	COG0843///Heme/copper-type cytochrome/quinol oxidases, subunit 1	00190///Oxidative phosphorylation	[COX1_WHEAT|diamond]Name=COX1; Synonyms=COI, COXI; RecName: Full=Cytochrome c oxidase subunit 1; EC=7.1.1.9; AltName: Full=Cytochrome c oxidase polypeptide I;
HORVU.MOREX.r2.1HG0053980.1	>BAK03965.1 predicted protein [Hordeum vulgare subsp. vulgare]	AY642926.1 Hordeum vulgare BAC CC24_14, complete sequence	NA	NA	NA	NA	NA	[F2E9E3_HORVV|diamond]No_INFO SubName: Full=Predicted protein {ECO:0000313|EMBL:BAK03965.1};
HORVU.MOREX.r2.3HG0212110.1	>KAE8821712.1 rhomboid-like protein 14, mitochondrial [Hordeum vulgare]	AK373159.1 Hordeum vulgare subsp. vulgare mRNA for predicted protein, complete cds, clone: NIASHv3022L10	GO:0005886///plasma membrane+++GO:0016021///integral component of membrane+++GO:0031966///mitochondrial membrane	GO:0004252///serine-type endopeptidase activity+++GO:0046872///metal ion binding	NA	NA	NA	[RBL14_ARATH|diamond]Name=RBL14 {ECO:0000303|PubMed:17181860};+++Synonyms=RBL10 {ECO:0000303|PubMed:17938163};+++OrderedLocusNames=At3g17611 {ECO:0000312|Araport:AT3G17611};+++ORFNames=MKP6.17 {ECO:0000312|EMBL:BAB02051.1}; RecName: Full=Rhomboid-like protein 14, mitochondrial {ECO:0000303|PubMed:17181860}; Short=AtRBL14 {ECO:0000303|PubMed:17181860}; EC=3.4.21.- {ECO:0000305}; Flags: Precursor;
HORVU.MOREX.r2.6HG0490230.1	NA	AK372629.1 Hordeum vulgare subsp. vulgare mRNA for predicted protein, complete cds, clone: NIASHv3007J24	NA	NA	NA	NA	NA	NA
TCONS_00075883	>XP_020169511.1 uncharacterized protein At5g41620 [Aegilops tauschii subsp. strangulata] >XP_040251976.1 uncharacterized protein At5g41620 [Aegilops tauschii subsp. strangulata]	XM_037606965.1 PREDICTED: Triticum dicoccoides uncharacterized protein At5g41620-like (LOC119334387), transcript variant X1, mRNA	NA	NA	NA	NA	NA	[A0A453QVK8_AEGTS|diamond]No_INFO SubName: Full=Uncharacterized protein {ECO:0000313|EnsemblPlants:AET7Gv20340000.1};
TCONS_00021486	>KAE8818266.1 ankyrin-3 [Hordeum vulgare]	KR813336.1 Hordeum vulgare subsp. vulgare cultivar Morex voucher cultivar, Morex, partial sequence	GO:0009522///photosystem I+++GO:0009535///chloroplast thylakoid membrane+++GO:0016021///integral component of membrane	NA	GO:0015979///photosynthesis	NA	00195///Photosynthesis	[YCF4_HORVU|diamond]Name=ycf4; RecName: Full=Photosystem I assembly protein Ycf4;
HORVU.MOREX.r2.2HG0104120.1	NA	XM_020304364.2 PREDICTED: Aegilops tauschii subsp. strangulata nuclear transcription factor Y subunit A-7 (LOC109745226), transcript variant X2, mRNA	NA	NA	NA	NA	NA	NA
HORVU.MOREX.r2.2HG0128350.1	>KAE8795224.1 hypothetical protein D1007_29960 [Hordeum vulgare]	AC256262.1 Hordeum vulgare clone HV_Mba442-A13, complete sequence	NA	NA	NA	NA	NA	NA
TCONS_00067941	>XP_020155900.1 membrane-anchored ubiquitin-fold protein 3 isoform X2 [Aegilops tauschii subsp. strangulata] >XP_037019172.1 membrane-anchored ubiquitin-fold protein 3 [Artibeus jamaicensis] >XP_037448228.1 membrane-anchored ubiquitin-fold protein 3 isoform X2 [Triticum dicoccoides] >XP_037452105.1 membrane-anchored ubiquitin-fold protein 3 isoform X2 [Triticum dicoccoides] >KAF7080345.1 hypothet…	AK248941.1 Hordeum vulgare subsp. vulgare cDNA clone: FLbaf12f15, mRNA sequence	GO:0005886///plasma membrane	NA	NA	NA	NA	[MUB3_ORYSJ|diamond]Name=MUB3; OrderedLocusNames=Os02g0750600, LOC_Os02g51500;+++ORFNames=OsJ_08399 {ECO:0000312|EMBL:EEE57812.1}, P0431B06.16; RecName: Full=Membrane-anchored ubiquitin-fold protein 3; Short=Membrane-anchored ub-fold protein 3; AltName: Full=OsMUB3; Flags: Precursor;
HORVU.MOREX.r2.2HG0175130.1	>KAE8772717.1 hypothetical protein D1007_55256 [Hordeum vulgare]	XM_020327878.2 PREDICTED: Aegilops tauschii subsp. strangulata probable acyl-activating enzyme 6 (LOC109769138), mRNA	GO:0005777///peroxisome	GO:0016874///ligase activity	GO:0006631///fatty acid metabolic process	NA	NA	[AAE5_ARATH|diamond]Name=AAE5; Synonyms=AMPBP5; OrderedLocusNames=At5g16370; ORFNames=MQK4.9; RecName: Full=Probable acyl-activating enzyme 5, peroxisomal; EC=6.2.1.-; AltName: Full=AMP-binding protein 5; Short=AtAMPBP5;
HORVU.MOREX.r2.7HG0549510.1	>AAL75999.1 putative polyprotein [Zea mays]	AK251542.1 Hordeum vulgare subsp. vulgare cDNA clone: FLbaf118d06, mRNA sequence	NA	NA	NA	NA	03030///DNA replication	NA
HORVU.MOREX.r2.6HG0500070.1	>BAK00121.1 predicted protein [Hordeum vulgare subsp. vulgare]	AK368918.1 Hordeum vulgare subsp. vulgare mRNA for predicted protein, complete cds, clone: NIASHv2082D19	GO:0009705///plant-type vacuole membrane+++GO:0016021///integral component of membrane	NA	GO:0015743///malate transport	NA	NA	[ALMTA_ARATH|diamond]Name=ALMT10; OrderedLocusNames=At4g00910; ORFNames=A_TM018A10.3, T18A10.21; RecName: Full=Aluminum-activated malate transporter 10; Short=AtALMT10;
HORVU.MOREX.r2.1HG0049880.1	>KAE8792698.1 hypothetical protein D1007_32745 [Hordeum vulgare] >BAJ97741.1 predicted protein [Hordeum vulgare subsp. vulgare]	AK366538.1 Hordeum vulgare subsp. vulgare mRNA for predicted protein, complete cds, clone: NIASHv2043P04	NA	NA	NA	COG1957///Inosine-uridine nucleoside N-ribohydrolase	NA	[A0A287FV74_HORVV|diamond]No_INFO SubName: Full=Uncharacterized protein {ECO:0000313|EnsemblPlants:HORVU1Hr1G060960.14};
HORVU.MOREX.r2.UnG0628790.1	>BAJ92407.1 predicted protein, partial [Hordeum vulgare subsp. vulgare]	AK361200.1 Hordeum vulgare subsp. vulgare mRNA for predicted protein, partial cds, clone: NIASHv1135A08	NA	NA	NA	NA	NA	[A0A287F564_HORVV|diamond]No_INFO SubName: Full=Uncharacterized protein {ECO:0000313|EnsemblPlants:HORVU1Hr1G036670.1};
TCONS_00048288	>BAK04836.1 predicted protein [Hordeum vulgare subsp. vulgare]	AK251062.1 Hordeum vulgare subsp. vulgare cDNA clone: FLbaf97c04, mRNA sequence	GO:0005737///cytoplasm+++GO:0005874///microtubule	GO:0008017///microtubule binding	GO:0007010///cytoskeleton organization	NA	NA	[MP704_ORYSJ|diamond]Name=MAP70.4; OrderedLocusNames=Os03g0215700, LOC_Os03g11650;+++ORFNames=OsJ_09915; RecName: Full=Microtubule-associated protein 70-4; Short=AtMAP70-4; AltName: Full=70 kDa microtubule-associated protein 4;
TCONS_00011113	>AEW48248.1 early flowering 3 [Hordeum vulgare subsp. vulgare] >ANO81633.1 early flowering 3 [Hordeum vulgare] >AQX77614.1 early flowering protein 3 [Hordeum vulgare] >AQX77615.1 early flowering protein 3 [Hordeum vulgare] >AQX77616.1 early flowering protein 3 [Hordeum vulgare]	AK363642.1 Hordeum vulgare subsp. vulgare mRNA for predicted protein, complete cds, clone: NIASHv2017K03	GO:0005634///nucleus	NA	GO:0009908///flower development+++GO:2000028///regulation of photoperiodism, flowering	NA	04712///Circadian rhythm - plant	[ELF32_ORYSJ|diamond]Name=ELF3-2 {ECO:0000305};+++OrderedLocusNames=Os01g0566100 {ECO:0000312|EMBL:BAF05275.1},+++LOC_Os01g38530 {ECO:0000305};+++ORFNames=OsJ_02258 {ECO:0000312|EMBL:EEE54823.1},+++P0697C12.26 {ECO:0000312|EMBL:BAD45081.1}; RecName: Full=ELF3-like protein 2 {ECO:0000305};
HORVU.MOREX.r2.7HG0606890.1	>KAE8786821.1 hypothetical protein D1007_39276 [Hordeum vulgare]	AK458466.1 Triticum aestivum mRNA, clone: tplb0050b10, cultivar Chinese Spring	GO:0005634///nucleus	GO:0001085///RNA polymerase II transcription factor binding+++GO:0003714///transcription corepressor activity	NA	NA	NA	[A0A287XKU3_HORVV|diamond]No_INFO SubName: Full=Uncharacterized protein {ECO:0000313|EnsemblPlants:HORVU7Hr1G101000.2};
TCONS_00054825	>KAE8809109.1 F-box protein PP2-A13-like [Hordeum vulgare]	AK363761.1 Hordeum vulgare subsp. vulgare mRNA for predicted protein, complete cds, clone: NIASHv2018L03	GO:0005634///nucleus	NA	GO:0016567///protein ubiquitination	NA	NA	[P2A13_ARATH|diamond]Name=PP2A13; Synonyms=SKIP9; OrderedLocusNames=At3g61060;+++ORFNames=T27I15.150; RecName: Full=F-box protein PP2-A13; AltName: Full=Protein PHLOEM PROTEIN 2-LIKE A13; Short=AtPP2-A13; AltName: Full=SKP1-interacting partner 9;
HORVU.MOREX.r2.6HG0521310.1	>XP_037482051.1 protein FAR1-RELATED SEQUENCE 5-like [Triticum dicoccoides]	XM_037583321.1 PREDICTED: Triticum dicoccoides protein FAR1-RELATED SEQUENCE 5-like (LOC119307234), mRNA	GO:0005634///nucleus	GO:0008270///zinc ion binding	GO:0006355///regulation of transcription, DNA-templated	NA	NA	[FRS5_ARATH|diamond]Name=FRS5; OrderedLocusNames=At4g38180; ORFNames=F20D10.300; RecName: Full=Protein FAR1-RELATED SEQUENCE 5;
HORVU.MOREX.r2.5HG0407380.1	>VAH34097.1 unnamed protein product [Triticum turgidum subsp. durum]	XM_020309673.2 PREDICTED: Aegilops tauschii subsp. strangulata proliferating cell nuclear antigen (LOC109750721), mRNA	GO:0005634///nucleus+++GO:0043626///PCNA complex	GO:0003682///chromatin binding+++GO:0003684///damaged DNA binding+++GO:0030337///DNA polymerase processivity factor activity	GO:0006272///leading strand elongation+++GO:0006298///mismatch repair+++GO:0019985///translesion synthesis+++GO:0034644///cellular response to UV+++GO:0045739///positive regulation of DNA repair+++GO:0045740///positive regulation of DNA replication+++GO:0070207///protein homotrimerization	COG0592///DNA polymerase sliding clamp subunit (PCNA homolog)	03030///DNA replication+++03410///Base excision repair+++03420///Nucleotide excision repair+++03430///Mismatch repair	[PCNA_ORYSJ|diamond]OrderedLocusNames=Os02g0805200, LOC_Os02g56130;+++ORFNames=OJ1548_F12.18, OsJ_08777 {ECO:0000312|EMBL:EAZ24997.1},+++OSJNBa0049O12.19; RecName: Full=Proliferating cell nuclear antigen; Short=OsPCNA {ECO:0000303|PubMed:11851910}; Short=PCNA; AltName: Full=Cyclin;
HORVU.MOREX.r2.6HG0499530.1	>BAJ87303.1 predicted protein [Hordeum vulgare subsp. vulgare] >BAJ87915.1 predicted protein [Hordeum vulgare subsp. vulgare]	AK251550.1 Hordeum vulgare subsp. vulgare cDNA clone: FLbaf118g22, mRNA sequence	NA	NA	NA	NA	NA	[F2CWT2_HORVV|diamond]No_INFO SubName: Full=Predicted protein {ECO:0000313|EMBL:BAJ87303.1};
HORVU.MOREX.r2.3HG0247630.1	>BAJ97393.1 predicted protein, partial [Hordeum vulgare subsp. vulgare]	AK366190.1 Hordeum vulgare subsp. vulgare mRNA for predicted protein, partial cds, clone: NIASHv2040P09	GO:0005886///plasma membrane+++GO:0016021///integral component of membrane	GO:0005524///ATP binding	NA	NA	04626///Plant-pathogen interaction	[Y1684_ARATH|diamond]OrderedLocusNames=At1g06840; ORFNames=F4H5.8; RecName: Full=Probable LRR receptor-like serine/threonine-protein kinase At1g06840; EC=2.7.11.1; Flags: Precursor;
HORVU.MOREX.r2.4HG0298200.1	>KAE8797258.1 hypothetical protein D1007_27502 [Hordeum vulgare]	AC256282.1 Hordeum vulgare clone HV_Mba442-A04, complete sequence	NA	NA	GO:0032196///transposition	NA	NA	[F2ECJ0_HORVV|diamond]No_INFO SubName: Full=Predicted protein {ECO:0000313|EMBL:BAK05062.1};
HORVU.MOREX.r2.7HG0553840.1	>BAJ99042.1 predicted protein [Hordeum vulgare subsp. vulgare]	AK367839.1 Hordeum vulgare subsp. vulgare mRNA for predicted protein, complete cds, clone: NIASHv2063H09	GO:0016021///integral component of membrane	GO:0005525///GTP binding	NA	NA	03060///Protein export	[F2DVC1_HORVV|diamond]No_INFO RecName: Full=Signal recognition particle receptor subunit beta {ECO:0000256|ARBA:ARBA00020256};
HORVU.MOREX.r2.3HG0239390.1	>BAJ92057.1 predicted protein [Hordeum vulgare subsp. vulgare]	AK360849.1 Hordeum vulgare subsp. vulgare mRNA for predicted protein, complete cds, clone: NIASHv1126K03	GO:0005634///nucleus+++GO:0005737///cytoplasm+++GO:0005829///cytosol+++GO:0009570///chloroplast stroma+++GO:0009941///chloroplast envelope	GO:0005524///ATP binding+++GO:0016887///ATPase activity	GO:0009408///response to heat+++GO:0034605///cellular response to heat+++GO:0043335///protein unfolding+++GO:0045727///positive regulation of translation+++GO:0071456///cellular response to hypoxia	COG0542///ATPases with chaperone activity, ATP-binding subunit	NA	[CLPB1_ARATH|diamond]Name=CLPB1; Synonyms=DLT1 {ECO:0000303|PubMed:23439916}, HOT1, HSP101;+++OrderedLocusNames=At1g74310; ORFNames=F1O17.2; RecName: Full=Chaperone protein ClpB1; AltName: Full=ATP-dependent Clp protease ATP-binding subunit ClpB homolog 1; AltName: Full=Casein lytic proteinase B1; AltName: Full=Heat shock protein 101; AltName: Full=Protein DEFECTIVE IN LONG-TERM ACQUIRED THERMOTO…
HORVU.MOREX.r2.5HG0382580.1	>KAF6989067.1 hypothetical protein CFC21_006457 [Triticum aestivum] >KAF6989068.1 hypothetical protein CFC21_006458 [Triticum aestivum]	NA	NA	NA	NA	NA	NA	[A0A3B5YX03_WHEAT|diamond]No_INFO SubName: Full=Uncharacterized protein {ECO:0000313|EnsemblPlants:TraesCS1B02G175500.1.cds1};
HORVU.MOREX.r2.7HG0598310.1	>KAE8783558.1 hypothetical protein D1007_42975 [Hordeum vulgare]	NA	NA	NA	NA	NA	NA	NA
TCONS_00078660	>KAE8787711.1 Programmed cell death protein 4 [Hordeum vulgare] >BAJ94459.1 predicted protein [Hordeum vulgare subsp. vulgare]	AK333404.1 Triticum aestivum cDNA, clone: WT006_G07, cultivar: Chinese Spring	GO:0005634///nucleus+++GO:0005829///cytosol	GO:0003729///mRNA binding+++GO:0043022///ribosome binding	GO:0006417///regulation of translation+++GO:0009646///response to absence of light+++GO:0045892///negative regulation of transcription, DNA-templated+++GO:0090549///response to carbon starvation	NA	NA	[MRF1_ARATH|diamond]Name=MRF1 {ECO:0000303|PubMed:29084871};+++Synonyms=MAT6 {ECO:0000303|PubMed:24041411};+++OrderedLocusNames=At5g63190 {ECO:0000312|Araport:AT5G63190};+++ORFNames=MDC12.16 {ECO:0000312|EMBL:BAB10561.1}; RecName: Full=MA3 DOMAIN-CONTAINING TRANSLATION REGULATORY FACTOR 1 {ECO:0000303|PubMed:29084871}; AltName: Full=MA3 domain-containing protein 6 {ECO:0000303|PubMed:24041411};
HORVU.MOREX.r2.6HG0486300.1	>VAI79070.1 unnamed protein product [Triticum turgidum subsp. durum]	AK356549.1 Hordeum vulgare subsp. vulgare mRNA for predicted protein, partial cds, clone: NIASHv1036D08	GO:0005576///extracellular region	GO:0004252///serine-type endopeptidase activity	NA	NA	NA	[SBT26_ARATH|diamond]Name=SBT2.6 {ECO:0000303|PubMed:16193095};+++OrderedLocusNames=At4g30020 {ECO:0000312|Araport:AT4G30020};+++ORFNames=F6G3.50 {ECO:0000312|EMBL:CAB43837.1}; RecName: Full=Subtilisin-like protease SBT2.6 {ECO:0000303|PubMed:16193095}; EC=3.4.21.- {ECO:0000255|PROSITE-ProRule:PRU10082}; AltName: Full=Subtilase subfamily 2 member 6 {ECO:0000303|PubMed:16193095}; Short=AtSBT2.6 {E…
HORVU.MOREX.r2.6HG0526030.1	>BAJ91750.1 predicted protein [Hordeum vulgare subsp. vulgare]	AK360541.1 Hordeum vulgare subsp. vulgare mRNA for predicted protein, complete cds, clone: NIASHv1120B15	NA	NA	NA	NA	NA	[F2D9H9_HORVV|diamond]No_INFO SubName: Full=Predicted protein {ECO:0000313|EMBL:BAJ91750.1};
HORVU.MOREX.r2.5HG0443730.1	>KAE8783635.1 Arginine decarboxylase [Hordeum vulgare]	XM_020319589.2 PREDICTED: Aegilops tauschii subsp. strangulata arginine decarboxylase (LOC109760774), transcript variant X1, mRNA	NA	GO:0003824///catalytic activity	NA	COG1982///Arginine/lysine/ornithine decarboxylases	NA	[A0A287SYU5_HORVV|diamond]No_INFO RecName: Full=OKR_DC_1 domain-containing protein {ECO:0000259|PROSITE:PS00703};
HORVU.MOREX.r2.1HG0047000.1	>KAE8811792.1 putative 2-nitropropane dioxygenase [Hordeum vulgare]	AK251052.1 Hordeum vulgare subsp. vulgare cDNA clone: FLbaf96o08, mRNA sequence	NA	GO:0018580///nitronate monooxygenase activity	NA	COG2070///Dioxygenases related to 2-nitropropane dioxygenase	NA	[M0Z2X9_HORVV|diamond]No_INFO RecName: Full=NMO domain-containing protein {ECO:0000259|Pfam:PF03060};
HORVU.MOREX.r2.1HG0037480.1	>KAE8774082.1 F-box/LRR-repeat protein [Hordeum vulgare]	AK250071.1 Hordeum vulgare subsp. vulgare cDNA clone: FLbaf66h14, mRNA sequence	NA	GO:1905761///SCF ubiquitin ligase complex binding	GO:0050829///defense response to Gram-negative bacterium	NA	NA	[FBL53_ARATH|diamond]OrderedLocusNames=At3g48880; ORFNames=T21J18.150; RecName: Full=F-box/LRR-repeat protein At3g48880;
TCONS_00002446	>BAK01993.1 predicted protein [Hordeum vulgare subsp. vulgare]	AK370794.1 Hordeum vulgare subsp. vulgare mRNA for predicted protein, complete cds, clone: NIASHv2116O23	GO:0005789///endoplasmic reticulum membrane+++GO:0005886///plasma membrane+++GO:0010008///endosome membrane+++GO:0016021///integral component of membrane	GO:0008289///lipid binding	GO:0006952///defense response	NA	03013///Nucleocytoplasmic transport	[EDR2L_ARATH|diamond]Name=EDR2L; OrderedLocusNames=At5g45560; ORFNames=MFC19.23; RecName: Full=Protein ENHANCED DISEASE RESISTANCE 2-like;
HORVU.MOREX.r2.4HG0323660.1	>XP_040256766.1 uncharacterized protein LOC120974328 [Aegilops tauschii subsp. strangulata]	MG560141.1 Triticum aestivum gamma gliadin-B1, gamma gliadin-B2, delta gliadin-B1, gamma gliadin-B4, gamma gliadin-B6, omega gliadin-B3, omega gliadin-B6, LMW-B2, and LMW-B3 genes, complete cds	NA	GO:0003676///nucleic acid binding+++GO:0003964///RNA-directed DNA polymerase activity+++GO:0004190///aspartic-type endopeptidase activity+++GO:0004519///endonuclease activity+++GO:0046872///metal ion binding	GO:0006310///DNA recombination+++GO:0015074///DNA integration	NA	04144///Endocytosis	[POLR1_ARATH|diamond]Name=RE1; Synonyms=RF12, RF28 {ECO:0000303|PubMed:10689195};+++OrderedLocusNames=At1g58889 {ECO:0000305};+++ORFNames=R18I {ECO:0000312|EMBL:BAB84015.1};+++and+++Name=RE1; OrderedLocusNames=At1g59265 {ECO:0000305};+++ORFNames=T4M14.18 {ECO:0000312|EMBL:AAK62788.1}; RecName: Full=Retrovirus-related Pol polyprotein from transposon RE1; AltName: Full=Retro element 1 {ECO:0000303|…
HORVU.MOREX.r2.7HG0602220.1	>AQL08720.1 Retrovirus-related Pol polyprotein LINE-1 [Zea mays] >AQL08724.1 Retrovirus-related Pol polyprotein LINE-1 [Zea mays] >AQL08725.1 Retrovirus-related Pol polyprotein LINE-1 [Zea mays] >AQL08726.1 Retrovirus-related Pol polyprotein LINE-1 [Zea mays] >AQL08728.1 Retrovirus-related Pol polyprotein LINE-1 [Zea mays]	AY146587.2 Triticum turgidum subsp. durum Pm3 locus, genomic sequence	NA	NA	NA	NA	NA	[A0A287QBX9_HORVV|diamond]No_INFO RecName: Full=Reverse transcriptase domain-containing protein {ECO:0000259|PROSITE:PS50878};
TCONS_00045808	>BAJ86183.1 predicted protein [Hordeum vulgare subsp. vulgare] >BAK00128.1 predicted protein [Hordeum vulgare subsp. vulgare]	AK354964.1 Hordeum vulgare subsp. vulgare mRNA for predicted protein, complete cds, clone: NIASHv1014A24	GO:0005829///cytosol	GO:0000166///nucleotide binding+++GO:0043530///adenosine 5'-monophosphoramidase activity+++GO:0047627///adenylylsulfatase activity+++GO:0047710///bis(5'-adenosyl)-triphosphatase activity	NA	COG0537///Diadenosine tetraphosphate (Ap4A) hydrolase and other HIT family hydrolases	00230///Purine metabolism	[FHIT_ARATH|diamond]Name=FHIT {ECO:0000303|PubMed:18694747};+++OrderedLocusNames=At5g58240 {ECO:0000312|Araport:AT5G58240};+++ORFNames=MCK7.11 {ECO:0000312|EMBL:BAA96915.1}; RecName: Full=Bifunctional bis(5'-adenosyl)-triphosphatase/adenylylsulfatase FHIT {ECO:0000305|PubMed:18694747}; EC=3.6.1.29 {ECO:0000269|PubMed:18694747}; EC=3.6.2.1 {ECO:0000269|PubMed:18694747}; AltName: Full=Fragile histi…
HORVU.MOREX.r2.2HG0108210.1	>BAJ85302.1 predicted protein, partial [Hordeum vulgare subsp. vulgare]	AK249548.1 Hordeum vulgare subsp. vulgare cDNA clone: FLbaf36o01, mRNA sequence	GO:0005886///plasma membrane+++GO:0016021///integral component of membrane	GO:0005351///carbohydrate:proton symporter activity+++GO:0005354///galactose transmembrane transporter activity+++GO:0005355///glucose transmembrane transporter activity+++GO:0005365///myo-inositol transmembrane transporter activity+++GO:0015145///monosaccharide transmembrane transporter activity+++GO:0015148///D-xylose transmembrane transporter activity+++GO:0015168///glycerol transmembrane tran…	GO:0010311///lateral root formation	NA	NA	[PLT5_ARATH|diamond]Name=PLT5; OrderedLocusNames=At3g18830; ORFNames=MVE11.10, MVE11.22; RecName: Full=Polyol transporter 5; AltName: Full=Protein POLYOL TRANSPORTER 5; Short=AtPLT5; AltName: Full=Sugar-proton symporter PLT5;
HORVU.MOREX.r2.2HG0098290.1	>KAE8817413.1 B3 domain-containing protein [Hordeum vulgare]	XM_020308163.2 PREDICTED: Aegilops tauschii subsp. strangulata B3 domain-containing protein Os01g0234100 (LOC109749183), transcript variant X2, mRNA	GO:0005634///nucleus	GO:0003677///DNA binding	NA	NA	NA	[Y1341_ORYSJ|diamond]OrderedLocusNames=Os01g0234100, LOC_Os01g13300; ORFNames=P0702F03.19; RecName: Full=B3 domain-containing protein Os01g0234100;
TCONS_00088594	>YP_002000574.1 Nuclear-like sequence [Oryza sativa Japonica Group] >YP_003433839.1 hypothetical protein OrrupM_p02 [Oryza rufipogon] >YP_514656.1 hypothetical protein OrsaiPp27 [Oryza sativa Indica Group] >QBE89921.1 hypothetical protein [Oryza sativa] >AAZ99236.1 hypothetical protein [Oryza sativa Indica Group] >AAZ99290.1 hypothetical protein [Oryza sativa Japonica Group] >AAZ99343.1 hypotheti…	MN127978.1 Hordeum vulgare subsp. spontaneum mitochondrion, complete genome	GO:0016021///integral component of membrane	NA	NA	NA	NA	[A0A287F5X4_HORVV|diamond]No_INFO SubName: Full=Uncharacterized protein {ECO:0000313|EnsemblPlants:HORVU1Hr1G037990.1};
HORVU.MOREX.r2.3HG0235000.1	>XP_040259341.1 uncharacterized protein LOC109777160 isoform X1 [Aegilops tauschii subsp. strangulata]	NA	NA	GO:0046872///metal ion binding	NA	NA	NA	[A0A453ATF0_AEGTS|diamond]No_INFO RecName: Full=DDE Tnp4 domain-containing protein {ECO:0000259|Pfam:PF13359};
HORVU.MOREX.r2.7HG0591610.1	>BAJ89897.1 predicted protein [Hordeum vulgare subsp. vulgare]	AK334200.1 Triticum aestivum cDNA, clone: WT009_G18, cultivar: Chinese Spring	GO:0005576///extracellular region	GO:0016298///lipase activity	GO:0016042///lipid catabolic process	NA	NA	[EXL1_ARATH|diamond]Name=EXL1; OrderedLocusNames=At1g75880; ORFNames=T4O12.12; RecName: Full=GDSL esterase/lipase EXL1; EC=3.1.1.-; AltName: Full=Family II extracellular lipase 1; Short=Family II lipase EXL1; Flags: Precursor;
HORVU.MOREX.r2.UnG0634280.1	>KAF6981532.1 hypothetical protein CFC21_000001 [Triticum aestivum] >VAH00090.1 unnamed protein product [Triticum turgidum subsp. durum] >KAF6981541.1 hypothetical protein CFC21_000011 [Triticum aestivum] >KAF6981546.1 hypothetical protein CFC21_000016 [Triticum aestivum] >KAF6981548.1 hypothetical protein CFC21_000018 [Triticum aestivum]	AK248318.1 Hordeum vulgare subsp. vulgare cDNA clone: FLbaf52b15, mRNA sequence	NA	NA	NA	NA	NA	[A0A287IFC7_HORVV|diamond]No_INFO SubName: Full=Uncharacterized protein {ECO:0000313|EnsemblPlants:HORVU2Hr1G072990.1};
HORVU.MOREX.r2.5HG0367670.1	>KAE8776802.1 hypothetical protein D1007_50490 [Hordeum vulgare]	FN564436.1 Triticum aestivum chromosome 3B-specific BAC library, contig ctg1035b	NA	NA	NA	NA	NA	NA
HORVU.MOREX.r2.7HG0534590.1	>KAF7093155.1 hypothetical protein CFC21_095584 [Triticum aestivum] >VAI69349.1 unnamed protein product [Triticum turgidum subsp. durum]	XM_037603124.1 PREDICTED: Triticum dicoccoides ankyrin repeat-containing protein At2g01680-like (LOC119330016), mRNA	GO:0016020///membrane+++GO:0016021///integral component of membrane	NA	NA	NA	NA	[A0A3B6RBU3_WHEAT|diamond]No_INFO RecName: Full=ANK_REP_REGION domain-containing protein {ECO:0000259|PROSITE:PS50297};
TCONS_00032901	>CDM81017.1 unnamed protein product [Triticum aestivum]	XM_003565274.4 PREDICTED: Brachypodium distachyon protein root UVB sensitive 5 (LOC100839286), transcript variant X2, mRNA	NA	NA	NA	NA	NA	[RUS5_ARATH|diamond]Name=RUS5 {ECO:0000303|PubMed:19515790};+++OrderedLocusNames=At5g01510 {ECO:0000312|Araport:AT5G01510};+++ORFNames=F7A7.30 {ECO:0000312|EMBL:CAB82267.1}; RecName: Full=Protein root UVB sensitive 5 {ECO:0000303|PubMed:19515790};
HORVU.MOREX.r2.3HG0216280.1	NA	LR722623.1 Hordeum vulgare subsp. vulgare genome assembly, chromosome: 0H	NA	NA	NA	NA	NA	NA
HORVU.MOREX.r2.3HG0208500.1	>KAE8809995.1 zinc finger protein NUTCRACKER-like [Hordeum vulgare]	XM_020335659.2 PREDICTED: Aegilops tauschii subsp. strangulata zinc finger protein NUTCRACKER (LOC109776995), mRNA	GO:0005634///nucleus	GO:0000976///transcription regulatory region sequence-specific DNA binding+++GO:0003700///DNA-binding transcription factor activity+++GO:0043565///sequence-specific DNA binding+++GO:0046872///metal ion binding	GO:0006355///regulation of transcription, DNA-templated+++GO:0008356///asymmetric cell division+++GO:0009740///gibberellic acid mediated signaling pathway+++GO:0009939///positive regulation of gibberellic acid mediated signaling pathway+++GO:0010075///regulation of meristem growth+++GO:0034504///protein localization to nucleus+++GO:0045893///positive regulation of transcription, DNA-templated+++G…	NA	00052///Galactose metabolism+++00511///Other glycan degradation+++00531///Glycosaminoglycan degradation+++00600///Sphingolipid metabolism+++00604///Glycosphingolipid biosynthesis - ganglio series	[IDD3_ARATH|diamond]Name=MGP {ECO:0000303|PubMed:17785527};+++Synonyms=IDD3 {ECO:0000303|PubMed:16784536}, PSG3 {ECO:0000305};+++OrderedLocusNames=At1g03840 {ECO:0000312|Araport:AT1G03840};+++ORFNames=F11M21.23 {ECO:0000312|EMBL:AAD10684.1}; RecName: Full=Zinc finger protein MAGPIE {ECO:0000303|PubMed:17785527}; AltName: Full=Protein POLLEN SPECIFIC GENE 3 {ECO:0000305}; AltName: Full=Protein ind…
TCONS_00026460	>KAE8785192.1 hypothetical protein D1007_41112 [Hordeum vulgare]	XM_020334210.2 PREDICTED: Aegilops tauschii subsp. strangulata uncharacterized LOC109775460 (LOC109775460), mRNA	GO:0005773///vacuole	NA	NA	NA	NA	[M0WF17_HORVV|diamond]No_INFO RecName: Full=BRO1 domain-containing protein {ECO:0000259|SMART:SM01041};
HORVU.MOREX.r2.6HG0465680.1	>XP_037442322.1 uncharacterized protein LOC119310809 [Triticum dicoccoides]	LR722623.1 Hordeum vulgare subsp. vulgare genome assembly, chromosome: 0H	NA	NA	NA	NA	03015///mRNA surveillance pathway	[A0A453PU51_AEGTS|diamond]No_INFO RecName: Full=Endo/exonuclease/phosphatase domain-containing protein {ECO:0000259|Pfam:PF03372};
HORVU.MOREX.r2.3HG0214560.1	>VAH47712.1 unnamed protein product [Triticum turgidum subsp. durum]	XM_037624688.1 PREDICTED: Triticum dicoccoides uncharacterized LOC119357911 (LOC119357911), mRNA	NA	NA	NA	NA	NA	[A0A446MCX2_TRITD|diamond]ORFNames=TRITD_2Bv1G149350 {ECO:0000313|EMBL:VAH47712.1}; RecName: Full=DUF1618 domain-containing protein {ECO:0000259|Pfam:PF07762};
TCONS_00014926	>BAJ92602.1 predicted protein [Hordeum vulgare subsp. vulgare]	XM_037621645.1 PREDICTED: Triticum dicoccoides uncharacterized LOC119354887 (LOC119354887), transcript variant X7, mRNA	NA	NA	NA	NA	NA	[A0A287IA11_HORVV|diamond]No_INFO RecName: Full=SANTA domain-containing protein {ECO:0000259|Pfam:PF09133};
HORVU.MOREX.r2.7HG0531660.1	>QGH59179.1 putative PSD protein [Hordeum vulgare subsp. vulgare]	AB711913.1 Hordeum vulgare subsp. vulgare HvHox2 gene for homeodomain leucine zipper protein class 1, complete cds	NA	NA	NA	NA	NA	[A0A023INH5_HORVV|diamond]No_INFO SubName: Full=Putative PSD protein {ECO:0000313|EMBL:AGW47741.1};
HORVU.MOREX.r2.7HG0531180.1	>VAH77392.1 unnamed protein product [Triticum turgidum subsp. durum]	XM_037617844.1 PREDICTED: Triticum dicoccoides ATP-dependent DNA helicase PIF1-like (LOC119349758), transcript variant X2, mRNA	NA	GO:0004386///helicase activity+++GO:0005524///ATP binding+++GO:0016787///hydrolase activity	NA	NA	NA	[A0A287NV10_HORVV|diamond]No_INFO SubName: Full=ATP-dependent DNA helicase {ECO:0000313|EnsemblPlants:HORVU2Hr1G072160.1};
HORVU.MOREX.r2.7HG0584600.1	>KAE8802230.1 Myb family transcription factor APL [Hordeum vulgare]	AK250795.1 Hordeum vulgare subsp. vulgare cDNA clone: FLbaf91j11, mRNA sequence	GO:0005634///nucleus	GO:0003677///DNA binding+++GO:0003700///DNA-binding transcription factor activity	GO:0006355///regulation of transcription, DNA-templated	NA	NA	[PHL6_ARATH|diamond]Name=PHL6 {ECO:0000305};+++OrderedLocusNames=At3g13040 {ECO:0000312|Araport:AT3G13040};+++ORFNames=MGH6.22 {ECO:0000312|EMBL:BAB02514.1}; RecName: Full=Myb family transcription factor PHL6 {ECO:0000305}; AltName: Full=Protein PHR1-LIKE 6 {ECO:0000305};
HORVU.MOREX.r2.1HG0066950.1	>SPT18706.1 unnamed protein product [Triticum aestivum]	NA	NA	NA	NA	NA	NA	NA
HORVU.MOREX.r2.7HG0529750.1	>VAI68677.1 unnamed protein product [Triticum turgidum subsp. durum]	AY853252.1 Hordeum vulgare telomeric chromosome 7H region, complete sequence	NA	NA	NA	NA	NA	[A0A453QD88_AEGTS|diamond]No_INFO SubName: Full=Uncharacterized protein {ECO:0000313|EnsemblPlants:AET7Gv20048900.20};
HORVU.MOREX.r2.1HG0072240.1	>KAE8784294.1 putative receptor protein kinase ZmPK1 [Hordeum vulgare]	AC256278.1 Hordeum vulgare clone HV_Mba229-H09, complete sequence	NA	NA	NA	NA	NA	[A0A287TIW1_HORVV|diamond]No_INFO SubName: Full=Uncharacterized protein {ECO:0000313|EnsemblPlants:HORVU6Hr1G020110.1};
TCONS_00056111	>BAK02349.1 predicted protein [Hordeum vulgare subsp. vulgare]	AK363866.1 Hordeum vulgare subsp. vulgare mRNA for predicted protein, partial cds, clone: NIASHv2019I19	GO:0005886///plasma membrane+++GO:0016021///integral component of membrane	GO:0004674///protein serine/threonine kinase activity+++GO:0005509///calcium ion binding+++GO:0005524///ATP binding+++GO:0030247///polysaccharide binding	GO:0006468///protein phosphorylation+++GO:0007166///cell surface receptor signaling pathway	NA	04626///Plant-pathogen interaction	[WAK5_ARATH|diamond]Name=WAK5; OrderedLocusNames=At1g21230; ORFNames=F16F4.9; RecName: Full=Wall-associated receptor kinase 5; EC=2.7.11.-; Flags: Precursor;
HORVU.MOREX.r2.3HG0222990.1	>ABA97658.1 retrotransposon protein, putative, Ty1-copia subclass [Oryza sativa Japonica Group]	NA	NA	GO:0003676///nucleic acid binding	GO:0015074///DNA integration	NA	NA	[A0A452XXJ4_AEGTS|diamond]No_INFO RecName: Full=Integrase catalytic domain-containing protein {ECO:0000259|PROSITE:PS50994};
HORVU.MOREX.r2.1HG0045970.1	>BAK03504.1 predicted protein [Hordeum vulgare subsp. vulgare]	AK372306.1 Hordeum vulgare subsp. vulgare mRNA for predicted protein, complete cds, clone: NIASHv2149H20	GO:0005777///peroxisome+++GO:0005829///cytosol	GO:0008710///8-amino-7-oxononanoate synthase activity+++GO:0030170///pyridoxal phosphate binding	GO:0009102///biotin biosynthetic process	COG0156///7-keto-8-aminopelargonate synthetase and related enzymes	00780///Biotin metabolism+++01240///Biosynthesis of cofactors	[BIOF_ARATH|diamond]Name=BIOF {ECO:0000303|PubMed:16299174};+++Synonyms=BIO4 {ECO:0000303|PubMed:22126457};+++OrderedLocusNames=At5g04620 {ECO:0000312|EMBL:AED90766.1};+++ORFNames=T32M21.220 {ECO:0000312|EMBL:CAB85568.1}; RecName: Full=8-amino-7-oxononanoate synthase; Short=AONS; EC=2.3.1.47 {ECO:0000269|PubMed:16299174}; AltName: Full=7-keto-8-amino-pelargonic acid synthase {ECO:0000303|PubMed:1…
HORVU.MOREX.r2.2HG0173740.1	>XP_037487845.1 exocyst complex component EXO70A1-like [Triticum dicoccoides]	XM_037626625.1 PREDICTED: Triticum dicoccoides exocyst complex component EXO70A1-like (LOC119361400), mRNA	GO:0000145///exocyst	GO:0003676///nucleic acid binding+++GO:0008408///3'-5' exonuclease activity	GO:0006887///exocytosis	NA	NA	[A0A287JLX7_HORVV|diamond]No_INFO RecName: Full=3'-5' exonuclease domain-containing protein {ECO:0000259|Pfam:PF01612};
TCONS_00058531	>VAH02807.1 unnamed protein product [Triticum turgidum subsp. durum]	AC256275.1 Hordeum vulgare clone HV_Mba192-B13, complete sequence	NA	GO:0003676///nucleic acid binding+++GO:0003964///RNA-directed DNA polymerase activity+++GO:0004190///aspartic-type endopeptidase activity+++GO:0004519///endonuclease activity+++GO:0008270///zinc ion binding	GO:0015074///DNA integration	NA	NA	[POLX_TOBAC|diamond]No_INFO RecName: Full=Retrovirus-related Pol polyprotein from transposon TNT 1-94; Includes: RecName: Full=Protease; EC=3.4.23.-; Includes: RecName: Full=Reverse transcriptase; EC=2.7.7.49; Includes: RecName: Full=Endonuclease;
HORVU.MOREX.r2.7HG0603210.1	>KAE8768066.1 14 kDa proline-rich protein DC2.15 [Hordeum vulgare]	XM_020333507.2 PREDICTED: Aegilops tauschii subsp. strangulata lipid transfer protein EARLI 1 (LOC109774745), mRNA	GO:0005576///extracellular region+++GO:0005783///endoplasmic reticulum+++GO:0009505///plant-type cell wall+++GO:0009506///plasmodesma+++GO:0009707///chloroplast outer membrane+++GO:0099503///secretory vesicle	NA	GO:0009409///response to cold+++GO:0009651///response to salt stress+++GO:0009682///induced systemic resistance+++GO:0009737///response to abscisic acid+++GO:0050832///defense response to fungus	NA	NA	[ERLI1_ARATH|diamond]Name=EARLI1; OrderedLocusNames=At4g12480; ORFNames=T1P17.70; RecName: Full=Lipid transfer protein EARLI 1; AltName: Full=Protein EARLY ARABIDOPSIS ALUMINUM INDUCED 1; Short=pEARLI1; Flags: Precursor;
HORVU.MOREX.r2.4HG0287930.1	>KAE8810195.1 hypothetical protein D1007_13078 [Hordeum vulgare]	AK354591.1 Hordeum vulgare subsp. vulgare mRNA for predicted protein, complete cds, clone: NIASHv1008N03	NA	NA	NA	NA	03018///RNA degradation	[A0A453EWT2_AEGTS|diamond]No_INFO RecName: Full=Reverse transcriptase domain-containing protein {ECO:0000259|PROSITE:PS50878};
TCONS_00055223	>VAI37574.1 unnamed protein product [Triticum turgidum subsp. durum]	AK249529.1 Hordeum vulgare subsp. vulgare cDNA clone: FLbaf43d21, mRNA sequence	GO:0005576///extracellular region	GO:0016788///hydrolase activity, acting on ester bonds	GO:0016042///lipid catabolic process	NA	NA	[GDL6_ARATH|diamond]OrderedLocusNames=At1g28570; ORFNames=F1K23.19; RecName: Full=GDSL esterase/lipase At1g28570; EC=3.1.1.-; AltName: Full=Extracellular lipase At1g28570; Flags: Precursor;
TCONS_00031471	>XP_020196187.2 uncharacterized protein LOC109782009 [Aegilops tauschii subsp. strangulata]	XM_020340598.2 PREDICTED: Aegilops tauschii subsp. strangulata uncharacterized LOC109782009 (LOC109782009), mRNA	NA	NA	NA	NA	NA	[A0A453GGY4_AEGTS|diamond]No_INFO SubName: Full=Uncharacterized protein {ECO:0000313|EnsemblPlants:AET3Gv21014800.2};
HORVU.MOREX.r2.6HG0479220.1	>BAJ92787.1 predicted protein [Hordeum vulgare subsp. vulgare] >BAJ98018.1 predicted protein [Hordeum vulgare subsp. vulgare]	AK361583.1 Hordeum vulgare subsp. vulgare mRNA for predicted protein, complete cds, clone: NIASHv1144D16	NA	NA	GO:2000762///regulation of phenylpropanoid metabolic process	NA	NA	[FBK22_ARATH|diamond]OrderedLocusNames=At1g55270; ORFNames=F7A10.5; RecName: Full=F-box/kelch-repeat protein At1g55270;
HORVU.MOREX.r2.7HG0537690.1	>XP_037422125.1 uncharacterized protein LOC119286783 [Triticum dicoccoides]	XM_037566228.1 PREDICTED: Triticum dicoccoides uncharacterized LOC119286783 (LOC119286783), mRNA	NA	GO:0008270///zinc ion binding	NA	NA	NA	[T1MY11_TRIUA|diamond]No_INFO RecName: Full=ZnF_PMZ domain-containing protein {ECO:0000259|SMART:SM00575};
HORVU.MOREX.r2.4HG0317100.1	>KAE8809102.1 pentatricopeptide repeat-containing protein [Hordeum vulgare] >BAJ98686.1 predicted protein [Hordeum vulgare subsp. vulgare]	AK367483.1 Hordeum vulgare subsp. vulgare mRNA for predicted protein, complete cds, clone: NIASHv2058A02	GO:0009507///chloroplast	GO:0008270///zinc ion binding	GO:0006397///mRNA processing+++GO:0031425///chloroplast RNA processing	NA	03440///Homologous recombination	[PPR21_ARATH|diamond]Name=PCMP-H12; Synonyms=OTP82 {ECO:0000303|PubMed:19845878};+++OrderedLocusNames=At1g08070; ORFNames=T6D22.15; RecName: Full=Pentatricopeptide repeat-containing protein At1g08070, chloroplastic {ECO:0000305}; AltName: Full=Protein ORGANELLE TRANSCRIPT PROCESSING 82 {ECO:0000303|PubMed:19845878}; Flags: Precursor;
HORVU.MOREX.r2.4HG0306010.1	>KAE8806344.1 hypothetical protein D1007_17500 [Hordeum vulgare]	AC256259.1 Hordeum vulgare clone HV_Mba442-A02, complete sequence	NA	NA	NA	NA	NA	[A0A287UGN4_HORVV|diamond]No_INFO SubName: Full=Uncharacterized protein {ECO:0000313|EnsemblPlants:HORVU6Hr1G065680.1};
TCONS_00016392	>KAE8794663.1 hypothetical protein D1007_30707 [Hordeum vulgare]	AC256238.1 Hordeum vulgare clone HV_Mba017-J04, complete sequence	NA	NA	NA	NA	04075///Plant hormone signal transduction	NA
HORVU.MOREX.r2.4HG0312640.1	>KAE8777580.1 hypothetical protein D1007_49543 [Hordeum vulgare]	NA	GO:0016021///integral component of membrane	NA	NA	NA	03440///Homologous recombination	[A0A453EVM2_AEGTS|diamond]No_INFO SubName: Full=Uncharacterized protein {ECO:0000313|EnsemblPlants:AET3Gv20484000.3};
HORVU.MOREX.r2.7HG0610990.1	>KAE8800817.1 hypothetical protein D1007_23653 [Hordeum vulgare]	XM_040393889.1 PREDICTED: Aegilops tauschii subsp. strangulata uncharacterized LOC120967271 (LOC120967271), mRNA	NA	NA	NA	NA	NA	[T1LJQ5_TRIUA|diamond]No_INFO SubName: Full=Uncharacterized protein {ECO:0000313|EnsemblPlants:TRIUR3_04991-P1};
HORVU.MOREX.r2.5HG0439940.1	>KAE8777047.1 serine-rich adhesin for platelets-like [Hordeum vulgare]	AK447575.1 Triticum aestivum mRNA, clone: tplb0034g06, cultivar Chinese Spring	NA	NA	NA	NA	NA	[A0A287SV04_HORVV|diamond]No_INFO SubName: Full=Uncharacterized protein {ECO:0000313|EnsemblPlants:HORVU5Hr1G116380.8};
HORVU.MOREX.r2.3HG0199870.1	>ALA23052.1 boron transporter [Hordeum vulgare subsp. vulgare]	AK450297.1 Triticum aestivum mRNA, clone: tplb0036c02, cultivar Chinese Spring	GO:0005886///plasma membrane+++GO:0016021///integral component of membrane	GO:0005452///inorganic anion exchanger activity+++GO:0015301///anion:anion antiporter activity+++GO:0022857///transmembrane transporter activity+++GO:0080139///borate efflux transmembrane transporter activity	GO:0046713///borate transport+++GO:0050801///ion homeostasis+++GO:0055085///transmembrane transport+++GO:0080029///cellular response to boron-containing substance levels	NA	NA	[BOR4_ARATH|diamond]Name=BOR4; OrderedLocusNames=At1g15460; ORFNames=F9L1.41; RecName: Full=Boron transporter 4;
TCONS_00043495	>KAF7055370.1 hypothetical protein CFC21_062909 [Triticum aestivum]	KC527592.1 Triticum aestivum glycerol-3-phosphate dehydrogenase (GLY1) mRNA, complete cds	GO:0005829///cytosol+++GO:0009331///glycerol-3-phosphate dehydrogenase complex+++GO:0009507///chloroplast	GO:0004367///glycerol-3-phosphate dehydrogenase [NAD+] activity+++GO:0051287///NAD binding	GO:0005975///carbohydrate metabolic process+++GO:0006072///glycerol-3-phosphate metabolic process+++GO:0006116///NADH oxidation+++GO:0006650///glycerophospholipid metabolic process+++GO:0008654///phospholipid biosynthetic process+++GO:0046168///glycerol-3-phosphate catabolic process	COG0240///Glycerol-3-phosphate dehydrogenase	00564///Glycerophospholipid metabolism	[GPDA_ORYSJ|diamond]OrderedLocusNames=Os07g0229800, LOC_Os07g12640; ORFNames=OSJNBa0016A21.127; RecName: Full=Glycerol-3-phosphate dehydrogenase [NAD(+)], chloroplastic; EC=1.1.1.8; Flags: Precursor;
HORVU.MOREX.r2.UnG0627030.1	>KAF8364950.1 hypothetical protein HHK36_033029 [Tetracentron sinense] >KAF8376884.1 hypothetical protein HHK36_031389 [Tetracentron sinense]	XM_037580495.1 PREDICTED: Triticum dicoccoides NADH dehydrogenase [ubiquinone] iron-sulfur protein 2 (LOC119303369), mRNA	GO:0005739///mitochondrion+++GO:0070469///respiratory chain	GO:0008137///NADH dehydrogenase (ubiquinone) activity+++GO:0048038///quinone binding+++GO:0051287///NAD binding	NA	COG0649///NADH:ubiquinone oxidoreductase 49 kD subunit 7	00190///Oxidative phosphorylation	[NDUS2_NICSY|diamond]Name=NAD7; RecName: Full=NADH dehydrogenase [ubiquinone] iron-sulfur protein 2; EC=7.1.1.2; AltName: Full=NADH dehydrogenase subunit 7;
HORVU.MOREX.r2.2HG0162240.1	>AAC96100.2 low temperature induced protein [Hordeum vulgare] >BAJ92862.1 predicted protein [Hordeum vulgare subsp. vulgare]	AK361658.1 Hordeum vulgare subsp. vulgare mRNA for predicted protein, complete cds, clone: NIASHv1145P22	NA	GO:0003723///RNA binding	NA	NA	NA	[CR14_HORVU|diamond]Name=BLT14; RecName: Full=Cold-regulated protein BLT14;
HORVU.MOREX.r2.UnG0625280.1	>KAE8815651.1 Dual specificity protein phosphatase 4 [Hordeum vulgare]	AK370914.1 Hordeum vulgare subsp. vulgare mRNA for predicted protein, complete cds, clone: NIASHv2120D13	GO:0005829///cytosol	GO:0004725///protein tyrosine phosphatase activity+++GO:0017017///MAP kinase tyrosine/serine/threonine phosphatase activity	GO:0006952///defense response+++GO:0009651///response to salt stress+++GO:0010224///response to UV-B+++GO:0010225///response to UV-C+++GO:1902065///response to L-glutamate	NA	NA	[MKP1_ARATH|diamond]Name=MKP1; OrderedLocusNames=At3g55270; ORFNames=T26I12.150; RecName: Full=Protein-tyrosine-phosphatase MKP1; EC=3.1.3.48; AltName: Full=Mitogen-activated protein kinase phosphatase 1; Short=AtMKP1;
HORVU.MOREX.r2.2HG0123700.1	>BAJ91297.1 predicted protein [Hordeum vulgare subsp. vulgare]	AK360088.1 Hordeum vulgare subsp. vulgare mRNA for predicted protein, complete cds, clone: NIASHv1110A06	NA	NA	NA	NA	NA	[A0A287I396_HORVV|diamond]No_INFO SubName: Full=Uncharacterized protein {ECO:0000313|EnsemblPlants:HORVU2Hr1G057670.3};
HORVU.MOREX.r2.7HG0610490.1	>EMS45413.1 Root-specific lectin [Triticum urartu]	DQ462308.2 Triticum aestivum clone UPW1 HFR-3 (Hfr-3) mRNA, complete cds	NA	GO:0008061///chitin binding+++GO:0030246///carbohydrate binding	NA	NA	NA	[AGI_HORVU|diamond]No_INFO RecName: Full=Root-specific lectin; Flags: Precursor;
HORVU.MOREX.r2.7HG0571060.1	>KAE8773140.1 retrotransposon protein [Hordeum vulgare]	MK569504.1 Hordeum vulgare cultivar Vada genomic sequence	NA	GO:0003676///nucleic acid binding+++GO:0008270///zinc ion binding	NA	NA	NA	[A0A452XFL4_AEGTS|diamond]No_INFO RecName: Full=CCHC-type domain-containing protein {ECO:0000259|PROSITE:PS50158};
HORVU.MOREX.r2.7HG0547480.1	>KAE8776228.1 Phototropin-2 [Hordeum vulgare]	XM_020320810.2 PREDICTED: Aegilops tauschii subsp. strangulata phototropin-2 (LOC109762008), transcript variant X1, mRNA	GO:0005634///nucleus+++GO:0005737///cytoplasm+++GO:0005886///plasma membrane	GO:0004674///protein serine/threonine kinase activity+++GO:0005524///ATP binding+++GO:0009882///blue light photoreceptor activity	GO:0006468///protein phosphorylation+++GO:0018298///protein-chromophore linkage	NA	NA	[PHOT2_ORYSJ|diamond]Name=PHOT2; OrderedLocusNames=Os04g0304200, LOC_Os04g23890;+++ORFNames=OSJNBa0079M09.13; RecName: Full=Phototropin-2; EC=2.7.11.1; AltName: Full=Non-phototropic hypocotyl protein 1B; Short=OsNPH1B;
HORVU.MOREX.r2.5HG0419090.1	>KAE8774996.1 hypothetical protein D1007_52555 [Hordeum vulgare]	NA	NA	NA	NA	NA	NA	[M0WZ29_HORVV|diamond]No_INFO RecName: Full=DUF4283 domain-containing protein {ECO:0000259|Pfam:PF14111};
HORVU.MOREX.r2.3HG0211230.1	>BAJ97335.1 predicted protein, partial [Hordeum vulgare subsp. vulgare]	AK354340.1 Hordeum vulgare subsp. vulgare mRNA for predicted protein, partial cds, clone: NIASHv1006K10	GO:0016021///integral component of membrane	GO:0005524///ATP binding	NA	NA	04016///MAPK signaling pathway - plant+++04626///Plant-pathogen interaction	[Y1518_ARATH|diamond]OrderedLocusNames=At1g51860; ORFNames=T14L22.7; RecName: Full=Probable LRR receptor-like serine/threonine-protein kinase At1g51860; EC=2.7.11.1; Flags: Precursor;
TCONS_00088389	>KAF7105603.1 hypothetical protein CFC21_106392 [Triticum aestivum]	LR722623.1 Hordeum vulgare subsp. vulgare genome assembly, chromosome: 0H	GO:0005576///extracellular region	GO:0090729///toxin activity	GO:0006952///defense response	NA	NA	[THN5_HORVU|diamond]Name=THI1.5; RecName: Full=Leaf-specific thionin; Contains: RecName: Full=Leaf-specific thionin; Contains: RecName: Full=Acidic protein; Flags: Precursor;
TCONS_00030833	>KAE8770955.1 Coatomer subunit delta-3 [Hordeum vulgare]	AK250236.1 Hordeum vulgare subsp. vulgare cDNA clone: FLbaf62n15, mRNA sequence	GO:0000139///Golgi membrane+++GO:0005737///cytoplasm+++GO:0005798///Golgi-associated vesicle+++GO:0005829///cytosol+++GO:0030126///COPI vesicle coat	NA	GO:0006888///ER to Golgi vesicle-mediated transport+++GO:0006890///retrograde vesicle-mediated transport, Golgi to ER+++GO:0015031///protein transport+++GO:0051645///Golgi localization	NA	NA	[COPD3_ORYSJ|diamond]OrderedLocusNames=Os01g0833700, LOC_Os01g61710; ORFNames=P0460C04.25; RecName: Full=Coatomer subunit delta-3; AltName: Full=Delta-coat protein 3; Short=Archain; Short=Delta-COP 3;
HORVU.MOREX.r2.2HG0179500.1	>VAI09767.1 unnamed protein product [Triticum turgidum subsp. durum]	XM_020339049.2 PREDICTED: Aegilops tauschii subsp. strangulata uncharacterized LOC120961813 (LOC120961813), mRNA	NA	NA	NA	NA	NA	[A0A446SF78_TRITD|diamond]ORFNames=TRITD_4Bv1G176860 {ECO:0000313|EMBL:VAI09767.1}; RecName: Full=DBD_Tnp_Mut domain-containing protein {ECO:0000259|Pfam:PF03108};
HORVU.MOREX.r2.1HG0003670.1	>KAE8797034.1 hypothetical protein D1007_27819 [Hordeum vulgare]	AK372768.1 Hordeum vulgare subsp. vulgare mRNA for predicted protein, complete cds, clone: NIASHv3012B13	NA	NA	NA	NA	NA	NA
HORVU.MOREX.r2.2HG0131230.1	>VAI87471.1 unnamed protein product [Triticum turgidum subsp. durum]	NA	NA	NA	NA	NA	NA	[A0A453Q0I0_AEGTS|diamond]No_INFO RecName: Full=zf-RVT domain-containing protein {ECO:0000259|Pfam:PF13966};
TCONS_00016064	>SPT18925.1 unnamed protein product [Triticum aestivum]	AK252992.1 Hordeum vulgare subsp. vulgare cDNA clone: FLbaf180e13, mRNA sequence	NA	GO:0004014///adenosylmethionine decarboxylase activity	GO:0006557///S-adenosylmethioninamine biosynthetic process+++GO:0006597///spermine biosynthetic process+++GO:0008295///spermidine biosynthetic process	NA	00270///Cysteine and methionine metabolism+++00330///Arginine and proline metabolism	[DCAM_HORCH|diamond]Name=SAMDC; RecName: Full=S-adenosylmethionine decarboxylase proenzyme; Short=AdoMetDC; Short=SAMDC; EC=4.1.1.50; Contains: RecName: Full=S-adenosylmethionine decarboxylase alpha chain; Contains: RecName: Full=S-adenosylmethionine decarboxylase beta chain; Flags: Precursor;
HORVU.MOREX.r2.7HG0612350.1	>EEC83784.1 hypothetical protein OsI_29682 [Oryza sativa Indica Group]	NA	GO:0005739///mitochondrion	NA	NA	NA	NA	[M310_ARATH|diamond]OrderedLocusNames=AtMg00310 {ECO:0000312|Araport:ATMG00310};+++and+++OrderedLocusNames=At2g07737 {ECO:0000312|Araport:AT2G07737}; RecName: Full=Uncharacterized mitochondrial protein AtMg00310; AltName: Full=ORF154;
HORVU.MOREX.r2.7HG0532710.1	NA	LR722623.1 Hordeum vulgare subsp. vulgare genome assembly, chromosome: 0H	NA	NA	NA	NA	NA	NA
HORVU.MOREX.r2.4HG0320330.1	>KAE8772282.1 B3 domain-containing protein [Hordeum vulgare]	LR722623.1 Hordeum vulgare subsp. vulgare genome assembly, chromosome: 0H	NA	GO:0016788///hydrolase activity, acting on ester bonds	NA	NA	00010///Glycolysis / Gluconeogenesis+++00053///Ascorbate and aldarate metabolism+++00071///Fatty acid degradation+++00260///Glycine, serine and threonine metabolism+++00280///Valine, leucine and isoleucine degradation+++00310///Lysine degradation+++00330///Arginine and proline metabolism+++00340///Histidine metabolism+++00380///Tryptophan metabolism+++00410///beta-Alanine metabolism+++00561///Gly…	[A0A453KZ48_AEGTS|diamond]No_INFO SubName: Full=Uncharacterized protein {ECO:0000313|EnsemblPlants:AET5Gv20569300.1};
HORVU.MOREX.r2.1HG0008790.1	>KAE8769112.1 RNA-directed DNA polymerase [Hordeum vulgare]	AM932683.1 Triticum aestivum 3B chromosome, clone BAC TA3B81B7	NA	GO:0003676///nucleic acid binding	GO:0015074///DNA integration	NA	NA	[A0A453P315_AEGTS|diamond]No_INFO SubName: Full=Uncharacterized protein {ECO:0000313|EnsemblPlants:AET6Gv20587600.1};
HORVU.MOREX.r2.7HG0539340.1	>KAE8811972.1 Peroxidase 2 [Hordeum vulgare]	AK363987.1 Hordeum vulgare subsp. vulgare mRNA for predicted protein, complete cds, clone: NIASHv2020J16	GO:0005576///extracellular region+++GO:0009505///plant-type cell wall+++GO:0009506///plasmodesma	GO:0004601///peroxidase activity+++GO:0020037///heme binding+++GO:0046872///metal ion binding	GO:0006979///response to oxidative stress+++GO:0032922///circadian regulation of gene expression+++GO:0042744///hydrogen peroxide catabolic process+++GO:0042752///regulation of circadian rhythm+++GO:0097167///circadian regulation of translation	NA	00940///Phenylpropanoid biosynthesis	[PER2_MAIZE|diamond]Name=PER2; Synonyms=POX2, PRX2; RecName: Full=Peroxidase 2; EC=1.11.1.7; AltName: Full=Plasma membrane-bound peroxidase 2; Short=pmPOX2; Flags: Precursor;
HORVU.MOREX.r2.1HG0054900.1	>P14895.1 RecName: Full=High molecular mass early light-inducible protein HV58, chloroplastic; Short=ELIP; Flags: Precursor [Hordeum vulgare] >CAA33728.1 unnamed protein product [Hordeum vulgare subsp. vulgare]	AK357833.1 Hordeum vulgare subsp. vulgare mRNA for predicted protein, complete cds, clone: NIASHv1062N14	GO:0016021///integral component of membrane+++GO:0031969///chloroplast membrane	NA	NA	NA	NA	[ELI5_HORVU|diamond]No_INFO RecName: Full=High molecular mass early light-inducible protein HV58, chloroplastic; Short=ELIP; Flags: Precursor;
HORVU.MOREX.r2.5HG0432930.1	>XP_037436639.1 thioredoxin H2-2-like [Triticum dicoccoides] >KAF7061589.1 hypothetical protein CFC21_068273 [Triticum aestivum] >VAI23503.1 unnamed protein product [Triticum turgidum subsp. durum]	AK249522.1 Hordeum vulgare subsp. vulgare cDNA clone: FLbaf42p05, mRNA sequence	GO:0005737///cytoplasm	NA	NA	COG0526///Thiol-disulfide isomerase and thioredoxins	NA	[TRH22_ORYSJ|diamond]OrderedLocusNames=Os03g0800700, LOC_Os03g58630;+++ORFNames=OsJ_12982, OSJNBa0052F07.8; RecName: Full=Thioredoxin H2-2; Short=OsTrxh2-2; AltName: Full=OsTrx10;
TCONS_00049147	>XP_020200593.1 UDP-arabinopyranose mutase 3 [Aegilops tauschii subsp. strangulata] >AJD87532.1 GT75-3 [Triticum aestivum]	AK250129.1 Hordeum vulgare subsp. vulgare cDNA clone: FLbaf64f04, mRNA sequence >KT277672.1 Hordeum vulgare UDP-arabinose mutase 2 mRNA, complete cds	GO:0005794///Golgi apparatus+++GO:0005829///cytosol	GO:0016866///intramolecular transferase activity+++GO:0052691///UDP-arabinopyranose mutase activity	GO:0009832///plant-type cell wall biogenesis+++GO:0033356///UDP-L-arabinose metabolic process+++GO:0071555///cell wall organization	NA	00520///Amino sugar and nucleotide sugar metabolism+++01250///Biosynthesis of nucleotide sugars	[RGP3_ORYSJ|diamond]Name=UAM3 {ECO:0000303|PubMed:17182701};+++Synonyms=RGP3 {ECO:0000303|PubMed:17182701};+++OrderedLocusNames=Os07g0604800 {ECO:0000312|EMBL:BAT02557.1},+++LOC_Os07g41360 {ECO:0000305};+++ORFNames=OsJ_25044 {ECO:0000312|EMBL:EAZ40585.1},+++OSJNBb0040H10.21 {ECO:0000312|EMBL:BAC83877.1}; RecName: Full=UDP-arabinopyranose mutase 3 {ECO:0000303|PubMed:17182701}; Short=OsUAM3 {ECO:0…
HORVU.MOREX.r2.3HG0226740.1	>KAE8782573.1 5'-3' exoribonuclease 3 [Hordeum vulgare]	AK250995.1 Hordeum vulgare subsp. vulgare cDNA clone: FLbaf104c19, mRNA sequence	GO:0005634///nucleus	GO:0003723///RNA binding+++GO:0004534///5'-3' exoribonuclease activity+++GO:0008270///zinc ion binding	GO:0000956///nuclear-transcribed mRNA catabolic process+++GO:0000967///rRNA 5'-end processing+++GO:0006397///mRNA processing+++GO:0010587///miRNA catabolic process+++GO:0060149///negative regulation of posttranscriptional gene silencing+++GO:0071035///nuclear polyadenylation-dependent rRNA catabolic process	COG5049///5'-3' exonuclease	03008///Ribosome biogenesis in eukaryotes+++03018///RNA degradation	[XRN3_ARATH|diamond]Name=XRN3 {ECO:0000303|PubMed:11106401}; OrderedLocusNames=At1g75660;+++ORFNames=F10A5.15; RecName: Full=5'-3' exoribonuclease 3 {ECO:0000305}; Short=AtXRN3 {ECO:0000303|PubMed:11106401}; EC=3.1.13.- {ECO:0000269|PubMed:11106401}; AltName: Full=Protein EXORIBONUCLEASE 3 {ECO:0000305};
HORVU.MOREX.r2.3HG0262750.1	>KAE8800712.1 Receptor-like protein kinase ANXUR1 [Hordeum vulgare]	XM_020344386.2 PREDICTED: Aegilops tauschii subsp. strangulata probable leucine-rich repeat receptor-like protein kinase At5g49770 (LOC109785801), mRNA	GO:0009536///plastid+++GO:0016021///integral component of membrane	GO:0005524///ATP binding	NA	NA	04626///Plant-pathogen interaction	[Y5977_ARATH|diamond]OrderedLocusNames=At5g49770; ORFNames=K2I5.14; RecName: Full=Probable leucine-rich repeat receptor-like protein kinase At5g49770; EC=2.7.11.1; Flags: Precursor;
TCONS_00022282	>VAH46891.1 unnamed protein product [Triticum turgidum subsp. durum]	AK357801.1 Hordeum vulgare subsp. vulgare mRNA for predicted protein, complete cds, clone: NIASHv1062C02	GO:0005739///mitochondrion	GO:0000175///3'-5'-exoribonuclease activity+++GO:0003676///nucleic acid binding	NA	COG1949///Oligoribonuclease (3'->5' exoribonuclease)	03008///Ribosome biogenesis in eukaryotes	[ORN_ARATH|diamond]OrderedLocusNames=At2g26970; ORFNames=T20P8.2; RecName: Full=Oligoribonuclease; EC=3.1.-.-;
HORVU.MOREX.r2.5HG0357850.1	>BAK06411.1 predicted protein, partial [Hordeum vulgare subsp. vulgare]	AK375216.1 Hordeum vulgare subsp. vulgare mRNA for predicted protein, partial cds, clone: NIASHv3088H18	NA	NA	NA	NA	NA	[F2EGD9_HORVV|diamond]No_INFO SubName: Full=Predicted protein {ECO:0000313|EMBL:BAK06411.1}; Flags: Fragment;
HORVU.MOREX.r2.7HG0589460.1	>KAE8800904.1 protein DGCR14 [Hordeum vulgare] >BAJ99113.1 predicted protein [Hordeum vulgare subsp. vulgare]	AK367910.1 Hordeum vulgare subsp. vulgare mRNA for predicted protein, complete cds, clone: NIASHv2064J06	GO:0071013///catalytic step 2 spliceosome	NA	NA	NA	NA	[A0A3B6TT90_WHEAT|diamond]No_INFO SubName: Full=Uncharacterized protein {ECO:0000313|EnsemblPlants:TraesCS7D02G337400.1.cds1};
HORVU.MOREX.r2.2HG0145790.1	>KAE8811411.1 hypothetical protein D1007_11794 [Hordeum vulgare]	AK251647.1 Hordeum vulgare subsp. vulgare cDNA clone: FLbaf129e23, mRNA sequence	GO:0016021///integral component of membrane	NA	NA	NA	NA	[A0A2R9IQ25_HORVV|diamond]No_INFO SubName: Full=Uncharacterized protein {ECO:0000313|EnsemblPlants:HORVU2Hr1G083540.2};
HORVU.MOREX.r2.3HG0223530.1	>BAK05323.1 predicted protein [Hordeum vulgare subsp. vulgare]	AK374126.1 Hordeum vulgare subsp. vulgare mRNA for predicted protein, complete cds, clone: NIASHv3055D08	NA	NA	NA	NA	NA	[A0A287L1T0_HORVV|diamond]No_INFO RecName: Full=F-box domain-containing protein {ECO:0000259|PROSITE:PS50181};
HORVU.MOREX.r2.UnG0627570.1	>XP_020169462.1 uncharacterized protein LOC109754991 [Aegilops tauschii subsp. strangulata]	LR722623.1 Hordeum vulgare subsp. vulgare genome assembly, chromosome: 0H	NA	NA	NA	NA	NA	[A0A287MIB5_HORVV|diamond]No_INFO SubName: Full=Uncharacterized protein {ECO:0000313|EnsemblPlants:HORVU3Hr1G103160.1};
HORVU.MOREX.r2.2HG0094060.1	>SPT17060.1 unnamed protein product [Triticum aestivum]	MF443757.1 Hordeum vulgare subsp. vulgare cultivar Morex Rfm1 gene locus, complete sequence	NA	NA	NA	NA	NA	NA
HORVU.MOREX.r2.6HG0520440.1	>BAJ86479.1 predicted protein [Hordeum vulgare subsp. vulgare] >BAK02450.1 predicted protein [Hordeum vulgare subsp. vulgare]	AK248276.1 Hordeum vulgare subsp. vulgare cDNA clone: FLbaf25n24, mRNA sequence	NA	GO:0008441///3'(2'),5'-bisphosphate nucleotidase activity+++GO:0042578///phosphoric ester hydrolase activity+++GO:0046872///metal ion binding	GO:0000103///sulfate assimilation+++GO:0046854///phosphatidylinositol phosphorylation+++GO:0046855///inositol phosphate dephosphorylation	NA	00920///Sulfur metabolism	[DPNPH_ARATH|diamond]Name=AHL; OrderedLocusNames=At5g54390; ORFNames=F24B18.1; RecName: Full=PAP-specific phosphatase HAL2-like; AltName: Full=3'(2'),5'-bisphosphate nucleotidase; EC=3.1.3.7; AltName: Full=3'(2'),5-bisphosphonucleoside 3'(2')-phosphohydrolase; AltName: Full=DPNPase; AltName: Full=Halotolerance protein;
HORVU.MOREX.r2.1HG0013900.1	>KAE8819678.1 COP9 signalosome complex subunit 5b [Hordeum vulgare]	AK248623.1 Hordeum vulgare subsp. vulgare cDNA clone: FLbaf146j12, mRNA sequence	GO:0016021///integral component of membrane	NA	NA	NA	NA	[A0A287I295_HORVV|diamond]No_INFO SubName: Full=Uncharacterized protein {ECO:0000313|EnsemblPlants:HORVU2Hr1G056160.3};
HORVU.MOREX.r2.7HG0594900.1	>EMS60921.1 hypothetical protein TRIUR3_17552 [Triticum urartu]	AY485643.1 Hordeum vulgare subsp. vulgare BAC 615K1, complete sequence	NA	NA	NA	NA	NA	[T1LVS5_TRIUA|diamond]No_INFO SubName: Full=Uncharacterized protein {ECO:0000313|EnsemblPlants:TRIUR3_09137-P1};
HORVU.MOREX.r2.6HG0508850.1	>KAE8806313.1 Topless-related protein 1 [Hordeum vulgare]	MF491639.1 Triticum aestivum cultivar Chinese Spring transcriptional co-repressor TPL (ASP1) mRNA, partial cds	GO:0005634///nucleus	NA	GO:0006355///regulation of transcription, DNA-templated+++GO:0010229///inflorescence development	NA	NA	[TPR2_ORYSJ|diamond]Name=TPR2 {ECO:0000303|PubMed:24336200};+++Synonyms=ASP1 {ECO:0000303|PubMed:22136599},+++LIS-L1 {ECO:0000303|PubMed:22020753}, REL2 {ECO:0000303|Ref.7},+++TPL {ECO:0000303|PubMed:26601214};+++OrderedLocusNames=Os08g0162100 {ECO:0000312|EMBL:BAF22969.1},+++LOC_Os08g06480 {ECO:0000305};+++ORFNames=OsJ_26138 {ECO:0000312|EMBL:EAZ41606.1},+++P0577B11.132 {ECO:0000312|EMBL:BAC9978…
HORVU.MOREX.r2.UnG0624830.1	>KAE8805343.1 hypothetical protein D1007_18581 [Hordeum vulgare]	LR722623.1 Hordeum vulgare subsp. vulgare genome assembly, chromosome: 0H	NA	NA	NA	NA	NA	[A0A3B6MU28_WHEAT|diamond]No_INFO SubName: Full=Uncharacterized protein {ECO:0000313|EnsemblPlants:TraesCS5D02G283700.1.cds1};
HORVU.MOREX.r2.7HG0623190.1	>KAE8796003.1 putative LRR receptor-like serine/threonine-protein kinase [Hordeum vulgare] >BAK05825.1 predicted protein [Hordeum vulgare subsp. vulgare]	AK374629.1 Hordeum vulgare subsp. vulgare mRNA for predicted protein, complete cds, clone: NIASHv3071C04	GO:0005886///plasma membrane+++GO:0016021///integral component of membrane	GO:0005524///ATP binding	NA	NA	NA	[Y3475_ARATH|diamond]OrderedLocusNames=At3g47570; ORFNames=F1P2.120; RecName: Full=Probable LRR receptor-like serine/threonine-protein kinase At3g47570; EC=2.7.11.1; Flags: Precursor;
HORVU.MOREX.r2.6HG0454500.1	NA	AP009567.1 Hordeum vulgare subsp. vulgare genes for putative iron-deficiency specific 4 protein and putative ethylene-responsive transcription factor, complete cds	NA	NA	NA	NA	NA	[A0A287FUU8_HORVV|diamond]No_INFO SubName: Full=Uncharacterized protein {ECO:0000313|EnsemblPlants:HORVU1Hr1G060710.2};
HORVU.MOREX.r2.2HG0163860.1	>KAE8776179.1 Heparanase-like protein 2 [Hordeum vulgare]	AK372978.1 Hordeum vulgare subsp. vulgare mRNA for predicted protein, complete cds, clone: NIASHv3017H11	NA	NA	NA	NA	NA	[A0A453QXL4_AEGTS|diamond]No_INFO RecName: Full=zf-RVT domain-containing protein {ECO:0000259|Pfam:PF13966};
HORVU.MOREX.r2.6HG0464170.1	>KAE8780178.1 D-3-phosphoglycerate dehydrogenase, chloroplastic [Hordeum vulgare]	NA	NA	NA	NA	NA	NA	[A0A287U5Z3_HORVV|diamond]No_INFO SubName: Full=Uncharacterized protein {ECO:0000313|EnsemblPlants:HORVU6Hr1G052100.1};
HORVU.MOREX.r2.5HG0356370.1	>KAE8794132.1 hypothetical protein D1007_31193 [Hordeum vulgare]	AC256247.1 Hordeum vulgare clone HV_Mba223-D02, complete sequence	NA	NA	NA	NA	NA	NA
HORVU.MOREX.r2.5HG0446470.1	>ACF87376.2 unknown [Zea mays]	NA	NA	GO:0003676///nucleic acid binding+++GO:0003964///RNA-directed DNA polymerase activity+++GO:0004190///aspartic-type endopeptidase activity+++GO:0004519///endonuclease activity+++GO:0046872///metal ion binding	GO:0006310///DNA recombination+++GO:0015074///DNA integration	NA	04144///Endocytosis	[POLR1_ARATH|diamond]Name=RE1; Synonyms=RF12, RF28 {ECO:0000303|PubMed:10689195};+++OrderedLocusNames=At1g58889 {ECO:0000305};+++ORFNames=R18I {ECO:0000312|EMBL:BAB84015.1};+++and+++Name=RE1; OrderedLocusNames=At1g59265 {ECO:0000305};+++ORFNames=T4M14.18 {ECO:0000312|EMBL:AAK62788.1}; RecName: Full=Retrovirus-related Pol polyprotein from transposon RE1; AltName: Full=Retro element 1 {ECO:0000303|…
HORVU.MOREX.r2.6HG0506480.1	>VAI43969.1 unnamed protein product [Triticum turgidum subsp. durum]	AC256262.1 Hordeum vulgare clone HV_Mba442-A13, complete sequence	NA	GO:0003676///nucleic acid binding+++GO:0008270///zinc ion binding	GO:0015074///DNA integration	NA	00010///Glycolysis / Gluconeogenesis+++00020///Citrate cycle (TCA cycle)+++00620///Pyruvate metabolism+++01200///Carbon metabolism	[A0A446V7Z0_TRITD|diamond]ORFNames=TRITD_6Av1G041960 {ECO:0000313|EMBL:VAI43969.1}; SubName: Full=Uncharacterized protein {ECO:0000313|EMBL:VAI43969.1};
HORVU.MOREX.r2.7HG0574770.1	>KAE8792873.1 hypothetical protein D1007_32508 [Hordeum vulgare]	AK370679.1 Hordeum vulgare subsp. vulgare mRNA for predicted protein, complete cds, clone: NIASHv2114I11	NA	NA	NA	NA	NA	[A0A287WPH6_HORVV|diamond]No_INFO RecName: Full=NAM-associated domain-containing protein {ECO:0000259|Pfam:PF14303};
HORVU.MOREX.r2.7HG0618720.1	>EMS55335.1 hypothetical protein TRIUR3_10275 [Triticum urartu]	AK454294.1 Triticum aestivum mRNA, clone: tplb0005c16, cultivar Chinese Spring	NA	GO:0008270///zinc ion binding	NA	NA	NA	[A0A453T7K6_AEGTS|diamond]No_INFO RecName: Full=SWIM-type domain-containing protein {ECO:0000259|PROSITE:PS50966};
HORVU.MOREX.r2.UnG0635840.1	NA	LR722623.1 Hordeum vulgare subsp. vulgare genome assembly, chromosome: 0H	NA	NA	NA	NA	NA	NA
HORVU.MOREX.r2.6HG0451080.1	>BAJ93910.1 predicted protein [Hordeum vulgare subsp. vulgare]	AK362706.1 Hordeum vulgare subsp. vulgare mRNA for predicted protein, complete cds, clone: NIASHv2009J06	GO:0005886///plasma membrane+++GO:0016021///integral component of membrane	GO:0004674///protein serine/threonine kinase activity+++GO:0005509///calcium ion binding+++GO:0005524///ATP binding+++GO:0030247///polysaccharide binding	GO:0006468///protein phosphorylation+++GO:0007166///cell surface receptor signaling pathway	NA	04626///Plant-pathogen interaction	[WAK5_ARATH|diamond]Name=WAK5; OrderedLocusNames=At1g21230; ORFNames=F16F4.9; RecName: Full=Wall-associated receptor kinase 5; EC=2.7.11.-; Flags: Precursor;
HORVU.MOREX.r2.2HG0162850.1	>KAE8804210.1 hypothetical protein D1007_19781 [Hordeum vulgare]	XM_037631265.1 PREDICTED: Triticum dicoccoides RING-H2 finger protein ATL74-like (LOC119365623), mRNA	GO:0016021///integral component of membrane	NA	NA	NA	NA	[A0A287JAD8_HORVV|diamond]No_INFO RecName: Full=RING-type domain-containing protein {ECO:0000259|PROSITE:PS50089};
HORVU.MOREX.r2.4HG0318950.1	>KAF7049301.1 hypothetical protein CFC21_057861 [Triticum aestivum] >VAI06557.1 unnamed protein product [Triticum turgidum subsp. durum]	AK248791.1 Hordeum vulgare subsp. vulgare cDNA clone: FLbaf8j20, mRNA sequence	GO:0005737///cytoplasm	GO:0004864///protein phosphatase inhibitor activity+++GO:0010427///abscisic acid binding+++GO:0038023///signaling receptor activity	GO:0006952///defense response+++GO:0009607///response to biotic stimulus+++GO:0009738///abscisic acid-activated signaling pathway	NA	NA	[PR1_ASPOF|diamond]Name=PR1; RecName: Full=Pathogenesis-related protein 1; Short=AOPR1;
TCONS_00042119	>BAK02143.1 predicted protein [Hordeum vulgare subsp. vulgare]	XM_037569271.1 PREDICTED: Triticum dicoccoides tetratricopeptide repeat protein 27 homolog (LOC119290645), transcript variant X2, mRNA	GO:0009514///glyoxysome	GO:0003857///3-hydroxyacyl-CoA dehydrogenase activity+++GO:0004165///dodecenoyl-CoA delta-isomerase activity+++GO:0004300///enoyl-CoA hydratase activity+++GO:0008692///3-hydroxybutyryl-CoA epimerase activity+++GO:0018812///3-hydroxyacyl-CoA dehydratase activity+++GO:0070403///NAD+ binding	GO:0006635///fatty acid beta-oxidation	COG1024///Enoyl-CoA hydratase/carnithine racemase	NA	[MFPA_BRANA|diamond]No_INFO RecName: Full=Glyoxysomal fatty acid beta-oxidation multifunctional protein MFP-a; Includes: RecName: Full=Enoyl-CoA hydratase/3-2-trans-enoyl-CoA isomerase/3-hydroxybutyryl-CoA epimerase; EC=4.2.1.17; EC=5.1.2.3; EC=5.3.3.8; Includes: RecName: Full=3-hydroxyacyl-CoA dehydrogenase; EC=1.1.1.35;
HORVU.MOREX.r2.6HG0485940.1	>XP_020172719.1 probable beta-1,3-galactosyltransferase 14 [Aegilops tauschii subsp. strangulata]	NA	NA	NA	NA	NA	NA	[T1MD69_TRIUA|diamond]No_INFO SubName: Full=Uncharacterized protein {ECO:0000313|EnsemblPlants:TRIUR3_15600-P1};
TCONS_00036614	>KAF7037784.1 hypothetical protein CFC21_048080 [Triticum aestivum]	XM_037558202.1 PREDICTED: Triticum dicoccoides probable lipid-A-disaccharide synthase, mitochondrial (LOC119277007), transcript variant X1, mRNA	GO:0005739///mitochondrion	GO:0005543///phospholipid binding+++GO:0008915///lipid-A-disaccharide synthase activity	GO:0009245///lipid A biosynthetic process+++GO:2001289///lipid X metabolic process	NA	NA	[LPXB_ARATH|diamond]Name=LPXB; OrderedLocusNames=At2g04560; ORFNames=T1O3.3; RecName: Full=Probable lipid-A-disaccharide synthase, mitochondrial; EC=2.4.1.182; AltName: Full=Protein LIPID X B; Short=AtLpxB; Flags: Precursor;
HORVU.MOREX.r2.5HG0372280.1	>XP_040254970.1 secreted RxLR effector protein 161-like [Aegilops tauschii subsp. strangulata]	AP018843.1 Oryza barthii W1588, BAC clone: OBARTa0081N18, complete sequence	NA	GO:0003676///nucleic acid binding+++GO:0003964///RNA-directed DNA polymerase activity+++GO:0004190///aspartic-type endopeptidase activity+++GO:0004519///endonuclease activity+++GO:0046872///metal ion binding	GO:0006310///DNA recombination+++GO:0015074///DNA integration	NA	00240///Pyrimidine metabolism+++00250///Alanine, aspartate and glutamate metabolism+++01240///Biosynthesis of cofactors	[POLR1_ARATH|diamond]Name=RE1; Synonyms=RF12, RF28 {ECO:0000303|PubMed:10689195};+++OrderedLocusNames=At1g58889 {ECO:0000305};+++ORFNames=R18I {ECO:0000312|EMBL:BAB84015.1};+++and+++Name=RE1; OrderedLocusNames=At1g59265 {ECO:0000305};+++ORFNames=T4M14.18 {ECO:0000312|EMBL:AAK62788.1}; RecName: Full=Retrovirus-related Pol polyprotein from transposon RE1; AltName: Full=Retro element 1 {ECO:0000303|…
HORVU.MOREX.r2.7HG0557370.1	>XP_024317682.1 uncharacterized protein LOC104583759 isoform X2 [Brachypodium distachyon]	NA	NA	NA	NA	NA	03440///Homologous recombination	[T1M4K0_TRIUA|diamond]No_INFO RecName: Full=Reverse transcriptase domain-containing protein {ECO:0000259|Pfam:PF00078};
HORVU.MOREX.r2.7HG0617470.1	>CAD6252803.1 unnamed protein product [Miscanthus lutarioriparius]	NA	NA	NA	NA	NA	NA	[A0A452YRD3_AEGTS|diamond]No_INFO RecName: Full=Reverse transcriptase domain-containing protein {ECO:0000259|PROSITE:PS50878};
HORVU.MOREX.r2.5HG0438150.1	>KAE8814849.1 hsp70 nucleotide exchange factor fes1-like [Hordeum vulgare]	AK251725.1 Hordeum vulgare subsp. vulgare cDNA clone: FLbaf129l17, mRNA sequence	GO:0005783///endoplasmic reticulum	GO:0000774///adenyl-nucleotide exchange factor activity	GO:0006417///regulation of translation	NA	04141///Protein processing in endoplasmic reticulum	[FES1_ASPFU|diamond]Name=fes1; ORFNames=AFUA_6G04750; RecName: Full=Hsp70 nucleotide exchange factor fes1;
TCONS_00063622	>KAE8779617.1 WAT1-related protein [Hordeum vulgare]	AK369313.1 Hordeum vulgare subsp. vulgare mRNA for predicted protein, complete cds, clone: NIASHv2088O20	GO:0005886///plasma membrane+++GO:0016021///integral component of membrane	GO:0022857///transmembrane transporter activity	NA	NA	NA	[WTR24_ARATH|diamond]OrderedLocusNames=At3g30340; ORFNames=T6J22.10; RecName: Full=WAT1-related protein At3g30340;
HORVU.MOREX.r2.2HG0087590.1	>BAJ87979.1 predicted protein [Hordeum vulgare subsp. vulgare]	AK356764.1 Hordeum vulgare subsp. vulgare mRNA for predicted protein, complete cds, clone: NIASHv1039H08	GO:0005829///cytosol+++GO:0009507///chloroplast+++GO:0009535///chloroplast thylakoid membrane+++GO:0009536///plastid+++GO:0009570///chloroplast stroma	GO:0004802///transketolase activity+++GO:0046872///metal ion binding	GO:0006098///pentose-phosphate shunt+++GO:0019253///reductive pentose-phosphate cycle+++GO:0046686///response to cadmium ion	COG0021///Transketolase	00030///Pentose phosphate pathway+++00710///Carbon fixation in photosynthetic organisms+++01200///Carbon metabolism+++01230///Biosynthesis of amino acids	[TKTC2_ARATH|diamond]Name=TKL-2; OrderedLocusNames=At2g45290; ORFNames=F4L23.20; RecName: Full=Transketolase-2, chloroplastic; Short=TK; EC=2.2.1.1; Flags: Precursor;
TCONS_00029582	>AAG60200.1 putative gag-pol polyprotein [Oryza sativa Japonica Group]	AP011472.1 Oryza australiensis genomic DNA, chromosome 6, BAC clone: OA_ABa0037F23, strain: IRGC 100882	NA	GO:0003676///nucleic acid binding+++GO:0003964///RNA-directed DNA polymerase activity+++GO:0004190///aspartic-type endopeptidase activity+++GO:0004519///endonuclease activity+++GO:0046872///metal ion binding	GO:0006310///DNA recombination+++GO:0015074///DNA integration	COG0038///Chloride channel protein EriC	03040///Spliceosome	[POLR1_ARATH|diamond]Name=RE1; Synonyms=RF12, RF28 {ECO:0000303|PubMed:10689195};+++OrderedLocusNames=At1g58889 {ECO:0000305};+++ORFNames=R18I {ECO:0000312|EMBL:BAB84015.1};+++and+++Name=RE1; OrderedLocusNames=At1g59265 {ECO:0000305};+++ORFNames=T4M14.18 {ECO:0000312|EMBL:AAK62788.1}; RecName: Full=Retrovirus-related Pol polyprotein from transposon RE1; AltName: Full=Retro element 1 {ECO:0000303|…
HORVU.MOREX.r2.4HG0288830.1	>KAG2560613.1 hypothetical protein PVAP13_8KG194584 [Panicum virgatum]	XM_040403792.1 PREDICTED: Aegilops tauschii subsp. strangulata cyclin-T1-5 (LOC109739025), transcript variant X3, mRNA	NA	NA	NA	NA	NA	[A0A287QBX9_HORVV|diamond]No_INFO RecName: Full=Reverse transcriptase domain-containing protein {ECO:0000259|PROSITE:PS50878};
HORVU.MOREX.r2.3HG0267530.1	>KAE8798813.1 pentatricopeptide repeat-containing protein [Hordeum vulgare]	AK354126.1 Hordeum vulgare subsp. vulgare mRNA for predicted protein, complete cds, clone: NIASHv1005D12	NA	NA	NA	NA	NA	[F2CR74_HORVV|diamond]No_INFO SubName: Full=Predicted protein {ECO:0000313|EMBL:BAJ85345.1};
HORVU.MOREX.r2.2HG0119730.1	>KAG2534439.1 hypothetical protein PVAP13_9NG065115 [Panicum virgatum] >PUZ60662.1 hypothetical protein GQ55_4G162200 [Panicum hallii var. hallii]	LR537486.1 Brachypodium distachyon genome assembly, organelle: plastid:chloroplast	NA	NA	NA	NA	03020///RNA polymerase	[A0A2T7DYK3_9POAL|diamond]ORFNames=GQ55_4G162200 {ECO:0000313|EMBL:PUZ60662.1}; SubName: Full=Uncharacterized protein {ECO:0000313|EMBL:PUZ60662.1};
TCONS_00062578	>BAJ95599.1 predicted protein [Hordeum vulgare subsp. vulgare]	AK364396.1 Hordeum vulgare subsp. vulgare mRNA for predicted protein, complete cds, clone: NIASHv2024L05	NA	NA	NA	NA	NA	[F2DKH8_HORVV|diamond]No_INFO SubName: Full=Predicted protein {ECO:0000313|EMBL:BAJ95599.1};
TCONS_00033338	>KAE8787413.1 Transcription factor bHLH51 [Hordeum vulgare]	XM_020314876.2 PREDICTED: Aegilops tauschii subsp. strangulata putative transcription factor bHLH107 (LOC109756005), transcript variant X2, mRNA	GO:0005634///nucleus	GO:0003677///DNA binding+++GO:0003700///DNA-binding transcription factor activity+++GO:0046983///protein dimerization activity	GO:0006355///regulation of transcription, DNA-templated	NA	NA	[BH051_ARATH|diamond]Name=BHLH51; Synonyms=EN57; OrderedLocusNames=At2g40200; ORFNames=T7M7.8; RecName: Full=Transcription factor bHLH51; AltName: Full=Basic helix-loop-helix protein 51; Short=AtbHLH51; Short=bHLH 51; AltName: Full=Transcription factor EN 57; AltName: Full=bHLH transcription factor bHLH051;
HORVU.MOREX.r2.4HG0342350.1	>AEZ51503.1 CBL-interacting protein kinase 9 [Hordeum vulgare subsp. spontaneum] >KAE8799739.1 CBL-interacting protein kinase 9 [Hordeum vulgare]	AK248986.1 Hordeum vulgare subsp. vulgare cDNA clone: FLbaf17n09, mRNA sequence	NA	GO:0005524///ATP binding	GO:0007165///signal transduction	NA	NA	[CIPK9_ORYSJ|diamond]Name=CIPK9; OrderedLocusNames=Os03g0126800, LOC_Os03g03510;+++ORFNames=OJ1015F07.8, OsJ_008917; RecName: Full=CBL-interacting protein kinase 9; EC=2.7.11.1; AltName: Full=OsCIPK09;
HORVU.MOREX.r2.2HG0092440.1	>AAA32972.1 peroxidase [Hordeum vulgare] >KAE8772914.1 peroxidase [Hordeum vulgare]	AK361707.1 Hordeum vulgare subsp. vulgare mRNA for predicted protein, complete cds, clone: NIASHv1146O04	GO:0005576///extracellular region	GO:0004601///peroxidase activity+++GO:0020037///heme binding+++GO:0046872///metal ion binding	GO:0006979///response to oxidative stress+++GO:0042744///hydrogen peroxide catabolic process	NA	00940///Phenylpropanoid biosynthesis	[PER1_HORVU|diamond]No_INFO RecName: Full=Peroxidase 1; EC=1.11.1.7; Flags: Precursor;
HORVU.MOREX.r2.2HG0180810.1	>KAE8778097.1 purple acid phosphatase 22-like [Hordeum vulgare]	AK249360.1 Hordeum vulgare subsp. vulgare cDNA clone: FLbaf28e04, mRNA sequence	GO:0005576///extracellular region	GO:0003993///acid phosphatase activity+++GO:0046872///metal ion binding	NA	NA	NA	[PPA22_ARATH|diamond]Name=PAP22; Synonyms=AT6; OrderedLocusNames=At3g52820; ORFNames=F3C22.220; RecName: Full=Purple acid phosphatase 22; EC=3.1.3.2; Flags: Precursor;
HORVU.MOREX.r2.3HG0203840.1	>AAX96353.1 retrotransposon protein, putative, Ty1-copia sub-class [Oryza sativa Japonica Group] >ABA91827.1 retrotransposon protein, putative, Ty1-copia subclass [Oryza sativa Japonica Group]	FN564434.1 Triticum aestivum chromosome 3B-specific BAC library, contig ctg0954b	GO:0005576///extracellular region+++GO:0042025///host cell nucleus	NA	GO:0009405///pathogenesis	NA	00740///Riboflavin metabolism+++01240///Biosynthesis of cofactors	[RL161_PLAVT|diamond]Name=RXLR161 {ECO:0000303|PubMed:29706971}; RecName: Full=Secreted RxLR effector protein 161 {ECO:0000303|PubMed:29706971}; Flags: Precursor;
TCONS_00032210	>KAE8796265.1 hypothetical protein D1007_28780 [Hordeum vulgare]	AK251472.1 Hordeum vulgare subsp. vulgare cDNA clone: FLbaf117h16, mRNA sequence	GO:0016021///integral component of membrane+++GO:0031464///Cul4A-RING E3 ubiquitin ligase complex	NA	GO:0016567///protein ubiquitination	NA	NA	[TAUE3_ARATH|diamond]OrderedLocusNames=At2g25737 {ECO:0000312|Araport:AT2G25737};+++ORFNames=F17H15 {ECO:0000312|EMBL:AAC42255.1},+++F3N11 {ECO:0000312|EMBL:AAM15102.1}; RecName: Full=Sulfite exporter TauE/SafE family protein 3 {ECO:0000312|EMBL:AEC07746.1};
HORVU.MOREX.r2.2HG0091330.1	>BAK07858.1 predicted protein [Hordeum vulgare subsp. vulgare]	AK335384.1 Triticum aestivum cDNA, clone: WT012_M09, cultivar: Chinese Spring	NA	NA	NA	NA	NA	[TRL11_ORYSJ|diamond]OrderedLocusNames=Os07g0684100, LOC_Os07g48510;+++ORFNames=OsJ_25618, OSJNBa0060O17.16; RecName: Full=Thioredoxin-like 1-1, chloroplastic; AltName: Full=Lilium-type thioredoxin 1-1;
TCONS_00002454	>BAJ93213.1 predicted protein [Hordeum vulgare subsp. vulgare]	AK331886.1 Triticum aestivum cDNA, clone: WT002_J20, cultivar: Chinese Spring	GO:0005634///nucleus	GO:0003677///DNA binding+++GO:0008289///lipid binding	NA	NA	NA	[HOX10_ORYSI|diamond]Name=HOX10; Synonyms=HB1; ORFNames=OsI_009462; RecName: Full=Homeobox-leucine zipper protein HOX10; AltName: Full=HD-ZIP protein HOX10; AltName: Full=Homeodomain transcription factor HOX10; AltName: Full=OsHB1; AltName: Full=OsHox10;
HORVU.MOREX.r2.1HG0064430.1	>BAJ86302.1 predicted protein [Hordeum vulgare subsp. vulgare] >BAJ90643.1 predicted protein [Hordeum vulgare subsp. vulgare]	AK355083.1 Hordeum vulgare subsp. vulgare mRNA for predicted protein, complete cds, clone: NIASHv1015K18	GO:0009522///photosystem I+++GO:0009523///photosystem II+++GO:0009535///chloroplast thylakoid membrane+++GO:0009941///chloroplast envelope+++GO:0010287///plastoglobule+++GO:0016021///integral component of membrane	GO:0016168///chlorophyll binding+++GO:0046872///metal ion binding	GO:0009416///response to light stimulus+++GO:0009768///photosynthesis, light harvesting in photosystem I+++GO:0018298///protein-chromophore linkage	NA	00196///Photosynthesis - antenna proteins	[CB21_WHEAT|diamond]Name=WHAB1.6; RecName: Full=Chlorophyll a-b binding protein, chloroplastic; AltName: Full=LHCII type I CAB; Short=LHCP; Flags: Precursor;
TCONS_00058241	>VAH68362.1 unnamed protein product [Triticum turgidum subsp. durum]	AK361743.1 Hordeum vulgare subsp. vulgare mRNA for predicted protein, partial cds, clone: NIASHv1148A05	GO:0005829///cytosol	GO:0004489///methylenetetrahydrofolate reductase (NAD(P)H) activity+++GO:0071949///FAD binding	GO:0009086///methionine biosynthetic process+++GO:0035999///tetrahydrofolate interconversion	COG0685///5,10-methylenetetrahydrofolate reductase	00670///One carbon pool by folate+++01200///Carbon metabolism	[MTHR1_MAIZE|diamond]No_INFO RecName: Full=Methylenetetrahydrofolate reductase 1; EC=1.5.1.20; AltName: Full=ZmMTHFR1;
HORVU.MOREX.r2.2HG0125010.1	>KAE8798311.1 deoxymugineic acid synthase 1 [Hordeum vulgare]	XM_040393805.1 PREDICTED: Aegilops tauschii subsp. strangulata glutathione reductase, cytosolic-like (LOC109755522), mRNA	GO:0005737///cytoplasm	GO:0004362///glutathione-disulfide reductase activity+++GO:0004791///thioredoxin-disulfide reductase activity+++GO:0050660///flavin adenine dinucleotide binding+++GO:0050661///NADP binding	GO:0006749///glutathione metabolic process+++GO:0045454///cell redox homeostasis	COG1249///Pyruvate/2-oxoglutarate dehydrogenase complex, dihydrolipoamide dehydrogenase (E3) component, and related enzymes	00480///Glutathione metabolism	[GSHRC_ORYSJ|diamond]Name=GRC2; Synonyms=RGRC2;+++OrderedLocusNames=Os02g0813500 {ECO:0000312|EMBL:BAF10399.1},+++LOC_Os02g56850 {ECO:0000305};+++ORFNames=OJ1293_E04.4-1, OsJ_08842 {ECO:0000312|EMBL:EAZ25050.1},+++OSJNBa0053L11.26-1; RecName: Full=Glutathione reductase, cytosolic; Short=GR; Short=GRase; EC=1.8.1.7;
HORVU.MOREX.r2.1HG0012810.1	>KAE8811429.1 hypothetical protein D1007_11812 [Hordeum vulgare]	NA	NA	NA	NA	NA	00051///Fructose and mannose metabolism	[A0A287EQM1_HORVV|diamond]No_INFO SubName: Full=Uncharacterized protein {ECO:0000313|EnsemblPlants:HORVU1Hr1G015980.1};
HORVU.MOREX.r2.5HG0403110.1	>VAH50600.1 unnamed protein product [Triticum turgidum subsp. durum]	AC256265.1 Hordeum vulgare clone HV_Mba442-A14, complete sequence	NA	GO:0003676///nucleic acid binding+++GO:0004523///RNA-DNA hybrid ribonuclease activity	NA	NA	NA	[A0A446ML99_TRITD|diamond]ORFNames=TRITD_2Bv1G202570 {ECO:0000313|EMBL:VAH50600.1}; SubName: Full=Uncharacterized protein {ECO:0000313|EMBL:VAH50600.1};
HORVU.MOREX.r2.2HG0085460.1	>XP_037481118.1 arginine decarboxylase-like [Triticum dicoccoides]	XM_020327728.2 PREDICTED: Aegilops tauschii subsp. strangulata arginine decarboxylase (LOC109768991), mRNA	NA	GO:0008792///arginine decarboxylase activity	GO:0006527///arginine catabolic process+++GO:0008295///spermidine biosynthetic process+++GO:0009446///putrescine biosynthetic process	COG1166///Arginine decarboxylase (spermidine biosynthesis)	00330///Arginine and proline metabolism	[SPE1_AVESA|diamond]Name=SPE1; RecName: Full=Arginine decarboxylase; Short=ADC; Short=ARGDC; EC=4.1.1.19;
HORVU.MOREX.r2.1HG0028300.1	>KAE8819692.1 hypothetical protein D1007_02352 [Hordeum vulgare]	AK370019.1 Hordeum vulgare subsp. vulgare mRNA for predicted protein, complete cds, clone: NIASHv2103K20	GO:0016021///integral component of membrane	NA	NA	NA	NA	[A0A287T4Z9_HORVV|diamond]No_INFO SubName: Full=Uncharacterized protein {ECO:0000313|EnsemblPlants:HORVU6Hr1G001660.3};
HORVU.MOREX.r2.3HG0254100.1	>KAE8784699.1 hypothetical protein D1007_41695 [Hordeum vulgare]	NA	NA	NA	NA	NA	NA	[A0A453J6U5_AEGTS|diamond]No_INFO SubName: Full=Uncharacterized protein {ECO:0000313|EnsemblPlants:AET4Gv20816600.2};
HORVU.MOREX.r2.6HG0495910.1	>RLM64819.1 putative gag-pol polyprotein [Panicum miliaceum]	AB298184.1 Triticum aestivum genes for P450, putative ankyrin repeat protein, P450, complete cds, clone: TAC TaBx3A-TaBx4A	NA	GO:0003676///nucleic acid binding+++GO:0003964///RNA-directed DNA polymerase activity+++GO:0004190///aspartic-type endopeptidase activity+++GO:0004519///endonuclease activity+++GO:0008270///zinc ion binding	GO:0015074///DNA integration	NA	03020///RNA polymerase	[POLX_TOBAC|diamond]No_INFO RecName: Full=Retrovirus-related Pol polyprotein from transposon TNT 1-94; Includes: RecName: Full=Protease; EC=3.4.23.-; Includes: RecName: Full=Reverse transcriptase; EC=2.7.7.49; Includes: RecName: Full=Endonuclease;
HORVU.MOREX.r2.3HG0263720.1	>KAE8793993.1 putative receptor protein kinase ZmPK1 [Hordeum vulgare]	AC256274.1 Hordeum vulgare clone HV_Mba442-A12, complete sequence	NA	NA	NA	NA	NA	[A0A453FFN6_AEGTS|diamond]No_INFO SubName: Full=Uncharacterized protein {ECO:0000313|EnsemblPlants:AET3Gv20664000.1};
HORVU.MOREX.r2.4HG0327270.1	>BAJ92304.1 predicted protein [Hordeum vulgare subsp. vulgare]	AK361097.1 Hordeum vulgare subsp. vulgare mRNA for predicted protein, complete cds, clone: NIASHv1132D16	NA	GO:0004439///phosphatidylinositol-4,5-bisphosphate 5-phosphatase activity+++GO:0034485///phosphatidylinositol-3,4,5-trisphosphate 5-phosphatase activity+++GO:0034595///phosphatidylinositol phosphate 5-phosphatase activity	GO:0046856///phosphatidylinositol dephosphorylation+++GO:0071472///cellular response to salt stress+++GO:2000369///regulation of clathrin-dependent endocytosis+++GO:2000377///regulation of reactive oxygen species metabolic process	NA	00562///Inositol phosphate metabolism+++04070///Phosphatidylinositol signaling system	[IP5P9_ARATH|diamond]Name=IP5P9 {ECO:0000305};+++OrderedLocusNames=At2g01900 {ECO:0000312|Araport:AT2G01900};+++ORFNames=T23K3.9 {ECO:0000312|EMBL:AAD21781.1}; RecName: Full=Type IV inositol polyphosphate 5-phosphatase 9 {ECO:0000303|PubMed:23658066}; Short=At5PTase9 {ECO:0000303|PubMed:23658066}; EC=3.1.3.36 {ECO:0000269|PubMed:23658066}; EC=3.1.3.86 {ECO:0000269|PubMed:23658066};
TCONS_00056006	>KAE8777028.1 putative protein phosphatase 2C 36 [Hordeum vulgare] >BAJ91388.1 predicted protein [Hordeum vulgare subsp. vulgare]	AK360179.1 Hordeum vulgare subsp. vulgare mRNA for predicted protein, complete cds, clone: NIASHv1112E18	NA	NA	NA	NA	NA	[A0A287SV65_HORVV|diamond]No_INFO SubName: Full=Uncharacterized protein {ECO:0000313|EnsemblPlants:HORVU5Hr1G116720.1};
HORVU.MOREX.r2.2HG0129350.1	>EMS56043.1 Synaptic vesicle 2-related protein [Triticum urartu]	AC256239.1 Hordeum vulgare clone HV_Mba442-A11, complete sequence	GO:0016021///integral component of membrane	GO:0022857///transmembrane transporter activity	NA	NA	NA	[M7YZ14_TRIUA|diamond]ORFNames=TRIUR3_15629 {ECO:0000313|EMBL:EMS56043.1}; SubName: Full=Synaptic vesicle 2-related protein {ECO:0000313|EMBL:EMS56043.1, ECO:0000313|EnsemblPlants:TRIUR3_15629-P1};
HORVU.MOREX.r2.3HG0195890.1	>BAJ99129.1 predicted protein [Hordeum vulgare subsp. vulgare]	AK367926.1 Hordeum vulgare subsp. vulgare mRNA for predicted protein, complete cds, clone: NIASHv2065A01	GO:0005634///nucleus	GO:0003677///DNA binding+++GO:0003700///DNA-binding transcription factor activity+++GO:0046983///protein dimerization activity	GO:0006355///regulation of transcription, DNA-templated+++GO:0010200///response to chitin	NA	NA	[BH041_ARATH|diamond]Name=BHLH41; Synonyms=EN51; OrderedLocusNames=At5g56960; ORFNames=MHM17.7; RecName: Full=Putative transcription factor bHLH041; AltName: Full=Basic helix-loop-helix protein 41; Short=AtbHLH41; Short=bHLH 41; AltName: Full=Transcription factor EN 51; AltName: Full=bHLH transcription factor bHLH041;
TCONS_00077461	>BAJ86203.1 predicted protein [Hordeum vulgare subsp. vulgare]	AK447170.1 Triticum aestivum mRNA, clone: tplb0026n06, cultivar Chinese Spring	GO:0000138///Golgi trans cisterna+++GO:0005768///endosome+++GO:0005794///Golgi apparatus+++GO:0005802///trans-Golgi network+++GO:0016021///integral component of membrane+++GO:0032580///Golgi cisterna membrane	GO:0050378///UDP-glucuronate 4-epimerase activity	GO:0005975///carbohydrate metabolic process+++GO:0033481///galacturonate biosynthetic process+++GO:0050829///defense response to Gram-negative bacterium+++GO:0050832///defense response to fungus	NA	00053///Ascorbate and aldarate metabolism+++00520///Amino sugar and nucleotide sugar metabolism+++01240///Biosynthesis of cofactors+++01250///Biosynthesis of nucleotide sugars	[GAE6_ARATH|diamond]Name=GAE6; Synonyms=UGlcAE2; OrderedLocusNames=At3g23820;+++ORFNames=F14O13.1; RecName: Full=UDP-glucuronate 4-epimerase 6; EC=5.1.3.6; AltName: Full=UDP-glucuronic acid epimerase 6; Short=AtUGlcAE2;
HORVU.MOREX.r2.6HG0454530.1	>BAJ91831.1 predicted protein [Hordeum vulgare subsp. vulgare]	AK360622.1 Hordeum vulgare subsp. vulgare mRNA for predicted protein, complete cds, clone: NIASHv1122B07	NA	GO:0050505///hydroquinone glucosyltransferase activity	NA	NA	NA	[HQGT_RAUSE|diamond]Name=AS; RecName: Full=Hydroquinone glucosyltransferase; EC=2.4.1.218; AltName: Full=Arbutin synthase;
HORVU.MOREX.r2.3HG0196980.1	>CAH66031.1 H0515C11.7 [Oryza sativa]	LR722623.1 Hordeum vulgare subsp. vulgare genome assembly, chromosome: 0H	NA	GO:0003676///nucleic acid binding+++GO:0003964///RNA-directed DNA polymerase activity+++GO:0004190///aspartic-type endopeptidase activity+++GO:0004519///endonuclease activity+++GO:0008270///zinc ion binding	GO:0015074///DNA integration	NA	03013///Nucleocytoplasmic transport	[POLX_TOBAC|diamond]No_INFO RecName: Full=Retrovirus-related Pol polyprotein from transposon TNT 1-94; Includes: RecName: Full=Protease; EC=3.4.23.-; Includes: RecName: Full=Reverse transcriptase; EC=2.7.7.49; Includes: RecName: Full=Endonuclease;
HORVU.MOREX.r2.3HG0231490.1	>KAF7016768.1 hypothetical protein CFC21_030300 [Triticum aestivum] >KAF7016770.1 hypothetical protein CFC21_030302 [Triticum aestivum] >SPT18599.1 unnamed protein product [Triticum aestivum]	XM_020343335.1 PREDICTED: Aegilops tauschii subsp. strangulata uncharacterized LOC109784737 (LOC109784737), mRNA	NA	NA	NA	NA	NA	[A0A453LQD9_AEGTS|diamond]No_INFO SubName: Full=Uncharacterized protein {ECO:0000313|EnsemblPlants:AET5Gv20874200.1};
TCONS_00037572	>KAE8789890.1 caffeoylshikimate esterase-like [Hordeum vulgare] >BAJ98564.1 predicted protein [Hordeum vulgare subsp. vulgare]	AK367361.1 Hordeum vulgare subsp. vulgare mRNA for predicted protein, complete cds, clone: NIASHv2055K23	GO:0016020///membrane	GO:0016298///lipase activity	NA	NA	00561///Glycerolipid metabolism	[A0A287M3M8_HORVV|diamond]No_INFO RecName: Full=Hydrolase_4 domain-containing protein {ECO:0000259|Pfam:PF12146};
HORVU.MOREX.r2.1HG0066150.1	>BAJ90951.1 predicted protein [Hordeum vulgare subsp. vulgare] >BAK04716.1 predicted protein [Hordeum vulgare subsp. vulgare]	AK359742.1 Hordeum vulgare subsp. vulgare mRNA for predicted protein, complete cds, clone: NIASHv1102C18	GO:0005634///nucleus+++GO:0005737///cytoplasm	GO:0008146///sulfotransferase activity+++GO:0047364///desulfoglucosinolate sulfotransferase activity	GO:0019761///glucosinolate biosynthetic process+++GO:0051923///sulfation	NA	NA	[SOT17_ARATH|diamond]Name=SOT17; Synonyms=ST5C; OrderedLocusNames=At1g18590;+++ORFNames=F25I16.7, F25I16_11; RecName: Full=Cytosolic sulfotransferase 17; Short=AtSOT17; EC=2.8.2.38 {ECO:0000269|PubMed:15358770, ECO:0000269|PubMed:16367753, ECO:0000269|PubMed:19077143}; AltName: Full=Desulfoglucosinolate sulfotransferase C; Short=AtST5c;
HORVU.MOREX.r2.7HG0529210.1	>KAE8793544.1 hypothetical protein D1007_31829 [Hordeum vulgare]	LC089970.1 Hordeum vulgare subsp. spontaneum MKK3 gene for mitogen-activated protein kinase kinase 3, complete cds, cultivar: OUH602	NA	NA	NA	NA	NA	[A0A446YWD0_TRITD|diamond]ORFNames=TRITD_7Bv1G211570 {ECO:0000313|EMBL:VAI92842.1}; RecName: Full=PMD domain-containing protein {ECO:0000259|Pfam:PF10536};
TCONS_00024179	>KAE8819783.1 ent-kaurene synthase like 2 [Hordeum vulgare]	AB597958.1 Triticum aestivum TaKSL2 mRNA for ent-kaurene synthase like 2, complete cds	NA	GO:0000287///magnesium ion binding+++GO:0010333///terpene synthase activity+++GO:0034277///ent-cassa-12,15-diene synthase activity	GO:0006952///defense response	NA	00904///Diterpenoid biosynthesis	[KSL7_ORYSI|diamond]Name=KSL7; Synonyms=DTC1; ORFNames=OsI_007594; RecName: Full=Ent-cassa-12,15-diene synthase; EC=4.2.3.28; AltName: Full=Diterpene cyclase 1; Short=OsDTC1; AltName: Full=Ent-kaurene synthase-like 7; Short=OsKSL7;
HORVU.MOREX.r2.6HG0489330.1	>XP_037470712.1 nucleolin 2-like, partial [Triticum dicoccoides]	XM_040401135.1 PREDICTED: Aegilops tauschii subsp. strangulata uncharacterized LOC120974722 (LOC120974722), mRNA	NA	NA	NA	NA	NA	[A0A287F392_HORVV|diamond]No_INFO SubName: Full=Uncharacterized protein {ECO:0000313|EnsemblPlants:HORVU1Hr1G032770.1};
HORVU.MOREX.r2.7HG0535240.1	>BAJ85230.1 predicted protein [Hordeum vulgare subsp. vulgare]	AK354011.1 Hordeum vulgare subsp. vulgare mRNA for predicted protein, complete cds, clone: NIASHv1004G07	GO:0005634///nucleus	GO:0008171///O-methyltransferase activity+++GO:0008757///S-adenosylmethionine-dependent methyltransferase activity+++GO:0046872///metal ion binding	GO:0032259///methylation	COG4122///Predicted O-methyltransferase	00940///Phenylpropanoid biosynthesis+++00941///Flavonoid biosynthesis+++00945///Stilbenoid, diarylheptanoid and gingerol biosynthesis	[OMT15_ORYSJ|diamond]Name=ROMT-15; Synonyms=COA20;+++OrderedLocusNames=Os08g0498100, LOC_Os08g38900;+++ORFNames=OsJ_27813, P0026F07.24; RecName: Full=Tricin synthase 1; EC=2.1.1.175; AltName: Full=Caffeoyl-CoA 3-O-methyltransferase ROMT15;
HORVU.MOREX.r2.1HG0066590.1	>KAE8771171.1 protein FAR1-RELATED SEQUENCE 5-like [Hordeum vulgare]	NA	GO:0005634///nucleus	GO:0008270///zinc ion binding	GO:0006355///regulation of transcription, DNA-templated	NA	NA	[A0A287Q9I6_HORVV|diamond]No_INFO RecName: Full=Protein FAR1-RELATED SEQUENCE {ECO:0000256|RuleBase:RU367018};
HORVU.MOREX.r2.UnG0624270.1	NA	LR722623.1 Hordeum vulgare subsp. vulgare genome assembly, chromosome: 0H	NA	NA	NA	NA	NA	NA
HORVU.MOREX.r2.5HG0365840.1	>VAI43969.1 unnamed protein product [Triticum turgidum subsp. durum]	AH014393.2 Hordeum vulgare subsp. vulgare transposons gypsy-like LTR-retrotransposon Ashbury-1 and CACTA transposon Caspar-1, partial sequence; transposons Tourist MITE and copia-like LTR-retrotransposon HORPIA-2, complete sequence; ATPase 1 pseudogene, partial sequence; ATPase 2 and hypothetical protein genes, complete cds; transposons Stowaway MITE Damocles, Tourist MITE, Stowaway MITE Icarus, …	NA	GO:0003676///nucleic acid binding+++GO:0008270///zinc ion binding	GO:0015074///DNA integration	NA	00010///Glycolysis / Gluconeogenesis+++00020///Citrate cycle (TCA cycle)+++00620///Pyruvate metabolism+++01200///Carbon metabolism	[A0A446V7Z0_TRITD|diamond]ORFNames=TRITD_6Av1G041960 {ECO:0000313|EMBL:VAI43969.1}; SubName: Full=Uncharacterized protein {ECO:0000313|EMBL:VAI43969.1};
HORVU.MOREX.r2.6HG0503320.1	>EMS35701.1 hypothetical protein TRIUR3_33758 [Triticum urartu]	XM_020303994.2 PREDICTED: Aegilops tauschii subsp. strangulata pectin acetylesterase 8 (LOC109744849), mRNA	GO:0005576///extracellular region+++GO:0009505///plant-type cell wall	GO:0052793///pectin acetylesterase activity	GO:0071555///cell wall organization	NA	NA	[PAE8_ARATH|diamond]Name=PAE8 {ECO:0000303|PubMed:25115560};+++OrderedLocusNames=At4g19420 {ECO:0000312|Araport:AT4G19420}; RecName: Full=Pectin acetylesterase 8 {ECO:0000303|PubMed:25115560}; EC=3.1.1.- {ECO:0000305}; Flags: Precursor;
HORVU.MOREX.r2.2HG0080500.1	>BAJ96427.1 predicted protein [Hordeum vulgare subsp. vulgare]	AK364898.1 Hordeum vulgare subsp. vulgare mRNA for predicted protein, partial cds, clone: NIASHv2029D19	GO:0005829///cytosol+++GO:0005886///plasma membrane+++GO:0016021///integral component of membrane	GO:0004672///protein kinase activity+++GO:0004674///protein serine/threonine kinase activity+++GO:0005524///ATP binding	GO:0000302///response to reactive oxygen species+++GO:0006468///protein phosphorylation+++GO:0042742///defense response to bacterium	NA	NA	[CRK6_ARATH|diamond]Name=CRK6; Synonyms=RLK5; OrderedLocusNames=At4g23140;+++ORFNames=F21P8.30, F7H19.330; RecName: Full=Cysteine-rich receptor-like protein kinase 6; Short=Cysteine-rich RLK6; EC=2.7.11.-; AltName: Full=Receptor-like protein kinase 5; Flags: Precursor;
HORVU.MOREX.r2.2HG0084190.1	>KAE8803178.1 hypothetical protein D1007_20948 [Hordeum vulgare]	MG560140.1 Triticum aestivum gamma gliadin-A1, gamma gliadin-A3, gamma gliadin-A4, and LMW-A2 genes, complete cds	NA	NA	NA	NA	NA	[A0A453KRA4_AEGTS|diamond]No_INFO SubName: Full=Uncharacterized protein {ECO:0000313|EnsemblPlants:AET5Gv20489100.1};
HORVU.MOREX.r2.4HG0294840.1	>CAE03764.2 OSJNBa0013K16.13 [Oryza sativa Japonica Group]	KR813335.1 Hordeum vulgare subsp. spontaneum voucher OUH602, partial sequence	NA	GO:0003676///nucleic acid binding+++GO:0003964///RNA-directed DNA polymerase activity+++GO:0004190///aspartic-type endopeptidase activity+++GO:0004519///endonuclease activity+++GO:0008270///zinc ion binding	GO:0015074///DNA integration	NA	00970///Aminoacyl-tRNA biosynthesis	[POLX_TOBAC|diamond]No_INFO RecName: Full=Retrovirus-related Pol polyprotein from transposon TNT 1-94; Includes: RecName: Full=Protease; EC=3.4.23.-; Includes: RecName: Full=Reverse transcriptase; EC=2.7.7.49; Includes: RecName: Full=Endonuclease;
HORVU.MOREX.r2.5HG0431790.1	>AAX96353.1 retrotransposon protein, putative, Ty1-copia sub-class [Oryza sativa Japonica Group] >ABA91827.1 retrotransposon protein, putative, Ty1-copia subclass [Oryza sativa Japonica Group]	DQ249273.1 Hordeum vulgare subsp. vulgare cultivar Morex BAC 631P8, complete sequence	NA	GO:0003676///nucleic acid binding+++GO:0003964///RNA-directed DNA polymerase activity+++GO:0004190///aspartic-type endopeptidase activity+++GO:0004519///endonuclease activity+++GO:0008270///zinc ion binding	GO:0015074///DNA integration	NA	00040///Pentose and glucuronate interconversions+++00052///Galactose metabolism+++00053///Ascorbate and aldarate metabolism+++00520///Amino sugar and nucleotide sugar metabolism+++01250///Biosynthesis of nucleotide sugars	[POLX_TOBAC|diamond]No_INFO RecName: Full=Retrovirus-related Pol polyprotein from transposon TNT 1-94; Includes: RecName: Full=Protease; EC=3.4.23.-; Includes: RecName: Full=Reverse transcriptase; EC=2.7.7.49; Includes: RecName: Full=Endonuclease;
HORVU.MOREX.r2.3HG0200110.1	>KAE8797432.1 Kinesin-like protein KIF15 [Hordeum vulgare]	AK369142.1 Hordeum vulgare subsp. vulgare mRNA for predicted protein, partial cds, clone: NIASHv2085M16	NA	NA	NA	NA	NA	[A0A287U045_HORVV|diamond]No_INFO SubName: Full=Uncharacterized protein {ECO:0000313|EnsemblPlants:HORVU6Hr1G038750.16};
TCONS_00043555	>KAE8802667.1 hypothetical protein D1007_21487 [Hordeum vulgare]	NA	NA	GO:0003677///DNA binding	NA	NA	NA	[A0A287HL09_HORVV|diamond]No_INFO SubName: Full=Uncharacterized protein {ECO:0000313|EnsemblPlants:HORVU2Hr1G031620.1};
HORVU.MOREX.r2.2HG0169160.1	>KAF7011642.1 hypothetical protein CFC21_025919 [Triticum aestivum]	XM_020330944.2 PREDICTED: Aegilops tauschii subsp. strangulata auxin-responsive protein IAA33 (LOC109772257), mRNA	GO:0005634///nucleus	GO:0003700///DNA-binding transcription factor activity	GO:0009733///response to auxin+++GO:0009734///auxin-activated signaling pathway	NA	04075///Plant hormone signal transduction	[IAA33_ARATH|diamond]Name=IAA33; OrderedLocusNames=At5g57420; ORFNames=MUA2.1; RecName: Full=Auxin-responsive protein IAA33; AltName: Full=Indoleacetic acid-induced protein 33;
HORVU.MOREX.r2.1HG0052700.1	>SPT20859.1 unnamed protein product [Triticum aestivum]	KT750014.1 Secale cereale Argonaute 4B (AGO4B) gene, complete cds	GO:0016021///integral component of membrane	NA	NA	NA	NA	[A0A452YE26_AEGTS|diamond]No_INFO RecName: Full=zf-RVT domain-containing protein {ECO:0000259|Pfam:PF13966};
HORVU.MOREX.r2.1HG0039110.1	>KAF6994933.1 hypothetical protein CFC21_011524 [Triticum aestivum] >BAJ98156.1 predicted protein [Hordeum vulgare subsp. vulgare] >BAJ99473.1 predicted protein [Hordeum vulgare subsp. vulgare]	AK366953.1 Hordeum vulgare subsp. vulgare mRNA for predicted protein, complete cds, clone: NIASHv2048O11	NA	NA	GO:0098869///cellular oxidant detoxification	NA	NA	[A0A287FFE2_HORVV|diamond]No_INFO SubName: Full=Uncharacterized protein {ECO:0000313|EnsemblPlants:HORVU1Hr1G047570.1};
HORVU.MOREX.r2.7HG0588160.1	>XP_020195127.1 histone H3.2-like [Aegilops tauschii subsp. strangulata] >XP_037461738.1 histone H3.2-like [Triticum dicoccoides] >XP_037468980.1 histone H3.2-like [Triticum dicoccoides] >KAE8809040.1 histone H3.2 [Hordeum vulgare] >KAF7093805.1 hypothetical protein CFC21_096193 [Triticum aestivum] >VAI82780.1 unnamed protein product [Triticum turgidum subsp. durum] >KAE8819249.1 histone H3.2 [Ho…	XM_020313318.2 PREDICTED: Aegilops tauschii subsp. strangulata histone H3.2 (LOC109754407), mRNA	GO:0000786///nucleosome+++GO:0005634///nucleus	GO:0003677///DNA binding+++GO:0046982///protein heterodimerization activity	NA	COG2036///Histones H3 and H4	NA	[H32_PEA|diamond]No_INFO RecName: Full=Histone H3.2;
TCONS_00003296	>KAE8795073.1 Splicing factor 3B subunit 4 [Hordeum vulgare]	XM_020291798.2 PREDICTED: Aegilops tauschii subsp. strangulata protein MAK16 homolog (LOC109732612), mRNA	NA	NA	NA	NA	NA	[A0A287FQ21_HORVV|diamond]No_INFO SubName: Full=Uncharacterized protein {ECO:0000313|EnsemblPlants:HORVU1Hr1G055970.10};
HORVU.MOREX.r2.4HG0309260.1	>KAE8817842.1 Pumilio-like protein 12 [Hordeum vulgare]	XM_037565197.1 PREDICTED: Triticum dicoccoides pumilio homolog 12-like (LOC119285872), transcript variant X1, mRNA	GO:0005634///nucleus+++GO:0005737///cytoplasm	GO:0003729///mRNA binding	GO:0006417///regulation of translation+++GO:0010608///posttranscriptional regulation of gene expression	NA	NA	[PUM12_ARATH|diamond]Name=APUM12; OrderedLocusNames=At5g56510; ORFNames=MKN22.2; RecName: Full=Pumilio homolog 12; Short=APUM-12; Short=AtPUM12;
TCONS_00053732	>KAF7059559.1 hypothetical protein CFC21_066450 [Triticum aestivum]	AK249468.1 Hordeum vulgare subsp. vulgare cDNA clone: FLbaf32h14, mRNA sequence	GO:0043231///intracellular membrane-bounded organelle	GO:0003723///RNA binding	GO:0009451///RNA modification	NA	NA	[A0A3B6KIX9_WHEAT|diamond]No_INFO RecName: Full=DUF547 domain-containing protein {ECO:0000259|Pfam:PF04784};
HORVU.MOREX.r2.1HG0038320.1	>KAE8773074.1 RNA-directed DNA polymerase [Hordeum vulgare]	AC256246.1 Hordeum vulgare clone HV_Mba290-M12, complete sequence	NA	NA	NA	NA	NA	NA
TCONS_00069677	>XP_037455151.1 uncharacterized protein LOC119325514 [Triticum dicoccoides]	XM_020296665.2 PREDICTED: Aegilops tauschii subsp. strangulata uncharacterized LOC109737532 (LOC109737532), mRNA	NA	GO:0004843///thiol-dependent ubiquitin-specific protease activity	NA	NA	NA	[M0ZBS1_HORVV|diamond]No_INFO RecName: Full=Ubiquitinyl hydrolase 1 {ECO:0000256|ARBA:ARBA00012759}; EC=3.4.19.12 {ECO:0000256|ARBA:ARBA00012759};
HORVU.MOREX.r2.7HG0618780.1	>BAJ85869.1 predicted protein [Hordeum vulgare subsp. vulgare] >BAJ96644.1 predicted protein [Hordeum vulgare subsp. vulgare]	AK354650.1 Hordeum vulgare subsp. vulgare mRNA for predicted protein, complete cds, clone: NIASHv1009J11	GO:0016021///integral component of membrane	GO:0004497///monooxygenase activity+++GO:0005506///iron ion binding+++GO:0016705///oxidoreductase activity, acting on paired donors, with incorporation or reduction of molecular oxygen+++GO:0020037///heme binding	NA	NA	NA	[C7A13_ARATH|diamond]Name=CYP72A13; OrderedLocusNames=At3g14660; ORFNames=MIE1.16; RecName: Full=Cytochrome P450 72A13; EC=1.14.-.-;
HORVU.MOREX.r2.7HG0616850.1	>KAE8770241.1 speckle-type POZ protein [Hordeum vulgare]	XM_020310820.2 PREDICTED: Aegilops tauschii subsp. strangulata BTB/POZ and MATH domain-containing protein 1-like (LOC109751965), mRNA	GO:0005634///nucleus	GO:0042802///identical protein binding	GO:0006970///response to osmotic stress+++GO:0016567///protein ubiquitination+++GO:0042631///cellular response to water deprivation+++GO:0071472///cellular response to salt stress	NA	NA	[BPM1_ARATH|diamond]Name=BPM1; OrderedLocusNames=At5g19000; ORFNames=T16G12.40; RecName: Full=BTB/POZ and MATH domain-containing protein 1; AltName: Full=Protein BTB-POZ AND MATH DOMAIN 1; Short=AtBPM1;
HORVU.MOREX.r2.7HG0576430.1	>XP_020190680.1 F-box/LRR-repeat protein At3g26922-like [Aegilops tauschii subsp. strangulata]	NA	NA	NA	NA	NA	NA	NA
HORVU.MOREX.r2.3HG0220060.1	NA	KR813337.1 Hordeum vulgare subsp. vulgare cultivar Haruna Nijo voucher J247, partial sequence	NA	NA	NA	NA	NA	NA
HORVU.MOREX.r2.6HG0513090.1	>KAE8796765.1 ACC oxidase [Hordeum vulgare] >BAK04182.1 predicted protein [Hordeum vulgare subsp. vulgare]	AK372985.1 Hordeum vulgare subsp. vulgare mRNA for predicted protein, complete cds, clone: NIASHv3017J06	NA	GO:0009815///1-aminocyclopropane-1-carboxylate oxidase activity+++GO:0031418///L-ascorbic acid binding+++GO:0046872///metal ion binding	GO:0009693///ethylene biosynthetic process+++GO:0009835///fruit ripening	NA	00270///Cysteine and methionine metabolism	[ACCO1_ORYSI|diamond]Name=ACO1; ORFNames=OsI_030562; RecName: Full=1-aminocyclopropane-1-carboxylate oxidase 1; Short=ACC oxidase 1; EC=1.14.17.4; AltName: Full=Ethylene-forming enzyme; Short=EFE;
HORVU.MOREX.r2.3HG0237730.1	>KAF7011216.1 hypothetical protein CFC21_025547 [Triticum aestivum]	XM_021450484.1 PREDICTED: Sorghum bicolor probable histidine kinase 1 (LOC8069360), transcript variant X2, mRNA	GO:0005773///vacuole+++GO:0005886///plasma membrane	GO:0000155///phosphorelay sensor kinase activity	GO:0009736///cytokinin-activated signaling pathway+++GO:0009788///negative regulation of abscisic acid-activated signaling pathway+++GO:0010105///negative regulation of ethylene-activated signaling pathway+++GO:0048364///root development+++GO:0070301///cellular response to hydrogen peroxide+++GO:0071219///cellular response to molecule of bacterial origin+++GO:0071732///cellular response to nitric…	NA	NA	[OHK1_ORYSI|diamond]Name=HK1 {ECO:0000305}; ORFNames=OsI_23953 {ECO:0000312|EMBL:EAZ01927.1}; RecName: Full=Probable histidine kinase 1 {ECO:0000305}; Short=OsHK1 {ECO:0000305}; EC=2.7.13.3 {ECO:0000305};
HORVU.MOREX.r2.3HG0194760.1	>KAE8792596.1 Proactivator polypeptide-like protein 1 [Hordeum vulgare]	AK248621.1 Hordeum vulgare subsp. vulgare cDNA clone: FLbaf142j22, mRNA sequence	GO:0005615///extracellular space	NA	GO:0006629///lipid metabolic process	NA	00600///Sphingolipid metabolism	[A0A287KA24_HORVV|diamond]No_INFO SubName: Full=Uncharacterized protein {ECO:0000313|EnsemblPlants:HORVU3Hr1G017580.1};
HORVU.MOREX.r2.7HG0539930.1	>BAJ88992.1 predicted protein [Hordeum vulgare subsp. vulgare]	AK356110.1 Hordeum vulgare subsp. vulgare mRNA for predicted protein, complete cds, clone: NIASHv1030C24	GO:0005739///mitochondrion+++GO:0009507///chloroplast+++GO:0010287///plastoglobule	GO:0004672///protein kinase activity+++GO:0005524///ATP binding	GO:0006995///cellular response to nitrogen starvation+++GO:0009414///response to water deprivation+++GO:0009644///response to high light intensity+++GO:0009658///chloroplast organization+++GO:0010114///response to red light+++GO:0050821///protein stabilization+++GO:0080177///plastoglobule organization+++GO:0080183///response to photooxidative stress+++GO:1902171///regulation of tocopherol cyclase…	COG0661///Predicted unusual protein kinase	NA	[AB1K3_ARATH|diamond]Name=ABC1K3 {ECO:0000303|PubMed:23673981};+++Synonyms=RBD1 {ECO:0000303|PubMed:25882344};+++OrderedLocusNames=At1g79600 {ECO:0000312|Araport:AT1G79600};+++ORFNames=F20B17.3 {ECO:0000312|EMBL:AAF68128.1}; RecName: Full=Protein ACTIVITY OF BC1 COMPLEX KINASE 3, chloroplastic {ECO:0000303|PubMed:23673981}; Short=ABC1-LIKE KINASE 3 {ECO:0000303|PubMed:23673981}; EC=2.7.-.- {ECO:0…
HORVU.MOREX.r2.5HG0354300.1	>KAE8786182.1 hypothetical protein D1007_39966 [Hordeum vulgare]	LR722623.1 Hordeum vulgare subsp. vulgare genome assembly, chromosome: 0H	NA	NA	NA	NA	NA	[A0A3B6B222_WHEAT|diamond]No_INFO SubName: Full=Uncharacterized protein {ECO:0000313|EnsemblPlants:TraesCS2A02G366300.1.cds1};
TCONS_00013020	>VAH44194.1 unnamed protein product [Triticum turgidum subsp. durum]	AK248826.1 Hordeum vulgare subsp. vulgare cDNA clone: FLbaf11e10, mRNA sequence	NA	GO:0003743///translation initiation factor activity+++GO:0003746///translation elongation factor activity+++GO:0043022///ribosome binding	GO:0045901///positive regulation of translational elongation+++GO:0045905///positive regulation of translational termination	COG0231///Translation elongation factor P (EF-P)/translation initiation factor 5A (eIF-5A)	NA	[IF5A_SENVE|diamond]Name=EIFSV1; RecName: Full=Eukaryotic translation initiation factor 5A; Short=eIF-5A;
HORVU.MOREX.r2.2HG0083210.1	>BAJ96915.1 predicted protein [Hordeum vulgare subsp. vulgare]	AK252037.1 Hordeum vulgare subsp. vulgare cDNA clone: FLbaf145h12, mRNA sequence	GO:0005737///cytoplasm+++GO:0005829///cytosol+++GO:0009536///plastid	GO:0016868///intramolecular transferase activity, phosphotransferases	NA	NA	NA	[PGML1_ARATH|diamond]OrderedLocusNames=At5g64460 {ECO:0000312|Araport:AT5G64460};+++ORFNames=T12B11.5 {ECO:0000312|EMBL:BAB11607.1}; RecName: Full=Phosphoglycerate mutase-like protein 1 {ECO:0000305};
HORVU.MOREX.r2.1HG0016430.1	>KAE8812763.1 hypothetical protein D1007_10091 [Hordeum vulgare]	AK364326.1 Hordeum vulgare subsp. vulgare mRNA for predicted protein, complete cds, clone: NIASHv2023M12	NA	NA	NA	NA	NA	[M0XM27_HORVV|diamond]No_INFO SubName: Full=Uncharacterized protein {ECO:0000313|EnsemblPlants:HORVU1Hr1G020120.1};
HORVU.MOREX.r2.5HG0358390.1	>KAE8779109.1 Glucan 1,3-beta-glucosidase [Hordeum vulgare]	AK335389.1 Triticum aestivum cDNA, clone: WT012_M14, cultivar: Chinese Spring	GO:0005737///cytoplasm+++GO:0015629///actin cytoskeleton	GO:0016985///mannan endo-1,4-beta-mannosidase activity+++GO:0051015///actin filament binding	GO:0005975///carbohydrate metabolic process+++GO:0007163///establishment or maintenance of cell polarity+++GO:0016477///cell migration+++GO:0051017///actin filament bundle assembly	NA	NA	[A0A287QD83_HORVV|diamond]No_INFO RecName: Full=Mannan endo-1,4-beta-mannosidase {ECO:0000256|ARBA:ARBA00012706}; EC=3.2.1.78 {ECO:0000256|ARBA:ARBA00012706};
HORVU.MOREX.r2.1HG0034230.1	NA	AK374317.1 Hordeum vulgare subsp. vulgare mRNA for predicted protein, complete cds, clone: NIASHv3060I15	NA	NA	NA	NA	NA	NA
HORVU.MOREX.r2.3HG0254400.1	>RLM84648.1 hypothetical protein C2845_PM04G10450 [Panicum miliaceum]	NA	NA	NA	NA	NA	NA	[A0A453CZ46_AEGTS|diamond]No_INFO SubName: Full=Uncharacterized protein {ECO:0000313|EnsemblPlants:AET2Gv21022900.1};
HORVU.MOREX.r2.3HG0263890.1	>KAE8816790.1 Salicylate O-methyltransferase [Hordeum vulgare]	AK370390.1 Hordeum vulgare subsp. vulgare mRNA for predicted protein, complete cds, clone: NIASHv2109M22	NA	GO:0008757///S-adenosylmethionine-dependent methyltransferase activity+++GO:0080150///S-adenosyl-L-methionine:benzoic acid carboxyl methyl transferase activity	GO:0006952///defense response+++GO:0032259///methylation	NA	00592///alpha-Linolenic acid metabolism	[AAMT3_MAIZE|diamond]Name=AAMT3; Synonyms=OMT3; RecName: Full=Anthranilate O-methyltransferase 3; EC=2.1.1.277; AltName: Full=Anthranilic acid methyltransferase 3; AltName: Full=Benzoate O-methyltransferase; EC=2.1.1.273; AltName: Full=O-methyltransferase 3; AltName: Full=Salicylate O-methyltransferas; EC=2.1.1.274;
HORVU.MOREX.r2.1HG0021240.1	>KAE8813795.1 zinc finger BED domain-containing protein RICESLEEPER 2-like [Hordeum vulgare]	LR722623.1 Hordeum vulgare subsp. vulgare genome assembly, chromosome: 0H	NA	GO:0003677///DNA binding+++GO:0046872///metal ion binding	NA	NA	NA	[A0A287QWA4_HORVV|diamond]No_INFO RecName: Full=BED-type domain-containing protein {ECO:0000259|PROSITE:PS50808};
HORVU.MOREX.r2.5HG0436060.1	>AEG21060.1 stress-induced transcription factor SNAC1 [Hordeum vulgare subsp. vulgare]	AK249102.1 Hordeum vulgare subsp. vulgare cDNA clone: FLbaf19c03, mRNA sequence	GO:0005634///nucleus	GO:0042803///protein homodimerization activity+++GO:0043565///sequence-specific DNA binding	GO:0006355///regulation of transcription, DNA-templated+++GO:1901002///positive regulation of response to salt stress+++GO:1902584///positive regulation of response to water deprivation	NA	NA	[NAC2_ORYSJ|diamond]Name=NAC002 {ECO:0000303|PubMed:15029955};+++Synonyms=NAC19 {ECO:0000303|Ref.1}, SNAC1 {ECO:0000303|PubMed:16924117};+++OrderedLocusNames=Os03g0815100 {ECO:0000312|EMBL:BAF13596.1},+++LOC_Os03g60080 {ECO:0000312|EMBL:ABF99536.1};+++ORFNames=OsJ_13092 {ECO:0000312|EMBL:EAZ29041.1},+++OSJNBa0024F18.3 {ECO:0000312|EMBL:AAR89838.1}; RecName: Full=NAC domain-containing protein 2 {E…
HORVU.MOREX.r2.2HG0169330.1	>KAE8805321.1 heat shock cognate 70 kDa protein-like [Hordeum vulgare]	XM_020306156.1 PREDICTED: Aegilops tauschii subsp. strangulata heat shock cognate 70 kDa protein-like (LOC109747067), mRNA	NA	GO:0005524///ATP binding+++GO:0016887///ATPase activity	NA	NA	03040///Spliceosome+++04141///Protein processing in endoplasmic reticulum+++04144///Endocytosis	[HSP7C_PETHY|diamond]Name=HSP70; RecName: Full=Heat shock cognate 70 kDa protein;
TCONS_00057174	>BAK03879.1 predicted protein [Hordeum vulgare subsp. vulgare]	AK372682.1 Hordeum vulgare subsp. vulgare mRNA for predicted protein, complete cds, clone: NIASHv3009D23	GO:0005886///plasma membrane	GO:0005524///ATP binding	GO:0045087///innate immune response	COG0480///Translation elongation factors (GTPases)	04626///Plant-pathogen interaction	[RK185_ORYSJ|diamond]Name=RLCK185 {ECO:0000303|PubMed:19825577};+++OrderedLocusNames=Os05g0372100 {ECO:0000312|EMBL:BAS93696.1},+++LOC_Os05g30870 {ECO:0000305};+++ORFNames=OSJNBa0025P09.5 {ECO:0000312|EMBL:AAT58829.1}; RecName: Full=Receptor-like cytoplasmic kinase 185 {ECO:0000303|PubMed:19825577}; Short=OsRLCK185 {ECO:0000303|PubMed:19825577}; EC=2.7.11.1 {ECO:0000305};
TCONS_00090044	>XP_040259452.1 NAD(P)H-quinone oxidoreductase subunit 2 B, chloroplastic [Aegilops tauschii subsp. strangulata] >KAE8766251.1 NdhB [Hordeum vulgare] >KAE8808270.1 NdhB [Hordeum vulgare]	MK135434.1 Psathyrostachys huashanica chloroplast, complete genome	GO:0009535///chloroplast thylakoid membrane+++GO:0016021///integral component of membrane	GO:0008137///NADH dehydrogenase (ubiquinone) activity+++GO:0048038///quinone binding	GO:0019684///photosynthesis, light reaction+++GO:0042773///ATP synthesis coupled electron transport	COG1007///NADH:ubiquinone oxidoreductase subunit 2 (chain N)	00190///Oxidative phosphorylation	[NU2C2_COFAR|diamond]Name=ndhB2 {ECO:0000255|HAMAP-Rule:MF_00445}; RecName: Full=NAD(P)H-quinone oxidoreductase subunit 2 B, chloroplastic {ECO:0000255|HAMAP-Rule:MF_00445}; EC=7.1.1.- {ECO:0000255|HAMAP-Rule:MF_00445}; AltName: Full=NAD(P)H dehydrogenase, subunit 2 B {ECO:0000255|HAMAP-Rule:MF_00445}; AltName: Full=NADH-plastoquinone oxidoreductase subunit 2 B {ECO:0000255|HAMAP-Rule:MF_00445};
HORVU.MOREX.r2.2HG0099350.1	>AFJ59928.1 class III peroxidase [Hordeum vulgare]	XM_037628067.1 PREDICTED: Triticum dicoccoides peroxidase 2-like (LOC119362803), mRNA	GO:0005576///extracellular region+++GO:0009505///plant-type cell wall+++GO:0009506///plasmodesma	GO:0004601///peroxidase activity+++GO:0020037///heme binding+++GO:0046872///metal ion binding	GO:0006979///response to oxidative stress+++GO:0032922///circadian regulation of gene expression+++GO:0042744///hydrogen peroxide catabolic process+++GO:0042752///regulation of circadian rhythm+++GO:0097167///circadian regulation of translation	NA	00940///Phenylpropanoid biosynthesis	[PER2_MAIZE|diamond]Name=PER2; Synonyms=POX2, PRX2; RecName: Full=Peroxidase 2; EC=1.11.1.7; AltName: Full=Plasma membrane-bound peroxidase 2; Short=pmPOX2; Flags: Precursor;
HORVU.MOREX.r2.1HG0052730.1	>BAJ87721.1 predicted protein [Hordeum vulgare subsp. vulgare]	AK356504.1 Hordeum vulgare subsp. vulgare mRNA for predicted protein, complete cds, clone: NIASHv1035J08	GO:0005634///nucleus	GO:0046872///metal ion binding	NA	NA	03040///Spliceosome	[F2CY00_HORVV|diamond]No_INFO SubName: Full=Predicted protein {ECO:0000313|EMBL:BAJ87721.1};
HORVU.MOREX.r2.2HG0098800.1	>BAJ85774.1 predicted protein [Hordeum vulgare subsp. vulgare]	AK354555.1 Hordeum vulgare subsp. vulgare mRNA for predicted protein, complete cds, clone: NIASHv1008G23	GO:0005829///cytosol+++GO:0009536///plastid	GO:0004856///xylulokinase activity+++GO:0005524///ATP binding+++GO:0016773///phosphotransferase activity, alcohol group as acceptor	GO:0005997///xylulose metabolic process+++GO:0016117///carotenoid biosynthetic process+++GO:0016310///phosphorylation+++GO:0042732///D-xylose metabolic process	COG1070///Sugar (pentulose and hexulose) kinases	00040///Pentose and glucuronate interconversions	[XK2_ARATH|diamond]Name=XK2 {ECO:0000303|PubMed:16920870};+++Synonyms=XK-2 {ECO:0000303|PubMed:16920870};+++OrderedLocusNames=At5g49650 {ECO:0000312|Araport:AT5G49650};+++ORFNames=MNI5.3 {ECO:0000312|EMBL:BAA97229.1}; RecName: Full=Xylulose kinase 2 {ECO:0000303|PubMed:16920870}; Short=Atxk-2 {ECO:0000303|PubMed:16920870}; Short=Xylulokinase 2 {ECO:0000305}; EC=2.7.1.17 {ECO:0000269|PubMed:169208…
HORVU.MOREX.r2.7HG0551500.1	>KAE8770458.1 hypothetical protein D1007_57796 [Hordeum vulgare]	AK456118.1 Triticum aestivum mRNA, clone: tplb0011j11, cultivar Chinese Spring	GO:0005737///cytoplasm+++GO:0016021///integral component of membrane	GO:0016757///transferase activity, transferring glycosyl groups	GO:0006004///fucose metabolic process	NA	NA	[OFUT7_ARATH|diamond]Name=OFUT7 {ECO:0000305};+++OrderedLocusNames=At1g22460 {ECO:0000312|Araport:AT1G22460};+++ORFNames=F12K8.19 {ECO:0000312|EMBL:AAF18531.1}; RecName: Full=O-fucosyltransferase 7 {ECO:0000305}; Short=O-FucT-7 {ECO:0000305}; EC=2.4.1.- {ECO:0000305}; AltName: Full=O-fucosyltransferase family protein {ECO:0000305};
HORVU.MOREX.r2.7HG0585170.1	>KAE8767838.1 non-lysosomal glucosylceramidase-like [Hordeum vulgare]	AK372572.1 Hordeum vulgare subsp. vulgare mRNA for predicted protein, partial cds, clone: NIASHv3005G16	GO:0016020///membrane	GO:0004348///glucosylceramidase activity+++GO:0008422///beta-glucosidase activity	GO:0005975///carbohydrate metabolic process+++GO:0006680///glucosylceramide catabolic process	NA	00511///Other glycan degradation+++00600///Sphingolipid metabolism	[A0A287WYN5_HORVV|diamond]No_INFO SubName: Full=Uncharacterized protein {ECO:0000313|EnsemblPlants:HORVU7Hr1G076480.2};
HORVU.MOREX.r2.2HG0079470.1	>KAE8791120.1 hypothetical protein D1007_34564 [Hordeum vulgare]	XM_020329570.2 PREDICTED: Aegilops tauschii subsp. strangulata NDR1/HIN1-like protein 26 (LOC109770858), mRNA	NA	NA	NA	NA	NA	[M0YLW0_HORVV|diamond]No_INFO RecName: Full=LEA_2 domain-containing protein {ECO:0000259|Pfam:PF03168};
HORVU.MOREX.r2.7HG0623140.1	>KAF7099035.1 hypothetical protein CFC21_100724 [Triticum aestivum] >VAI81815.1 unnamed protein product [Triticum turgidum subsp. durum]	AK450911.1 Triticum aestivum mRNA, clone: tplb0042n04, cultivar Chinese Spring	GO:0009507///chloroplast	GO:0000287///magnesium ion binding+++GO:0010333///terpene synthase activity	GO:0009686///gibberellin biosynthetic process+++GO:0016102///diterpenoid biosynthetic process	NA	00904///Diterpenoid biosynthesis	[A0A3B6RQ37_WHEAT|diamond]No_INFO SubName: Full=Uncharacterized protein {ECO:0000313|EnsemblPlants:TraesCS7A02G552700.1};
HORVU.MOREX.r2.7HG0530580.1	NA	LR722623.1 Hordeum vulgare subsp. vulgare genome assembly, chromosome: 0H	NA	NA	NA	NA	NA	NA
HORVU.MOREX.r2.5HG0400610.1	>KAE8774355.1 60S ribosomal protein L27-3 [Hordeum vulgare]	XM_037601155.1 PREDICTED: Triticum dicoccoides 60S ribosomal protein L27-3-like (LOC119328129), mRNA	GO:0005829///cytosol+++GO:0022625///cytosolic large ribosomal subunit+++GO:0022626///cytosolic ribosome+++GO:0042788///polysomal ribosome	GO:0003729///mRNA binding+++GO:0003735///structural constituent of ribosome	GO:0006412///translation	COG2163///Ribosomal protein L14E/L6E/L27E	03010///Ribosome	[RL273_ARATH|diamond]Name=RPL27C; OrderedLocusNames=At4g15000; ORFNames=dl3545w, FCAALL.99; RecName: Full=60S ribosomal protein L27-3;
HORVU.MOREX.r2.2HG0136540.1	>BAK04192.1 predicted protein [Hordeum vulgare subsp. vulgare]	AK372995.1 Hordeum vulgare subsp. vulgare mRNA for predicted protein, complete cds, clone: NIASHv3017M16	NA	NA	NA	NA	NA	[F2EA20_HORVV|diamond]No_INFO SubName: Full=Predicted protein {ECO:0000313|EMBL:BAK04192.1};
HORVU.MOREX.r2.7HG0539660.1	>KAE8776948.1 Iron-sulfur assembly protein IscA, chloroplastic [Hordeum vulgare]	AK359019.1 Hordeum vulgare subsp. vulgare mRNA for predicted protein, complete cds, clone: NIASHv1087J01	GO:0009570///chloroplast stroma	GO:0030674///protein binding, bridging+++GO:0046872///metal ion binding+++GO:0051536///iron-sulfur cluster binding	GO:0016226///iron-sulfur cluster assembly	COG0316///Uncharacterized conserved protein	NA	[ISCAP_ARATH|diamond]Name=ISCA; OrderedLocusNames=At1g10500; ORFNames=T10O24.11; RecName: Full=Iron-sulfur assembly protein IscA, chloroplastic; AltName: Full=Plastid SufA-like protein; AltName: Full=Protein scaffold protein AtCpIscA; Flags: Precursor;
HORVU.MOREX.r2.6HG0459070.1	NA	AK361216.1 Hordeum vulgare subsp. vulgare mRNA for predicted protein, complete cds, clone: NIASHv1135E11	NA	NA	NA	NA	NA	NA
HORVU.MOREX.r2.6HG0472930.1	>KAE8768794.1 hypothetical protein D1007_59698 [Hordeum vulgare]	AK252934.1 Hordeum vulgare subsp. vulgare cDNA clone: FLbaf175c15, mRNA sequence	NA	NA	NA	NA	NA	[M0YQD9_HORVV|diamond]No_INFO SubName: Full=Uncharacterized protein {ECO:0000313|EnsemblPlants:HORVU6Hr1G030940.2};
HORVU.MOREX.r2.6HG0492800.1	>KAE8803898.1 hypothetical protein D1007_20158 [Hordeum vulgare]	AC256256.1 Hordeum vulgare clone HV_Mba442-A21, complete sequence	NA	NA	NA	NA	00520///Amino sugar and nucleotide sugar metabolism	[A0A180G0Y8_PUCT1|diamond]ORFNames=PTTG_30483 {ECO:0000313|EMBL:OAV85493.1}; SubName: Full=Uncharacterized protein {ECO:0000313|EMBL:OAV85493.1}; Flags: Fragment;
HORVU.MOREX.r2.2HG0142400.1	>XP_020149802.1 uncharacterized protein LOC109735018 [Aegilops tauschii subsp. strangulata]	NA	NA	GO:0008270///zinc ion binding	NA	NA	03015///mRNA surveillance pathway	[A0A453AFN2_AEGTS|diamond]No_INFO RecName: Full=SWIM-type domain-containing protein {ECO:0000259|PROSITE:PS50966};
HORVU.MOREX.r2.1HG0041380.1	>KAE8770650.1 D-3-phosphoglycerate dehydrogenase, chloroplastic [Hordeum vulgare]	NA	NA	NA	NA	NA	NA	[M0XDZ1_HORVV|diamond]No_INFO SubName: Full=Uncharacterized protein {ECO:0000313|EnsemblPlants:HORVU7Hr1G087180.1};
TCONS_00008332	>KAE8774082.1 F-box/LRR-repeat protein [Hordeum vulgare]	AK452359.1 Triticum aestivum mRNA, clone: tplb0056b11, cultivar Chinese Spring	NA	GO:1905761///SCF ubiquitin ligase complex binding	GO:0050829///defense response to Gram-negative bacterium	NA	NA	[FBL53_ARATH|diamond]OrderedLocusNames=At3g48880; ORFNames=T21J18.150; RecName: Full=F-box/LRR-repeat protein At3g48880;
HORVU.MOREX.r2.5HG0375180.1	>BAK07501.1 predicted protein [Hordeum vulgare subsp. vulgare]	AK376306.1 Hordeum vulgare subsp. vulgare mRNA for predicted protein, complete cds, clone: NIASHv3120F12	NA	NA	NA	NA	NA	[A0A287QTU7_HORVV|diamond]No_INFO SubName: Full=Uncharacterized protein {ECO:0000313|EnsemblPlants:HORVU5Hr1G034340.3};
TCONS_00030857	>KAE8815222.1 zinc finger HIT domain-containing protein 3 [Hordeum vulgare]	AK455424.1 Triticum aestivum mRNA, clone: tplb0009c04, cultivar Chinese Spring	NA	GO:0046872///metal ion binding	NA	NA	NA	[M0V7K6_HORVV|diamond]No_INFO RecName: Full=HIT-type domain-containing protein {ECO:0000259|PROSITE:PS51083};
TCONS_00027801	>KAE8816811.1 beta-glucosidase 10-like [Hordeum vulgare]	AK248581.1 Hordeum vulgare subsp. vulgare cDNA clone: FLbaf100k05, mRNA sequence	NA	GO:0008422///beta-glucosidase activity+++GO:0102483///scopolin beta-glucosidase activity	GO:0005975///carbohydrate metabolic process	NA	00460///Cyanoamino acid metabolism+++00500///Starch and sucrose metabolism+++00999///Biosynthesis of various plant secondary metabolites	[BGL32_ORYSJ|diamond]Name=BGLU32; OrderedLocusNames=Os09g0511700, LOC_Os09g33690; RecName: Full=Beta-glucosidase 32; Short=Os9bglu32; EC=3.2.1.21; Flags: Precursor;
TCONS_00015315	>KAE8774732.1 Glucan endo-1,3-beta-glucosidase 14 [Hordeum vulgare]	AK360695.1 Hordeum vulgare subsp. vulgare mRNA for predicted protein, complete cds, clone: NIASHv1123J06	GO:0005576///extracellular region+++GO:0005618///cell wall+++GO:0005634///nucleus+++GO:0005737///cytoplasm+++GO:0046658///anchored component of plasma membrane	GO:0042973///glucan endo-1,3-beta-D-glucosidase activity	GO:0005975///carbohydrate metabolic process+++GO:0006952///defense response+++GO:0071555///cell wall organization	NA	00500///Starch and sucrose metabolism	[E1314_ARATH|diamond]OrderedLocusNames=At2g27500; ORFNames=F10A12.18; RecName: Full=Glucan endo-1,3-beta-glucosidase 14; EC=3.2.1.39; AltName: Full=(1->3)-beta-glucan endohydrolase 14; Short=(1->3)-beta-glucanase 14; AltName: Full=Beta-1,3-endoglucanase 14; Short=Beta-1,3-glucanase 14; Flags: Precursor;
HORVU.MOREX.r2.2HG0127380.1	>BAK06300.1 predicted protein [Hordeum vulgare subsp. vulgare]	AK375105.1 Hordeum vulgare subsp. vulgare mRNA for predicted protein, complete cds, clone: NIASHv3085H08	GO:0005739///mitochondrion+++GO:0009536///plastid+++GO:0031359///integral component of chloroplast outer membrane	NA	GO:0010020///chloroplast fission	NA	NA	[PDV2_ARATH|diamond]Name=PDV2; OrderedLocusNames=At2g16070; ORFNames=F7H1.9; RecName: Full=Plastid division protein PDV2; AltName: Full=Protein PLASTID DIVISION2;
TCONS_00068883	>BAK06009.1 predicted protein, partial [Hordeum vulgare subsp. vulgare]	AK374813.1 Hordeum vulgare subsp. vulgare mRNA for predicted protein, partial cds, clone: NIASHv3077C09	GO:0005634///nucleus+++GO:0005789///endoplasmic reticulum membrane+++GO:0005829///cytosol+++GO:0005886///plasma membrane+++GO:0030173///integral component of Golgi membrane	NA	GO:0015031///protein transport+++GO:0016192///vesicle-mediated transport	NA	04130///SNARE interactions in vesicular transport	[BET11_ARATH|diamond]Name=BET11; OrderedLocusNames=At3g58170; ORFNames=F9D24.80; RecName: Full=Bet1-like SNARE 1-1; Short=AtBET11; AltName: Full=Bet1/Sft1-like SNARE 14a; Short=AtBS14a;
HORVU.MOREX.r2.3HG0199400.1	>KAE8786839.1 putative methionyl-tRNA synthetase [Hordeum vulgare]	XM_020296469.2 PREDICTED: Aegilops tauschii subsp. strangulata nucleolar protein dao-5-like (LOC109737320), mRNA	NA	NA	NA	NA	NA	[A0A3B6B6N8_WHEAT|diamond]No_INFO SubName: Full=Uncharacterized protein {ECO:0000313|EnsemblPlants:TraesCS2A02G512300.1};
HORVU.MOREX.r2.4HG0288760.1	>KAE8781119.1 NifS-like protein [Hordeum vulgare]	XM_020300633.2 PREDICTED: Aegilops tauschii subsp. strangulata probable cysteine desulfurase (LOC109741549), transcript variant X1, mRNA	NA	GO:0003824///catalytic activity	NA	COG0520///Selenocysteine lyase	NA	[A0A287NDR8_HORVV|diamond]No_INFO RecName: Full=Aminotran_5 domain-containing protein {ECO:0000259|Pfam:PF00266};
HORVU.MOREX.r2.7HG0533480.1	>XP_037461905.1 pentatricopeptide repeat-containing protein At5g08510-like [Triticum dicoccoides]	AK453979.1 Triticum aestivum mRNA, clone: tplb0004a18, cultivar Chinese Spring	NA	NA	NA	NA	NA	[PP371_ARATH|diamond]Name=PCMP-E20; OrderedLocusNames=At5g08510; ORFNames=F8L15.21; RecName: Full=Pentatricopeptide repeat-containing protein At5g08510;
HORVU.MOREX.r2.4HG0329450.1	>BAJ89434.1 predicted protein [Hordeum vulgare subsp. vulgare]	AK358220.1 Hordeum vulgare subsp. vulgare mRNA for predicted protein, complete cds, clone: NIASHv1071F10	GO:0005634///nucleus	GO:0031593///polyubiquitin modification-dependent protein binding	GO:0006974///cellular response to DNA damage stimulus	NA	NA	[A0A287PG38_HORVV|diamond]No_INFO RecName: Full=SprT-like domain-containing protein {ECO:0000259|SMART:SM00731};
TCONS_00006030	>BAK01744.1 predicted protein [Hordeum vulgare subsp. vulgare]	AK370545.1 Hordeum vulgare subsp. vulgare mRNA for predicted protein, complete cds, clone: NIASHv2112F04	GO:0005634///nucleus+++GO:0005737///cytoplasm+++GO:0005829///cytosol	GO:0003729///mRNA binding	GO:0061157///mRNA destabilization	COG1539///Dihydroneopterin aldolase	NA	[ECT2_ARATH|diamond]Name=ECT2 {ECO:0000303|PubMed:16113215};+++OrderedLocusNames=At3g13460 {ECO:0000312|Araport:AT3G13460};+++ORFNames=MRP15.12 {ECO:0000312|EMBL:BAB01753.1}; RecName: Full=YTH domain-containing protein ECT2 {ECO:0000305}; AltName: Full=Protein EVOLUTIONARILY CONSERVED C-TERMINAL REGION 2 {ECO:0000303|PubMed:16113215};
TCONS_00055946	>KAF7075911.1 hypothetical protein CFC21_080643 [Triticum aestivum]	XM_037588342.1 PREDICTED: Triticum dicoccoides uncharacterized LOC119312610 (LOC119312610), transcript variant X1, mRNA	NA	GO:0046872///metal ion binding	NA	NA	NA	[A0A287SUA9_HORVV|diamond]No_INFO SubName: Full=Uncharacterized protein {ECO:0000313|EnsemblPlants:HORVU5Hr1G115360.4};
HORVU.MOREX.r2.4HG0304040.1	>XP_040245759.1 uncharacterized protein LOC109753433 [Aegilops tauschii subsp. strangulata] >XP_040245779.1 uncharacterized protein LOC109753433 [Aegilops tauschii subsp. strangulata] >XP_040245801.1 uncharacterized protein LOC109753433 [Aegilops tauschii subsp. strangulata]	AC256240.1 Hordeum vulgare clone HV_Mba112-L24, complete sequence	NA	NA	NA	NA	NA	[A0A452XPT6_AEGTS|diamond]No_INFO SubName: Full=Uncharacterized protein {ECO:0000313|EnsemblPlants:AET1Gv20097100.6};
HORVU.MOREX.r2.6HG0447880.1	>BAJ90360.1 predicted protein [Hordeum vulgare subsp. vulgare]	AK251911.1 Hordeum vulgare subsp. vulgare cDNA clone: FLbaf131j09, mRNA sequence	GO:0005576///extracellular region	GO:0090729///toxin activity	GO:0006952///defense response	NA	NA	[THN7_HORVU|diamond]No_INFO RecName: Full=Thionin BTH7; Contains: RecName: Full=Thionin BTH7; Contains: RecName: Full=Acidic protein; Flags: Precursor;
HORVU.MOREX.r2.1HG0055150.1	>XP_020199064.1 uncharacterized protein LOC109784865 [Aegilops tauschii subsp. strangulata]	XM_020316021.2 PREDICTED: Aegilops tauschii subsp. strangulata uncharacterized LOC109757188 (LOC109757188), mRNA	NA	NA	NA	NA	NA	[A0A453SP59_AEGTS|diamond]No_INFO SubName: Full=Uncharacterized protein {ECO:0000313|EnsemblPlants:AET7Gv21010500.15};
HORVU.MOREX.r2.7HG0587710.1	>KAE8807379.1 hypothetical protein D1007_16437 [Hordeum vulgare]	XM_020321059.2 PREDICTED: Aegilops tauschii subsp. strangulata uncharacterized LOC109762239 (LOC109762239), mRNA	NA	NA	NA	NA	NA	[A0A287X0X7_HORVV|diamond]No_INFO SubName: Full=Uncharacterized protein {ECO:0000313|EnsemblPlants:HORVU7Hr1G079210.2};
HORVU.MOREX.r2.5HG0413520.1	>XP_020196909.1 uncharacterized protein LOC109782701 [Aegilops tauschii subsp. strangulata]	AH013688.3 Aegilops tauschii transposon XJ, complete sequence; putative Bowman Birk trypsin inhibitor gene, complete cds; Stowaway MITE, complete sequence; insertion sequences xl_tt1a and xl_tt1b putative ripening related protein genes, complete cds; transposons Caspar, XJ, Angela, and XJ, complete sequence; LRR protein WM1.7 (WM1.7) and LRR protein WM1.12 (WM1.12) genes, complete cds; transposon…	GO:0016021///integral component of membrane	NA	NA	NA	NA	[M7ZQ62_TRIUA|diamond]ORFNames=TRIUR3_31682 {ECO:0000313|EMBL:EMS65378.1}; SubName: Full=Receptor-like protein 12 {ECO:0000313|EMBL:EMS65378.1, ECO:0000313|EnsemblPlants:TRIUR3_31682-P1};
HORVU.MOREX.r2.6HG0514450.1	>KAE8808232.1 Myosin-J heavy chain [Hordeum vulgare]	AK448470.1 Triticum aestivum mRNA, clone: tplb0060b08, cultivar Chinese Spring	GO:0005737///cytoplasm+++GO:0015629///actin cytoskeleton+++GO:0016459///myosin complex+++GO:0031982///vesicle	GO:0000146///microfilament motor activity+++GO:0003774///motor activity+++GO:0005516///calmodulin binding+++GO:0005524///ATP binding+++GO:0030898///actin-dependent ATPase activity+++GO:0051015///actin filament binding	GO:0007015///actin filament organization+++GO:0009860///pollen tube growth+++GO:0030048///actin filament-based movement+++GO:0030050///vesicle transport along actin filament+++GO:0051640///organelle localization	COG5022///Myosin heavy chain	NA	[MYO9_ARATH|diamond]Name=XI-C; Synonyms=XIC; OrderedLocusNames=At1g08730; ORFNames=F22O13.20; RecName: Full=Myosin-9; AltName: Full=Myosin XI C; Short=AtXIC;
HORVU.MOREX.r2.3HG0210690.1	>KAE8816811.1 beta-glucosidase 10-like [Hordeum vulgare]	AK248581.1 Hordeum vulgare subsp. vulgare cDNA clone: FLbaf100k05, mRNA sequence	GO:0005773///vacuole	GO:0008422///beta-glucosidase activity+++GO:0102483///scopolin beta-glucosidase activity	GO:0005975///carbohydrate metabolic process+++GO:0046283///anthocyanin-containing compound metabolic process	COG2723///Beta-glucosidase/6-phospho-beta-glucosidase/beta-galactosidase	00460///Cyanoamino acid metabolism+++00500///Starch and sucrose metabolism+++00999///Biosynthesis of various plant secondary metabolites	[BGL10_ARATH|diamond]Name=BGLU10; OrderedLocusNames=At4g27830; ORFNames=T27E11.70; RecName: Full=Beta-glucosidase 10; Short=AtBGLU10; EC=3.2.1.21; Flags: Precursor;
HORVU.MOREX.r2.2HG0140300.1	>KAE8815260.1 T-complex protein 11-like protein 1 [Hordeum vulgare]	AK374018.1 Hordeum vulgare subsp. vulgare mRNA for predicted protein, partial cds, clone: NIASHv3051E03	NA	NA	GO:0007165///signal transduction	NA	NA	[A0A3B6C7D1_WHEAT|diamond]No_INFO SubName: Full=Uncharacterized protein {ECO:0000313|EnsemblPlants:TraesCS2B02G324400.1};
HORVU.MOREX.r2.6HG0520040.1	>KAE8766273.1 Thioredoxin H-type 4 [Hordeum vulgare] >BAJ98558.1 predicted protein [Hordeum vulgare subsp. vulgare] >BAK05057.1 predicted protein [Hordeum vulgare subsp. vulgare]	AK361647.1 Hordeum vulgare subsp. vulgare mRNA for predicted protein, complete cds, clone: NIASHv1145K13	GO:0009570///chloroplast stroma+++GO:0009941///chloroplast envelope	GO:0016671///oxidoreductase activity, acting on a sulfur group of donors, disulfide as acceptor	GO:0045454///cell redox homeostasis	NA	NA	[CDSP_ORYSJ|diamond]Name=CDSP32; OrderedLocusNames=Os07g0476900, LOC_Os07g29410;+++ORFNames=OsJ_24223, P0640E12.112; RecName: Full=Thioredoxin-like protein CDSP32, chloroplastic; AltName: Full=Chloroplastic drought-induced stress protein of 32 KDa; Short=OsCDSP32; Flags: Precursor;
HORVU.MOREX.r2.7HG0615020.1	>KAE8774212.1 Protein TRANSPARENT TESTA 12 [Hordeum vulgare]	XM_020291187.2 PREDICTED: Aegilops tauschii subsp. strangulata protein DETOXIFICATION 16-like (LOC109732002), mRNA	GO:0005774///vacuolar membrane+++GO:0009536///plastid+++GO:0016020///membrane+++GO:0016021///integral component of membrane	GO:0015297///antiporter activity+++GO:0022857///transmembrane transporter activity+++GO:0042910///xenobiotic transmembrane transporter activity	GO:0009624///response to nematode	NA	NA	[DTX16_ARATH|diamond]Name=DTX16 {ECO:0000303|PubMed:11739388};+++OrderedLocusNames=At5g52450 {ECO:0000312|Araport:AT5G52450};+++ORFNames=K24M7.20 {ECO:0000312|EMBL:BAB10542.1}; RecName: Full=Protein DETOXIFICATION 16 {ECO:0000303|PubMed:11739388}; Short=AtDTX16 {ECO:0000303|PubMed:11739388}; AltName: Full=Multidrug and toxic compound extrusion protein 16 {ECO:0000305}; Short=MATE protein 16 {ECO:…
HORVU.MOREX.r2.5HG0421530.1	>KAE8773074.1 RNA-directed DNA polymerase [Hordeum vulgare]	KF835426.1 Secale cereale clone BAC956-D7, complete sequence	GO:0000943///retrotransposon nucleocapsid+++GO:0005634///nucleus+++GO:0005737///cytoplasm	GO:0003677///DNA binding+++GO:0003723///RNA binding+++GO:0003887///DNA-directed DNA polymerase activity+++GO:0003964///RNA-directed DNA polymerase activity+++GO:0004190///aspartic-type endopeptidase activity+++GO:0004523///RNA-DNA hybrid ribonuclease activity+++GO:0004540///ribonuclease activity+++GO:0005524///ATP binding+++GO:0008233///peptidase activity+++GO:0008270///zinc ion binding	GO:0006310///DNA recombination+++GO:0015074///DNA integration+++GO:0032197///transposition, RNA-mediated	COG2801///Transposase and inactivated derivatives	NA	[YI31B_YEAST|diamond]Name=TY3B-I; Synonyms=YILWTy3-1 POL; OrderedLocusNames=YIL082W-A; RecName: Full=Transposon Ty3-I Gag-Pol polyprotein; AltName: Full=Gag3-Pol3; AltName: Full=Transposon Ty3-2 TYA-TYB polyprotein; Contains: RecName: Full=Capsid protein; Short=CA; AltName: Full=p24; Contains: RecName: Full=Spacer peptide p3; Contains: RecName: Full=Nucleocapsid protein p11; Short=NC; Contains: R…
HORVU.MOREX.r2.5HG0409730.1	>VAI33953.1 unnamed protein product [Triticum turgidum subsp. durum]	XM_040390596.1 PREDICTED: Aegilops tauschii subsp. strangulata uncharacterized LOC109734035 (LOC109734035), transcript variant X2, mRNA	NA	NA	NA	NA	NA	[A0A446UEB0_TRITD|diamond]ORFNames=TRITD_5Bv1G153670 {ECO:0000313|EMBL:VAI33953.1}; RecName: Full=FBD domain-containing protein {ECO:0000259|Pfam:PF08387};
TCONS_00034854	>XP_014755945.1 uncharacterized protein LOC100824808 [Brachypodium distachyon]	AK450492.1 Triticum aestivum mRNA, clone: tplb0038c14, cultivar Chinese Spring	GO:0000139///Golgi membrane+++GO:0005789///endoplasmic reticulum membrane+++GO:0005856///cytoskeleton	GO:0008092///cytoskeletal protein binding	GO:0009958///positive gravitropism	NA	NA	[DNJ15_ARATH|diamond]Name=ATJ15; Synonyms=ARG1, B15; OrderedLocusNames=At1g68370;+++ORFNames=T2E12.8; RecName: Full=Chaperone protein dnaJ 15; Short=AtDjB15; Short=AtJ15; AltName: Full=Protein ALTERED RESPONSE TO GRAVITY; Short=AtARG1;
HORVU.MOREX.r2.3HG0253150.1	>KAE8800900.1 hypothetical protein D1007_23611 [Hordeum vulgare]	AB678347.1 Hordeum vulgare subsp. vulgare Lks2 gene for putative short internodesfamily transcription factor, complete cds	NA	NA	NA	NA	NA	NA
HORVU.MOREX.r2.5HG0403240.1	>KAE8797770.1 hypothetical protein D1007_27049 [Hordeum vulgare]	AK361734.1 Hordeum vulgare subsp. vulgare mRNA for predicted protein, complete cds, clone: NIASHv1147K03	NA	NA	NA	NA	NA	[A0A287RMP5_HORVV|diamond]No_INFO SubName: Full=Uncharacterized protein {ECO:0000313|EnsemblPlants:HORVU5Hr1G068740.1};
TCONS_00070539	>BAJ97910.1 predicted protein [Hordeum vulgare subsp. vulgare]	AK361931.1 Hordeum vulgare subsp. vulgare mRNA for predicted protein, complete cds, clone: NIASHv2001F16	NA	GO:0000166///nucleotide binding+++GO:0008194///UDP-glycosyltransferase activity+++GO:0080043///quercetin 3-O-glucosyltransferase activity+++GO:0080044///quercetin 7-O-glucosyltransferase activity	GO:0098754///detoxification	NA	NA	[UGT13_HORVV|diamond]No_INFO RecName: Full=UDP-glucosyltransferase UGT13248 {ECO:0000305}; Short=HvUGT13248 {ECO:0000303|PubMed:20521959}; EC=2.4.1.- {ECO:0000269|PubMed:20521959}; AltName: Full=Deoxynivalenol-UDP-glucosyltransferase {ECO:0000303|PubMed:20521959};
HORVU.MOREX.r2.6HG0481900.1	NA	AC256286.1 Hordeum vulgare clone HV_Mba442-A16, complete sequence	NA	NA	NA	NA	NA	NA
HORVU.MOREX.r2.5HG0372440.1	>VAI45774.1 unnamed protein product [Triticum turgidum subsp. durum]	AF474071.1 Hordeum vulgare subsp. vulgare cultivar Morex BAC clone 745c13, complete sequence	NA	GO:0003676///nucleic acid binding	GO:0015074///DNA integration	NA	04146///Peroxisome	[A0A446VD57_TRITD|diamond]ORFNames=TRITD_6Av1G094630 {ECO:0000313|EMBL:VAI45774.1}; RecName: Full=Integrase catalytic domain-containing protein {ECO:0000259|PROSITE:PS50994};
HORVU.MOREX.r2.5HG0433060.1	>BAK00373.1 predicted protein [Hordeum vulgare subsp. vulgare] >BAK02736.1 predicted protein [Hordeum vulgare subsp. vulgare]	AK369171.1 Hordeum vulgare subsp. vulgare mRNA for predicted protein, complete cds, clone: NIASHv2086C24	GO:0016021///integral component of membrane	NA	NA	NA	NA	[F2DZ51_HORVV|diamond]No_INFO SubName: Full=Predicted protein {ECO:0000313|EMBL:BAK00373.1};
HORVU.MOREX.r2.6HG0480820.1	>KAE8807060.1 hypothetical protein D1007_16741 [Hordeum vulgare]	AK250580.1 Hordeum vulgare subsp. vulgare cDNA clone: FLbaf86o13, mRNA sequence	GO:0005634///nucleus+++GO:0005737///cytoplasm	GO:0003676///nucleic acid binding+++GO:0008408///3'-5' exonuclease activity	NA	NA	NA	[A0A287GA54_HORVV|diamond]No_INFO RecName: Full=3'-5' exonuclease domain-containing protein {ECO:0000259|Pfam:PF01612};
HORVU.MOREX.r2.3HG0205860.1	>KAE8809354.1 hypothetical protein D1007_14033 [Hordeum vulgare]	NA	NA	NA	NA	NA	NA	[A0A2K2CSW6_BRADI|diamond]ORFNames=BRADI_4g37568v3 {ECO:0000313|EMBL:PNT65119.1}; SubName: Full=Uncharacterized protein {ECO:0000313|EMBL:PNT65119.1, ECO:0000313|EnsemblPlants:PNT65119};
HORVU.MOREX.r2.4HG0315600.1	>AGW47741.1 putative PSD protein [Hordeum vulgare subsp. vulgare]	AC256264.1 Hordeum vulgare clone HV_Mba727-J05, complete sequence	NA	NA	NA	NA	NA	[A0A287FFB5_HORVV|diamond]No_INFO SubName: Full=Uncharacterized protein {ECO:0000313|EnsemblPlants:HORVU1Hr1G047300.18};
TCONS_00011850	>AGV54897.1 cytosolic phosphorylase [Hordeum vulgare subsp. vulgare]	AF275551.1 Triticum aestivum alpha 1,4-glucan phosphorylase mRNA, complete cds	GO:0005737///cytoplasm	GO:0008184///glycogen phosphorylase activity+++GO:0030170///pyridoxal phosphate binding+++GO:0102250///linear malto-oligosaccharide phosphorylase activity+++GO:0102499///SHG alpha-glucan phosphorylase activity	GO:0005980///glycogen catabolic process	COG0058///Glucan phosphorylase	00500///Starch and sucrose metabolism	[PHSH_WHEAT|diamond]No_INFO RecName: Full=Alpha-glucan phosphorylase, H isozyme; EC=2.4.1.1; AltName: Full=Starch phosphorylase H;
HORVU.MOREX.r2.6HG0451260.1	>VAI82797.1 unnamed protein product [Triticum turgidum subsp. durum]	NA	GO:0016021///integral component of membrane	NA	NA	NA	NA	[A0A287S187_HORVV|diamond]No_INFO SubName: Full=Uncharacterized protein {ECO:0000313|EnsemblPlants:HORVU5Hr1G082650.1};
HORVU.MOREX.r2.4HG0281540.1	>XP_037427704.1 mitogen-activated protein kinase kinase 9-like [Triticum dicoccoides] >KAF7047528.1 hypothetical protein CFC21_056452 [Triticum aestivum] >VAI01683.1 unnamed protein product [Triticum turgidum subsp. durum]	XM_020338602.2 PREDICTED: Aegilops tauschii subsp. strangulata mitogen-activated protein kinase kinase 9-like (LOC109780008), mRNA	GO:0005634///nucleus+++GO:0005737///cytoplasm	GO:0004674///protein serine/threonine kinase activity+++GO:0004708///MAP kinase kinase activity+++GO:0004714///transmembrane receptor protein tyrosine kinase activity+++GO:0005524///ATP binding+++GO:0030295///protein kinase activator activity	GO:0009611///response to wounding+++GO:0009620///response to fungus+++GO:0009651///response to salt stress+++GO:0009693///ethylene biosynthetic process+++GO:0009873///ethylene-activated signaling pathway+++GO:0009875///pollen-pistil interaction+++GO:0010120///camalexin biosynthetic process+++GO:0010150///leaf senescence+++GO:0045893///positive regulation of transcription, DNA-templated+++GO:00467…	NA	04016///MAPK signaling pathway - plant	[M2K9_ARATH|diamond]Name=MKK9; Synonyms=MAP2K9; OrderedLocusNames=At1g73500; ORFNames=T9L24.32; RecName: Full=Mitogen-activated protein kinase kinase 9; Short=AtMKK9; Short=MAP kinase kinase 9; EC=2.7.12.2;
HORVU.MOREX.r2.7HG0593050.1	>KAE8809819.1 hypothetical protein D1007_13561 [Hordeum vulgare]	AK454689.1 Triticum aestivum mRNA, clone: tplb0006i13, cultivar Chinese Spring	NA	GO:0102682///N6-(Delta2-isopentenyl)-adenosine 5'-monophosphate phosphoribohydrolase activity	GO:0009691///cytokinin biosynthetic process	NA	NA	[M0V339_HORVV|diamond]No_INFO RecName: Full=Cytokinin riboside 5'-monophosphate phosphoribohydrolase {ECO:0000256|ARBA:ARBA00012205}; EC=3.2.2.n1 {ECO:0000256|ARBA:ARBA00012205};
TCONS_00058071	>BAJ85714.1 predicted protein [Hordeum vulgare subsp. vulgare] >BAJ90253.1 predicted protein [Hordeum vulgare subsp. vulgare]	AK359042.1 Hordeum vulgare subsp. vulgare mRNA for predicted protein, complete cds, clone: NIASHv1088A12	GO:0009507///chloroplast	GO:0000287///magnesium ion binding+++GO:0004363///glutathione synthase activity+++GO:0005524///ATP binding+++GO:0042803///protein homodimerization activity+++GO:0043295///glutathione binding	NA	NA	00270///Cysteine and methionine metabolism+++00480///Glutathione metabolism+++01240///Biosynthesis of cofactors	[GSHB_BRAJU|diamond]Name=GSH2; Synonyms=GSHII; RecName: Full=Glutathione synthetase, chloroplastic; Short=GSH synthetase; Short=GSH-S; Short=Glutathione synthase; EC=6.3.2.3; Flags: Precursor;
HORVU.MOREX.r2.5HG0368600.1	>VAI14317.1 unnamed protein product [Triticum turgidum subsp. durum]	AK453027.1 Triticum aestivum mRNA, clone: tplb0061f21, cultivar Chinese Spring	GO:0005886///plasma membrane+++GO:0016021///integral component of membrane	GO:0004601///peroxidase activity+++GO:0005509///calcium ion binding+++GO:0016174///NAD(P)H oxidase activity	NA	NA	04016///MAPK signaling pathway - plant+++04626///Plant-pathogen interaction	[RBOHC_SOLTU|diamond]Name=RBOHC; RecName: Full=Respiratory burst oxidase homolog protein C; EC=1.11.1.-; EC=1.6.3.-; AltName: Full=NADPH oxidase RBOHC; AltName: Full=StRBOHC;
TCONS_00005754	>KAE8802056.1 hypothetical protein D1007_22326 [Hordeum vulgare]	XM_020342774.2 PREDICTED: Aegilops tauschii subsp. strangulata uncharacterized LOC109784175 (LOC109784175), mRNA	NA	NA	NA	NA	NA	[A0A287EGV9_HORVV|diamond]No_INFO SubName: Full=Uncharacterized protein {ECO:0000313|EnsemblPlants:HORVU1Hr1G002950.1};
HORVU.MOREX.r2.4HG0294510.1	NA	NA	NA	NA	NA	NA	NA	[A0A287NIV6_HORVV|diamond]No_INFO RecName: Full=NAM-associated domain-containing protein {ECO:0000259|Pfam:PF14303};
HORVU.MOREX.r2.7HG0569860.1	>VAH34610.1 unnamed protein product [Triticum turgidum subsp. durum]	AC256257.1 Hordeum vulgare clone HV_Mba152-O10, complete sequence	NA	NA	NA	NA	NA	[A0A287I0T3_HORVV|diamond]No_INFO SubName: Full=Uncharacterized protein {ECO:0000313|EnsemblPlants:HORVU2Hr1G053050.1};
TCONS_00042123	>BAK02143.1 predicted protein [Hordeum vulgare subsp. vulgare]	XM_037569271.1 PREDICTED: Triticum dicoccoides tetratricopeptide repeat protein 27 homolog (LOC119290645), transcript variant X2, mRNA	GO:0009514///glyoxysome	GO:0003857///3-hydroxyacyl-CoA dehydrogenase activity+++GO:0004165///dodecenoyl-CoA delta-isomerase activity+++GO:0004300///enoyl-CoA hydratase activity+++GO:0008692///3-hydroxybutyryl-CoA epimerase activity+++GO:0018812///3-hydroxyacyl-CoA dehydratase activity+++GO:0070403///NAD+ binding	GO:0006635///fatty acid beta-oxidation	COG1024///Enoyl-CoA hydratase/carnithine racemase	NA	[MFPA_BRANA|diamond]No_INFO RecName: Full=Glyoxysomal fatty acid beta-oxidation multifunctional protein MFP-a; Includes: RecName: Full=Enoyl-CoA hydratase/3-2-trans-enoyl-CoA isomerase/3-hydroxybutyryl-CoA epimerase; EC=4.2.1.17; EC=5.1.2.3; EC=5.3.3.8; Includes: RecName: Full=3-hydroxyacyl-CoA dehydrogenase; EC=1.1.1.35;
TCONS_00029308	>KAE8784661.1 pentatricopeptide repeat-containing protein [Hordeum vulgare] >BAK07775.1 predicted protein [Hordeum vulgare subsp. vulgare]	AK376580.1 Hordeum vulgare subsp. vulgare mRNA for predicted protein, complete cds, clone: NIASHv3128E20	GO:0009507///chloroplast	GO:0003729///mRNA binding	GO:0009658///chloroplast organization+++GO:0009793///embryo development ending in seed dormancy+++GO:0010239///chloroplast mRNA processing	NA	NA	[PPR64_ARATH|diamond]Name=EMB2279; OrderedLocusNames=At1g30610; ORFNames=T5I8.6; RecName: Full=Pentatricopeptide repeat-containing protein At1g30610, chloroplastic; AltName: Full=Protein EMBRYO DEFECTIVE 2279; Flags: Precursor;
HORVU.MOREX.r2.2HG0108070.1	>KAE8789434.1 Luminal-binding protein 1 [Hordeum vulgare]	AK366546.1 Hordeum vulgare subsp. vulgare mRNA for predicted protein, partial cds, clone: NIASHv2044B05	GO:0005774///vacuolar membrane+++GO:0005783///endoplasmic reticulum+++GO:0005788///endoplasmic reticulum lumen+++GO:0005794///Golgi apparatus+++GO:0005829///cytosol+++GO:0034663///endoplasmic reticulum chaperone complex+++GO:0099503///secretory vesicle	GO:0005524///ATP binding+++GO:0016887///ATPase activity	GO:0071456///cellular response to hypoxia+++GO:1903298///negative regulation of hypoxia-induced intrinsic apoptotic signaling pathway	NA	04141///Protein processing in endoplasmic reticulum	[HSP7R_ARATH|diamond]Name=HSP70-17; OrderedLocusNames=At4g16660; ORFNames=dl4355w, FCAALL.64; RecName: Full=Heat shock 70 kDa protein 17; AltName: Full=Heat shock protein 70-17; Short=AtHsp70-17; Flags: Precursor;
HORVU.MOREX.r2.UnG0627560.1	>BAK00621.1 predicted protein [Hordeum vulgare subsp. vulgare]	AK359282.1 Hordeum vulgare subsp. vulgare mRNA for predicted protein, complete cds, clone: NIASHv1093D12	GO:0048046///apoplast	NA	NA	NA	NA	[A0A287H522_HORVV|diamond]No_INFO RecName: Full=Dirigent protein {ECO:0000256|RuleBase:RU363099};
HORVU.MOREX.r2.3HG0186930.1	>KAF7034525.1 hypothetical protein CFC21_045528, partial [Triticum aestivum]	XM_037552994.1 PREDICTED: Triticum dicoccoides putative receptor-like protein kinase At4g00960 (LOC119271026), mRNA	GO:0005576///extracellular region+++GO:0005886///plasma membrane+++GO:0016021///integral component of membrane	GO:0004672///protein kinase activity+++GO:0004674///protein serine/threonine kinase activity+++GO:0005516///calmodulin binding+++GO:0005524///ATP binding+++GO:0030246///carbohydrate binding	GO:0006468///protein phosphorylation+++GO:0006955///immune response+++GO:0048544///recognition of pollen	NA	NA	[Y1133_ARATH|diamond]OrderedLocusNames=At1g11330; ORFNames=T28P6.2; RecName: Full=G-type lectin S-receptor-like serine/threonine-protein kinase At1g11330; EC=2.7.11.1; Flags: Precursor;
TCONS_00004456	>KAE8817624.1 trehalose-6-P synthase [Hordeum vulgare]	AK370861.1 Hordeum vulgare subsp. vulgare mRNA for predicted protein, complete cds, clone: NIASHv2118M01	GO:0005829///cytosol	GO:0003825///alpha,alpha-trehalose-phosphate synthase (UDP-forming) activity	NA	COG0380///Trehalose-6-phosphate synthase	00500///Starch and sucrose metabolism	[TPS2_ARATH|diamond]Name=TPS2; OrderedLocusNames=At1g16980; ORFNames=F6I1.1; RecName: Full=Probable alpha,alpha-trehalose-phosphate synthase [UDP-forming] 2; EC=2.4.1.15; AltName: Full=Trehalose-6-phosphate synthase 2; Short=AtTPS2;
HORVU.MOREX.r2.1HG0073680.1	>XP_040249540.1 uncharacterized protein LOC120967015 [Aegilops tauschii subsp. strangulata]	AC256281.1 Hordeum vulgare clone HV_Mba475-H03, complete sequence	NA	NA	NA	NA	NA	[A0A453P395_AEGTS|diamond]No_INFO RecName: Full=Reverse transcriptase domain-containing protein {ECO:0000259|PROSITE:PS50878};
HORVU.MOREX.r2.7HG0594810.1	>BAJ93290.1 predicted protein [Hordeum vulgare subsp. vulgare] >BAK08279.1 predicted protein [Hordeum vulgare subsp. vulgare]	AK362086.1 Hordeum vulgare subsp. vulgare mRNA for predicted protein, complete cds, clone: NIASHv2002E24	GO:0016021///integral component of membrane+++GO:0034998///oligosaccharyltransferase I complex	NA	GO:0006487///protein N-linked glycosylation	NA	NA	[F2DDW9_HORVV|diamond]No_INFO RecName: Full=Dolichyl-diphosphooligosaccharide-protein glycosyltransferase subunit OST5 {ECO:0000256|RuleBase:RU367008};
HORVU.MOREX.r2.7HG0537820.1	>AAM22814.1 HV711N16.8 [Hordeum vulgare subsp. vulgare]	AC256281.1 Hordeum vulgare clone HV_Mba475-H03, complete sequence	NA	NA	NA	NA	NA	[Q8LLB7_HORVU|diamond]Name=711N16.8 {ECO:0000313|EMBL:AAM22814.1}; SubName: Full=HV711N16.8 {ECO:0000313|EMBL:AAM22814.1};
HORVU.MOREX.r2.4HG0316330.1	>VAH96324.1 unnamed protein product [Triticum turgidum subsp. durum]	AK367590.1 Hordeum vulgare subsp. vulgare mRNA for predicted protein, complete cds, clone: NIASHv2059D09	GO:0005634///nucleus	GO:0003713///transcription coactivator activity	GO:0045893///positive regulation of transcription, DNA-templated	NA	NA	[A0A287PHZ1_HORVV|diamond]No_INFO RecName: Full=ASCH domain-containing protein {ECO:0000259|Pfam:PF04266};
HORVU.MOREX.r2.2HG0127410.1	>KAE8812272.1 hypothetical protein D1007_10621 [Hordeum vulgare]	NA	NA	NA	NA	NA	NA	NA
HORVU.MOREX.r2.3HG0203880.1	>BAK00357.1 predicted protein [Hordeum vulgare subsp. vulgare]	AK369155.1 Hordeum vulgare subsp. vulgare mRNA for predicted protein, complete cds, clone: NIASHv2085P04	GO:0016021///integral component of membrane	GO:0016740///transferase activity+++GO:0046872///metal ion binding	GO:0016567///protein ubiquitination	NA	NA	[ATL57_ARATH|diamond]Name=ATL57; OrderedLocusNames=At2g27940; ORFNames=T1E2.14; RecName: Full=RING-H2 finger protein ATL57; EC=2.3.2.27 {ECO:0000305}; AltName: Full=RING-type E3 ubiquitin transferase ATL57 {ECO:0000305};
TCONS_00048411	>BAK05331.1 predicted protein [Hordeum vulgare subsp. vulgare]	AK374134.1 Hordeum vulgare subsp. vulgare mRNA for predicted protein, complete cds, clone: NIASHv3055G03	NA	NA	NA	NA	NA	[A0A287PIQ4_HORVV|diamond]No_INFO RecName: Full=DCD domain-containing protein {ECO:0000259|PROSITE:PS51222};
TCONS_00069540	>BAK03893.1 predicted protein [Hordeum vulgare subsp. vulgare]	AK249130.1 Hordeum vulgare subsp. vulgare cDNA clone: FLbaf17b12, mRNA sequence	NA	GO:0005524///ATP binding+++GO:0043531///ADP binding	GO:0006952///defense response	NA	NA	[A0A3B6SV00_WHEAT|diamond]No_INFO SubName: Full=Uncharacterized protein {ECO:0000313|EnsemblPlants:TraesCS7B02G463600.1};
HORVU.MOREX.r2.4HG0298780.1	>ADP02226.1 zf-RanBP domain-containing protein [Aegilops tauschii]	AC256247.1 Hordeum vulgare clone HV_Mba223-D02, complete sequence	NA	NA	NA	NA	NA	[A0A287HP82_HORVV|diamond]No_INFO SubName: Full=Uncharacterized protein {ECO:0000313|EnsemblPlants:HORVU2Hr1G035620.1};
HORVU.MOREX.r2.6HG0518600.1	>KAE8820550.1 hypothetical protein D1007_01292 [Hordeum vulgare]	AC256281.1 Hordeum vulgare clone HV_Mba475-H03, complete sequence	NA	NA	NA	NA	00520///Amino sugar and nucleotide sugar metabolism	[Q6I5D8_ORYSJ|diamond]ORFNames=OSJNBa0022J22.10 {ECO:0000313|EMBL:AAT58817.1}; RecName: Full=DUF4218 domain-containing protein {ECO:0000259|Pfam:PF13960};
HORVU.MOREX.r2.3HG0224110.1	>KAE8789620.1 AP-1 complex subunit gamma-1 [Hordeum vulgare]	XM_020309703.2 PREDICTED: Aegilops tauschii subsp. strangulata AP-1 complex subunit gamma-2 (LOC109750747), mRNA	GO:0030121///AP-1 adaptor complex	GO:0035615///clathrin adaptor activity	GO:0006886///intracellular protein transport+++GO:0006896///Golgi to vacuole transport+++GO:0006898///receptor-mediated endocytosis	NA	NA	[AP1G2_ARATH|diamond]OrderedLocusNames=At1g60070; ORFNames=T2K10.12; RecName: Full=AP-1 complex subunit gamma-2; AltName: Full=Adaptor protein complex AP-1 large subunit gamma-2; AltName: Full=Adaptor-related protein complex 1 subunit gamma-2; AltName: Full=Clathrin assembly protein complex 1 gamma-2 large chain; AltName: Full=Gamma-adaptin 2;
HORVU.MOREX.r2.6HG0448320.1	>XP_037452583.1 zinc finger MYM-type protein 1-like [Triticum dicoccoides] >XP_037452584.1 zinc finger MYM-type protein 1-like [Triticum dicoccoides]	XM_037596686.1 PREDICTED: Triticum dicoccoides zinc finger MYM-type protein 1-like (LOC119323110), transcript variant X1, mRNA	NA	GO:0046983///protein dimerization activity	NA	NA	NA	[A0A2T7CMB9_9POAL|diamond]ORFNames=GQ55_8G088500 {ECO:0000313|EMBL:PUZ44403.1}; RecName: Full=TTF-type domain-containing protein {ECO:0000259|SMART:SM00597};
HORVU.MOREX.r2.1HG0060230.1	>KAE8785621.1 Transcriptional activator DEMETER [Hordeum vulgare]	XM_020342697.2 PREDICTED: Aegilops tauschii subsp. strangulata protein ROS1C (LOC109784097), transcript variant X2, mRNA	GO:0005634///nucleus	GO:0003677///DNA binding+++GO:0016829///lyase activity+++GO:0046872///metal ion binding+++GO:0051539///4 iron, 4 sulfur cluster binding+++GO:0051747///cytosine C-5 DNA demethylase activity	GO:0006284///base-excision repair+++GO:0080111///DNA demethylation	NA	03410///Base excision repair	[ROS1C_ORYSJ|diamond]Name=ROS1C {ECO:0000303|PubMed:22448681};+++Synonyms=DNG701 {ECO:0000303|PubMed:21896764};+++OrderedLocusNames=Os05g0445900 {ECO:0000312|EMBL:BAF17599.1},+++LOC_Os05g37350 {ECO:0000305};+++ORFNames=OsJ_18723 {ECO:0000312|EMBL:EEE63898.1},+++P0615D12.11 {ECO:0000312|EMBL:AAU44279.1}; RecName: Full=Protein ROS1C {ECO:0000303|PubMed:22448681}; EC=3.2.2.- {ECO:0000305}; AltName: …
HORVU.MOREX.r2.5HG0361600.1	>XP_037450970.1 zinc finger MYM-type protein 1-like [Triticum dicoccoides]	LR722623.1 Hordeum vulgare subsp. vulgare genome assembly, chromosome: 0H	GO:0016021///integral component of membrane	NA	NA	NA	NA	[A0A2K2D9M3_BRADI|diamond]ORFNames=BRADI_2g20665v3 {ECO:0000313|EMBL:PNT70967.1}; RecName: Full=TTF-type domain-containing protein {ECO:0000259|SMART:SM00597}; Flags: Fragment;
HORVU.MOREX.r2.2HG0111420.1	NA	AF427791.1 Hordeum vulgare Mla locus, complete sequence	NA	NA	NA	NA	NA	[A0A287WGF5_HORVV|diamond]No_INFO SubName: Full=Uncharacterized protein {ECO:0000313|EnsemblPlants:HORVU7Hr1G050900.6};
HORVU.MOREX.r2.6HG0524880.1	>BAJ95451.1 predicted protein [Hordeum vulgare subsp. vulgare]	AK364248.1 Hordeum vulgare subsp. vulgare mRNA for predicted protein, complete cds, clone: NIASHv2023B03	NA	NA	NA	NA	NA	[A0A287V865_HORVV|diamond]No_INFO RecName: Full=F-box domain-containing protein {ECO:0000259|PROSITE:PS50181};
TCONS_00019121	>VAH41764.1 unnamed protein product [Triticum turgidum subsp. durum]	AK252564.1 Hordeum vulgare subsp. vulgare cDNA clone: FLbaf153i13, mRNA sequence	NA	GO:0010283///pinoresinol reductase activity+++GO:0010284///lariciresinol reductase activity	GO:0009807///lignan biosynthetic process+++GO:1902125///(+)-pinoresinol catabolic process+++GO:1902128///(-)-lariciresinol catabolic process+++GO:1902132///(+)-lariciresinol biosynthetic process+++GO:1902135///(+)-secoisolariciresinol biosynthetic process	NA	00999///Biosynthesis of various plant secondary metabolites	[PILR1_LINPE|diamond]Name=PLR_Lp1; RecName: Full=Bifunctional pinoresinol-lariciresinol reductase; Short=PLR-Lp1; AltName: Full=(+)-pinoresinol reductase; EC=1.23.1.1; AltName: Full=(-)-lariciresinol reductase; EC=1.23.1.4;
HORVU.MOREX.r2.4HG0337130.1	>VAI41149.1 unnamed protein product [Triticum turgidum subsp. durum]	AK250175.1 Hordeum vulgare subsp. vulgare cDNA clone: FLbaf70f20, mRNA sequence	GO:0009507///chloroplast	GO:0005524///ATP binding+++GO:0016887///ATPase activity	GO:0042026///protein refolding	COG0459///Chaperonin GroEL (HSP60 family)	03018///RNA degradation	[RUBB_SECCE|diamond]Name=CPN60; RecName: Full=RuBisCO large subunit-binding protein subunit beta, chloroplastic; AltName: Full=60 kDa chaperonin subunit beta; AltName: Full=CPN-60 beta; Flags: Fragment;
HORVU.MOREX.r2.2HG0152170.1	>KAE8810688.1 putative galacturonosyltransferase-like 3 [Hordeum vulgare] >BAJ99838.1 predicted protein [Hordeum vulgare subsp. vulgare]	AK331266.1 Triticum aestivum cDNA, clone: WT007_A24, cultivar: Chinese Spring	GO:0000139///Golgi membrane+++GO:0005794///Golgi apparatus+++GO:0016021///integral component of membrane	GO:0047262///polygalacturonate 4-alpha-galacturonosyltransferase activity	GO:0045489///pectin biosynthetic process+++GO:0071555///cell wall organization	NA	NA	[GATL3_ARATH|diamond]Name=GATL3; OrderedLocusNames=At1g13250; ORFNames=T6J4.1, T6J4.2; RecName: Full=Probable galacturonosyltransferase-like 3; EC=2.4.1.-;
HORVU.MOREX.r2.7HG0534020.1	>VAH98875.1 unnamed protein product [Triticum turgidum subsp. durum]	AK365630.1 Hordeum vulgare subsp. vulgare mRNA for predicted protein, complete cds, clone: NIASHv2035L08	NA	NA	NA	NA	NA	[A0A287VHS0_HORVV|diamond]No_INFO RecName: Full=SET domain-containing protein {ECO:0000259|Pfam:PF00856};
HORVU.MOREX.r2.5HG0381230.1	>BAJ96734.1 predicted protein [Hordeum vulgare subsp. vulgare]	AK369875.1 Hordeum vulgare subsp. vulgare mRNA for predicted protein, partial cds, clone: NIASHv2100E21	NA	NA	NA	NA	NA	[A0A453BYA4_AEGTS|diamond]No_INFO RecName: Full=zf-RVT domain-containing protein {ECO:0000259|Pfam:PF13966};
HORVU.MOREX.r2.1HG0073300.1	>BAJ88190.1 predicted protein [Hordeum vulgare subsp. vulgare] >BAJ96628.1 predicted protein [Hordeum vulgare subsp. vulgare]	AK356975.1 Hordeum vulgare subsp. vulgare mRNA for predicted protein, complete cds, clone: NIASHv1043G09	GO:0005886///plasma membrane+++GO:0009506///plasmodesma+++GO:0016021///integral component of membrane+++GO:0043680///filiform apparatus	GO:0004672///protein kinase activity+++GO:0005524///ATP binding	GO:0009723///response to ethylene+++GO:0009738///abscisic acid-activated signaling pathway+++GO:0009741///response to brassinosteroid+++GO:0009742///brassinosteroid mediated signaling pathway+++GO:0009788///negative regulation of abscisic acid-activated signaling pathway+++GO:0009791///post-embryonic development+++GO:0009873///ethylene-activated signaling pathway+++GO:0010118///stomatal movement+…	NA	04626///Plant-pathogen interaction	[FERON_ARATH|diamond]Name=FER; Synonyms=AAK1, SIR, SRN; OrderedLocusNames=At3g51550;+++ORFNames=F26O13.190; RecName: Full=Receptor-like protein kinase FERONIA; EC=2.7.11.1; AltName: Full=Protein SIRENE; Flags: Precursor;
HORVU.MOREX.r2.2HG0083750.1	>KAE8772686.1 Disease resistance protein RPM1 [Hordeum vulgare]	AK363746.1 Hordeum vulgare subsp. vulgare mRNA for predicted protein, complete cds, clone: NIASHv2018I21	NA	GO:0005524///ATP binding+++GO:0043531///ADP binding	GO:0006952///defense response	NA	04626///Plant-pathogen interaction	[A0A287H098_HORVV|diamond]No_INFO SubName: Full=Uncharacterized protein {ECO:0000313|EnsemblPlants:HORVU2Hr1G007170.1};
TCONS_00040246	>KAE8804495.1 hypothetical protein D1007_19533 [Hordeum vulgare] >BAJ88859.1 predicted protein [Hordeum vulgare subsp. vulgare] >BAJ94414.1 predicted protein [Hordeum vulgare subsp. vulgare]	AK357645.1 Hordeum vulgare subsp. vulgare mRNA for predicted protein, complete cds, clone: NIASHv1058H06	GO:0005886///plasma membrane+++GO:0016021///integral component of membrane	GO:0005524///ATP binding+++GO:0015562///efflux transmembrane transporter activity+++GO:0042626///ATPase activity, coupled to transmembrane movement of substances	GO:0009408///response to heat+++GO:0009409///response to cold+++GO:0009737///response to abscisic acid+++GO:0009738///abscisic acid-activated signaling pathway+++GO:0010496///intercellular transport+++GO:0048581///negative regulation of post-embryonic development+++GO:0055085///transmembrane transport+++GO:0080168///abscisic acid transport	COG1131///ABC-type multidrug transport system, ATPase component	02010///ABC transporters	[AB25G_ARATH|diamond]Name=ABCG25 {ECO:0000303|PubMed:18299247};+++Synonyms=WBC26 {ECO:0000303|PubMed:11346655};+++OrderedLocusNames=At1g71960 {ECO:0000312|Araport:AT1G71960};+++ORFNames=F17M19.11 {ECO:0000312|EMBL:AAG52231.1}; RecName: Full=ABC transporter G family member 25 {ECO:0000303|PubMed:18299247}; Short=ABC transporter ABCG.25 {ECO:0000303|PubMed:18299247}; Short=AtABCG25 {ECO:0000303|Pub…
HORVU.MOREX.r2.2HG0099210.1	>VAI13882.1 unnamed protein product [Triticum turgidum subsp. durum]	KR813335.1 Hordeum vulgare subsp. spontaneum voucher OUH602, partial sequence	NA	NA	NA	NA	NA	[A0A446SS08_TRITD|diamond]ORFNames=TRITD_5Av1G041970 {ECO:0000313|EMBL:VAI13882.1}; RecName: Full=GRAS domain-containing protein {ECO:0000259|PROSITE:PS50985};
HORVU.MOREX.r2.UnG0629470.1	>ABA98937.1 hypothetical protein LOC_Os12g37440 [Oryza sativa Japonica Group]	LR722623.1 Hordeum vulgare subsp. vulgare genome assembly, chromosome: 0H	NA	NA	NA	NA	NA	[A0A287TTE6_HORVV|diamond]No_INFO SubName: Full=Uncharacterized protein {ECO:0000313|EnsemblPlants:HORVU6Hr1G032060.2};
HORVU.MOREX.r2.3HG0198110.1	>KAE8819654.1 MutS7 [Hordeum vulgare]	AF354709.1 Triticum aestivum MutS homolog 7 (MSH7) mRNA, partial cds	GO:0032300///mismatch repair complex+++GO:0032301///MutSalpha complex	GO:0000400///four-way junction DNA binding+++GO:0005524///ATP binding+++GO:0008094///DNA-dependent ATPase activity+++GO:0030983///mismatched DNA binding	GO:0000710///meiotic mismatch repair+++GO:0006290///pyrimidine dimer repair+++GO:0006298///mismatch repair+++GO:0036297///interstrand cross-link repair+++GO:0043570///maintenance of DNA repeat elements+++GO:0045910///negative regulation of DNA recombination	NA	03430///Mismatch repair	[MSH7_ARATH|diamond]Name=MSH7; Synonyms=MSH6-2; OrderedLocusNames=At3g24495; ORFNames=MOB24.2; RecName: Full=DNA mismatch repair protein MSH7; Short=AtMSH7; AltName: Full=MutS protein homolog 7;
TCONS_00036909	>XP_040256774.1 uncharacterized protein LOC120974338 [Aegilops tauschii subsp. strangulata] >XP_040256775.1 uncharacterized protein LOC120974338 [Aegilops tauschii subsp. strangulata]	XM_040400840.1 PREDICTED: Aegilops tauschii subsp. strangulata uncharacterized LOC120974338 (LOC120974338), transcript variant X1, mRNA	NA	NA	NA	NA	NA	[A0A446Q5G9_TRITD|diamond]ORFNames=TRITD_3Bv1G207650 {ECO:0000313|EMBL:VAH81881.1}; RecName: Full=Transposase_23 domain-containing protein {ECO:0000259|Pfam:PF03017};
HORVU.MOREX.r2.2HG0110170.1	>KAE8770095.1 HVA22-like protein k [Hordeum vulgare] >BAJ87311.1 predicted protein [Hordeum vulgare subsp. vulgare] >BAJ96051.1 predicted protein [Hordeum vulgare subsp. vulgare] >BAJ96609.1 predicted protein [Hordeum vulgare subsp. vulgare] >BAJ97561.1 predicted protein [Hordeum vulgare subsp. vulgare]	AK356093.1 Hordeum vulgare subsp. vulgare mRNA for predicted protein, complete cds, clone: NIASHv1030A01	GO:0016020///membrane	NA	NA	NA	NA	[HA22K_ARATH|diamond]Name=HVA22K; OrderedLocusNames=At4g36720; ORFNames=C7A10.640; RecName: Full=HVA22-like protein k; Short=AtHVA22k;
HORVU.MOREX.r2.6HG0474290.1	>KAE8821732.1 hypothetical protein D1007_00140 [Hordeum vulgare]	LR722623.1 Hordeum vulgare subsp. vulgare genome assembly, chromosome: 0H	NA	NA	NA	NA	03013///Nucleocytoplasmic transport	[A0A453JPI0_AEGTS|diamond]No_INFO SubName: Full=Uncharacterized protein {ECO:0000313|EnsemblPlants:AET5Gv20147100.1};
HORVU.MOREX.r2.2HG0142150.1	>XP_037477983.1 polyadenylate-binding protein RBP47-like isoform X1 [Triticum dicoccoides]	AK455125.1 Triticum aestivum mRNA, clone: tplb0008b17, cultivar Chinese Spring	GO:0005634///nucleus+++GO:0010494///cytoplasmic stress granule	GO:0008143///poly(A) binding	GO:0006397///mRNA processing+++GO:0034605///cellular response to heat	COG0724///RNA-binding proteins (RRM domain)	NA	[RBP47_NICPL|diamond]Name=RBP47; RecName: Full=Polyadenylate-binding protein RBP47; Short=Poly(A)-binding protein RBP47; AltName: Full=RNA-binding protein 47; Short=NplRBP47;
HORVU.MOREX.r2.3HG0266150.1	>XP_037480907.1 uncharacterized protein LOC119358489 [Triticum dicoccoides]	NA	NA	NA	NA	NA	00073///Cutin, suberine and wax biosynthesis+++04146///Peroxisome	[A0A452YED3_AEGTS|diamond]No_INFO RecName: Full=Retrotrans_gag domain-containing protein {ECO:0000259|Pfam:PF03732};
HORVU.MOREX.r2.5HG0426060.1	>BAJ94966.1 predicted protein [Hordeum vulgare subsp. vulgare]	AK363763.1 Hordeum vulgare subsp. vulgare mRNA for predicted protein, complete cds, clone: NIASHv2018L07	GO:0005887///integral component of plasma membrane+++GO:0009535///chloroplast thylakoid membrane	GO:0004252///serine-type endopeptidase activity	GO:0006465///signal peptide processing+++GO:0010027///thylakoid membrane organization	COG0681///Signal peptidase I	03060///Protein export	[TPP2_ARATH|diamond]Name=TPP2; OrderedLocusNames=At1g06870; ORFNames=F4H5.6; RecName: Full=Probable thylakoidal processing peptidase 2, chloroplastic; EC=3.4.21.89; AltName: Full=Signal peptidase I-2; Flags: Precursor;
HORVU.MOREX.r2.4HG0296270.1	>KAE8809088.1 E3 SUMO-protein ligase SIZ2 [Hordeum vulgare]	AK367701.1 Hordeum vulgare subsp. vulgare mRNA for predicted protein, partial cds, clone: NIASHv2060L07	GO:0005634///nucleus	GO:0008270///zinc ion binding+++GO:0061665///SUMO ligase activity	GO:0016925///protein sumoylation	NA	NA	[SIZ2_ORYSJ|diamond]Name=SIZ2; OrderedLocusNames=Os03g0719100, LOC_Os03g50980;+++ORFNames=B1377B10.3, OsJ_12369; RecName: Full=E3 SUMO-protein ligase SIZ2; EC=2.3.2.-; AltName: Full=E3 SUMO-protein transferase SIZ2 {ECO:0000305};
HORVU.MOREX.r2.5HG0351260.1	>XP_040245995.1 uncharacterized protein LOC109783280 [Aegilops tauschii subsp. strangulata]	LR722623.1 Hordeum vulgare subsp. vulgare genome assembly, chromosome: 0H	GO:0005739///mitochondrion+++GO:0005773///vacuole+++GO:0005829///cytosol+++GO:0005886///plasma membrane+++GO:0009506///plasmodesma+++GO:0048046///apoplast	GO:0003994///aconitate hydratase activity+++GO:0005507///copper ion binding+++GO:0046983///protein dimerization activity+++GO:0048027///mRNA 5'-UTR binding+++GO:0051536///iron-sulfur cluster binding	GO:0006101///citrate metabolic process+++GO:0006102///isocitrate metabolic process+++GO:1990641///response to iron ion starvation	NA	NA	[N1QRT2_AEGTA|diamond]ORFNames=F775_01009 {ECO:0000313|EMBL:EMT03129.1}; SubName: Full=Putative aconitate hydratase, cytoplasmic {ECO:0000313|EMBL:EMT03129.1, ECO:0000313|EnsemblPlants:EMT03129};
TCONS_00086653	>BAJ90629.1 predicted protein [Hordeum vulgare subsp. vulgare] >BAK00079.1 predicted protein [Hordeum vulgare subsp. vulgare]	XM_037609207.1 PREDICTED: Triticum dicoccoides TBCC domain-containing protein 1-like (LOC119337094), mRNA	GO:0000922///spindle pole+++GO:0005737///cytoplasm+++GO:0005815///microtubule organizing center	NA	GO:0000902///cell morphogenesis	NA	NA	[A0A3B6RNF0_WHEAT|diamond]No_INFO RecName: Full=TBCC domain-containing protein 1 {ECO:0000256|ARBA:ARBA00017559};
HORVU.MOREX.r2.1HG0059760.1	>BAJ87023.1 predicted protein [Hordeum vulgare subsp. vulgare] >BAK03366.1 predicted protein [Hordeum vulgare subsp. vulgare]	AK355805.1 Hordeum vulgare subsp. vulgare mRNA for predicted protein, complete cds, clone: NIASHv1026E13	GO:0005634///nucleus	GO:0000976///transcription regulatory region sequence-specific DNA binding+++GO:0003700///DNA-binding transcription factor activity+++GO:0046983///protein dimerization activity	GO:0006355///regulation of transcription, DNA-templated+++GO:0019760///glucosinolate metabolic process	NA	NA	[ILR3_ARATH|diamond]Name=ILR3; Synonyms=BHLH105, EN133; OrderedLocusNames=At5g54680;+++ORFNames=K5F14.2; RecName: Full=Transcription factor ILR3; AltName: Full=Basic helix-loop-helix protein 105; Short=AtbHLH105; Short=bHLH 105; AltName: Full=Protein IAA-LEUCINE RESISTANT 3; AltName: Full=Transcription factor EN 133; AltName: Full=bHLH transcription factor bHLH105;
HORVU.MOREX.r2.6HG0519190.1	>KAE8801761.1 hypothetical protein D1007_22554 [Hordeum vulgare]	AK365120.1 Hordeum vulgare subsp. vulgare mRNA for predicted protein, complete cds, clone: NIASHv2031B17	NA	NA	NA	NA	NA	[M0X9B8_HORVV|diamond]No_INFO SubName: Full=Uncharacterized protein {ECO:0000313|EnsemblPlants:HORVU6Hr1G086830.1};
TCONS_00020750	>KAE8783627.1 hypothetical protein D1007_42932 [Hordeum vulgare]	XM_037558322.1 PREDICTED: Triticum dicoccoides serine/threonine-protein phosphatase 7 long form homolog (LOC119277101), transcript variant X1, mRNA	NA	NA	NA	NA	00380///Tryptophan metabolism	[A0A3B6SEM3_WHEAT|diamond]No_INFO RecName: Full=PMD domain-containing protein {ECO:0000259|Pfam:PF10536};
HORVU.MOREX.r2.1HG0063800.1	>BAJ91677.1 predicted protein [Hordeum vulgare subsp. vulgare]	AK360468.1 Hordeum vulgare subsp. vulgare mRNA for predicted protein, complete cds, clone: NIASHv1118K20	GO:0005737///cytoplasm	GO:0004837///tyrosine decarboxylase activity+++GO:0016831///carboxy-lyase activity+++GO:0030170///pyridoxal phosphate binding	GO:0006520///cellular amino acid metabolic process+++GO:1901695///tyramine biosynthetic process	COG0076///Glutamate decarboxylase and related PLP-dependent proteins	00350///Tyrosine metabolism+++00360///Phenylalanine metabolism+++00380///Tryptophan metabolism+++00901///Indole alkaloid biosynthesis+++00950///Isoquinoline alkaloid biosynthesis+++00965///Betalain biosynthesis	[TYDC_ORYSJ|diamond]Name=TYDC {ECO:0000303|PubMed:17763868};+++Synonyms=TDC {ECO:0000303|PubMed:14535886};+++OrderedLocusNames=Os01g0770200 {ECO:0000312|EMBL:BAF06290.1},+++LOC_Os01g56380 {ECO:0000305};+++ORFNames=P0665A11.14 {ECO:0000312|EMBL:BAB56067.1}; RecName: Full=Tyrosine decarboxylase {ECO:0000303|PubMed:17763868}; Short=OsTyDC {ECO:0000305}; EC=4.1.1.25 {ECO:0000269|PubMed:17763868}; Alt…
HORVU.MOREX.r2.4HG0297100.1	>BAJ91286.1 predicted protein [Hordeum vulgare subsp. vulgare]	AK360077.1 Hordeum vulgare subsp. vulgare mRNA for predicted protein, complete cds, clone: NIASHv1109L09	NA	NA	NA	NA	NA	[A0A3B6HTC2_WHEAT|diamond]No_INFO SubName: Full=Uncharacterized protein {ECO:0000313|EnsemblPlants:TraesCS4A02G186000.1.cds1};
HORVU.MOREX.r2.6HG0518380.1	>BAK05828.1 predicted protein [Hordeum vulgare subsp. vulgare]	AK374632.1 Hordeum vulgare subsp. vulgare mRNA for predicted protein, complete cds, clone: NIASHv3071D15	GO:0005886///plasma membrane+++GO:0016021///integral component of membrane	GO:0000287///magnesium ion binding+++GO:0005524///ATP binding+++GO:0008553///proton-exporting ATPase activity, phosphorylative mechanism+++GO:0016887///ATPase activity	GO:0051453///regulation of intracellular pH+++GO:0120029///proton export across plasma membrane+++GO:1902600///proton transmembrane transport	COG0474///Cation transport ATPase	00190///Oxidative phosphorylation	[PMA2_ARATH|diamond]Name=AHA2 {ECO:0000303|PubMed:2143186};+++OrderedLocusNames=At4g30190 {ECO:0000312|Araport:AT4G30190};+++ORFNames=F9N11.40 {ECO:0000312|EMBL:CAB52463.1}; RecName: Full=ATPase 2, plasma membrane-type {ECO:0000303|PubMed:2143186}; EC=7.1.2.1 {ECO:0000305}; AltName: Full=Proton pump 2;
HORVU.MOREX.r2.2HG0153630.1	>KAE8821522.1 hypothetical protein D1007_00299 [Hordeum vulgare]	NA	NA	GO:0003676///nucleic acid binding+++GO:0004523///RNA-DNA hybrid ribonuclease activity	NA	NA	NA	[A0A453SWV1_AEGTS|diamond]No_INFO SubName: Full=Uncharacterized protein {ECO:0000313|EnsemblPlants:AET7Gv21131000.1};
HORVU.MOREX.r2.4HG0281600.1	>KAE8795596.1 hypothetical protein D1007_29485 [Hordeum vulgare]	AK446592.1 Triticum aestivum mRNA, clone: whxl14l09, cultivar Chinese Spring	NA	NA	NA	NA	NA	NA
TCONS_00055527	>BAJ97758.1 predicted protein [Hordeum vulgare subsp. vulgare]	XM_020322306.2 PREDICTED: Aegilops tauschii subsp. strangulata uncharacterized LOC109763458 (LOC109763458), mRNA	NA	NA	NA	NA	NA	[A0A287SN65_HORVV|diamond]No_INFO RecName: Full=DUF569 domain-containing protein {ECO:0000259|Pfam:PF04601};
HORVU.MOREX.r2.2HG0151290.1	>BAK06548.1 predicted protein [Hordeum vulgare subsp. vulgare]	AK333512.1 Triticum aestivum cDNA, clone: WT006_K11, cultivar: Chinese Spring	GO:0005576///extracellular region+++GO:0009505///plant-type cell wall	GO:0052793///pectin acetylesterase activity	GO:0071555///cell wall organization	NA	NA	[PAE3_ARATH|diamond]Name=PAE3 {ECO:0000303|PubMed:25115560};+++OrderedLocusNames=At2g46930 {ECO:0000312|Araport:AT2G46930}; RecName: Full=Pectin acetylesterase 3 {ECO:0000303|PubMed:25115560}; EC=3.1.1.- {ECO:0000305}; Flags: Precursor;
TCONS_00024648	>KAE8807706.1 hypothetical protein D1007_15858 [Hordeum vulgare]	AK457574.1 Triticum aestivum mRNA, clone: tplb0016i05, cultivar Chinese Spring	GO:0005634///nucleus	GO:0003713///transcription coactivator activity+++GO:0031490///chromatin DNA binding	NA	NA	NA	[A0A287JDC1_HORVV|diamond]No_INFO RecName: Full=KIX_2 domain-containing protein {ECO:0000259|Pfam:PF16987};
HORVU.MOREX.r2.1HG0076330.1	>KAE8780527.1 hypothetical protein D1007_46319 [Hordeum vulgare]	MF443756.1 Hordeum vulgare subsp. vulgare cultivar Re08 clone Hvu-B-Re08_ng-188I17 Rfm1 gene locus, partial sequence	NA	NA	NA	NA	NA	NA
HORVU.MOREX.r2.3HG0217760.1	>KAF7053441.1 hypothetical protein CFC21_061370, partial [Triticum aestivum]	MN127978.1 Hordeum vulgare subsp. spontaneum mitochondrion, complete genome	GO:0016021///integral component of membrane	NA	NA	NA	NA	[A0A287NWU2_HORVV|diamond]No_INFO SubName: Full=Uncharacterized protein {ECO:0000313|EnsemblPlants:HORVU4Hr1G044850.1};
HORVU.MOREX.r2.5HG0440470.1	NA	MN887598.1 Hordeum vulgare cultivar Beka GI (GI) gene, complete cds	NA	NA	NA	NA	NA	NA
HORVU.MOREX.r2.2HG0135940.1	>KAE8790105.1 RNA-directed DNA polymerase [Hordeum vulgare]	MF443754.1 Hordeum vulgare subsp. vulgare cultivar Re08 clone Hvu-B-Re08_ng-19J19 Rfm1 gene locus, partial sequence	NA	NA	NA	NA	NA	[A0A287U6K4_HORVV|diamond]No_INFO SubName: Full=Uncharacterized protein {ECO:0000313|EnsemblPlants:HORVU6Hr1G052870.1};
TCONS_00075249	>KAF7093208.1 hypothetical protein CFC21_095632 [Triticum aestivum]	XM_020342326.2 PREDICTED: Aegilops tauschii subsp. strangulata protein TPX2 (LOC109783728), transcript variant X1, mRNA	GO:0005880///nuclear microtubule+++GO:0072686///mitotic spindle	GO:0008017///microtubule binding+++GO:0030295///protein kinase activator activity	GO:0060236///regulation of mitotic spindle organization+++GO:0090307///mitotic spindle assembly	NA	NA	[A0A3B6R834_WHEAT|diamond]No_INFO RecName: Full=TPX2_importin domain-containing protein {ECO:0000259|Pfam:PF12214};
HORVU.MOREX.r2.5HG0389800.1	>KAE8801454.1 hypothetical protein D1007_22977 [Hordeum vulgare] >BAK01008.1 predicted protein [Hordeum vulgare subsp. vulgare]	AK357607.1 Hordeum vulgare subsp. vulgare mRNA for predicted protein, complete cds, clone: NIASHv1057I13	NA	NA	NA	NA	NA	[F2E0Y6_HORVV|diamond]No_INFO SubName: Full=Predicted protein {ECO:0000313|EMBL:BAK01008.1};
HORVU.MOREX.r2.1HG0073690.1	>SPT17309.1 unnamed protein product [Triticum aestivum]	FN564429.1 Triticum aestivum chromosome 3B-specific BAC library, contig ctg0382b	NA	NA	NA	NA	NA	NA
HORVU.MOREX.r2.5HG0409160.1	>XP_003562512.1 angio-associated migratory cell protein [Brachypodium distachyon] >XP_010234414.1 angio-associated migratory cell protein [Brachypodium distachyon]	AK364363.1 Hordeum vulgare subsp. vulgare mRNA for predicted protein, complete cds, clone: NIASHv2024D13	NA	GO:0030598///rRNA N-glycosylase activity	GO:0017148///negative regulation of translation	NA	NA	[A0A287RU85_HORVV|diamond]No_INFO RecName: Full=rRNA N-glycosidase {ECO:0000256|ARBA:ARBA00019247};
HORVU.MOREX.r2.UnG0632280.1	>KAE8779109.1 Glucan 1,3-beta-glucosidase [Hordeum vulgare]	XM_020300608.2 PREDICTED: Aegilops tauschii subsp. strangulata probable glucan 1,3-beta-glucosidase A (LOC109741516), mRNA	NA	GO:0016985///mannan endo-1,4-beta-mannosidase activity+++GO:0051015///actin filament binding	GO:0007015///actin filament organization+++GO:0071704///organic substance metabolic process	NA	NA	[A0A287QDB3_HORVV|diamond]No_INFO RecName: Full=Mannan endo-1,4-beta-mannosidase {ECO:0000256|ARBA:ARBA00012706}; EC=3.2.1.78 {ECO:0000256|ARBA:ARBA00012706};
HORVU.MOREX.r2.2HG0144350.1	>PNT69281.1 hypothetical protein BRADI_3g52631v3, partial [Brachypodium distachyon]	NA	NA	NA	NA	NA	03440///Homologous recombination	[A0A287M6D4_HORVV|diamond]No_INFO SubName: Full=Uncharacterized protein {ECO:0000313|EnsemblPlants:HORVU3Hr1G089090.4};
HORVU.MOREX.r2.3HG0274530.1	>AAG13524.1 putative non-LTR retroelement reverse transcriptase [Oryza sativa Japonica Group]	NA	GO:0005739///mitochondrion	NA	NA	NA	NA	[M310_ARATH|diamond]OrderedLocusNames=AtMg00310 {ECO:0000312|Araport:ATMG00310};+++and+++OrderedLocusNames=At2g07737 {ECO:0000312|Araport:AT2G07737}; RecName: Full=Uncharacterized mitochondrial protein AtMg00310; AltName: Full=ORF154;
HORVU.MOREX.r2.3HG0259400.1	>XP_020156064.1 uncharacterized protein LOC109741392 [Aegilops tauschii subsp. strangulata]	XM_037549477.1 PREDICTED: Triticum dicoccoides uncharacterized LOC119268002 (LOC119268002), transcript variant X1, mRNA	NA	NA	NA	NA	NA	[A0A453P8D6_AEGTS|diamond]No_INFO RecName: Full=DBD_Tnp_Mut domain-containing protein {ECO:0000259|Pfam:PF03108};
HORVU.MOREX.r2.1HG0071100.1	>KAE8803378.1 hypothetical protein D1007_20728 [Hordeum vulgare]	NA	NA	NA	NA	NA	NA	[A0A287JGQ4_HORVV|diamond]No_INFO RecName: Full=DUF4283 domain-containing protein {ECO:0000259|Pfam:PF14111};
HORVU.MOREX.r2.5HG0353080.1	>KAE8786186.1 serine/threonine-protein phosphatase 7 [Hordeum vulgare]	AK371584.1 Hordeum vulgare subsp. vulgare mRNA for predicted protein, partial cds, clone: NIASHv2137J01	GO:0005634///nucleus	GO:0008483///transaminase activity	NA	NA	00380///Tryptophan metabolism	[MAIL2_ARATH|diamond]OrderedLocusNames=At2g04865 {ECO:0000312|Araport:AT2G04865}; RecName: Full=Protein MAIN-LIKE 2 {ECO:0000303|PubMed:24635680};
HORVU.MOREX.r2.1HG0064450.1	>AMB37306.1 phosphoethanolamine N-methyltransferase [Leymus mollis]	AK250369.1 Hordeum vulgare subsp. vulgare cDNA clone: FLbaf76e15, mRNA sequence	GO:0005737///cytoplasm	GO:0000234///phosphoethanolamine N-methyltransferase activity+++GO:0003729///mRNA binding+++GO:0052667///phosphomethylethanolamine N-methyltransferase activity	GO:0006656///phosphatidylcholine biosynthetic process+++GO:0032259///methylation	NA	00564///Glycerophospholipid metabolism	[PEAM2_ARATH|diamond]Name=NMT2; Synonyms=PMEAMT; OrderedLocusNames=At1g48600;+++ORFNames=T1N15.22/T1N15.23, T1N15_20; RecName: Full=Phosphomethylethanolamine N-methyltransferase; Short=AtPMEAMT; EC=2.1.1.-; AltName: Full=Phosphoethanolamine N-methyltransferase 2;
HORVU.MOREX.r2.4HG0326450.1	>KAE8807925.1 hypothetical protein D1007_15747 [Hordeum vulgare]	AK376223.1 Hordeum vulgare subsp. vulgare mRNA for predicted protein, complete cds, clone: NIASHv3118J17	NA	NA	NA	NA	NA	[A0A287P7Z9_HORVV|diamond]No_INFO SubName: Full=Uncharacterized protein {ECO:0000313|EnsemblPlants:HORVU4Hr1G057590.1};
HORVU.MOREX.r2.2HG0087300.1	>KAE8801978.1 hypothetical protein D1007_22239 [Hordeum vulgare]	AP014960.1 Oryza sativa Japonica Group DNA, chromosome 4, cultivar: Nipponbare, complete sequence	NA	NA	NA	NA	NA	[A0A287H3D3_HORVV|diamond]No_INFO SubName: Full=Uncharacterized protein {ECO:0000313|EnsemblPlants:HORVU2Hr1G012380.1};
HORVU.MOREX.r2.6HG0465970.1	>KAE8806837.1 hypothetical protein D1007_16925 [Hordeum vulgare]	AC256242.1 Hordeum vulgare clone HV_Mba086-H08, complete sequence	NA	NA	NA	NA	NA	[A0A287F1A7_HORVV|diamond]No_INFO SubName: Full=Uncharacterized protein {ECO:0000313|EnsemblPlants:HORVU1Hr1G029640.1};
TCONS_00045768	>KAE8768074.1 Zinc finger CCCH domain-containing protein 22 [Hordeum vulgare]	AK455456.1 Triticum aestivum mRNA, clone: tplb0009e01, cultivar Chinese Spring	NA	GO:0003677///DNA binding+++GO:0003723///RNA binding+++GO:0046872///metal ion binding	NA	NA	NA	[C3H23_ORYSJ|diamond]OrderedLocusNames=Os03g0329200, LOC_Os03g21160; RecName: Full=Zinc finger CCCH domain-containing protein 23; Short=OsC3H23;
HORVU.MOREX.r2.6HG0451880.1	>BAK06649.1 predicted protein [Hordeum vulgare subsp. vulgare]	AK375454.1 Hordeum vulgare subsp. vulgare mRNA for predicted protein, complete cds, clone: NIASHv3094L04	GO:0009507///chloroplast	GO:0003690///double-stranded DNA binding	GO:0006353///DNA-templated transcription, termination+++GO:0006355///regulation of transcription, DNA-templated+++GO:0009658///chloroplast organization+++GO:0032502///developmental process	NA	NA	[A0A287T7M6_HORVV|diamond]No_INFO SubName: Full=Uncharacterized protein {ECO:0000313|EnsemblPlants:HORVU6Hr1G005510.2};
HORVU.MOREX.r2.3HG0240990.1	>BAK00274.1 predicted protein [Hordeum vulgare subsp. vulgare]	AK369072.1 Hordeum vulgare subsp. vulgare mRNA for predicted protein, complete cds, clone: NIASHv2084N19	NA	NA	NA	NA	NA	[F2DYV2_HORVV|diamond]No_INFO SubName: Full=Predicted protein {ECO:0000313|EMBL:BAK00274.1};
TCONS_00043785	>KAE8774924.1 protein SHOOT GRAVITROPISM 6 [Hordeum vulgare]	XM_020307843.2 PREDICTED: Aegilops tauschii subsp. strangulata protein SHOOT GRAVITROPISM 6 (LOC109748822), mRNA	GO:0009705///plant-type vacuole membrane	NA	GO:0009630///gravitropism+++GO:0009660///amyloplast organization+++GO:0009959///negative gravitropism	NA	NA	[SHGR6_ARATH|diamond]Name=SGR6; OrderedLocusNames=At2g36810; ORFNames=F13K3.21; RecName: Full=Protein SHOOT GRAVITROPISM 6;
HORVU.MOREX.r2.1HG0060020.1	>KAF0934215.1 hypothetical protein E2562_023469 [Oryza meyeriana var. granulata]	MG560140.1 Triticum aestivum gamma gliadin-A1, gamma gliadin-A3, gamma gliadin-A4, and LMW-A2 genes, complete cds	NA	GO:0003676///nucleic acid binding+++GO:0008270///zinc ion binding	NA	NA	NA	[C7IXQ1_ORYSJ|diamond]OrderedLocusNames=Os01g0160300 {ECO:0000313|EMBL:BAH90919.1}; SubName: Full=Os01g0160300 protein {ECO:0000313|EMBL:BAH90919.1};
HORVU.MOREX.r2.6HG0505190.1	>KAF7080043.1 hypothetical protein CFC21_084189 [Triticum aestivum] >VAI48690.1 unnamed protein product [Triticum turgidum subsp. durum]	XM_020315880.2 PREDICTED: Aegilops tauschii subsp. strangulata protein STIG1-like (LOC109757060), mRNA	NA	NA	NA	NA	NA	[A0A287E3U4_HORVV|diamond]No_INFO SubName: Full=Uncharacterized protein {ECO:0000313|EnsemblPlants:HORVU0Hr1G016970.1};
HORVU.MOREX.r2.6HG0473530.1	>KAE8775976.1 Urease accessory protein ureD [Hordeum vulgare]	XM_003570216.4 PREDICTED: Brachypodium distachyon urease accessory protein D (LOC100844179), mRNA	NA	GO:0016151///nickel cation binding	GO:0006807///nitrogen compound metabolic process	COG0829///Urease accessory protein UreH	NA	[URED_ORYSJ|diamond]Name=URED; OrderedLocusNames=Os02g0173000, LOC_Os02g07670;+++ORFNames=OSJNBa0073A21; RecName: Full=Urease accessory protein D; Short=AtURED;
HORVU.MOREX.r2.7HG0587860.1	>KAE8789827.1 spermidine synthase [Hordeum vulgare] >BAJ93734.1 predicted protein [Hordeum vulgare subsp. vulgare] >BAK05930.1 predicted protein [Hordeum vulgare subsp. vulgare]	AK250627.1 Hordeum vulgare subsp. vulgare cDNA clone: FLbaf92k17, mRNA sequence	NA	GO:0004766///spermidine synthase activity+++GO:0016768///spermine synthase activity	GO:0006596///polyamine biosynthetic process+++GO:0006597///spermine biosynthetic process	COG0421///Spermidine synthase	00270///Cysteine and methionine metabolism+++00330///Arginine and proline metabolism+++00480///Glutathione metabolism	[SPSY_ARATH|diamond]Name=SPMS; Synonyms=SPDS3; OrderedLocusNames=At5g53120; ORFNames=MFH8.5; RecName: Full=Spermine synthase; Short=SPMSY; EC=2.5.1.22; AltName: Full=Spermidine aminopropyltransferase;
TCONS_00028566	>ABO32802.1 Ca2+/H+-exchanging protein [Hordeum vulgare subsp. vulgare] >BAJ87610.1 predicted protein [Hordeum vulgare subsp. vulgare]	AK250672.1 Hordeum vulgare subsp. vulgare cDNA clone: FLbaf89p21, mRNA sequence	GO:0009705///plant-type vacuole membrane+++GO:0016021///integral component of membrane	GO:0015369///calcium:proton antiporter activity	GO:0006874///cellular calcium ion homeostasis+++GO:0070588///calcium ion transmembrane transport	COG0387///Ca2+/H+ antiporter	NA	[CAX1A_ORYSJ|diamond]Name=CAX1a; OrderedLocusNames=Os01g0557500, LOC_Os01g37690;+++ORFNames=B1144D11.14, OJ1014_G12.40; RecName: Full=Vacuolar cation/proton exchanger 1a; AltName: Full=Ca(2+)/H(+) exchanger 1a; AltName: Full=OsCAX1a;
HORVU.MOREX.r2.6HG0475950.1	>BAK04925.1 predicted protein [Hordeum vulgare subsp. vulgare]	AK372981.1 Hordeum vulgare subsp. vulgare mRNA for predicted protein, partial cds, clone: NIASHv3017I07	GO:0005634///nucleus+++GO:0005737///cytoplasm	GO:0004843///thiol-dependent ubiquitin-specific protease activity	GO:0006511///ubiquitin-dependent protein catabolic process+++GO:0010016///shoot system morphogenesis+++GO:0016579///protein deubiquitination	NA	NA	[UCH2_ARATH|diamond]Name=UCH2 {ECO:0000303|PubMed:17559514};+++OrderedLocusNames=At1g65650 {ECO:0000312|Araport:AT1G65650};+++ORFNames=F5I14.18 {ECO:0000312|EMBL:AAB60914.1}; RecName: Full=Ubiquitin carboxyl-terminal hydrolase 2 {ECO:0000303|PubMed:17559514}; EC=3.4.19.12 {ECO:0000305};
HORVU.MOREX.r2.3HG0262590.1	>KAE8800735.1 polygalacturonase inhibiting protein-like [Hordeum vulgare]	AK249316.1 Hordeum vulgare subsp. vulgare cDNA clone: FLbaf33m15, mRNA sequence	GO:0005618///cell wall+++GO:0048046///apoplast	NA	NA	NA	NA	[PGIP_PYRCO|diamond]Name=PGIP; RecName: Full=Polygalacturonase inhibitor; AltName: Full=Polygalacturonase-inhibiting protein; Short=PGIG; Flags: Precursor;
HORVU.MOREX.r2.5HG0399410.1	>BAK02419.1 predicted protein [Hordeum vulgare subsp. vulgare]	AK371221.1 Hordeum vulgare subsp. vulgare mRNA for predicted protein, complete cds, clone: NIASHv2128F09	GO:0005886///plasma membrane+++GO:0016021///integral component of membrane	GO:0005262///calcium channel activity+++GO:0008066///glutamate receptor activity+++GO:0015276///ligand-gated ion channel activity+++GO:0038023///signaling receptor activity	GO:0006816///calcium ion transport+++GO:0019722///calcium-mediated signaling+++GO:0071230///cellular response to amino acid stimulus	NA	NA	[GLR28_ARATH|diamond]Name=GLR2.8; Synonyms=GLUR9; OrderedLocusNames=At2g29110; ORFNames=T9I4.19; RecName: Full=Glutamate receptor 2.8; AltName: Full=Ligand-gated ion channel 2.8; Flags: Precursor;
TCONS_00037496	>EMS47116.1 Delta-1-pyrroline-5-carboxylate synthase [Triticum urartu]	AK251855.1 Hordeum vulgare subsp. vulgare cDNA clone: FLbaf133i21, mRNA sequence	GO:0005737///cytoplasm	GO:0004349///glutamate 5-kinase activity+++GO:0004350///glutamate-5-semialdehyde dehydrogenase activity+++GO:0005524///ATP binding	GO:0055129///L-proline biosynthetic process	COG0014///Gamma-glutamyl phosphate reductase	00330///Arginine and proline metabolism+++01230///Biosynthesis of amino acids	[P5CS_ACTDE|diamond]No_INFO RecName: Full=Delta-1-pyrroline-5-carboxylate synthase; Short=P5CS; Includes: RecName: Full=Glutamate 5-kinase; Short=GK; EC=2.7.2.11; AltName: Full=Gamma-glutamyl kinase; Includes: RecName: Full=Gamma-glutamyl phosphate reductase; Short=GPR; EC=1.2.1.41; AltName: Full=Glutamate-5-semialdehyde dehydrogenase; AltName: Full=Glutamyl-gamma-semialdehyde dehydrogenase;
HORVU.MOREX.r2.6HG0521080.1	>BAJ96728.1 predicted protein, partial [Hordeum vulgare subsp. vulgare]	AK365525.1 Hordeum vulgare subsp. vulgare mRNA for predicted protein, partial cds, clone: NIASHv2034M23	NA	NA	NA	NA	NA	[M0XWB0_HORVV|diamond]No_INFO RecName: Full=Rab-GAP TBC domain-containing protein {ECO:0000259|PROSITE:PS50086};
HORVU.MOREX.r2.4HG0280240.1	>EMS61702.1 Phosphatidylinositol-4-phosphate 5-kinase 1 [Triticum urartu]	AK248313.1 Hordeum vulgare subsp. vulgare cDNA clone: FLbaf51o20, mRNA sequence	NA	GO:0005524///ATP binding+++GO:0016308///1-phosphatidylinositol-4-phosphate 5-kinase activity	GO:0009908///flower development+++GO:0030154///cell differentiation	NA	00562///Inositol phosphate metabolism+++04070///Phosphatidylinositol signaling system+++04144///Endocytosis	[PI5K1_ORYSJ|diamond]Name=PIPK1;+++OrderedLocusNames=Os03g0701800 {ECO:0000312|EMBL:BAF12919.1},+++LOC_Os03g49510 {ECO:0000312|EMBL:ABF98412.1}; RecName: Full=Phosphatidylinositol 4-phosphate 5-kinase 1; EC=2.7.1.68; AltName: Full=1-phosphatidylinositol 4-phosphate kinase; AltName: Full=Diphosphoinositide kinase; AltName: Full=PIP5K; AltName: Full=PtdIns(4)P-5-kinase; Flags: Precursor;
HORVU.MOREX.r2.2HG0135730.1	>KAE8781830.1 sucrose nonfermenting 4-like protein [Hordeum vulgare]	AK451485.1 Triticum aestivum mRNA, clone: tplb0047f10, cultivar Chinese Spring	GO:0005634///nucleus+++GO:0005737///cytoplasm+++GO:0009507///chloroplast+++GO:0009569///chloroplast starch grain+++GO:0031588///nucleotide-activated protein kinase complex	GO:0004674///protein serine/threonine kinase activity+++GO:0016208///AMP binding+++GO:0019887///protein kinase regulator activity+++GO:0019900///kinase binding+++GO:0019901///protein kinase binding+++GO:0030295///protein kinase activator activity+++GO:1901982///maltose binding	GO:0000266///mitochondrial fission+++GO:0005975///carbohydrate metabolic process+++GO:0006468///protein phosphorylation+++GO:0009859///pollen hydration+++GO:0016559///peroxisome fission+++GO:0042149///cellular response to glucose starvation+++GO:0045859///regulation of protein kinase activity+++GO:0046777///protein autophosphorylation+++GO:0050790///regulation of catalytic activity+++GO:2000377//…	NA	NA	[SNF4_ARATH|diamond]Name=SNF4; Synonyms=CBSCBS3; OrderedLocusNames=At1g09020;+++ORFNames=F7G19.11; RecName: Full=Sucrose nonfermenting 4-like protein; Short=SNF4; AltName: Full=CBS domain-containing protein CBSCBS3; AltName: Full=SNF1-related protein kinase regulatory subunit betagamma; Short=AKIN subunit betagamma; Short=AKINbetagamma;
HORVU.MOREX.r2.2HG0089370.1	>KAE8770221.1 scar-like protein 2 [Hordeum vulgare]	XM_037625293.1 PREDICTED: Triticum dicoccoides scar-like domain-containing protein WAVE 5 (LOC119358898), mRNA	GO:0005737///cytoplasm+++GO:0005856///cytoskeleton	GO:0003779///actin binding+++GO:0034237///protein kinase A regulatory subunit binding+++GO:0071933///Arp2/3 complex binding	GO:0030036///actin cytoskeleton organization+++GO:2000601///positive regulation of Arp2/3 complex-mediated actin nucleation	NA	NA	[SCRL1_ORYSJ|diamond]OrderedLocusNames=Os03g0816900, Os03g0817000, LOC_Os03g60240;+++ORFNames=OSJNBa0094J08.20; RecName: Full=SCAR-like protein 1;
HORVU.MOREX.r2.3HG0195030.1	>KAF7021258.1 hypothetical protein CFC21_034239 [Triticum aestivum] >VAH57500.1 unnamed protein product [Triticum turgidum subsp. durum]	AK059335.1 Oryza sativa Japonica Group cDNA clone:001-026-A11, full insert sequence	NA	NA	NA	NA	NA	[A0A287KAN5_HORVV|diamond]No_INFO SubName: Full=Uncharacterized protein {ECO:0000313|EnsemblPlants:HORVU3Hr1G017940.2};
HORVU.MOREX.r2.4HG0291810.1	>KAE8786540.1 retrotransposon unclassified [Hordeum vulgare]	NA	NA	NA	NA	NA	03440///Homologous recombination	[A0A453DCD8_AEGTS|diamond]No_INFO SubName: Full=Uncharacterized protein {ECO:0000313|EnsemblPlants:AET2Gv21181600.2};
HORVU.MOREX.r2.7HG0600410.1	>KAE8766557.1 HvB12D [Hordeum vulgare]	XM_037563846.1 PREDICTED: Triticum dicoccoides protein NETWORKED 1D-like (LOC119284691), mRNA	NA	NA	NA	NA	NA	[A0A287XDJ4_HORVV|diamond]No_INFO SubName: Full=Uncharacterized protein {ECO:0000313|EnsemblPlants:HORVU7Hr1G093830.4};
HORVU.MOREX.r2.2HG0119450.1	>KAE8819627.1 hypothetical protein D1007_02271 [Hordeum vulgare]	AY054379.1 Hordeum murinum clone HmuLTR-INS Sukkula retrotransposon long terminal repeat, complete sequence	NA	NA	NA	NA	NA	[A0A287NK45_HORVV|diamond]No_INFO SubName: Full=PRA1 family protein {ECO:0000313|EnsemblPlants:HORVU4Hr1G024530.9};
HORVU.MOREX.r2.2HG0153440.1	>KAE8805658.1 FRIGIDA interacting protein 2 [Hordeum vulgare]	AK374958.1 Hordeum vulgare subsp. vulgare mRNA for predicted protein, partial cds, clone: NIASHv3081F10	NA	NA	NA	NA	NA	[F2EFN2_HORVV|diamond]No_INFO SubName: Full=Predicted protein {ECO:0000313|EMBL:BAK06154.1}; Flags: Fragment;
HORVU.MOREX.r2.6HG0514060.1	>BAW00383.1 ferredoxin-nitrate reductase [Hordeum vulgare subsp. vulgare]	AK371794.1 Hordeum vulgare subsp. vulgare mRNA for predicted protein, complete cds, clone: NIASHv2141I11	GO:0009507///chloroplast	GO:0020037///heme binding+++GO:0046872///metal ion binding+++GO:0048307///ferredoxin-nitrite reductase activity+++GO:0051539///4 iron, 4 sulfur cluster binding	GO:0042128///nitrate assimilation	COG0155///Sulfite reductase, beta subunit (hemoprotein)	00910///Nitrogen metabolism	[NIR_MAIZE|diamond]Name=NIR; RecName: Full=Ferredoxin--nitrite reductase, chloroplastic; EC=1.7.7.1; Flags: Precursor; Fragment;
TCONS_00079239	>XP_020178052.1 transcription factor BIM2 isoform X3 [Aegilops tauschii subsp. strangulata] >KAF7014908.1 hypothetical protein CFC21_028835 [Triticum aestivum]	AK454426.1 Triticum aestivum mRNA, clone: tplb0005j22, cultivar Chinese Spring	GO:0005634///nucleus	GO:0000976///transcription regulatory region sequence-specific DNA binding+++GO:0003700///DNA-binding transcription factor activity+++GO:0042802///identical protein binding+++GO:0046983///protein dimerization activity	GO:0006351///transcription, DNA-templated	NA	NA	[BIM2_ARATH|diamond]Name=BIM2; Synonyms=BHLH102, EN125; OrderedLocusNames=At1g69010;+++ORFNames=T6L1.19; RecName: Full=Transcription factor BIM2; AltName: Full=BES1-interacting Myc-like protein 2; AltName: Full=Basic helix-loop-helix protein 102; Short=AtbHLH102; Short=bHLH 102; AltName: Full=Transcription factor EN 125; AltName: Full=bHLH transcription factor bHLH102;
HORVU.MOREX.r2.6HG0505600.1	>AAX96353.1 retrotransposon protein, putative, Ty1-copia sub-class [Oryza sativa Japonica Group] >ABA91827.1 retrotransposon protein, putative, Ty1-copia subclass [Oryza sativa Japonica Group]	LR722623.1 Hordeum vulgare subsp. vulgare genome assembly, chromosome: 0H	NA	GO:0003676///nucleic acid binding+++GO:0003964///RNA-directed DNA polymerase activity+++GO:0004190///aspartic-type endopeptidase activity+++GO:0004519///endonuclease activity+++GO:0008270///zinc ion binding	GO:0015074///DNA integration	NA	00040///Pentose and glucuronate interconversions+++00052///Galactose metabolism+++00053///Ascorbate and aldarate metabolism+++00520///Amino sugar and nucleotide sugar metabolism+++01250///Biosynthesis of nucleotide sugars	[POLX_TOBAC|diamond]No_INFO RecName: Full=Retrovirus-related Pol polyprotein from transposon TNT 1-94; Includes: RecName: Full=Protease; EC=3.4.23.-; Includes: RecName: Full=Reverse transcriptase; EC=2.7.7.49; Includes: RecName: Full=Endonuclease;
HORVU.MOREX.r2.2HG0157180.1	>KAF7045000.1 hypothetical protein CFC21_054148 [Triticum aestivum]	AK336282.1 Triticum aestivum cDNA, clone: SET3_K21, cultivar: Chinese Spring	GO:0005634///nucleus	GO:0000976///transcription regulatory region sequence-specific DNA binding+++GO:0003700///DNA-binding transcription factor activity	GO:0009873///ethylene-activated signaling pathway	NA	NA	[ERF39_ARATH|diamond]Name=ERF039; OrderedLocusNames=At4g16750; ORFNames=dl4400c, FCAALL.19; RecName: Full=Ethylene-responsive transcription factor ERF039;
HORVU.MOREX.r2.7HG0545930.1	>BAK07890.1 predicted protein [Hordeum vulgare subsp. vulgare]	AK359050.1 Hordeum vulgare subsp. vulgare mRNA for predicted protein, complete cds, clone: NIASHv1088C18	NA	NA	NA	NA	NA	[F2EKL8_HORVV|diamond]No_INFO SubName: Full=Predicted protein {ECO:0000313|EMBL:BAK07890.1};
HORVU.MOREX.r2.1HG0037510.1	>BAJ92444.1 predicted protein, partial [Hordeum vulgare subsp. vulgare]	AK361237.1 Hordeum vulgare subsp. vulgare mRNA for predicted protein, partial cds, clone: NIASHv1135L09	NA	GO:0016747///transferase activity, transferring acyl groups other than amino-acyl groups	NA	NA	NA	[BEBT_TOBAC|diamond]Name=HSR201; RecName: Full=Benzyl alcohol O-benzoyltransferase; EC=2.3.1.196; AltName: Full=Benzoyl coenzyme A:benzyl alcohol benzoyl transferase;
HORVU.MOREX.r2.2HG0173280.1	>KAE8775053.1 IRK-interacting protein [Hordeum vulgare]	AK355478.1 Hordeum vulgare subsp. vulgare mRNA for predicted protein, complete cds, clone: NIASHv1021C22	NA	NA	NA	NA	NA	[A0A287PBQ0_HORVV|diamond]No_INFO SubName: Full=Uncharacterized protein {ECO:0000313|EnsemblPlants:HORVU4Hr1G063050.2};
TCONS_00015320	>BAK03991.1 predicted protein [Hordeum vulgare subsp. vulgare]	AK372794.1 Hordeum vulgare subsp. vulgare mRNA for predicted protein, complete cds, clone: NIASHv3013B03	GO:0030127///COPII vesicle coat+++GO:0070971///endoplasmic reticulum exit site	GO:0000149///SNARE binding+++GO:0008270///zinc ion binding	GO:0006886///intracellular protein transport+++GO:0090110///cargo loading into COPII-coated vesicle	NA	NA	[A0A287IFA4_HORVV|diamond]No_INFO SubName: Full=Uncharacterized protein {ECO:0000313|EnsemblPlants:HORVU2Hr1G073110.11};
HORVU.MOREX.r2.2HG0141390.1	>XP_037427351.1 uncharacterized protein LOC119292728 [Triticum dicoccoides]	AK369333.1 Hordeum vulgare subsp. vulgare mRNA for predicted protein, complete cds, clone: NIASHv2089E05	GO:0005634///nucleus	NA	GO:0016926///protein desumoylation	NA	NA	[A0A287MPE9_HORVV|diamond]No_INFO SubName: Full=Uncharacterized protein {ECO:0000313|EnsemblPlants:HORVU3Hr1G110780.2};
HORVU.MOREX.r2.7HG0610580.1	>XP_018685124.1 PREDICTED: polyubiquitin isoform X1 [Musa acuminata subsp. malaccensis] >XP_018685125.1 PREDICTED: polyubiquitin isoform X2 [Musa acuminata subsp. malaccensis] >XP_020155973.1 polyubiquitin isoform X2 [Aegilops tauschii subsp. strangulata] >XP_020161944.2 polyubiquitin [Aegilops tauschii subsp. strangulata] >XP_020162584.2 polyubiquitin [Aegilops tauschii subsp. strangulata] >XP_0…	AK446689.1 Triticum aestivum mRNA, clone: CK067-J23, cultivar Chinese Spring	GO:0005634///nucleus+++GO:0005737///cytoplasm	NA	NA	COG5272///Ubiquitin	04120///Ubiquitin mediated proteolysis	[UBIQP_HORVU|diamond]No_INFO RecName: Full=Polyubiquitin; Contains: RecName: Full=Ubiquitin; Flags: Precursor; Fragment;
HORVU.MOREX.r2.2HG0168790.1	>KAE8800253.1 hypothetical protein D1007_24242 [Hordeum vulgare]	XM_037613356.1 PREDICTED: Triticum dicoccoides uncharacterized LOC119341483 (LOC119341483), transcript variant X1, mRNA	NA	NA	NA	NA	NA	[A0A3B6SS81_WHEAT|diamond]No_INFO SubName: Full=Uncharacterized protein {ECO:0000313|EnsemblPlants:TraesCS7B02G410200.1.cds1};
HORVU.MOREX.r2.2HG0165680.1	>VAI84568.1 unnamed protein product [Triticum turgidum subsp. durum]	XM_037583703.1 PREDICTED: Triticum dicoccoides uncharacterized LOC119307632 (LOC119307632), transcript variant X1, mRNA	NA	NA	NA	NA	NA	[A0A287DWF4_HORVV|diamond]No_INFO SubName: Full=Uncharacterized protein {ECO:0000313|EnsemblPlants:HORVU0Hr1G005560.1};
HORVU.MOREX.r2.1HG0062720.1	>KAF7051705.1 hypothetical protein CFC21_059919 [Triticum aestivum]	XM_020341961.2 PREDICTED: Aegilops tauschii subsp. strangulata uncharacterized LOC109783354 (LOC109783354), mRNA	GO:0005730///nucleolus+++GO:0005856///cytoskeleton	GO:0003677///DNA binding	GO:0006281///DNA repair+++GO:0043622///cortical microtubule organization+++GO:0045892///negative regulation of transcription, DNA-templated+++GO:0051510///regulation of unidimensional cell growth	NA	NA	[OFP1_ARATH|diamond]Name=OFP1; OrderedLocusNames=At5g01840; ORFNames=T20L15.110; RecName: Full=Transcription repressor OFP1; AltName: Full=Ovate family protein 1; Short=AtOFP1;
HORVU.MOREX.r2.3HG0273650.1	>KAF8739329.1 hypothetical protein HU200_013878 [Digitaria exilis] >KAG2481410.1 hypothetical protein PVAP13_J684812 [Panicum virgatum] >PUZ39175.1 hypothetical protein GQ55_9G264400 [Panicum hallii var. hallii] >RCU61523.1 hypothetical protein SETIT_J009500v2 [Setaria italica] >KAF8747971.1 hypothetical protein HU200_013107 [Digitaria exilis]	AP013053.1 Triticum aestivum mitochondrial DNA, complete sequence, cultivar: Chinese Spring Mo-type	GO:0005743///mitochondrial inner membrane+++GO:0016021///integral component of membrane+++GO:0070469///respiratory chain	GO:0008137///NADH dehydrogenase (ubiquinone) activity	GO:0042773///ATP synthesis coupled electron transport	NA	00190///Oxidative phosphorylation	[NU2M_OENBE|diamond]Name=ND2; Synonyms=NAD2; RecName: Full=NADH-ubiquinone oxidoreductase chain 2; EC=7.1.1.2; AltName: Full=NADH dehydrogenase subunit 2;
TCONS_00021962	>XP_020181577.1 uncharacterized oxidoreductase At1g06690, chloroplastic [Aegilops tauschii subsp. strangulata] >KAF7015919.1 hypothetical protein CFC21_029637 [Triticum aestivum] >SPT17897.1 unnamed protein product [Triticum aestivum]	AK248502.1 Hordeum vulgare subsp. vulgare cDNA clone: FLbaf27m04, mRNA sequence	GO:0005576///extracellular region+++GO:0009507///chloroplast+++GO:0009535///chloroplast thylakoid membrane+++GO:0009941///chloroplast envelope+++GO:0010287///plastoglobule	GO:0047834///D-threo-aldose 1-dehydrogenase activity	NA	COG0667///Predicted oxidoreductases (related to aryl-alcohol dehydrogenases)	00750///Vitamin B6 metabolism	[Y1669_ARATH|diamond]OrderedLocusNames=At1g06690; ORFNames=F12K11.2, F4H5.17; RecName: Full=Uncharacterized oxidoreductase At1g06690, chloroplastic; EC=1.-.-.-; Flags: Precursor;
HORVU.MOREX.r2.1HG0070540.1	>XP_024317682.1 uncharacterized protein LOC104583759 isoform X2 [Brachypodium distachyon]	LR722623.1 Hordeum vulgare subsp. vulgare genome assembly, chromosome: 0H	NA	NA	NA	NA	03440///Homologous recombination	[M0ZET7_HORVV|diamond]No_INFO RecName: Full=Reverse transcriptase domain-containing protein {ECO:0000259|PROSITE:PS50878};
HORVU.MOREX.r2.2HG0130050.1	>XP_024314614.1 uncharacterized protein LOC112270755, partial [Brachypodium distachyon]	CT009585.1 Triticum aestivum	NA	NA	NA	NA	NA	[A0A453HMW2_AEGTS|diamond]No_INFO SubName: Full=Uncharacterized protein {ECO:0000313|EnsemblPlants:AET4Gv20243100.2};
HORVU.MOREX.r2.6HG0514610.1	>KAE8808214.1 hypothetical protein D1007_15349 [Hordeum vulgare] >BAJ99262.1 predicted protein [Hordeum vulgare subsp. vulgare] >BAK00758.1 predicted protein [Hordeum vulgare subsp. vulgare]	AK368059.1 Hordeum vulgare subsp. vulgare mRNA for predicted protein, complete cds, clone: NIASHv2067E11	GO:0016021///integral component of membrane	NA	NA	NA	NA	[F2DVZ1_HORVV|diamond]No_INFO SubName: Full=Predicted protein {ECO:0000313|EMBL:BAJ99262.1};
HORVU.MOREX.r2.4HG0340220.1	>KAF7048621.1 hypothetical protein CFC21_057349 [Triticum aestivum] >VAI04571.1 unnamed protein product [Triticum turgidum subsp. durum]	XM_037565433.1 PREDICTED: Triticum dicoccoides scarecrow-like protein 14 (LOC119286096), transcript variant X3, mRNA	GO:0005634///nucleus	GO:0003700///DNA-binding transcription factor activity+++GO:0043565///sequence-specific DNA binding	GO:0006355///regulation of transcription, DNA-templated	NA	NA	[SCL9_ARATH|diamond]Name=SCL9; OrderedLocusNames=At2g37650; ORFNames=F13M22.15; RecName: Full=Scarecrow-like protein 9; Short=AtSCL9; AltName: Full=GRAS family protein 13; Short=AtGRAS-13;
TCONS_00040332	>KAE8792721.1 hypothetical protein D1007_32681 [Hordeum vulgare]	AK449578.1 Triticum aestivum mRNA, clone: tplb0029j15, cultivar Chinese Spring	NA	NA	GO:0044255///cellular lipid metabolic process	NA	00230///Purine metabolism+++00240///Pyrimidine metabolism+++01240///Biosynthesis of cofactors+++04016///MAPK signaling pathway - plant	[A0A287NGQ1_HORVV|diamond]No_INFO RecName: Full=DUF676 domain-containing protein {ECO:0000259|Pfam:PF05057};
HORVU.MOREX.r2.UnG0625850.1	>VAI63604.1 unnamed protein product [Triticum turgidum subsp. durum]	LR722623.1 Hordeum vulgare subsp. vulgare genome assembly, chromosome: 0H	NA	GO:0030247///polysaccharide binding	NA	NA	NA	[A0A287V8V3_HORVV|diamond]No_INFO SubName: Full=Uncharacterized protein {ECO:0000313|EnsemblPlants:HORVU6Hr1G093740.8};
TCONS_00004552	>KAE8816309.1 protein FAR1-RELATED SEQUENCE 3-like [Hordeum vulgare]	XM_020322871.2 PREDICTED: Aegilops tauschii subsp. strangulata protein FAR1-RELATED SEQUENCE 9 (LOC109763998), mRNA	GO:0005634///nucleus	GO:0008270///zinc ion binding	GO:0006355///regulation of transcription, DNA-templated	NA	NA	[A0A287GCE5_HORVV|diamond]No_INFO RecName: Full=Protein FAR1-RELATED SEQUENCE {ECO:0000256|RuleBase:RU367018};
HORVU.MOREX.r2.1HG0040100.1	>KAE8793792.1 F-box protein PP2-A13-like [Hordeum vulgare] >BAJ94964.1 predicted protein [Hordeum vulgare subsp. vulgare]	AK363761.1 Hordeum vulgare subsp. vulgare mRNA for predicted protein, complete cds, clone: NIASHv2018L03	GO:0005634///nucleus	NA	GO:0016567///protein ubiquitination	NA	NA	[P2A13_ARATH|diamond]Name=PP2A13; Synonyms=SKIP9; OrderedLocusNames=At3g61060;+++ORFNames=T27I15.150; RecName: Full=F-box protein PP2-A13; AltName: Full=Protein PHLOEM PROTEIN 2-LIKE A13; Short=AtPP2-A13; AltName: Full=SKP1-interacting partner 9;
TCONS_00063040	>VAH97422.1 unnamed protein product [Triticum turgidum subsp. durum]	AK249063.1 Hordeum vulgare subsp. vulgare cDNA clone: FLbaf18h09, mRNA sequence	GO:0005737///cytoplasm+++GO:0005856///cytoskeleton	GO:0005524///ATP binding	NA	COG5277///Actin and related proteins	NA	[ACT3_ORYSI|diamond]Name=ACT3; Synonyms=AC3, RAC3; ORFNames=OsI_013714; RecName: Full=Actin-3;
HORVU.MOREX.r2.2HG0144740.1	>KAE8803699.1 putative protein Brevis radix-like 5 [Hordeum vulgare]	XM_037622268.1 PREDICTED: Triticum dicoccoides uncharacterized LOC119355464 (LOC119355464), transcript variant X1, mRNA	NA	NA	NA	NA	NA	[A0A287IN97_HORVV|diamond]No_INFO SubName: Full=Uncharacterized protein {ECO:0000313|EnsemblPlants:HORVU2Hr1G082250.1};
HORVU.MOREX.r2.2HG0079070.1	>KAE8782687.1 Polycomb group protein EMBRYONIC FLOWER 2 [Hordeum vulgare]	AK449648.1 Triticum aestivum mRNA, clone: tplb0030d03, cultivar Chinese Spring	GO:0005634///nucleus+++GO:0005677///chromatin silencing complex+++GO:0031519///PcG protein complex	GO:0031490///chromatin DNA binding+++GO:0046872///metal ion binding	GO:0006342///chromatin silencing+++GO:0009908///flower development+++GO:0030154///cell differentiation+++GO:0048586///regulation of long-day photoperiodism, flowering+++GO:0070734///histone H3-K27 methylation	NA	NA	[EMF2B_ORYSJ|diamond]Name=EMF2B {ECO:0000303|PubMed:19825651};+++OrderedLocusNames=Os09g0306800 {ECO:0000312|EMBL:BAT07361.1},+++LOC_Os09g13630 {ECO:0000305};+++ORFNames=OSJNBa0064I23.28 {ECO:0000312|EMBL:BAD36510.1}; RecName: Full=Polycomb group protein EMF2B {ECO:0000305}; Short=OsEMF2B {ECO:0000303|PubMed:19825651}; AltName: Full=Polycomb group protein EMBRYONIC FLOWER 2B {ECO:0000305};
HORVU.MOREX.r2.3HG0265230.1	>VAI09138.1 unnamed protein product [Triticum turgidum subsp. durum]	AK457623.1 Triticum aestivum mRNA, clone: tplb0016l05, cultivar Chinese Spring	GO:0005887///integral component of plasma membrane+++GO:0009507///chloroplast	GO:0008271///secondary active sulfate transmembrane transporter activity+++GO:0015116///sulfate transmembrane transporter activity+++GO:0015293///symporter activity+++GO:0015301///anion:anion antiporter activity	GO:0008272///sulfate transport	NA	NA	[SUT31_ARATH|diamond]Name=SULTR3;1; Synonyms=ST1; OrderedLocusNames=At3g51895;+++ORFNames=ATEM1.15, F4F15.10; RecName: Full=Sulfate transporter 3.1; AltName: Full=AST12; AltName: Full=AtST1;
HORVU.MOREX.r2.2HG0170030.1	>KAE8770008.1 retrotransposon protein [Hordeum vulgare]	LR722623.1 Hordeum vulgare subsp. vulgare genome assembly, chromosome: 0H	NA	NA	NA	NA	NA	[A0A453JPJ9_AEGTS|diamond]No_INFO RecName: Full=Reverse transcriptase domain-containing protein {ECO:0000259|PROSITE:PS50878};
HORVU.MOREX.r2.7HG0586150.1	>KAE8788248.1 hypothetical protein D1007_37736 [Hordeum vulgare] >BAJ95368.1 predicted protein [Hordeum vulgare subsp. vulgare]	AK364165.1 Hordeum vulgare subsp. vulgare mRNA for predicted protein, complete cds, clone: NIASHv2022E11	GO:0005783///endoplasmic reticulum+++GO:0005789///endoplasmic reticulum membrane+++GO:0016021///integral component of membrane	NA	GO:0010256///endomembrane system organization+++GO:0090693///plant organ senescence	NA	00230///Purine metabolism+++00240///Pyrimidine metabolism	[DMP3_ARATH|diamond]Name=DMP3 {ECO:0000303|PubMed:20712629};+++OrderedLocusNames=At4g24310 {ECO:0000312|Araport:AT4G24310};+++ORFNames=T22A6.140 {ECO:0000312|EMBL:CAB45066.1}; RecName: Full=Protein DMP3 {ECO:0000303|PubMed:20712629}; Short=AtDMP3 {ECO:0000303|PubMed:20712629};
HORVU.MOREX.r2.1HG0013770.1	>KAE8769623.1 hypothetical protein D1007_58765 [Hordeum vulgare]	NA	NA	NA	NA	NA	NA	NA
HORVU.MOREX.r2.1HG0019250.1	>VAH88406.1 unnamed protein product [Triticum turgidum subsp. durum]	AK335133.1 Triticum aestivum cDNA, clone: WT012_C10, cultivar: Chinese Spring	GO:0005634///nucleus	GO:0017056///structural constituent of nuclear pore	NA	NA	03013///Nucleocytoplasmic transport	[A0A446QP22_TRITD|diamond]ORFNames=TRITD_4Av1G025580 {ECO:0000313|EMBL:VAH88406.1}; RecName: Full=Nucleoporin_C domain-containing protein {ECO:0000259|Pfam:PF03177};
TCONS_00012508	>KAE8817432.1 tonoplast ABC transporter IDI7 [Hordeum vulgare]	AB063580.1 Hordeum vulgare mRNA for tonoplast ABC transporter IDI7, complete cds	GO:0009705///plant-type vacuole membrane+++GO:0016021///integral component of membrane	GO:0005524///ATP binding+++GO:0015083///aluminum ion transmembrane transporter activity+++GO:0042626///ATPase activity, coupled to transmembrane movement of substances	GO:0010044///response to aluminum ion+++GO:0010217///cellular aluminum ion homeostasis+++GO:0055085///transmembrane transport+++GO:1902602///aluminum ion transmembrane transport	NA	02010///ABC transporters	[AB25B_ORYSJ|diamond]Name=ABCB25 {ECO:0000303|PubMed:18299247};+++Synonyms=ALS1 {ECO:0000303|PubMed:22035218};+++OrderedLocusNames=Os03g0755100 {ECO:0000312|EMBL:BAF13225.1},+++LOC_Os03g54790 {ECO:0000312|EMBL:ABF98942.1};+++ORFNames=OSJNBb0081K01.19 {ECO:0000312|EMBL:AAR01687.1}; RecName: Full=ABC transporter B family member 25 {ECO:0000303|PubMed:18299247}; Short=ABC transporter ABCB.25 {ECO:00…
HORVU.MOREX.r2.3HG0205140.1	>BAJ92794.1 predicted protein [Hordeum vulgare subsp. vulgare]	AK361590.1 Hordeum vulgare subsp. vulgare mRNA for predicted protein, complete cds, clone: NIASHv1144G18	NA	NA	NA	NA	NA	[F2DCH3_HORVV|diamond]No_INFO SubName: Full=Predicted protein {ECO:0000313|EMBL:BAJ92794.1};
TCONS_00069539	>BAK03893.1 predicted protein [Hordeum vulgare subsp. vulgare]	AK249130.1 Hordeum vulgare subsp. vulgare cDNA clone: FLbaf17b12, mRNA sequence	NA	GO:0005524///ATP binding+++GO:0043531///ADP binding	GO:0006952///defense response	NA	NA	[A0A3B6SV00_WHEAT|diamond]No_INFO SubName: Full=Uncharacterized protein {ECO:0000313|EnsemblPlants:TraesCS7B02G463600.1};
TCONS_00041866	>XP_040243007.1 uncharacterized protein LOC109779686 isoform X1 [Aegilops tauschii subsp. strangulata]	AK250089.1 Hordeum vulgare subsp. vulgare cDNA clone: FLbaf63p16, mRNA sequence	NA	GO:0003676///nucleic acid binding+++GO:0003964///RNA-directed DNA polymerase activity+++GO:0004190///aspartic-type endopeptidase activity+++GO:0004519///endonuclease activity+++GO:0046872///metal ion binding	GO:0006310///DNA recombination+++GO:0015074///DNA integration	NA	NA	[POLR2_ARATH|diamond]Name=RE2; OrderedLocusNames=At4g02960 {ECO:0000312|EMBL:CAB77781.1};+++ORFNames=T4I9.16 {ECO:0000312|EMBL:AAC79110.1}; RecName: Full=Retrovirus-related Pol polyprotein from transposon RE2; AltName: Full=Retro element 2 {ECO:0000303|PubMed:10689195}; Short=AtRE2 {ECO:0000303|PubMed:10689195}; Includes: RecName: Full=Protease RE2; EC=3.4.23.-; Includes: RecName: Full=Reverse tr…
HORVU.MOREX.r2.4HG0296780.1	>VAH68362.1 unnamed protein product [Triticum turgidum subsp. durum]	AC256252.1 Hordeum vulgare clone HV_Mba797-D10, complete sequence	NA	GO:0003676///nucleic acid binding+++GO:0003964///RNA-directed DNA polymerase activity+++GO:0004190///aspartic-type endopeptidase activity+++GO:0004519///endonuclease activity+++GO:0008270///zinc ion binding	GO:0015074///DNA integration	NA	00040///Pentose and glucuronate interconversions+++00052///Galactose metabolism+++00053///Ascorbate and aldarate metabolism+++00520///Amino sugar and nucleotide sugar metabolism+++01250///Biosynthesis of nucleotide sugars	[POLX_TOBAC|diamond]No_INFO RecName: Full=Retrovirus-related Pol polyprotein from transposon TNT 1-94; Includes: RecName: Full=Protease; EC=3.4.23.-; Includes: RecName: Full=Reverse transcriptase; EC=2.7.7.49; Includes: RecName: Full=Endonuclease;
TCONS_00048563	>EMS57478.1 hypothetical protein TRIUR3_30897 [Triticum urartu]	AK251704.1 Hordeum vulgare subsp. vulgare cDNA clone: FLbaf124m13, mRNA sequence	GO:0005634///nucleus	GO:0003700///DNA-binding transcription factor activity+++GO:0043565///sequence-specific DNA binding	GO:0006355///regulation of transcription, DNA-templated	NA	04075///Plant hormone signal transduction	[CIGR2_ORYSJ|diamond]Name=CIGR2; OrderedLocusNames=Os07g0583600, LOC_Os07g39470;+++ORFNames=OJ1127_E01.113, OsJ_24900 {ECO:0000312|EMBL:EAZ40446.1}; RecName: Full=Chitin-inducible gibberellin-responsive protein 2;
HORVU.MOREX.r2.3HG0221870.1	>KAE8782546.1 hypothetical protein D1007_44216 [Hordeum vulgare]	NA	NA	GO:0003676///nucleic acid binding+++GO:0008270///zinc ion binding	NA	NA	NA	[A0A287J9Z2_HORVV|diamond]No_INFO SubName: Full=Uncharacterized protein {ECO:0000313|EnsemblPlants:HORVU2Hr1G104230.1};
HORVU.MOREX.r2.2HG0101010.1	>XP_024316275.1 uncharacterized protein LOC100822297 isoform X1 [Brachypodium distachyon]	AF427791.1 Hordeum vulgare Mla locus, complete sequence	NA	GO:0003676///nucleic acid binding+++GO:0003964///RNA-directed DNA polymerase activity+++GO:0004190///aspartic-type endopeptidase activity+++GO:0004519///endonuclease activity+++GO:0008270///zinc ion binding	GO:0015074///DNA integration	NA	NA	[POLX_TOBAC|diamond]No_INFO RecName: Full=Retrovirus-related Pol polyprotein from transposon TNT 1-94; Includes: RecName: Full=Protease; EC=3.4.23.-; Includes: RecName: Full=Reverse transcriptase; EC=2.7.7.49; Includes: RecName: Full=Endonuclease;
HORVU.MOREX.r2.1HG0051030.1	>KAE8808606.1 hypothetical protein D1007_15000 [Hordeum vulgare] >BAJ91521.1 predicted protein [Hordeum vulgare subsp. vulgare]	AK360312.1 Hordeum vulgare subsp. vulgare mRNA for predicted protein, complete cds, clone: NIASHv1115F10	NA	NA	NA	NA	NA	[A0A287FWW3_HORVV|diamond]No_INFO SubName: Full=Uncharacterized protein {ECO:0000313|EnsemblPlants:HORVU1Hr1G062500.1};
HORVU.MOREX.r2.2HG0120590.1	NA	XR_005761685.1 PREDICTED: Aegilops tauschii subsp. strangulata uncharacterized LOC120967862 (LOC120967862), transcript variant X3, ncRNA	NA	NA	NA	NA	NA	[A0A287HZX2_HORVV|diamond]No_INFO SubName: Full=Uncharacterized protein {ECO:0000313|EnsemblPlants:HORVU2Hr1G051510.6};
HORVU.MOREX.r2.7HG0623350.1	NA	XR_005762956.1 PREDICTED: Aegilops tauschii subsp. strangulata uncharacterized LOC120968449 (LOC120968449), ncRNA	NA	NA	NA	NA	NA	[A0A287Y1K8_HORVV|diamond]No_INFO SubName: Full=Uncharacterized protein {ECO:0000313|EnsemblPlants:HORVU7Hr1G121430.2};
HORVU.MOREX.r2.5HG0371680.1	>KAE8787924.1 Serine/threonine-protein kinase RIO1 [Hordeum vulgare]	XM_037614430.1 PREDICTED: Triticum dicoccoides uncharacterized LOC119343512 (LOC119343512), mRNA	NA	NA	NA	NA	03008///Ribosome biogenesis in eukaryotes	[A0A287USK7_HORVV|diamond]No_INFO SubName: Full=Uncharacterized protein {ECO:0000313|EnsemblPlants:HORVU6Hr1G077410.10};
TCONS_00052340	>KAF7058247.1 hypothetical protein CFC21_065350 [Triticum aestivum] >VAI16409.1 unnamed protein product [Triticum turgidum subsp. durum]	XM_020346176.2 PREDICTED: Aegilops tauschii subsp. strangulata ABC transporter G family member 41 (LOC109787640), mRNA	GO:0016021///integral component of membrane	GO:0005524///ATP binding+++GO:0042626///ATPase activity, coupled to transmembrane movement of substances	NA	NA	NA	[AB49G_ORYSJ|diamond]Name=ABCG49 {ECO:0000303|PubMed:18299247};+++Synonyms=PDR22 {ECO:0000303|PubMed:16506311};+++OrderedLocusNames=Os12g0239900/Os12g0239950 {ECO:0000312|EMBL:BAF29493.1,+++ECO:0000312|EMBL:BAH95593.1}, LOC_Os12g13720;+++ORFNames=OsJ_35688 {ECO:0000312|EMBL:EEE53001.1}; RecName: Full=ABC transporter G family member 49 {ECO:0000303|PubMed:18299247}; Short=OsABCG49 {ECO:0000303|Pub…
TCONS_00065511	>KAE8770947.1 Kinesin-related protein 4 [Hordeum vulgare]	XM_006659595.3 PREDICTED: Oryza brachyantha kinesin-like protein KIN-7H (LOC102711370), transcript variant X2, mRNA	GO:0005874///microtubule	GO:0005524///ATP binding+++GO:0008017///microtubule binding+++GO:1990939///ATP-dependent microtubule motor activity	GO:0007018///microtubule-based movement	NA	NA	[KN7H_ORYSJ|diamond]Name=KIN7H {ECO:0000305};+++OrderedLocusNames=Os08g0547500 {ECO:0000312|EMBL:BAT06556.1},+++LOC_Os08g43400 {ECO:0000305};+++ORFNames=OsJ_28179 {ECO:0000312|EMBL:EEE69110.1},+++P0544G09.15-1 {ECO:0000312|EMBL:BAD09938.1},+++P0544G09.15-2 {ECO:0000312|EMBL:BAD09937.1}; RecName: Full=Kinesin-like protein KIN-7H {ECO:0000305};
HORVU.MOREX.r2.3HG0199350.1	>AAV80394.1 polyprotein [Hordeum vulgare subsp. vulgare]	AB678347.1 Hordeum vulgare subsp. vulgare Lks2 gene for putative short internodesfamily transcription factor, complete cds	NA	GO:0003676///nucleic acid binding+++GO:0008270///zinc ion binding	GO:0015074///DNA integration	NA	03030///DNA replication	[Q4QXS8_HORVV|diamond]No_INFO RecName: Full=Reverse transcriptase {ECO:0000256|ARBA:ARBA00021271};
HORVU.MOREX.r2.1HG0002720.1	>KAE8815821.1 Flavin-containing monooxygenase FMO GS-OX5 [Hordeum vulgare]	AK448118.1 Triticum aestivum mRNA, clone: tplb0048b06, cultivar Chinese Spring	NA	NA	NA	NA	NA	[M8CQ54_AEGTA|diamond]ORFNames=F775_24019 {ECO:0000313|EMBL:EMT25731.1}; SubName: Full=Uncharacterized protein {ECO:0000313|EMBL:EMT25731.1, ECO:0000313|EnsemblPlants:EMT25731};
HORVU.MOREX.r2.3HG0255540.1	>XP_037430983.1 protein FAR1-RELATED SEQUENCE 5-like [Triticum dicoccoides]	XM_037612816.1 PREDICTED: Triticum dicoccoides protein FAR-RED IMPAIRED RESPONSE 1-like (LOC119340919), transcript variant X1, mRNA	NA	NA	NA	NA	NA	[A0A287SEE6_HORVV|diamond]No_INFO RecName: Full=MULE domain-containing protein {ECO:0000259|Pfam:PF10551};
HORVU.MOREX.r2.5HG0366130.1	>BAJ96535.1 predicted protein [Hordeum vulgare subsp. vulgare] >BAK03420.1 predicted protein [Hordeum vulgare subsp. vulgare]	AK365332.1 Hordeum vulgare subsp. vulgare mRNA for predicted protein, complete cds, clone: NIASHv2033I04	GO:0005886///plasma membrane+++GO:0016021///integral component of membrane	GO:0005524///ATP binding	NA	NA	04016///MAPK signaling pathway - plant+++04626///Plant-pathogen interaction	[Y2921_ARATH|diamond]OrderedLocusNames=At2g19210; ORFNames=F27F23.1; RecName: Full=Putative leucine-rich repeat receptor-like protein kinase At2g19210; EC=2.7.11.1; Flags: Precursor;
TCONS_00074047	>KAE8816746.1 RING finger protein 13 [Hordeum vulgare]	XM_020328840.2 PREDICTED: Aegilops tauschii subsp. strangulata uncharacterized LOC109770123 (LOC109770123), transcript variant X1, mRNA	GO:0005737///cytoplasm	GO:0046872///metal ion binding+++GO:0061630///ubiquitin protein ligase activity	GO:0016567///protein ubiquitination	NA	NA	[RNG1L_ARATH|diamond]OrderedLocusNames=At3g19950; ORFNames=MPN9.19; RecName: Full=E3 ubiquitin-protein ligase RING1-like; EC=2.3.2.27; AltName: Full=RING finger protein 1; AltName: Full=RING-type E3 ubiquitin transferase RING1-like {ECO:0000305};
HORVU.MOREX.r2.7HG0582400.1	NA	LC054175.1 Hordeum vulgare subsp. spontaneum DNA, chromosome 5H, BAC clone: HSP216G11, complete sequence	NA	NA	NA	NA	NA	NA
HORVU.MOREX.r2.5HG0361240.1	>KAE8769022.1 MATH domain-containing protein [Hordeum vulgare]	XM_020334613.2 PREDICTED: Aegilops tauschii subsp. strangulata TNF receptor-associated factor homolog 1a (LOC109775914), transcript variant X1, mRNA	GO:0005737///cytoplasm	GO:0043424///protein histidine kinase binding	GO:0045087///innate immune response+++GO:1905037///autophagosome organization	NA	NA	[TRF1A_ARATH|diamond]Name=TRAF1A {ECO:0000303|PubMed:28351989};+++Synonyms=MUSE14 {ECO:0000303|PubMed:26867179}; OrderedLocusNames=At5g43560;+++ORFNames=K9D7.6; RecName: Full=TNF receptor-associated factor homolog 1a {ECO:0000305}; AltName: Full=MATH domain-containing protein At5g43560 {ECO:0000305}; AltName: Full=Protein MUTANT SNC1-ENHANCING 14 {ECO:0000303|PubMed:26867179};
HORVU.MOREX.r2.1HG0022490.1	>KAF7106863.1 hypothetical protein CFC21_107568 [Triticum aestivum]	XR_005167390.1 PREDICTED: Triticum dicoccoides 28S ribosomal RNA (LOC119346134), rRNA	NA	NA	NA	NA	NA	[A0A287K958_HORVV|diamond]No_INFO SubName: Full=Uncharacterized protein {ECO:0000313|EnsemblPlants:HORVU3Hr1G016750.1};
HORVU.MOREX.r2.7HG0591220.1	>BAJ98657.1 predicted protein [Hordeum vulgare subsp. vulgare] >BAJ99271.1 predicted protein [Hordeum vulgare subsp. vulgare]	AK367454.1 Hordeum vulgare subsp. vulgare mRNA for predicted protein, complete cds, clone: NIASHv2057G21	GO:0005634///nucleus	GO:0003690///double-stranded DNA binding+++GO:0003712///transcription coregulator activity	GO:0006357///regulation of transcription by RNA polymerase II+++GO:0006397///mRNA processing+++GO:0009908///flower development	NA	03008///Ribosome biogenesis in eukaryotes	[HUAL2_ARATH|diamond]Name=HULK2 {ECO:0000303|PubMed:25070081};+++OrderedLocusNames=At2g48160 {ECO:0000312|Araport:AT2G48160};+++ORFNames=F11L15.6; RecName: Full=Protein HUA2-LIKE 2 {ECO:0000303|PubMed:25070081}; AltName: Full=HUA2-like protein 2 {ECO:0000305};
TCONS_00063702	>KAE8794275.1 hypothetical protein D1007_30993 [Hordeum vulgare]	AK252570.1 Hordeum vulgare subsp. vulgare cDNA clone: FLbaf153k03, mRNA sequence	NA	GO:0003690///double-stranded DNA binding	GO:0006353///DNA-templated transcription, termination+++GO:0006355///regulation of transcription, DNA-templated	NA	NA	[A0A287T6B9_HORVV|diamond]No_INFO SubName: Full=Uncharacterized protein {ECO:0000313|EnsemblPlants:HORVU6Hr1G003570.23};
HORVU.MOREX.r2.2HG0167400.1	>KAF7018802.1 hypothetical protein CFC21_032047 [Triticum aestivum]	XM_020316526.2 PREDICTED: Aegilops tauschii subsp. strangulata auxin-responsive protein SAUR21 (LOC109757693), mRNA	NA	NA	GO:0009733///response to auxin	NA	04075///Plant hormone signal transduction	[A0A3B6DP30_WHEAT|diamond]No_INFO SubName: Full=Uncharacterized protein {ECO:0000313|EnsemblPlants:TraesCS2D02G494100.1.cds1};
HORVU.MOREX.r2.6HG0488830.1	>KAF7079175.1 hypothetical protein CFC21_083446 [Triticum aestivum] >VAI46270.1 unnamed protein product [Triticum turgidum subsp. durum]	AK376524.1 Hordeum vulgare subsp. vulgare mRNA for predicted protein, complete cds, clone: NIASHv3126J03	GO:0005737///cytoplasm+++GO:0005829///cytosol+++GO:0005884///actin filament+++GO:0032432///actin filament bundle	GO:0051015///actin filament binding	GO:0009846///pollen germination+++GO:0009860///pollen tube growth+++GO:0030036///actin cytoskeleton organization+++GO:0051017///actin filament bundle assembly+++GO:0051639///actin filament network formation	COG5069///Ca2+-binding actin-bundling protein fimbrin/plastin (EF-Hand superfamily)	NA	[FIMB5_ARATH|diamond]Name=FIM5 {ECO:0000303|PubMed:21098731};+++Synonyms=FIM2 {ECO:0000312|EMBL:AED94007.1};+++OrderedLocusNames=At5g35700 {ECO:0000312|Araport:AT5G35700};+++ORFNames=MXH1.5 {ECO:0000312|EMBL:BAB09267.1}; RecName: Full=Fimbrin-5 {ECO:0000305}; Short=AtFIM5; AltName: Full=Fimbrin-like protein 2 {ECO:0000312|EMBL:AED94007.1}; AltName: Full=Fimbrin5 {ECO:0000303|PubMed:21098731};
TCONS_00005303	>KAE8800934.1 hypothetical protein D1007_23432 [Hordeum vulgare]	XM_010236287.3 PREDICTED: Brachypodium distachyon probable amidase At4g34880 (LOC100835116), mRNA	NA	GO:0004040///amidase activity+++GO:0043864///indoleacetamide hydrolase activity	NA	COG0154///Asp-tRNAAsn/Glu-tRNAGln amidotransferase A subunit and related amidases	00330///Arginine and proline metabolism+++00360///Phenylalanine metabolism+++00380///Tryptophan metabolism	[AMI4G_ARATH|diamond]OrderedLocusNames=At4g34880 {ECO:0000312|EMBL:ANM67425.1};+++ORFNames=F11I11.120 {ECO:0000312|EMBL:ANM67425.1},+++T11I11.120 {ECO:0000312|EMBL:CAB45449.1}; RecName: Full=Probable amidase At4g34880 {ECO:0000305}; EC=3.5.1.4 {ECO:0000250|UniProtKB:Q9FR37};
HORVU.MOREX.r2.7HG0547830.1	>SPT18178.1 unnamed protein product [Triticum aestivum]	NA	NA	GO:0003676///nucleic acid binding+++GO:0003964///RNA-directed DNA polymerase activity+++GO:0004190///aspartic-type endopeptidase activity+++GO:0004519///endonuclease activity+++GO:0008270///zinc ion binding	GO:0015074///DNA integration	NA	NA	[POLX_TOBAC|diamond]No_INFO RecName: Full=Retrovirus-related Pol polyprotein from transposon TNT 1-94; Includes: RecName: Full=Protease; EC=3.4.23.-; Includes: RecName: Full=Reverse transcriptase; EC=2.7.7.49; Includes: RecName: Full=Endonuclease;
HORVU.MOREX.r2.5HG0412620.1	>OEL19538.1 3-ketoacyl-CoA synthase 4 [Dichanthelium oligosanthes]	AK374294.1 Hordeum vulgare subsp. vulgare mRNA for predicted protein, complete cds, clone: NIASHv3059K23	GO:0005739///mitochondrion+++GO:0005783///endoplasmic reticulum+++GO:0005789///endoplasmic reticulum membrane+++GO:0016021///integral component of membrane	GO:0102336///3-oxo-arachidoyl-CoA synthase activity+++GO:0102337///3-oxo-cerotoyl-CoA synthase activity+++GO:0102338///3-oxo-lignoceronyl-CoA synthase activity+++GO:0102756///very-long-chain 3-ketoacyl-CoA synthase activity	GO:0006633///fatty acid biosynthetic process+++GO:0009409///response to cold+++GO:0009416///response to light stimulus+++GO:0009826///unidimensional cell growth+++GO:0010025///wax biosynthetic process	NA	00062///Fatty acid elongation+++04626///Plant-pathogen interaction	[KCS6_ARATH|diamond]Name=CUT1 {ECO:0000303|PubMed:10330468};+++Synonyms=CER6 {ECO:0000303|PubMed:11041893}, EL6,+++KCS6 {ECO:0000303|PubMed:18465198};+++OrderedLocusNames=At1g68530 {ECO:0000312|Araport:AT1G68530};+++ORFNames=T26J14.10 {ECO:0000312|EMBL:AAG52390.1}; RecName: Full=3-ketoacyl-CoA synthase 6 {ECO:0000303|PubMed:18465198}; Short=KCS-6 {ECO:0000303|PubMed:18465198}; EC=2.3.1.199 {ECO:0…
TCONS_00086888	>BAG74777.1 choline monooxygenase [Hordeum vulgare subsp. vulgare]	AB434467.1 Hordeum vulgare HvCMO mRNA for choline monooxygenase, complete cds	GO:0009570///chloroplast stroma	GO:0005506///iron ion binding+++GO:0019133///choline monooxygenase activity+++GO:0051537///2 iron, 2 sulfur cluster binding	GO:0019285///glycine betaine biosynthetic process from choline	NA	00260///Glycine, serine and threonine metabolism	[CHMO_ARATH|diamond]OrderedLocusNames=At4g29890; ORFNames=F27B13.130; RecName: Full=Choline monooxygenase, chloroplastic; EC=1.14.15.7; Flags: Precursor;
HORVU.MOREX.r2.3HG0272080.1	>BAJ85464.1 predicted protein [Hordeum vulgare subsp. vulgare]	AK354245.1 Hordeum vulgare subsp. vulgare mRNA for predicted protein, complete cds, clone: NIASHv1006A16	NA	NA	NA	NA	NA	[A0A287MQW6_HORVV|diamond]No_INFO SubName: Full=Uncharacterized protein {ECO:0000313|EnsemblPlants:HORVU3Hr1G113050.1};
HORVU.MOREX.r2.4HG0278010.1	>KAE8766867.1 putative N-acetyltransferase p20-like [Hordeum vulgare]	AK368794.1 Hordeum vulgare subsp. vulgare mRNA for predicted protein, partial cds, clone: NIASHv2079O17	NA	GO:0008080///N-acetyltransferase activity	NA	NA	NA	[A0A287MXN1_HORVV|diamond]No_INFO RecName: Full=N-acetyltransferase domain-containing protein {ECO:0000259|PROSITE:PS51186};
HORVU.MOREX.r2.7HG0583470.1	>KAE8770178.1 kelch motif family protein [Hordeum vulgare]	XM_037600726.1 PREDICTED: Triticum dicoccoides kelch repeat-containing protein At3g27220-like (LOC119327630), transcript variant X1, mRNA	GO:0005768///endosome+++GO:0005794///Golgi apparatus+++GO:0005797///Golgi medial cisterna+++GO:0005802///trans-Golgi network+++GO:0016021///integral component of membrane	NA	GO:0009061///anaerobic respiration+++GO:0071456///cellular response to hypoxia	NA	NA	[Y3272_ARATH|diamond]OrderedLocusNames=At3g27220; ORFNames=K17E12.4; RecName: Full=Kelch repeat-containing protein At3g27220;
HORVU.MOREX.r2.1HG0062860.1	>VAH21163.1 unnamed protein product [Triticum turgidum subsp. durum]	AK330189.1 Triticum aestivum cDNA, clone: SET3_N15, cultivar: Chinese Spring	GO:0005737///cytoplasm	GO:0008171///O-methyltransferase activity+++GO:0008757///S-adenosylmethionine-dependent methyltransferase activity+++GO:0017096///acetylserotonin O-methyltransferase activity+++GO:0046983///protein dimerization activity	GO:0019438///aromatic compound biosynthetic process+++GO:0030187///melatonin biosynthetic process+++GO:0032259///methylation	NA	00380///Tryptophan metabolism	[ASMT1_ORYSJ|diamond]Name=ASMT1 {ECO:0000303|PubMed:24033370};+++Synonyms=ASMT {ECO:0000303|PubMed:21210840};+++OrderedLocusNames=Os09g0344500 {ECO:0000312|EMBL:BAT07597.1},+++LOC_Os09g17560 {ECO:0000305};+++ORFNames=OSJNBb0057I13.39 {ECO:0000312|EMBL:BAD29452.1},+++OSJNBb0085I16.5 {ECO:0000312|EMBL:BAD29092.1}; RecName: Full=Acetylserotonin O-methyltransferase 1 {ECO:0000305}; Short=OsASMT1 {ECO…
HORVU.MOREX.r2.6HG0502320.1	>BAK06166.1 predicted protein [Hordeum vulgare subsp. vulgare]	AK336290.1 Triticum aestivum cDNA, clone: SET3_L04, cultivar: Chinese Spring	NA	NA	NA	NA	NA	[F2EFP4_HORVV|diamond]No_INFO SubName: Full=Predicted protein {ECO:0000313|EMBL:BAK06166.1};
HORVU.MOREX.r2.1HG0048860.1	>BAJ85199.1 predicted protein [Hordeum vulgare subsp. vulgare]	AK353980.1 Hordeum vulgare subsp. vulgare mRNA for predicted protein, complete cds, clone: NIASHv1004D09	GO:0005739///mitochondrion+++GO:0016021///integral component of membrane+++GO:0031969///chloroplast membrane	GO:0015297///antiporter activity+++GO:0051724///NAD transmembrane transporter activity	GO:0035352///NAD transmembrane transport+++GO:0043132///NAD transport	NA	NA	[NDT1_ARATH|diamond]Name=NDT1; Synonyms=NADT1; OrderedLocusNames=At2g47490; ORFNames=T30B22.21; RecName: Full=Nicotinamide adenine dinucleotide transporter 1, chloroplastic; Short=AtNDT1; AltName: Full=NAD(+) transporter 1;
TCONS_00029754	>F2EL82.1 RecName: Full=CASP-like protein 3A1; Short=HvCASPL3A1 [Hordeum vulgare subsp. vulgare] >BAK08104.1 predicted protein [Hordeum vulgare subsp. vulgare]	AK376910.1 Hordeum vulgare subsp. vulgare mRNA for predicted protein, complete cds, clone: NIASHv3144A19	GO:0005886///plasma membrane+++GO:0016021///integral component of membrane	GO:0051539///4 iron, 4 sulfur cluster binding	NA	NA	NA	[CSPL4_HORVV|diamond]No_INFO RecName: Full=CASP-like protein 3A1; Short=HvCASPL3A1;
HORVU.MOREX.r2.7HG0533930.1	>KAE8796468.1 UDP-glycosyltransferase 85A2 [Hordeum vulgare]	AK250586.1 Hordeum vulgare subsp. vulgare cDNA clone: FLbaf87b24, mRNA sequence	NA	GO:0035251///UDP-glucosyltransferase activity	NA	NA	00908///Zeatin biosynthesis	[UGT2_GARJA|diamond]Name=UGT85A24; Synonyms=UGT2; RecName: Full=7-deoxyloganetin glucosyltransferase; EC=2.4.1.324; AltName: Full=Genipin glucosyltransferase; AltName: Full=UDP-glucose glucosyltransferase 2; Short=GjUGT2; AltName: Full=UDP-glycosyltransferase 85A24;
HORVU.MOREX.r2.5HG0403510.1	>BAJ89177.1 predicted protein [Hordeum vulgare subsp. vulgare] >BAK00050.1 predicted protein [Hordeum vulgare subsp. vulgare]	AK357963.1 Hordeum vulgare subsp. vulgare mRNA for predicted protein, complete cds, clone: NIASHv1065O22	GO:0009507///chloroplast	GO:0016787///hydrolase activity+++GO:0016829///lyase activity	GO:0006952///defense response	COG0657///Esterase/lipase	00943///Isoflavonoid biosynthesis	[TCEA1_TULGE|diamond]Name=TCEA1; Synonyms=TCEA5; RecName: Full=Tuliposide A-converting enzyme 1, chloroplastic; Short=TgTCEA1; EC=4.2.99.22; Flags: Precursor;
TCONS_00015983	>KAE8820280.1 putative Mutator-like transposase [Hordeum vulgare]	AK448881.1 Triticum aestivum mRNA, clone: tplb0023l02, cultivar Chinese Spring	GO:0005634///nucleus	GO:0008270///zinc ion binding	GO:0006355///regulation of transcription, DNA-templated	NA	NA	[A0A287IQ14_HORVV|diamond]No_INFO RecName: Full=Protein FAR1-RELATED SEQUENCE {ECO:0000256|RuleBase:RU367018};
HORVU.MOREX.r2.3HG0261400.1	>XP_020174211.1 protein FAR1-RELATED SEQUENCE 5-like [Aegilops tauschii subsp. strangulata]	XM_020318622.1 PREDICTED: Aegilops tauschii subsp. strangulata protein FAR1-RELATED SEQUENCE 5-like (LOC109759781), mRNA	GO:0005634///nucleus	GO:0008270///zinc ion binding	GO:0006355///regulation of transcription, DNA-templated	NA	NA	[A0A287MFP4_HORVV|diamond]No_INFO RecName: Full=Protein FAR1-RELATED SEQUENCE {ECO:0000256|RuleBase:RU367018};
HORVU.MOREX.r2.7HG0541670.1	>VAI70334.1 unnamed protein product [Triticum turgidum subsp. durum]	AK447338.1 Triticum aestivum mRNA, clone: tplb0030f07, cultivar Chinese Spring	GO:0005758///mitochondrial intermembrane space	GO:0005524///ATP binding+++GO:0043531///ADP binding	GO:0006952///defense response+++GO:0072321///chaperone-mediated protein transport	NA	04626///Plant-pathogen interaction	[A0A287VQ20_HORVV|diamond]No_INFO SubName: Full=Uncharacterized protein {ECO:0000313|EnsemblPlants:HORVU7Hr1G023660.2};
HORVU.MOREX.r2.5HG0409200.1	>KAE8769792.1 hypothetical protein D1007_58512 [Hordeum vulgare]	AK248937.1 Hordeum vulgare subsp. vulgare cDNA clone: FLbaf12d18, mRNA sequence	GO:0005634///nucleus+++GO:0005737///cytoplasm	GO:0097602///cullin family protein binding	GO:0016032///viral process+++GO:0016567///protein ubiquitination+++GO:0031146///SCF-dependent proteasomal ubiquitin-dependent protein catabolic process	COG5201///SCF ubiquitin ligase, SKP1 component	04120///Ubiquitin mediated proteolysis+++04141///Protein processing in endoplasmic reticulum	[SKP1_ORYSJ|diamond]Name=SKP1 {ECO:0000305}; Synonyms=OSK1 {ECO:0000303|PubMed:27436711};+++OrderedLocusNames=Os11g0456300 {ECO:0000312|EMBL:BAT13929.1},+++LOC_Os11g26910 {ECO:0000312|EMBL:ABA93508.1};+++ORFNames=OsJ_33809 {ECO:0000312|EMBL:EAZ18273.1}; RecName: Full=SKP1-like protein 1 {ECO:0000303|PubMed:27436711}; AltName: Full=SKP1-like 1 {ECO:0000305};
HORVU.MOREX.r2.4HG0341050.1	>KAE8808393.1 putative NAC domain-containing protein 94 [Hordeum vulgare]	MN747249.1 Triticum aestivum NAC040_4B.2 (NAC040_4B.2) mRNA, complete cds	GO:0005634///nucleus	GO:0043565///sequence-specific DNA binding	GO:0045893///positive regulation of transcription, DNA-templated+++GO:1901002///positive regulation of response to salt stress+++GO:1902584///positive regulation of response to water deprivation	NA	NA	[NAC22_ORYSJ|diamond]Name=NAC022 {ECO:0000303|PubMed:15029955};+++OrderedLocusNames=Os03g0133000 {ECO:0000312|EMBL:BAF10786.1},+++LOC_Os03g04070 {ECO:0000312|EMBL:ABF93829.1};+++ORFNames=OsJ_09306 {ECO:0000312|EMBL:EAZ25483.1}; RecName: Full=NAC domain-containing protein 22 {ECO:0000303|PubMed:15029955}; Short=ONAC022 {ECO:0000303|PubMed:15029955};
HORVU.MOREX.r2.5HG0415440.1	>BAJ93190.1 predicted protein [Hordeum vulgare subsp. vulgare]	AK361986.1 Hordeum vulgare subsp. vulgare mRNA for predicted protein, complete cds, clone: NIASHv2001L03	GO:0005634///nucleus	GO:0003677///DNA binding	NA	COG5147///Myb superfamily proteins, including transcription factors and mRNA splicing factors	NA	[MYB1_HORVU|diamond]Name=MYB1; RecName: Full=Myb-related protein Hv1;
HORVU.MOREX.r2.5HG0378800.1	>VAH68362.1 unnamed protein product [Triticum turgidum subsp. durum]	AC256259.1 Hordeum vulgare clone HV_Mba442-A02, complete sequence	NA	GO:0003676///nucleic acid binding+++GO:0008270///zinc ion binding	GO:0015074///DNA integration	NA	NA	[A0A446P200_TRITD|diamond]ORFNames=TRITD_3Av1G252780 {ECO:0000313|EMBL:VAH68362.1}; SubName: Full=Uncharacterized protein {ECO:0000313|EMBL:VAH68362.1};
HORVU.MOREX.r2.2HG0127130.1	>XP_040245108.1 uncharacterized mitochondrial protein AtMg00810-like [Aegilops tauschii subsp. strangulata]	XM_040389174.1 PREDICTED: Aegilops tauschii subsp. strangulata uncharacterized mitochondrial protein AtMg00810-like (LOC120964459), mRNA	NA	GO:0003676///nucleic acid binding+++GO:0003964///RNA-directed DNA polymerase activity+++GO:0004190///aspartic-type endopeptidase activity+++GO:0004519///endonuclease activity+++GO:0046872///metal ion binding	GO:0006310///DNA recombination+++GO:0015074///DNA integration	NA	00900///Terpenoid backbone biosynthesis	[POLR2_ARATH|diamond]Name=RE2; OrderedLocusNames=At4g02960 {ECO:0000312|EMBL:CAB77781.1};+++ORFNames=T4I9.16 {ECO:0000312|EMBL:AAC79110.1}; RecName: Full=Retrovirus-related Pol polyprotein from transposon RE2; AltName: Full=Retro element 2 {ECO:0000303|PubMed:10689195}; Short=AtRE2 {ECO:0000303|PubMed:10689195}; Includes: RecName: Full=Protease RE2; EC=3.4.23.-; Includes: RecName: Full=Reverse tr…
HORVU.MOREX.r2.7HG0528960.1	>KAE8780041.1 60S ribosomal protein L9 [Hordeum vulgare] >KAE8780047.1 60S ribosomal protein L9 [Hordeum vulgare] >KAE8784074.1 60S ribosomal protein L9 [Hordeum vulgare]	AK249800.1 Hordeum vulgare subsp. vulgare cDNA clone: FLbaf54i10, mRNA sequence	GO:0022625///cytosolic large ribosomal subunit	GO:0003735///structural constituent of ribosome+++GO:0019843///rRNA binding	GO:0002181///cytoplasmic translation	COG0097///Ribosomal protein L6P/L9E	03010///Ribosome	[RL9_ORYSJ|diamond]Name=RPL9; Synonyms=YK426; OrderedLocusNames=Os09g0485900, LOC_Os09g31180;+++ORFNames=OsJ_29817 {ECO:0000312|EMBL:EAZ45175.1}; RecName: Full=60S ribosomal protein L9;
TCONS_00071958	>XP_020178528.1 basic leucine zipper 2 isoform X1 [Aegilops tauschii subsp. strangulata] >KAF7089736.1 hypothetical protein CFC21_092625 [Triticum aestivum]	AK250745.1 Hordeum vulgare subsp. vulgare cDNA clone: FLbaf94a04, mRNA sequence	GO:0005634///nucleus	GO:0003677///DNA binding+++GO:0003700///DNA-binding transcription factor activity	GO:0045893///positive regulation of transcription, DNA-templated	NA	NA	[BZP06_ORYSJ|diamond]Name=BZIP06; OrderedLocusNames=Os01g0756200, LOC_Os01g55150;+++ORFNames=OsJ_03500, P0503C12.45; RecName: Full=Basic leucine zipper 6; Short=OsbZIP06; Short=bZIP protein 6;
HORVU.MOREX.r2.3HG0217600.1	>BAK01908.1 predicted protein [Hordeum vulgare subsp. vulgare]	AK370709.1 Hordeum vulgare subsp. vulgare mRNA for predicted protein, complete cds, clone: NIASHv2115G14	GO:0016021///integral component of membrane	NA	NA	NA	NA	[F2E3I6_HORVV|diamond]No_INFO SubName: Full=Predicted protein {ECO:0000313|EMBL:BAK01908.1};
HORVU.MOREX.r2.1HG0067970.1	>KAE8821435.1 Disease resistance protein RPM1 [Hordeum vulgare]	AC256270.1 Hordeum vulgare clone HV_Mba442-A24, complete sequence	NA	NA	NA	NA	00480///Glutathione metabolism	[A0A287NJ98_HORVV|diamond]No_INFO SubName: Full=Uncharacterized protein {ECO:0000313|EnsemblPlants:HORVU4Hr1G023130.1};
HORVU.MOREX.r2.2HG0127090.1	>AAQ11882.1 knotted 1 [Hordeum vulgare] >KAE8796574.1 knotted 1 [Hordeum vulgare]	AF544045.1 Hordeum vulgare knotted 1 (kn1) mRNA, complete cds	GO:0005634///nucleus	GO:0000981///DNA-binding transcription factor activity, RNA polymerase II-specific+++GO:0003677///DNA binding	NA	NA	NA	[KNOSC_ORYSI|diamond]Name=OSH15; Synonyms=HOS3; ORFNames=OsI_023884; RecName: Full=Homeobox protein knotted-1-like 12; AltName: Full=Homeobox protein HOS3; AltName: Full=Homeobox protein OSH15; AltName: Full=Homeobox protein knotted-1-like 3; Short=Oskn3;
HORVU.MOREX.r2.3HG0211330.1	>KAE8789755.1 DnaJsubfamily C member 15 [Hordeum vulgare]	AK367503.1 Hordeum vulgare subsp. vulgare mRNA for predicted protein, complete cds, clone: NIASHv2058E08	GO:0001405///PAM complex, Tim23 associated import motor+++GO:0016021///integral component of membrane	GO:0001671///ATPase activator activity	GO:0030150///protein import into mitochondrial matrix	COG2214///DnaJ-class molecular chaperone	NA	[TI142_ARATH|diamond]Name=TIM14-2; OrderedLocusNames=At3g09700; ORFNames=F11F8.29; RecName: Full=Mitochondrial import inner membrane translocase subunit TIM14-2; AltName: Full=Chaperone DnaJ-domain containing protein 2;
HORVU.MOREX.r2.3HG0183860.1	>XP_020162844.2 uncharacterized protein LOC109748221 [Aegilops tauschii subsp. strangulata]	XM_020307255.2 PREDICTED: Aegilops tauschii subsp. strangulata uncharacterized LOC109748221 (LOC109748221), mRNA	NA	NA	NA	NA	NA	[T1NGV1_TRIUA|diamond]No_INFO SubName: Full=Uncharacterized protein {ECO:0000313|EnsemblPlants:TRIUR3_29855-P1};
HORVU.MOREX.r2.4HG0339290.1	>KAE8774936.1 gamma-TIP-like protein [Hordeum vulgare] >BAI66434.1 tonoplast intrinsic protein [Hordeum vulgare subsp. vulgare] >BAJ90879.1 predicted protein [Hordeum vulgare subsp. vulgare] >BAJ98959.1 predicted protein [Hordeum vulgare subsp. vulgare] >CAA56553.1 gamma-TIP-like protein [Hordeum vulgare subsp. vulgare]	AB540221.1 Hordeum vulgare subsp. vulgare HvTIP1;1 mRNA for tonoplast intrinsic protein, complete cds	GO:0009705///plant-type vacuole membrane+++GO:0016021///integral component of membrane	GO:0015250///water channel activity	GO:0006833///water transport+++GO:0007033///vacuole organization+++GO:0009826///unidimensional cell growth+++GO:0048366///leaf development	COG0580///Glycerol uptake facilitator and related permeases (Major Intrinsic Protein Family)	NA	[TIP11_MAIZE|diamond]Name=TIP1-1; Synonyms=TIP1; RecName: Full=Aquaporin TIP1-1; AltName: Full=Tonoplast intrinsic protein 1-1; AltName: Full=ZmTIP1-1; AltName: Full=ZmTIP1;1; Short=ZmTIP1;
HORVU.MOREX.r2.6HG0525440.1	>BAJ98430.1 predicted protein [Hordeum vulgare subsp. vulgare] >BAK05458.1 predicted protein [Hordeum vulgare subsp. vulgare]	XM_037576730.1 PREDICTED: Triticum dicoccoides rRNA-processing protein UTP23 homolog (LOC119299524), mRNA	GO:0005730///nucleolus+++GO:0032040///small-subunit processome	GO:0070181///small ribosomal subunit rRNA binding	GO:0006364///rRNA processing	COG1412///Uncharacterized proteins of PilT N-term./Vapc superfamily	NA	[UTP23_SCHPO|diamond]Name=utp23; ORFNames=SPCC18.12c; RecName: Full=rRNA-processing protein utp23; AltName: Full=U three protein 23;
HORVU.MOREX.r2.2HG0180460.1	>KAE8799125.1 hypothetical protein D1007_25508 [Hordeum vulgare]	AK376223.1 Hordeum vulgare subsp. vulgare mRNA for predicted protein, complete cds, clone: NIASHv3118J17	NA	NA	NA	NA	NA	[A0A287F5C5_HORVV|diamond]No_INFO SubName: Full=Uncharacterized protein {ECO:0000313|EnsemblPlants:HORVU1Hr1G037120.1};
TCONS_00065390	>KAE8806127.1 putative roothairless [Hordeum vulgare]	JF421240.1 Hordeum vulgare subsp. vulgare cultivar Dema putative roothairless mRNA, partial cds	GO:0000145///exocyst+++GO:0005829///cytosol+++GO:0005856///cytoskeleton+++GO:0005886///plasma membrane+++GO:0009524///phragmoplast+++GO:0070062///extracellular exosome	GO:0005546///phosphatidylinositol-4,5-bisphosphate binding	GO:0006887///exocytosis+++GO:0006893///Golgi to plasma membrane transport	NA	NA	[SEC3A_ARATH|diamond]Name=SEC3A {ECO:0000303|PubMed:19895414};+++OrderedLocusNames=At1g47550 {ECO:0000312|Araport:AT1G47550};+++ORFNames=F16N3.18 {ECO:0000312|EMBL:AAD46032.1}; RecName: Full=Exocyst complex component SEC3A {ECO:0000303|PubMed:19895414}; Short=AtSec3a {ECO:0000303|PubMed:19895414};
HORVU.MOREX.r2.3HG0237920.1	>KAE8800193.1 Chaperone protein dnaJ [Hordeum vulgare] >BAJ99619.1 predicted protein [Hordeum vulgare subsp. vulgare]	AK368416.1 Hordeum vulgare subsp. vulgare mRNA for predicted protein, complete cds, clone: NIASHv2073F14	GO:0009507///chloroplast	NA	NA	COG1141///Ferredoxin	NA	[DJC76_ARATH|diamond]Name=DJC76 {ECO:0000303|PubMed:23894646};+++OrderedLocusNames=At5g23240 {ECO:0000312|Araport:AT5G23240};+++ORFNames=MKD15.10 {ECO:0000312|EMBL:ABO45691.1}; RecName: Full=Chaperone protein dnaJ C76, chloroplastic {ECO:0000305}; Short=atDjC76 {ECO:0000303|PubMed:23894646}; AltName: Full=AtDjC17 {ECO:0000303|PubMed:25339971}; AltName: Full=AtJ17 {ECO:0000305}; Flags: Precursor;
HORVU.MOREX.r2.7HG0589610.1	>BAK05686.1 predicted protein [Hordeum vulgare subsp. vulgare]	AK252335.1 Hordeum vulgare subsp. vulgare cDNA clone: FLbaf153p19, mRNA sequence	GO:0005737///cytoplasm+++GO:0016020///membrane	NA	GO:0006886///intracellular protein transport	NA	NA	[TOL9_ARATH|diamond]Name=TOL9 {ECO:0000303|PubMed:24316203};+++Synonyms=TOM1D {ECO:0000303|PubMed:22639582};+++OrderedLocusNames=At4g32760 {ECO:0000312|Araport:AT4G32760};+++ORFNames=F4D11.40 {ECO:0000312|EMBL:AEE86114.1},+++F4D11_40 {ECO:0000312|EMBL:CAA18585.1}; RecName: Full=TOM1-like protein 9 {ECO:0000305};
HORVU.MOREX.r2.7HG0606940.1	>KAE8799380.1 Alternative oxidase 1a, mitochondrial [Hordeum vulgare]	XM_020329022.2 PREDICTED: Aegilops tauschii subsp. strangulata glutathione S-transferase T3-like (LOC109770318), mRNA	NA	NA	NA	NA	00460///Cyanoamino acid metabolism+++00966///Glucosinolate biosynthesis+++01210///2-Oxocarboxylic acid metabolism	[A0A3B6AQ98_WHEAT|diamond]No_INFO RecName: Full=NAM-associated domain-containing protein {ECO:0000259|Pfam:PF14303};
TCONS_00066101	>BAJ89532.1 predicted protein [Hordeum vulgare subsp. vulgare]	AK251428.1 Hordeum vulgare subsp. vulgare cDNA clone: FLbaf116p22, mRNA sequence	GO:0005773///vacuole+++GO:0005774///vacuolar membrane+++GO:0005794///Golgi apparatus+++GO:0005886///plasma membrane+++GO:0016021///integral component of membrane	GO:0022857///transmembrane transporter activity	GO:0008643///carbohydrate transport	NA	NA	[MSSP2_ARATH|diamond]Name=MSSP2; OrderedLocusNames=At4g35300; ORFNames=F23E12.140; RecName: Full=Monosaccharide-sensing protein 2; AltName: Full=Sugar transporter MSSP2;
HORVU.MOREX.r2.5HG0424180.1	>KAF7074684.1 hypothetical protein CFC21_079519 [Triticum aestivum]	AK450746.1 Triticum aestivum mRNA, clone: tplb0041f19, cultivar Chinese Spring	GO:0005576///extracellular region	GO:0008422///beta-glucosidase activity	GO:0009251///glucan catabolic process	COG1472///Beta-glucosidase-related glycosidases	00460///Cyanoamino acid metabolism+++00500///Starch and sucrose metabolism+++00999///Biosynthesis of various plant secondary metabolites	[A0A3B6LT96_WHEAT|diamond]No_INFO SubName: Full=Uncharacterized protein {ECO:0000313|EnsemblPlants:TraesCS5B02G393300.2};
HORVU.MOREX.r2.2HG0104080.1	>KAE8821435.1 Disease resistance protein RPM1 [Hordeum vulgare]	AC256243.1 Hordeum vulgare clone HV_Mba052-O02, complete sequence	NA	NA	NA	NA	NA	NA
HORVU.MOREX.r2.5HG0439440.1	>KAE8795749.1 hypothetical protein D1007_29352 [Hordeum vulgare]	FJ896242.1 Hordeum vulgare subsp. vulgare cultivar Morex clone BAC 418E01, complete sequence	NA	NA	NA	NA	NA	NA
HORVU.MOREX.r2.4HG0290350.1	>KAE8781829.1 hypothetical protein D1007_44845 [Hordeum vulgare]	NA	GO:0016021///integral component of membrane	NA	NA	NA	NA	[A0A287XYU2_HORVV|diamond]No_INFO SubName: Full=Uncharacterized protein {ECO:0000313|EnsemblPlants:HORVU7Hr1G118190.1};
TCONS_00021734	>KAE8767649.1 AUGMIN subunit 3-like [Hordeum vulgare]	XM_037629067.1 PREDICTED: Triticum dicoccoides AUGMIN subunit 3-like (LOC119363695), transcript variant X3, mRNA	GO:0005634///nucleus+++GO:0005819///spindle+++GO:0005874///microtubule+++GO:0009524///phragmoplast+++GO:0070652///HAUS complex+++GO:0072686///mitotic spindle	NA	GO:0051225///spindle assembly+++GO:0051301///cell division+++GO:0080175///phragmoplast microtubule organization	NA	NA	[AUG3_ARATH|diamond]Name=AUG3 {ECO:0000303|PubMed:22505726};+++OrderedLocusNames=At5g48520 {ECO:0000312|Araport:AT5G48520};+++ORFNames=MJE7.16 {ECO:0000312|EMBL:BAA96972.1}; RecName: Full=AUGMIN subunit 3 {ECO:0000303|PubMed:22505726};
HORVU.MOREX.r2.2HG0118780.1	>KAE8790105.1 RNA-directed DNA polymerase [Hordeum vulgare]	AK251542.1 Hordeum vulgare subsp. vulgare cDNA clone: FLbaf118d06, mRNA sequence	GO:0016021///integral component of membrane	GO:0003676///nucleic acid binding	GO:0015074///DNA integration	NA	NA	[Q8SA93_MAIZE|diamond]Name=Z195D10.9 {ECO:0000313|EMBL:AAL75999.1}; SubName: Full=Putative polyprotein {ECO:0000313|EMBL:AAL75999.1};
TCONS_00006439	>KAF6987958.1 hypothetical protein CFC21_005549 [Triticum aestivum] >KAF6987961.1 hypothetical protein CFC21_005552 [Triticum aestivum] >VAH13766.1 unnamed protein product [Triticum turgidum subsp. durum]	AK248933.1 Hordeum vulgare subsp. vulgare cDNA clone: FLbaf12c01, mRNA sequence	GO:0005739///mitochondrion+++GO:0005774///vacuolar membrane+++GO:0005886///plasma membrane+++GO:0009536///plastid+++GO:0031305///integral component of mitochondrial inner membrane	GO:0050833///pyruvate transmembrane transporter activity	GO:0006850///mitochondrial pyruvate transmembrane transport+++GO:0010119///regulation of stomatal movement	NA	NA	[MPC1_ARATH|diamond]Name=MPC1 {ECO:0000305};+++OrderedLocusNames=At5g20090 {ECO:0000312|Araport:AT5G20090};+++ORFNames=F28I16.240 {ECO:0000312|EMBL:AF296836}; RecName: Full=Mitochondrial pyruvate carrier 1 {ECO:0000305}; Short=AtMPC1 {ECO:0000305};
TCONS_00068912	>KAE8804098.1 hypothetical protein D1007_20062 [Hordeum vulgare]	AK333546.1 Triticum aestivum cDNA, clone: WT006_L20, cultivar: Chinese Spring	GO:0005886///plasma membrane	NA	NA	NA	NA	[Y1666_ARATH|diamond]OrderedLocusNames=At1g76660; ORFNames=F28O16.3; RecName: Full=Uncharacterized protein At1g76660;
HORVU.MOREX.r2.2HG0162080.1	NA	AK359967.1 Hordeum vulgare subsp. vulgare mRNA for predicted protein, complete cds, clone: NIASHv1107I09	NA	NA	NA	NA	NA	NA
HORVU.MOREX.r2.7HG0568940.1	>KAF5195662.1 Nadh-ubiquinone oxidoreductase chain [Thalictrum thalictroides]	AP013051.1 Triticum aestivum mitochondrial DNA, complete sequence, cultivar: Chinese Spring T-type	GO:0005743///mitochondrial inner membrane+++GO:0016021///integral component of membrane+++GO:0070469///respiratory chain	GO:0008137///NADH dehydrogenase (ubiquinone) activity	GO:0042773///ATP synthesis coupled electron transport	NA	00190///Oxidative phosphorylation	[NU2M_OENBE|diamond]Name=ND2; Synonyms=NAD2; RecName: Full=NADH-ubiquinone oxidoreductase chain 2; EC=7.1.1.2; AltName: Full=NADH dehydrogenase subunit 2;
HORVU.MOREX.r2.1HG0034710.1	NA	AK356397.1 Hordeum vulgare subsp. vulgare mRNA for predicted protein, partial cds, clone: NIASHv1034E22	NA	NA	NA	NA	NA	NA
TCONS_00022221	>KAE8806981.1 tRNA-dihydrouridine(20/20a) synthase-like [Hordeum vulgare]	XM_020303068.2 PREDICTED: Aegilops tauschii subsp. strangulata tRNA-dihydrouridine(20/20a) synthase (LOC109743975), transcript variant X2, mRNA	NA	GO:0017150///tRNA dihydrouridine synthase activity	NA	COG0042///tRNA-dihydrouridine synthase	NA	[M0X4X1_HORVV|diamond]No_INFO RecName: Full=Dus domain-containing protein {ECO:0000259|Pfam:PF01207};
TCONS_00072701	>KAE8817275.1 Peroxisomal biogenesis factor 19 [Hordeum vulgare] >BAJ96127.1 predicted protein [Hordeum vulgare subsp. vulgare]	AK364924.1 Hordeum vulgare subsp. vulgare mRNA for predicted protein, complete cds, clone: NIASHv2029H07	GO:0005778///peroxisomal membrane+++GO:0005829///cytosol	GO:0033328///peroxisome membrane targeting sequence binding+++GO:0042802///identical protein binding	GO:0007031///peroxisome organization+++GO:0045046///protein import into peroxisome membrane	NA	04146///Peroxisome	[PE191_ARATH|diamond]Name=PEX19-1 {ECO:0000303|PubMed:16923726};+++OrderedLocusNames=At3g03490 {ECO:0000312|Araport:AT3G03490};+++ORFNames=T21P5.9 {ECO:0000312|EMBL:AAF01586.1}; RecName: Full=Peroxisome biogenesis protein 19-1 {ECO:0000303|PubMed:16923726}; AltName: Full=Peroxin-19-1 {ECO:0000303|PubMed:16923726}; Short=AtPEX19-1 {ECO:0000303|PubMed:16923726}; AltName: Full=Peroxisomal membrane p…
HORVU.MOREX.r2.2HG0109430.1	NA	LR722623.1 Hordeum vulgare subsp. vulgare genome assembly, chromosome: 0H	NA	NA	NA	NA	NA	NA
HORVU.MOREX.r2.2HG0120040.1	>ANI86446.1 ribosomal protein S1 [Hordeum vulgare subsp. vulgare]	MK569504.1 Hordeum vulgare cultivar Vada genomic sequence	GO:0005739///mitochondrion+++GO:0005840///ribosome	NA	NA	NA	NA	[A0A191TDK4_HORVV|diamond]Name=rps1 {ECO:0000313|EMBL:ANI86446.1}; SubName: Full=Ribosomal protein S1 {ECO:0000313|EMBL:ANI86446.1};
HORVU.MOREX.r2.7HG0573660.1	>XP_020148001.1 uncharacterized protein LOC109733211 [Aegilops tauschii subsp. strangulata]	NA	NA	NA	NA	NA	NA	[A0A287FRS6_HORVV|diamond]No_INFO SubName: Full=Uncharacterized protein {ECO:0000313|EnsemblPlants:HORVU1Hr1G057810.2};
HORVU.MOREX.r2.4HG0301820.1	>ANI86446.1 ribosomal protein S1 [Hordeum vulgare subsp. vulgare]	MK569504.1 Hordeum vulgare cultivar Vada genomic sequence	GO:0005739///mitochondrion+++GO:0005840///ribosome	NA	NA	NA	NA	[A0A191TDK4_HORVV|diamond]Name=rps1 {ECO:0000313|EMBL:ANI86446.1}; SubName: Full=Ribosomal protein S1 {ECO:0000313|EMBL:ANI86446.1};
HORVU.MOREX.r2.6HG0472790.1	>KAE8810903.1 hypothetical protein D1007_12252 [Hordeum vulgare]	AK357617.1 Hordeum vulgare subsp. vulgare mRNA for predicted protein, complete cds, clone: NIASHv1057L08	NA	NA	NA	NA	NA	[A0A287HAC7_HORVV|diamond]No_INFO SubName: Full=Uncharacterized protein {ECO:0000313|EnsemblPlants:HORVU2Hr1G020450.1};
TCONS_00067415	>KAE8787376.1 plant cysteine oxidase 5-like [Hordeum vulgare]	AK251789.1 Hordeum vulgare subsp. vulgare cDNA clone: FLbaf137p04, mRNA sequence	GO:0005634///nucleus+++GO:0005737///cytoplasm	GO:0017172///cysteine dioxygenase activity+++GO:0046872///metal ion binding	NA	NA	NA	[PCO5_ARATH|diamond]Name=PCO5 {ECO:0000303|PubMed:24599061};+++OrderedLocusNames=At3g58670 {ECO:0000312|Araport:AT3G58670};+++ORFNames=T20N10.20 {ECO:0000312|EMBL:CAB88284.1}; RecName: Full=Plant cysteine oxidase 5 {ECO:0000303|PubMed:24599061}; Short=AtPCO5 {ECO:0000303|PubMed:33207269}; EC=1.13.11.20 {ECO:0000269|PubMed:29848548, ECO:0000269|PubMed:32868422, ECO:0000269|PubMed:33207269, ECO:000…
HORVU.MOREX.r2.3HG0263000.1	>VAH89441.1 unnamed protein product [Triticum turgidum subsp. durum]	AK371572.1 Hordeum vulgare subsp. vulgare mRNA for predicted protein, complete cds, clone: NIASHv2137G01	GO:0000786///nucleosome+++GO:0005634///nucleus	GO:0003677///DNA binding+++GO:0046982///protein heterodimerization activity	NA	COG5262///Histone H2A	NA	[H2A_PETCR|diamond]No_INFO RecName: Full=Histone H2A;
HORVU.MOREX.r2.3HG0206430.1	>KAE8797781.1 Tubulin beta-1 chain [Hordeum vulgare]	AK373456.1 Hordeum vulgare subsp. vulgare mRNA for predicted protein, complete cds, clone: NIASHv3031G11	GO:0005737///cytoplasm+++GO:0005874///microtubule	GO:0003924///GTPase activity+++GO:0005200///structural constituent of cytoskeleton+++GO:0005525///GTP binding	GO:0007017///microtubule-based process	COG5023///Tubulin	04145///Phagosome	[TBB1_AVESA|diamond]Name=TUBB1; Synonyms=TUB1; RecName: Full=Tubulin beta-1 chain; AltName: Full=Beta-1-tubulin; Flags: Fragment;
HORVU.MOREX.r2.1HG0011530.1	>BAJ95431.1 predicted protein [Hordeum vulgare subsp. vulgare]	AK364228.1 Hordeum vulgare subsp. vulgare mRNA for predicted protein, complete cds, clone: NIASHv2022N09	NA	NA	NA	NA	NA	[F2DK10_HORVV|diamond]No_INFO SubName: Full=Predicted protein {ECO:0000313|EMBL:BAJ95431.1};
HORVU.MOREX.r2.5HG0397920.1	>XP_020154128.1 uncharacterized protein LOC109739449 [Aegilops tauschii subsp. strangulata]	XM_020298539.2 PREDICTED: Aegilops tauschii subsp. strangulata uncharacterized LOC109739449 (LOC109739449), mRNA	NA	NA	NA	NA	NA	NA
TCONS_00010993	>KAF7017949.1 hypothetical protein CFC21_031304 [Triticum aestivum]	AK101058.1 Oryza sativa Japonica Group cDNA clone:J033021G15, full insert sequence	NA	GO:0005524///ATP binding+++GO:0043531///ADP binding	GO:0006952///defense response	NA	04626///Plant-pathogen interaction	[A0A287GRN6_HORVV|diamond]No_INFO SubName: Full=Uncharacterized protein {ECO:0000313|EnsemblPlants:HORVU1Hr1G092920.5};
TCONS_00025459	>ABF50637.1 tetratricopeptide repeat-containing protein kinase 1 [Triticum aestivum]	AK458198.1 Triticum aestivum mRNA, clone: tplb0019k19, cultivar Chinese Spring	GO:0005886///plasma membrane	GO:0005524///ATP binding	GO:0009742///brassinosteroid mediated signaling pathway+++GO:1900459///positive regulation of brassinosteroid mediated signaling pathway	NA	04075///Plant hormone signal transduction	[BSK3_ORYSJ|diamond]Name=BSK3 {ECO:0000303|PubMed:26697897};+++Synonyms=RLCK173 {ECO:0000303|PubMed:19825577};+++OrderedLocusNames=Os04g0684200 {ECO:0000312|EMBL:BAS91713.1},+++LOC_Os04g58750 {ECO:0000305};+++ORFNames=OsJ_16683 {ECO:0000312|EMBL:EEE61937.1},+++OSJNBa0088H09.6 {ECO:0000312|EMBL:CAE03448.1}; RecName: Full=Probable serine/threonine-protein kinase BSK3 {ECO:0000305}; EC=2.7.11.1 {ECO…
TCONS_00020532	>BAK03376.1 predicted protein [Hordeum vulgare subsp. vulgare]	AK333599.1 Triticum aestivum cDNA, clone: WT006_O01, cultivar: Chinese Spring	GO:0005634///nucleus	GO:0003700///DNA-binding transcription factor activity+++GO:0043565///sequence-specific DNA binding	GO:0006355///regulation of transcription, DNA-templated	NA	04075///Plant hormone signal transduction	[CIGR2_ORYSJ|diamond]Name=CIGR2; OrderedLocusNames=Os07g0583600, LOC_Os07g39470;+++ORFNames=OJ1127_E01.113, OsJ_24900 {ECO:0000312|EMBL:EAZ40446.1}; RecName: Full=Chitin-inducible gibberellin-responsive protein 2;
HORVU.MOREX.r2.2HG0166270.1	>KAE8805009.1 hypothetical protein D1007_19031 [Hordeum vulgare]	NA	GO:0005634///nucleus	GO:0008270///zinc ion binding	GO:0006355///regulation of transcription, DNA-templated	NA	NA	[A0A287FMP5_HORVV|diamond]No_INFO RecName: Full=Protein FAR1-RELATED SEQUENCE {ECO:0000256|RuleBase:RU367018};
HORVU.MOREX.r2.2HG0173990.1	>KAE8793441.1 Phospholipid-transporting ATPase 1 [Hordeum vulgare]	NA	NA	NA	NA	NA	NA	NA
HORVU.MOREX.r2.6HG0485520.1	>KAF6982886.1 LOW QUALITY PROTEIN: hypothetical protein CFC21_001212 [Triticum aestivum]	MN171388.1 Hordeum vulgare subsp. vulgare alloplasmic line Roland chloroplast complete genome	GO:0009570///chloroplast stroma	GO:0004176///ATP-dependent peptidase activity+++GO:0004252///serine-type endopeptidase activity	NA	NA	NA	[CLPP_AGRST|diamond]Name=clpP {ECO:0000255|HAMAP-Rule:MF_00444}; RecName: Full=ATP-dependent Clp protease proteolytic subunit {ECO:0000255|HAMAP-Rule:MF_00444}; EC=3.4.21.92 {ECO:0000255|HAMAP-Rule:MF_00444}; AltName: Full=Endopeptidase Clp {ECO:0000255|HAMAP-Rule:MF_00444};
HORVU.MOREX.r2.7HG0573920.1	>AAM22833.1 Sukkula-1a polyprotein [Hordeum vulgare subsp. vulgare]	AK375533.1 Hordeum vulgare subsp. vulgare mRNA for predicted protein, complete cds, clone: NIASHv3097D17	NA	GO:0003676///nucleic acid binding	GO:0015074///DNA integration	NA	NA	[Q8LLB4_HORVU|diamond]No_INFO SubName: Full=Sukkula-1a polyprotein {ECO:0000313|EMBL:AAM22833.1};
HORVU.MOREX.r2.2HG0110340.1	>KAE8777764.1 scarecrow-like protein 23 [Hordeum vulgare]	XM_015789496.2 PREDICTED: Oryza sativa Japonica Group scarecrow-like protein 23 (LOC4343637), mRNA	GO:0005634///nucleus	GO:0000976///transcription regulatory region sequence-specific DNA binding+++GO:0003700///DNA-binding transcription factor activity+++GO:0043565///sequence-specific DNA binding	GO:0001714///endodermal cell fate specification+++GO:0006355///regulation of transcription, DNA-templated+++GO:0048366///leaf development+++GO:0090610///bundle sheath cell fate specification	NA	04075///Plant hormone signal transduction	[SCL23_ARATH|diamond]Name=SCL23; OrderedLocusNames=At5g41920; ORFNames=MJC20.2; RecName: Full=Scarecrow-like protein 23; Short=AtSCL23; AltName: Full=GRAS family protein 28; Short=AtGRAS-28;
HORVU.MOREX.r2.5HG0370060.1	>KAE8813515.1 putative histone H2AXb [Hordeum vulgare]	XM_020316694.2 PREDICTED: Aegilops tauschii subsp. strangulata probable histone H2AXb (LOC109757857), mRNA	GO:0000786///nucleosome+++GO:0005634///nucleus	GO:0003677///DNA binding+++GO:0046982///protein heterodimerization activity	NA	COG5262///Histone H2A	NA	[H2AX_CICAR|diamond]Name=HIS2A; RecName: Full=Histone H2AX;
HORVU.MOREX.r2.2HG0143710.1	>KAE8808841.1 hypothetical protein D1007_14588 [Hordeum vulgare]	XM_015781444.2 PREDICTED: Oryza sativa Japonica Group uncharacterized LOC4336084 (LOC4336084), mRNA	NA	NA	NA	NA	NA	[A0A1D5USV8_WHEAT|diamond]ORFNames=CAMPLR22A2D_LOCUS3294 {ECO:0000313|EMBL:SPT18682.1}; SubName: Full=Genome assembly, chromosome: II {ECO:0000313|EMBL:SPT18682.1};
HORVU.MOREX.r2.4HG0346300.1	>KAF7056249.1 hypothetical protein CFC21_063674 [Triticum aestivum]	AK248244.1 Hordeum vulgare subsp. vulgare cDNA clone: FLbaf5f24, mRNA sequence	GO:0005618///cell wall+++GO:0005783///endoplasmic reticulum+++GO:0009506///plasmodesma+++GO:0009707///chloroplast outer membrane+++GO:0048046///apoplast	GO:0043621///protein self-association	GO:0009626///plant-type hypersensitive response+++GO:0009627///systemic acquired resistance+++GO:0009631///cold acclimation+++GO:0009682///induced systemic resistance+++GO:0050832///defense response to fungus+++GO:0070417///cellular response to cold	NA	00510///N-Glycan biosynthesis+++00513///Various types of N-glycan biosynthesis+++04141///Protein processing in endoplasmic reticulum	[ERLL1_ARATH|diamond]Name=AZI1; OrderedLocusNames=At4g12470; ORFNames=T1P17.60; RecName: Full=pEARLI1-like lipid transfer protein 1; AltName: Full=Protein AZELAIC ACID INDUCED 1; Flags: Precursor;
HORVU.MOREX.r2.3HG0262630.1	>BAJ96409.1 predicted protein [Hordeum vulgare subsp. vulgare]	AK365206.1 Hordeum vulgare subsp. vulgare mRNA for predicted protein, complete cds, clone: NIASHv2031P23	NA	NA	NA	NA	NA	[F2DMT8_HORVV|diamond]No_INFO SubName: Full=Predicted protein {ECO:0000313|EMBL:BAJ96409.1};
HORVU.MOREX.r2.5HG0398210.1	>XP_040257991.1 uncharacterized protein LOC109738933 [Aegilops tauschii subsp. strangulata]	NA	NA	NA	NA	NA	04016///MAPK signaling pathway - plant	[Q2RAW3_ORYSJ|diamond]OrderedLocusNames=LOC_Os11g04040 {ECO:0000313|EMBL:ABA91325.1}; SubName: Full=Retrotransposon protein, putative, unclassified {ECO:0000313|EMBL:ABA91325.1};
HORVU.MOREX.r2.4HG0306980.1	>AAK94517.1 gag-pol polyprotein [Hordeum vulgare]	AC256241.1 Hordeum vulgare clone HV_Mba442-A23, complete sequence	GO:0000943///retrotransposon nucleocapsid+++GO:0005634///nucleus+++GO:0005737///cytoplasm	GO:0003677///DNA binding+++GO:0003723///RNA binding+++GO:0003887///DNA-directed DNA polymerase activity+++GO:0003964///RNA-directed DNA polymerase activity+++GO:0004190///aspartic-type endopeptidase activity+++GO:0004523///RNA-DNA hybrid ribonuclease activity+++GO:0004540///ribonuclease activity+++GO:0005524///ATP binding+++GO:0008233///peptidase activity+++GO:0008270///zinc ion binding	GO:0006310///DNA recombination+++GO:0015074///DNA integration+++GO:0032197///transposition, RNA-mediated	COG2801///Transposase and inactivated derivatives	NA	[YG31B_YEAST|diamond]Name=TY3B-G; Synonyms=YGRWTy3-1 POL; OrderedLocusNames=YGR109W-B;+++ORFNames=G5984; RecName: Full=Transposon Ty3-G Gag-Pol polyprotein; AltName: Full=Gag3-Pol3; AltName: Full=Transposon Ty3-1 TYA-TYB polyprotein; Contains: RecName: Full=Capsid protein; Short=CA; AltName: Full=p24; Contains: RecName: Full=Spacer peptide p3; Contains: RecName: Full=Nucleocapsid protein p11; Sho…
HORVU.MOREX.r2.3HG0248690.1	>KAF7024892.1 hypothetical protein CFC21_037156 [Triticum aestivum] >VAH66615.1 unnamed protein product [Triticum turgidum subsp. durum]	XM_004970695.2 PREDICTED: Setaria italica beta-galactosidase 7 (LOC101776921), transcript variant X1, mRNA	GO:0005618///cell wall+++GO:0005773///vacuole+++GO:0048046///apoplast	GO:0004565///beta-galactosidase activity+++GO:0030246///carbohydrate binding	GO:0005975///carbohydrate metabolic process	NA	00052///Galactose metabolism+++00511///Other glycan degradation+++00531///Glycosaminoglycan degradation+++00600///Sphingolipid metabolism+++00604///Glycosphingolipid biosynthesis - ganglio series	[BGAL7_ORYSJ|diamond]OrderedLocusNames=Os05g0428100, LOC_Os05g35360;+++ORFNames=OsJ_017861, OSJNBa0044P19.21, P0636F09.15; RecName: Full=Beta-galactosidase 7; Short=Lactase 7; EC=3.2.1.23; Flags: Precursor;
HORVU.MOREX.r2.2HG0148890.1	NA	XM_037574914.1 PREDICTED: Triticum dicoccoides uncharacterized LOC119296902 (LOC119296902), mRNA	NA	NA	NA	NA	NA	NA
HORVU.MOREX.r2.7HG0592560.1	>XP_040247743.1 uncharacterized protein LOC120966124 isoform X2 [Aegilops tauschii subsp. strangulata]	XM_040393973.1 PREDICTED: Aegilops tauschii subsp. strangulata uncharacterized LOC120967429 (LOC120967429), mRNA	NA	GO:0016788///hydrolase activity, acting on ester bonds	NA	NA	00260///Glycine, serine and threonine metabolism+++00270///Cysteine and methionine metabolism+++00750///Vitamin B6 metabolism+++01200///Carbon metabolism+++01230///Biosynthesis of amino acids+++01240///Biosynthesis of cofactors	[A0A453MZB4_AEGTS|diamond]No_INFO SubName: Full=Uncharacterized protein {ECO:0000313|EnsemblPlants:AET6Gv20155600.2};
HORVU.MOREX.r2.7HG0613640.1	>KAE8785428.1 hypothetical protein D1007_40918 [Hordeum vulgare]	XM_020313783.2 PREDICTED: Aegilops tauschii subsp. strangulata protein DMP3 (LOC109754894), mRNA	GO:0005783///endoplasmic reticulum+++GO:0005789///endoplasmic reticulum membrane+++GO:0016021///integral component of membrane	NA	GO:0010256///endomembrane system organization+++GO:0090693///plant organ senescence	NA	NA	[DMP3_ARATH|diamond]Name=DMP3 {ECO:0000303|PubMed:20712629};+++OrderedLocusNames=At4g24310 {ECO:0000312|Araport:AT4G24310};+++ORFNames=T22A6.140 {ECO:0000312|EMBL:CAB45066.1}; RecName: Full=Protein DMP3 {ECO:0000303|PubMed:20712629}; Short=AtDMP3 {ECO:0000303|PubMed:20712629};
HORVU.MOREX.r2.1HG0009880.1	>VAI82797.1 unnamed protein product [Triticum turgidum subsp. durum]	NA	NA	NA	NA	NA	NA	[A0A453PA94_AEGTS|diamond]No_INFO RecName: Full=Reverse transcriptase domain-containing protein {ECO:0000259|PROSITE:PS50878};
HORVU.MOREX.r2.4HG0296760.1	>XP_040258863.1 uncharacterized protein LOC120976099 [Aegilops tauschii subsp. strangulata]	XM_040402929.1 PREDICTED: Aegilops tauschii subsp. strangulata uncharacterized LOC120976099 (LOC120976099), mRNA	GO:0005634///nucleus+++GO:0032300///mismatch repair complex	GO:0003723///RNA binding+++GO:0005524///ATP binding+++GO:0016788///hydrolase activity, acting on ester bonds+++GO:0016887///ATPase activity+++GO:0030983///mismatched DNA binding	GO:0006298///mismatch repair	NA	00053///Ascorbate and aldarate metabolism+++01240///Biosynthesis of cofactors	[R7WDD9_AEGTA|diamond]ORFNames=F775_52605 {ECO:0000313|EMBL:EMT17860.1}; RecName: Full=RRM domain-containing protein {ECO:0000259|PROSITE:PS50102};
HORVU.MOREX.r2.2HG0096280.1	>KAE8786161.1 hypothetical protein D1007_40070 [Hordeum vulgare]	AY853252.1 Hordeum vulgare telomeric chromosome 7H region, complete sequence	GO:0005634///nucleus	GO:0008483///transaminase activity	NA	NA	00380///Tryptophan metabolism	[MAIL2_ARATH|diamond]OrderedLocusNames=At2g04865 {ECO:0000312|Araport:AT2G04865}; RecName: Full=Protein MAIN-LIKE 2 {ECO:0000303|PubMed:24635680};
HORVU.MOREX.r2.7HG0532620.1	>KAE8802421.1 hypothetical protein D1007_21976 [Hordeum vulgare]	AK253008.1 Hordeum vulgare subsp. vulgare cDNA clone: FLbaf6b22, mRNA sequence	GO:0009507///chloroplast	NA	NA	NA	NA	[A0A3B6RBF5_WHEAT|diamond]No_INFO SubName: Full=Uncharacterized protein {ECO:0000313|EnsemblPlants:TraesCS7A02G048900.1};
HORVU.MOREX.r2.6HG0483040.1	>KAE8811018.1 hypothetical protein D1007_12167 [Hordeum vulgare]	LR722623.1 Hordeum vulgare subsp. vulgare genome assembly, chromosome: 0H	NA	NA	NA	NA	NA	[A0A287U222_HORVV|diamond]No_INFO SubName: Full=Uncharacterized protein {ECO:0000313|EnsemblPlants:HORVU6Hr1G043030.1};
HORVU.MOREX.r2.7HG0599890.1	>XP_037431594.1 uncharacterized protein LOC119298209 [Triticum dicoccoides]	NA	NA	NA	NA	NA	03030///DNA replication+++03420///Nucleotide excision repair+++03430///Mismatch repair+++03440///Homologous recombination	[M0VBI2_HORVV|diamond]No_INFO SubName: Full=Uncharacterized protein {ECO:0000313|EnsemblPlants:HORVU7Hr1G093250.3};
HORVU.MOREX.r2.2HG0180440.1	>KAE8778056.1 hypothetical protein D1007_49032 [Hordeum vulgare]	NA	NA	NA	NA	NA	NA	[A0A3B6DNK1_WHEAT|diamond]No_INFO SubName: Full=Uncharacterized protein {ECO:0000313|EnsemblPlants:TraesCS2D02G572100.1.cds1};
HORVU.MOREX.r2.4HG0328880.1	>KAE8810795.1 hypothetical protein D1007_12404 [Hordeum vulgare]	NA	GO:0016021///integral component of membrane	NA	NA	NA	NA	[A0A287PF93_HORVV|diamond]No_INFO SubName: Full=Uncharacterized protein {ECO:0000313|EnsemblPlants:HORVU4Hr1G066650.2};
HORVU.MOREX.r2.6HG0509130.1	>KAE8780143.1 putative inactive purple acid phosphatase 1 [Hordeum vulgare]	AK359281.1 Hordeum vulgare subsp. vulgare mRNA for predicted protein, complete cds, clone: NIASHv1093D01	GO:0005576///extracellular region	GO:0003993///acid phosphatase activity+++GO:0046872///metal ion binding	NA	NA	NA	[PPA1_ARATH|diamond]Name=PAP1; OrderedLocusNames=At1g13750; ORFNames=F21F23.18; RecName: Full=Probable inactive purple acid phosphatase 1; Flags: Precursor;
HORVU.MOREX.r2.7HG0543350.1	>BAJ96041.1 predicted protein [Hordeum vulgare subsp. vulgare] >BAK04632.1 predicted protein [Hordeum vulgare subsp. vulgare]	AK364838.1 Hordeum vulgare subsp. vulgare mRNA for predicted protein, complete cds, clone: NIASHv2028M04	GO:0005886///plasma membrane+++GO:0016021///integral component of membrane	GO:0015112///nitrate transmembrane transporter activity	GO:0006857///oligopeptide transport+++GO:0009624///response to nematode+++GO:0015706///nitrate transport+++GO:0042128///nitrate assimilation+++GO:0071472///cellular response to salt stress	NA	NA	[PTR39_ARATH|diamond]Name=NPF2.3; OrderedLocusNames=At3g45680; ORFNames=T6D9.10; RecName: Full=Protein NRT1/ PTR FAMILY 2.3; Short=AtNPF2.3; AltName: Full=Probable nitrate excretion transporter 3; AltName: Full=Protein NAXT1-like 2;
HORVU.MOREX.r2.4HG0336870.1	>KAE8802692.1 mitochondrial ubiquitin ligase activator of NFKB 1 [Hordeum vulgare] >BAK06118.1 predicted protein [Hordeum vulgare subsp. vulgare]	AK374922.1 Hordeum vulgare subsp. vulgare mRNA for predicted protein, complete cds, clone: NIASHv3080G14	GO:0009507///chloroplast+++GO:0009707///chloroplast outer membrane+++GO:0009941///chloroplast envelope+++GO:0016021///integral component of membrane	GO:0004842///ubiquitin-protein transferase activity+++GO:0046872///metal ion binding	GO:0006996///organelle organization	NA	NA	[SPL2P_ARATH|diamond]Name=SPL2 {ECO:0000303|PubMed:23118188};+++OrderedLocusNames=At1g54150 {ECO:0000312|Araport:AT1G54150};+++ORFNames=F15I1.25 {ECO:0000312|EMBL:AAD25789.1}; RecName: Full=E3 ubiquitin-protein ligase SPL2 {ECO:0000305}; EC=2.3.2.27 {ECO:0000305}; AltName: Full=RING-type E3 ubiquitin transferase SPL2 {ECO:0000305}; AltName: Full=SP1-like protein 2 {ECO:0000303|PubMed:23118188};
HORVU.MOREX.r2.1HG0073250.1	>KAE8790774.1 GDP-mannose 3,5-epimerase 1 [Hordeum vulgare]	AK252634.1 Hordeum vulgare subsp. vulgare cDNA clone: FLbaf163g15, mRNA sequence	NA	GO:0047918///GDP-mannose 3,5-epimerase activity+++GO:0051287///NAD binding	GO:0019853///L-ascorbic acid biosynthetic process	NA	00053///Ascorbate and aldarate metabolism+++00520///Amino sugar and nucleotide sugar metabolism+++01240///Biosynthesis of cofactors+++01250///Biosynthesis of nucleotide sugars	[GME1_ORYSI|diamond]ORFNames=OsI_032456; RecName: Full=GDP-mannose 3,5-epimerase 1; Short=GDP-Man 3,5-epimerase 1; EC=5.1.3.18 {ECO:0000250|UniProtKB:Q93VR3}; AltName: Full=OsGME-1;
HORVU.MOREX.r2.4HG0348400.1	>CAD6239814.1 unnamed protein product [Miscanthus lutarioriparius]	CP050799.1 Setaria viridis cultivar ME034v chromosome 5	GO:0005886///plasma membrane+++GO:0016021///integral component of membrane	NA	NA	NA	NA	[RLP47_ARATH|diamond]Name=RLP47 {ECO:0000303|PubMed:18434605};+++OrderedLocusNames=At4g13810 {ECO:0000312|Araport:AT4G13810};+++ORFNames=F18A5.200 {ECO:0000312|EMBL:CAB36845.1}; RecName: Full=Receptor-like protein 47 {ECO:0000303|PubMed:18434605}; Short=AtRLP47 {ECO:0000303|PubMed:18434605}; Flags: Precursor;
[truncated: 75,720 more rows]
